# Supplementary material for: Multi-breed genome-wide association studies across countries for electronically recorded behavior traits in local dual-purpose cows
Source: PLoS One. 2019 Oct 30;14(10):e0221973. doi: 10.1371/journal.pone.0221973 (PMC6821105; doi:10.1371/journal.pone.0221973)
Supplement: S1 File — (ZIP) [file pone.0221973.s007.zip]

Archive with 15 entries (9 files):
- S1_file/
- S1_file/genotype/
- S1_file/genotype/impute_565cows_50DEHF.bed
- S1_file/genotype/impute_565cows_50DEHF.bim
- S1_file/genotype/impute_565cows_50DEHF.fam
- S1_file/pedigree/
- S1_file/pedigree/neu_ped_dmu.txt
- S1_file/pedigree/production.ped
- S1_file/principal_component_analysis_fig1/
- S1_file/principal_component_analysis_fig1/impute_565cows_50DEHF_breed_pc3.txt
- S1_file/raw_phen/
- S1_file/raw_phen/all_sensor.phen
- S1_file/raw_phen/production1.txt
- S1_file/widde_fig2/
- S1_file/widde_fig2/ancestry_results_0.01.xlsx
