# Supplementary material for: Multi-breed genome-wide association studies across countries for electronically recorded behavior traits in local dual-purpose cows
Source: PLoS One. 2019 Oct 30;14(10):e0221973. doi: 10.1371/journal.pone.0221973 (PMC6821105; doi:10.1371/journal.pone.0221973)
Supplement: S1 File — (ZIP) [file pone.0221973.s007.zip › S1_file/genotype/impute_565cows_50DEHF.bim]

1	Hapmap43437-BTA-101873	0	135098	A	B
1	ARS-BFGL-NGS-16466	0	267940	A	B
1	ARS-BFGL-NGS-98142	0	471078	A	B
1	Hapmap53946-rs29015852	0	516404	A	B
1	ARS-BFGL-NGS-66449	0	571340	B	A
1	ARS-BFGL-BAC-32770	0	845494	A	B
1	ARS-BFGL-NGS-65067	0	883895	A	B
1	ARS-BFGL-BAC-32722	0	929617	B	A
1	ARS-BFGL-BAC-34682	0	950841	A	B
1	ARS-BFGL-NGS-3964	0	974586	A	B
1	ARS-BFGL-NGS-98203	0	1009504	B	A
1	ARS-BFGL-BAC-2376	0	1114422	A	B
1	ARS-BFGL-BAC-31722	0	1189382	B	A
1	BTA-49284-no-rs	0	1209308	B	A
1	ARS-BFGL-BAC-6557	0	1234172	A	B
1	ARS-BFGL-BAC-12931	0	1288510	B	A
1	ARS-BFGL-BAC-14857	0	1336351	A	B
1	ARS-BFGL-NGS-62826	0	1436503	A	B
1	BTA-39394-no-rs	0	1513277	B	A
1	ARS-BFGL-NGS-105306	0	1582828	B	A
1	ARS-BFGL-NGS-87636	0	1603944	A	B
1	ARS-BFGL-NGS-39992	0	1668494	B	A
1	ARS-BFGL-BAC-13059	0	1760113	B	A
1	ARS-BFGL-BAC-14930	0	1782724	A	B
1	ARS-BFGL-NGS-11433	0	1851399	B	A
1	ARS-BFGL-NGS-25183	0	1896112	B	A
1	ARS-BFGL-NGS-76349	0	1921756	A	B
1	ARS-BFGL-BAC-7317	0	1983902	B	A
1	ARS-BFGL-NGS-29653	0	2049400	B	A
1	BTA-120704-no-rs	0	2128924	B	A
1	ARS-BFGL-NGS-85297	0	2211567	A	B
1	ARS-BFGL-NGS-16727	0	2291153	A	B
1	ARS-BFGL-NGS-115671	0	2313042	B	A
1	ARS-BFGL-NGS-71085	0	2393763	A	B
1	ARS-BFGL-NGS-21352	0	2415018	A	B
1	ARS-BFGL-NGS-103391	0	2462297	A	B
1	ARS-BFGL-NGS-22858	0	2524748	A	B
1	ARS-BFGL-NGS-89044	0	2645246	A	B
1	ARS-BFGL-NGS-79093	0	2676888	A	B
1	ARS-BFGL-NGS-58892	0	2714141	B	A
1	ARS-BFGL-NGS-98287	0	2749920	A	B
1	BTB-00001612	0	2771830	A	B
1	Hapmap53592-rs29009975	0	2799458	B	A
1	ARS-BFGL-NGS-15775	0	2847001	A	B
1	BTB-00001299	0	2942947	A	B
1	ARS-BFGL-NGS-37412	0	2977063	B	A
1	ARS-BFGL-NGS-16784	0	3010948	B	A
1	BTB-02081949	0	3079342	A	B
1	BTB-00001074	0	3116101	B	A
1	ARS-BFGL-NGS-43924	0	3148834	A	B
1	ARS-BFGL-NGS-30999	0	3197378	A	B
1	ARS-USMARC-Parent-DQ381153-rs29012842	0	3249057	A	B
1	ARS-BFGL-NGS-37505	0	3295844	A	B
1	ARS-BFGL-NGS-107481	0	3343059	A	B
1	BTA-31687-no-rs	0	3404571	A	B
1	BTA-32603-no-rs	0	3459530	A	B
1	ARS-BFGL-NGS-69957	0	3541738	B	A
1	ARS-BFGL-NGS-43005	0	3568205	B	A
1	Hapmap59750-rs29024375	0	3601437	B	A
1	BTB-00002335	0	3628012	B	A
1	ARS-BFGL-NGS-81011	0	3792863	A	B
1	BTB-00002966	0	3913742	A	B
1	BTA-34568-no-rs	0	4029125	A	B
1	Hapmap42913-BTA-33619	0	4052161	B	A
1	BTA-33606-no-rs	0	4076896	B	A
1	BTB-00002687	0	4104195	B	A
1	BTB-01747944	0	4282516	B	A
1	BTB-01991572	0	4290404	A	B
1	ARS-BFGL-NGS-65157	0	4348137	B	A
1	BTB-01996267	0	4451105	B	A
1	Hapmap38555-BTA-101264	0	4602508	A	B
1	BTB-01160486	0	4648383	B	A
1	Hapmap60540-rs29021339	0	4727118	A	B
1	BTB-01160333	0	4755056	A	B
1	Hapmap60652-rs29022048	0	4784221	A	B
1	BTB-01160178	0	4827245	B	A
1	ARS-BFGL-NGS-111125	0	4910208	A	B
1	BTB-01160026	0	4933748	B	A
1	BTB-01159966	0	4986591	A	B
1	Hapmap44178-BTA-101248	0	5010974	A	B
1	ARS-BFGL-NGS-114983	0	5034441	B	A
1	BTB-01728863	0	5179453	B	A
1	BTB-00003983	0	5215680	B	A
1	ARS-BFGL-NGS-100349	0	5319965	A	B
1	BTA-123503-no-rs	0	5351369	A	B
1	BTA-122021-no-rs	0	5374084	A	B
1	BTB-00003770	0	5398072	A	B
1	BTB-00003715	0	5428215	A	B
1	Hapmap38892-BTA-36614	0	5496635	A	B
1	BTB-00003652	0	5519845	A	B
1	BTA-120711-no-rs	0	5541297	B	A
1	BTA-36594-no-rs	0	5568133	A	B
1	ARS-BFGL-NGS-115182	0	5649323	B	A
1	BTA-35598-no-rs	0	5712202	A	B
1	Hapmap58931-rs29010773	0	5741816	A	B
1	BTA-15152-rs29026517	0	5776974	A	B
1	BTB-01560502	0	5880498	A	B
1	ARS-BFGL-NGS-113844	0	5936648	B	A
1	ARS-BFGL-NGS-28832	0	5962522	A	B
1	BTB-01489336	0	5997487	A	B
1	ARS-BFGL-NGS-115389	0	6024691	B	A
1	BTB-01489466	0	6082018	A	B
1	Hapmap51901-BTA-42438	0	6187555	B	A
1	BTA-43315-no-rs	0	6254730	B	A
1	ARS-BFGL-NGS-109057	0	6307443	A	B
1	ARS-BFGL-NGS-41525	0	6383413	B	A
1	Hapmap34831-BES10_Contig712_1090	0	6432366	A	B
1	UA-IFASA-8265	0	6492449	B	A
1	BTA-44295-no-rs	0	6526757	B	A
1	BTA-44308-no-rs	0	6565463	A	B
1	BTA-45181-no-rs	0	6623322	A	B
1	BTA-45221-no-rs	0	6674252	B	A
1	ARS-BFGL-NGS-96381	0	6846585	B	A
1	BTA-46228-no-rs	0	6882069	B	A
1	BTA-46243-no-rs	0	6940697	B	A
1	BTA-47159-no-rs	0	6967148	B	A
1	BTA-16441-no-rs	0	7013625	A	B
1	ARS-BFGL-NGS-62077	0	7035977	B	A
1	ARS-BFGL-NGS-38621	0	7212793	A	B
1	ARS-BFGL-NGS-103833	0	7260284	A	B
1	Hapmap44081-BTA-48210	0	7297592	A	B
1	ARS-BFGL-NGS-114174	0	7344117	B	A
1	BTA-48234-no-rs	0	7370460	A	B
1	BTA-29644-no-rs	0	7405025	B	A
1	Hapmap48967-BTA-97940	0	7483936	A	B
1	BTB-01493780	0	7530524	B	A
1	Hapmap48369-BTA-50306	0	7627111	B	A
1	BTA-50285-no-rs	0	7669386	B	A
1	Hapmap41255-BTA-40460	0	7706031	B	A
1	BTA-114657-no-rs	0	7728571	B	A
1	ARS-BFGL-NGS-116504	0	7755400	A	B
1	BTA-114662-no-rs	0	7782816	A	B
1	BTB-02037768	0	7906300	B	A
1	ARS-BFGL-NGS-105113	0	7943430	A	B
1	ARS-BFGL-NGS-44292	0	8054589	A	B
1	BTA-116886-no-rs	0	8169172	A	B
1	ARS-BFGL-NGS-109383	0	8217339	B	A
1	ARS-BFGL-NGS-119108	0	8347160	B	A
1	BTA-94232-no-rs	0	8377141	A	B
1	ARS-BFGL-BAC-27364	0	8437530	A	B
1	BTA-120428-no-rs	0	8519686	A	B
1	Hapmap49483-BTA-120432	0	8627862	A	B
1	Hapmap59566-rs29024165	0	8837296	A	B
1	BTA-120430-no-rs	0	8895681	A	B
1	Hapmap58026-ss46526282	0	8963404	A	B
1	Hapmap52559-rs29015773	0	8998063	A	B
1	ARS-BFGL-NGS-118398	0	9019409	A	B
1	ARS-BFGL-NGS-40533	0	9072009	A	B
1	ARS-BFGL-NGS-14644	0	9114098	B	A
1	Hapmap39995-BTA-39516	0	9323844	A	B
1	Hapmap50953-BTA-39491	0	9375752	A	B
1	BTA-38496-no-rs	0	9404794	A	B
1	ARS-BFGL-NGS-113570	0	9601018	B	A
1	Hapmap54975-rs29019203	0	9636803	B	A
1	Hapmap49138-BTA-37549	0	9768177	A	B
1	Hapmap38504-BTA-51402	0	9798988	B	A
1	UA-IFASA-5979	0	9852144	B	A
1	ARS-BFGL-NGS-548	0	9900095	A	B
1	ARS-BFGL-NGS-43310	0	9940497	B	A
1	ARS-BFGL-NGS-1296	0	9942902	B	A
1	Hapmap38887-BTA-22281	0	9982398	A	B
1	Hapmap57724-rs29022825	0	10056851	B	A
1	BTA-50328-no-rs	0	10125531	B	A
1	ARS-BFGL-NGS-108684	0	10149581	B	A
1	ARS-BFGL-NGS-113551	0	10369662	B	A
1	Hapmap51416-BTA-19350	0	10416295	A	B
1	ARS-BFGL-NGS-113751	0	10468415	B	A
1	BTA-122626-no-rs	0	10643238	B	A
1	Hapmap60823-rs29019235	0	10717144	A	B
1	ARS-BFGL-NGS-36767	0	10776728	A	B
1	Hapmap40304-BTA-17131	0	10848225	B	A
1	Hapmap54322-rs29009637	0	11158004	A	B
1	BTA-22639-no-rs	0	11255831	B	A
1	BTA-29334-no-rs	0	11400265	B	A
1	Hapmap50731-BTA-55344	0	11603310	A	B
1	BTA-55326-no-rs	0	11635104	B	A
1	ARS-BFGL-NGS-115663	0	11743590	B	A
1	BTA-54331-no-rs	0	11818998	A	B
1	Hapmap55464-rs29015665	0	11865992	B	A
1	BTA-54318-no-rs	0	11887794	A	B
1	BTB-00005611	0	12196038	A	B
1	ARS-BFGL-BAC-14244	0	12342374	B	A
1	ARS-BFGL-BAC-11044	0	12805406	B	A
1	BTA-93452-no-rs	0	13019983	B	A
1	Hapmap24222-BTA-88936	0	13089432	B	A
1	ARS-BFGL-NGS-21333	0	13304658	A	B
1	BTA-89311-no-rs	0	13376687	A	B
1	Hapmap38049-BTA-104527	0	13462673	A	B
1	BTA-103292-no-rs	0	13979316	A	B
1	ARS-BFGL-NGS-26402	0	14025660	A	B
1	Hapmap24335-BTA-127763	0	14064065	B	A
1	ARS-BFGL-NGS-104754	0	14260986	A	B
1	Hapmap52363-rs29013338	0	14417802	B	A
1	ARS-BFGL-NGS-27558	0	14438946	A	B
1	ARS-BFGL-NGS-107530	0	14468037	B	A
1	BTA-28028-no-rs	0	14551165	B	A
1	BTB-00502293	0	14587033	B	A
1	BTB-00502247	0	14626307	B	A
1	BTB-00502081	0	14669727	B	A
1	BTA-97382-no-rs	0	14708162	A	B
1	Hapmap51685-BTA-113867	0	14876816	B	A
1	Hapmap50227-BTA-113868	0	14909272	A	B
1	BTB-01224765	0	14961941	B	A
1	ARS-BFGL-NGS-78179	0	15048776	B	A
1	ARS-BFGL-NGS-102441	0	15071831	A	B
1	ARS-BFGL-BAC-13008	0	15091381	A	B
1	BTB-01225182	0	15109714	B	A
1	BTA-113886-no-rs	0	15122719	B	A
1	BTB-01225435	0	15188359	B	A
1	Hapmap58809-rs29017514	0	15528039	A	B
1	BTB-01193581	0	15605365	A	B
1	BTB-00569345	0	15646164	B	A
1	ARS-BFGL-NGS-95377	0	15677492	A	B
1	BTB-01193494	0	15755523	B	A
1	Hapmap41782-BTA-16216	0	15853040	A	B
1	BTB-01999110	0	15893046	A	B
1	UA-IFASA-6298	0	15976386	A	B
1	BTA-110801-no-rs	0	16094228	A	B
1	Hapmap50624-BTA-22932	0	16145053	B	A
1	BTB-01084253	0	16245203	A	B
1	BTB-01084177	0	16277524	A	B
1	BTB-01083987	0	16452185	B	A
1	Hapmap51162-BTA-118728	0	16477085	B	A
1	ARS-BFGL-NGS-22727	0	16525498	B	A
1	BTB-01872049	0	16585111	B	A
1	Hapmap60239-rs29019581	0	16715975	B	A
1	Hapmap39625-BTA-118605	0	16744848	B	A
1	BTB-00757888	0	16923285	B	A
1	ARS-BFGL-NGS-51809	0	16963232	B	A
1	BTA-118731-no-rs	0	16997662	A	B
1	Hapmap55434-rs29009793	0	17021138	A	B
1	ARS-BFGL-BAC-11101	0	17050262	B	A
1	Hapmap44195-BTA-112008	0	17124625	B	A
1	Hapmap54349-rs29011587	0	17160556	A	B
1	BTA-20344-no-rs	0	17330771	A	B
1	ARS-BFGL-NGS-112632	0	17425222	A	B
1	BTB-00005987	0	17448939	B	A
1	Hapmap44269-BTA-67047	0	17504974	B	A
1	ARS-BFGL-NGS-26632	0	17790637	A	B
1	BTB-00006408	0	17868835	B	A
1	Hapmap28603-BTA-123758	0	17930486	B	A
1	ARS-BFGL-NGS-99611	0	18002981	A	B
1	BTB-01511592	0	18028700	A	B
1	BTB-01511695	0	18099231	A	B
1	BTB-01931918	0	18170722	B	A
1	Hapmap50395-BTA-57301	0	18231821	A	B
1	Hapmap33466-BTA-107178	0	18285474	B	A
1	BTB-01342789	0	18508517	A	B
1	ARS-BFGL-NGS-111605	0	18758665	A	B
1	ARS-BFGL-BAC-6686	0	18831871	B	A
1	ARS-BFGL-NGS-94650	0	18909161	A	B
1	BTA-39405-no-rs	0	18980052	B	A
1	ARS-BFGL-NGS-1416	0	19142015	B	A
1	ARS-BFGL-NGS-29732	0	19182174	B	A
1	BTA-119061-no-rs	0	19592552	B	A
1	BTA-39399-no-rs	0	19641727	A	B
1	UA-IFASA-3994	0	19667901	B	A
1	ARS-BFGL-BAC-11761	0	19709807	B	A
1	Hapmap43257-BTA-39396	0	19743015	B	A
1	ARS-BFGL-BAC-11750	0	19778380	A	B
1	ARS-BFGL-NGS-34218	0	19829143	B	A
1	BTA-39450-no-rs	0	20056335	A	B
1	ARS-BFGL-NGS-116430	0	20084515	A	B
1	Hapmap49594-BTA-39447	0	20165566	A	B
1	ARS-BFGL-BAC-15578	0	20192420	B	A
1	ARS-BFGL-NGS-10334	0	20213558	A	B
1	BTA-39438-no-rs	0	20296459	A	B
1	Hapmap52794-rs29023743	0	20503996	A	B
1	Hapmap54489-rs29018413	0	20594409	A	B
1	Hapmap60044-rs29010295	0	20634675	A	B
1	Hapmap26189-BTA-157760	0	20676181	A	B
1	ARS-BFGL-NGS-68915	0	20697089	B	A
1	UA-IFASA-1500	0	20775439	A	B
1	UA-IFASA-9700	0	20808469	A	B
1	Hapmap39987-BTA-25749	0	20849417	A	B
1	ARS-BFGL-NGS-41203	0	20956918	B	A
1	Hapmap49929-BTA-24619	0	21033225	B	A
1	ARS-BFGL-NGS-100534	0	21145921	B	A
1	Hapmap53902-rs29027390	0	21224496	B	A
1	BTB-01332122	0	21264221	A	B
1	BTB-01210232	0	21429051	A	B
1	BTB-01116126	0	21574286	A	B
1	BTB-01116136	0	21600761	A	B
1	Hapmap42716-BTA-88423	0	21629263	B	A
1	BTB-01116164	0	21656798	A	B
1	DPI-50	0	21693513	B	A
1	BTB-01897472	0	21714209	B	A
1	BTA-07140-rs29026807	0	21772072	A	B
1	ARS-BFGL-NGS-51361	0	21864313	B	A
1	ARS-BFGL-BAC-15637	0	21925903	A	B
1	UA-IFASA-9053	0	21965277	A	B
1	Hapmap26157-BTA-148092	0	21992025	B	A
1	ARS-BFGL-NGS-117957	0	22031001	B	A
1	BTB-00010729	0	22074275	A	B
1	BTA-59229-no-rs	0	22110938	B	A
1	BTB-00010930	0	22148647	B	A
1	ARS-BFGL-NGS-118519	0	22187222	A	B
1	Hapmap58795-rs29016849	0	22387382	B	A
1	BTB-00011076	0	22510052	B	A
1	BTB-01668820	0	22590942	B	A
1	BTB-02025707	0	22630942	B	A
1	BTB-01437861	0	22662759	A	B
1	BTB-01548042	0	22720015	B	A
1	BTB-01438016	0	22823600	B	A
1	ARS-BFGL-NGS-46591	0	22863734	B	A
1	BTB-01562871	0	22888847	B	A
1	ARS-BFGL-NGS-97225	0	22985729	B	A
1	ARS-BFGL-NGS-29682	0	23170625	A	B
1	BTB-01153392	0	23217832	A	B
1	BTB-01153206	0	23255987	A	B
1	BTB-01153241	0	23307655	B	A
1	Hapmap32844-BTA-151959	0	23374361	B	A
1	BTB-01821892	0	23421942	A	B
1	BTB-01885509	0	23445630	B	A
1	ARS-BFGL-NGS-110541	0	23649052	B	A
1	ARS-BFGL-BAC-6737	0	23680672	A	B
1	BTA-49255-no-rs	0	23713018	B	A
1	BTA-49259-no-rs	0	23734326	A	B
1	BTA-49269-no-rs	0	23794188	B	A
1	Hapmap39273-BTA-49264	0	23847228	A	B
1	BTB-01976950	0	23869907	A	B
1	BTB-00007705	0	23938895	B	A
1	UA-IFASA-5116	0	24001042	A	B
1	BTB-00007882	0	24057738	B	A
1	Hapmap52764-rs29022780	0	24143414	A	B
1	BTA-39462-no-rs	0	24166595	B	A
1	BTB-00008090	0	24196197	A	B
1	BTA-49236-no-rs	0	24255576	A	B
1	BTB-00008277	0	24278057	B	A
1	Hapmap52220-rs29016259	0	24302207	B	A
1	BTA-15153-rs29026518	0	24360390	B	A
1	Hapmap54584-rs29014870	0	24430863	B	A
1	BTB-00014074	0	24503396	A	B
1	ARS-BFGL-BAC-11218	0	24549757	B	A
1	BTB-00010532	0	24692046	A	B
1	ARS-BFGL-BAC-14984	0	24735033	A	B
1	Hapmap39274-BTA-49324	0	24802375	B	A
1	BTB-00010021	0	24880710	B	A
1	BTA-49319-no-rs	0	24920136	B	A
1	Hapmap53715-rs29017639	0	24982221	A	B
1	ARS-BFGL-NGS-82685	0	25049866	A	B
1	BTA-49289-no-rs	0	25154731	A	B
1	Hapmap50707-BTA-49285	0	25271869	A	B
1	ARS-BFGL-BAC-13086	0	25289457	A	B
1	ARS-BFGL-NGS-34568	0	25321721	B	A
1	BTA-49283-no-rs	0	25426409	B	A
1	ARS-BFGL-NGS-16145	0	25502991	A	B
1	BTB-00009271	0	25576064	A	B
1	BTB-00009232	0	25607948	B	A
1	ARS-BFGL-NGS-20807	0	25647321	B	A
1	BTB-00009156	0	25685179	A	B
1	Hapmap26753-BTA-158146	0	25789986	A	B
1	BTA-114108-no-rs	0	25889667	A	B
1	ARS-BFGL-NGS-20230	0	25964080	B	A
1	ARS-BFGL-NGS-36242	0	26038159	B	A
1	ARS-BFGL-NGS-50954	0	26063684	B	A
1	BTB-01484696	0	26150433	B	A
1	ARS-BFGL-BAC-13724	0	26223335	A	B
1	Hapmap52417-rs29016891	0	26259422	A	B
1	Hapmap50927-BTA-28806	0	26307924	B	A
1	Hapmap59621-rs29013246	0	26393362	B	A
1	ARS-BFGL-NGS-11151	0	26425477	B	A
1	ARS-BFGL-BAC-13744	0	26644526	A	B
1	BTB-01265899	0	26674804	A	B
1	ARS-BFGL-BAC-5834	0	26710358	B	A
1	Hapmap51561-BTA-120459	0	26782245	B	A
1	BTB-01265513	0	26873390	B	A
1	BTB-01533869	0	26920553	A	B
1	BTA-108804-no-rs	0	27034490	A	B
1	Hapmap42876-BTA-23541	0	27145992	B	A
1	ARS-BFGL-NGS-115015	0	27181523	B	A
1	BTB-00011494	0	27324745	B	A
1	ARS-BFGL-NGS-46004	0	27357510	B	A
1	Hapmap50048-BTA-59263	0	27465349	A	B
1	BTB-01285304	0	27761036	A	B
1	BTB-01285832	0	27980058	B	A
1	ARS-BFGL-NGS-111117	0	28012133	A	B
1	BTB-01285855	0	28034525	A	B
1	BTB-01333903	0	28362687	B	A
1	BTB-01333940	0	28413168	A	B
1	BTB-00012150	0	28572974	B	A
1	BTB-00012128	0	28599381	B	A
1	ARS-BFGL-BAC-14387	0	28622946	B	A
1	BTB-00011988	0	28648176	A	B
1	ARS-BFGL-NGS-20624	0	28675718	A	B
1	BTB-00011831	0	28769473	B	A
1	BTB-00012396	0	28790870	A	B
1	ARS-BFGL-NGS-119690	0	28906462	B	A
1	BTA-59279-no-rs	0	28965587	A	B
1	BTB-00012425	0	28978223	A	B
1	BTB-00012448	0	29004968	B	A
1	BTB-01734615	0	29049389	B	A
1	BTB-01734642	0	29073969	A	B
1	ARS-BFGL-NGS-108911	0	29095768	B	A
1	ARS-BFGL-NGS-100058	0	29130628	A	B
1	BTB-00012560	0	29195211	B	A
1	BTB-00012627	0	29273705	B	A
1	ARS-BFGL-BAC-11193	0	29303546	B	A
1	ARS-BFGL-NGS-24142	0	29420091	A	B
1	ARS-BFGL-NGS-114084	0	29507209	A	B
1	ARS-USMARC-Parent-DQ451555-rs29010795	0	29524658	B	A
1	BTB-00013095	0	29624956	A	B
1	BTB-02049040	0	29696010	A	B
1	ARS-BFGL-BAC-7359	0	29763188	A	B
1	BTA-59299-no-rs	0	29807709	A	B
1	BTB-00013460	0	29917811	A	B
1	ARS-BFGL-BAC-7369	0	29984406	A	B
1	ARS-BFGL-NGS-14285	0	30024945	A	B
1	BTB-01370718	0	30156822	B	A
1	BTB-01490065	0	30224415	B	A
1	ARS-BFGL-NGS-73149	0	30259943	A	B
1	BTA-97531-no-rs	0	30333360	A	B
1	BTB-01490270	0	30414871	A	B
1	BTA-18114-no-rs	0	30543596	B	A
1	ARS-BFGL-NGS-40158	0	30570926	A	B
1	ARS-BFGL-BAC-11830	0	30606444	A	B
1	BTB-01303393	0	30655372	B	A
1	BTB-01303334	0	30701874	A	B
1	BTA-87372-no-rs	0	30724028	A	B
1	BTA-41946-no-rs	0	30744150	B	A
1	Hapmap32039-BTA-131798	0	30813844	B	A
1	Hapmap50687-BTA-41950	0	30865885	B	A
1	BTB-00013894	0	30987508	A	B
1	ARS-BFGL-NGS-97949	0	31013633	A	B
1	BTA-110980-no-rs	0	31173269	A	B
1	BTB-01653833	0	31206393	A	B
1	BTB-01653794	0	31239593	B	A
1	BTB-01335754	0	31269020	A	B
1	BTB-01335860	0	31325294	B	A
1	BTB-01843131	0	31659179	A	B
1	ARS-BFGL-NGS-80747	0	31700738	B	A
1	BTB-01955576	0	31815750	A	B
1	ARS-BFGL-NGS-64530	0	31840031	A	B
1	BTB-01755357	0	31870106	A	B
1	BTB-02018681	0	31923335	B	A
1	BTB-00014284	0	31991587	A	B
1	Hapmap43017-BTA-69173	0	32036293	A	B
1	BTB-00014368	0	32078797	B	A
1	ARS-BFGL-NGS-1179	0	32115552	A	B
1	BTB-00014413	0	32138151	A	B
1	BTB-00014500	0	32207504	B	A
1	BTB-00014527	0	32251123	A	B
1	Hapmap38175-BTA-69177	0	32309198	B	A
1	Hapmap52004-BTA-69178	0	32340451	A	B
1	BTB-00014686	0	32411801	A	B
1	BTB-00014722	0	32449976	B	A
1	ARS-BFGL-NGS-81358	0	32476659	B	A
1	BTB-00014850	0	32509969	B	A
1	BTB-00014929	0	32558213	A	B
1	BTB-00015102	0	32598751	B	A
1	BTA-69182-no-rs	0	32640760	A	B
1	BTB-00015164	0	32700496	B	A
1	Hapmap58994-rs29021251	0	32738897	B	A
1	ARS-BFGL-NGS-19127	0	32883377	B	A
1	BTB-00016647	0	32905173	B	A
1	BTA-69212-no-rs	0	32961952	B	A
1	BTB-00015939	0	33036107	B	A
1	BTB-00015961	0	33068789	A	B
1	BTB-00016058	0	33098389	A	B
1	Hapmap48855-BTA-69221	0	33125906	B	A
1	BTA-69226-no-rs	0	33176151	B	A
1	BTB-00901823	0	33284142	A	B
1	BTB-00901868	0	33305018	B	A
1	BTB-00901957	0	33343019	A	B
1	BTB-00902072	0	33376191	B	A
1	BTB-00902144	0	33407744	B	A
1	ARS-BFGL-NGS-45064	0	33487311	A	B
1	ARS-BFGL-NGS-21650	0	33509735	B	A
1	Hapmap43403-BTA-91448	0	33535419	A	B
1	BTB-01419032	0	33561227	A	B
1	BTA-91456-no-rs	0	33593708	A	B
1	BTB-01419286	0	33673851	B	A
1	BTA-60805-no-rs	0	33752708	B	A
1	BTB-00929993	0	33806073	A	B
1	ARS-BFGL-BAC-11852	0	33883601	B	A
1	Hapmap55373-rs29027574	0	33933829	B	A
1	BTB-00930093	0	33970922	A	B
1	BTB-00930215	0	33995685	A	B
1	BTB-00930351	0	34033754	A	B
1	Hapmap49364-BTA-89353	0	34076119	A	B
1	BTB-01965833	0	34179096	B	A
1	BTB-01965810	0	34202504	A	B
1	BTB-01211075	0	34304788	A	B
1	Hapmap43823-BTA-27227	0	34362750	B	A
1	BTB-01890914	0	34386012	A	B
1	UA-IFASA-4161	0	34407892	B	A
1	ARS-BFGL-BAC-12481	0	34492226	B	A
1	BTB-00017000	0	34515637	A	B
1	BTA-79188-no-rs	0	34562999	A	B
1	BTA-111131-no-rs	0	34584932	B	A
1	BTB-01210806	0	34635120	A	B
1	BTA-111133-no-rs	0	34734151	B	A
1	ARS-BFGL-NGS-100434	0	34864497	B	A
1	BTB-00016718	0	34903570	B	A
1	BTB-00016701	0	34934516	A	B
1	ARS-BFGL-NGS-28489	0	34970709	A	B
1	DPI-55	0	35014129	B	A
1	Hapmap32018-BTA-123851	0	35157504	A	B
1	BTB-00016898	0	35314693	A	B
1	BTB-00016906	0	35367693	B	A
1	ARS-BFGL-NGS-60721	0	35406392	B	A
1	DPI-2	0	35604177	A	B
1	BTA-79199-no-rs	0	35631308	B	A
1	ARS-BFGL-BAC-837	0	35692760	A	B
1	BTB-00017157	0	35812530	A	B
1	Hapmap41641-BTA-79222	0	35952652	B	A
1	BTB-00017988	0	35993477	A	B
1	ARS-BFGL-NGS-110234	0	36036600	B	A
1	ARS-BFGL-BAC-4996	0	36059447	B	A
1	Hapmap57330-rs29009759	0	36086641	B	A
1	BTA-79216-no-rs	0	36119886	A	B
1	BTB-00017697	0	36181744	B	A
1	ARS-BFGL-BAC-11284	0	36209316	B	A
1	ARS-BFGL-NGS-116207	0	36239709	A	B
1	Hapmap50474-BTA-79209	0	36267086	A	B
1	BTB-00017422	0	36293997	A	B
1	Hapmap43356-BTA-79201	0	36399349	B	A
1	ARS-BFGL-NGS-44057	0	36636902	B	A
1	Hapmap49369-BTA-89952	0	36824286	B	A
1	BTA-115758-no-rs	0	36903496	A	B
1	DPI-27	0	36985868	A	B
1	BTA-111760-no-rs	0	37017145	B	A
1	DPI-28	0	37046480	A	B
1	ARS-BFGL-BAC-11938	0	37088650	A	B
1	Hapmap46343-BTA-111768	0	37117597	B	A
1	BTA-111771-no-rs	0	37174447	A	B
1	ARS-BFGL-NGS-84905	0	37209389	A	B
1	BTA-120277-no-rs	0	37245658	B	A
1	ARS-BFGL-NGS-12168	0	37321005	A	B
1	ARS-BFGL-BAC-14429	0	37355979	A	B
1	Hapmap39875-BTA-97144	0	37385708	A	B
1	Hapmap42111-BTA-122184	0	37500892	A	B
1	ARS-BFGL-NGS-23720	0	37542495	A	B
1	ARS-BFGL-NGS-53463	0	37677212	A	B
1	ARS-BFGL-NGS-100005	0	37862758	B	A
1	ARS-BFGL-NGS-114608	0	37909243	B	A
1	ARS-BFGL-NGS-103535	0	38054226	B	A
1	ARS-BFGL-NGS-42813	0	38230818	A	B
1	ARS-BFGL-NGS-85768	0	38307976	A	B
1	BTA-16749-no-rs	0	38352766	B	A
1	ARS-BFGL-NGS-97815	0	38624975	B	A
1	BTA-07775-no-rs	0	38649369	A	B
1	Hapmap39970-BTA-117984	0	38863022	B	A
1	ARS-BFGL-NGS-26011	0	38908284	B	A
1	BTA-96881-no-rs	0	38982951	A	B
1	ARS-BFGL-BAC-7483	0	39053558	B	A
1	ARS-BFGL-NGS-84347	0	39083240	A	B
1	ARS-BFGL-BAC-11946	0	39232695	A	B
1	Hapmap47738-BTA-79246	0	39259346	A	B
1	ARS-BFGL-BAC-12579	0	39339779	B	A
1	Hapmap27571-BTA-123885	0	39500943	B	A
1	BTB-01810584	0	39538704	B	A
1	ARS-BFGL-NGS-107020	0	39572166	B	A
1	Hapmap51428-BTA-26864	0	39595785	B	A
1	BTB-00018760	0	39653311	A	B
1	BTB-01806368	0	39779727	B	A
1	ARS-BFGL-NGS-34353	0	39813886	A	B
1	BTB-00018513	0	39840805	A	B
1	ARS-BFGL-NGS-20360	0	39877948	B	A
1	BTB-00018431	0	39902902	A	B
1	BTB-00018408	0	39922217	B	A
1	BTA-122545-no-rs	0	40110845	B	A
1	Hapmap51160-BTA-117818	0	40169491	B	A
1	ARS-BFGL-NGS-86662	0	40206017	A	B
1	ARS-BFGL-BAC-13216	0	40258896	A	B
1	BTB-01250420	0	40353369	B	A
1	Hapmap45471-BTA-117823	0	40379850	B	A
1	ARS-BFGL-NGS-111921	0	40427450	A	B
1	BTB-01952363	0	40465985	A	B
1	BTA-111731-no-rs	0	40495849	A	B
1	ARS-BFGL-NGS-32825	0	40540792	B	A
1	BTB-01462455	0	40589118	A	B
1	Hapmap34927-BES7_Contig453_1164	0	40621580	A	B
1	Hapmap38709-BTA-88324	0	40656841	A	B
1	BTB-01555269	0	40794773	A	B
1	BTB-01555328	0	40830066	A	B
1	ARS-BFGL-NGS-104431	0	40854754	B	A
1	BTB-01135685	0	41000663	A	B
1	BTB-01135743	0	41067306	A	B
1	Hapmap23514-BTA-150593	0	41089334	A	B
1	Hapmap47786-BTA-95575	0	41191350	B	A
1	BTA-95584-no-rs	0	41315418	B	A
1	Hapmap38486-BTA-30602	0	41379300	A	B
1	Hapmap38103-BTA-28646	0	41417336	A	B
1	Hapmap33759-BTA-160998	0	41441063	A	B
1	BTB-01848824	0	41465449	B	A
1	BTA-122159-no-rs	0	41490266	B	A
1	BTB-01136210	0	41516238	B	A
1	ARS-BFGL-NGS-106725	0	41577955	A	B
1	ARS-BFGL-NGS-23369	0	41639553	B	A
1	ARS-BFGL-NGS-118356	0	41732937	A	B
1	ARS-BFGL-NGS-63816	0	41756440	B	A
1	Hapmap52536-rs29011297	0	41785203	A	B
1	Hapmap48210-BTA-120730	0	41834501	A	B
1	ARS-BFGL-NGS-106432	0	41893320	A	B
1	ARS-BFGL-BAC-15157	0	41913980	A	B
1	ARS-BFGL-NGS-43530	0	41955764	A	B
1	BTB-00019496	0	41999570	B	A
1	Hapmap39522-BTA-89675	0	42074611	B	A
1	BTB-01708786	0	42142033	A	B
1	ARS-BFGL-NGS-56548	0	42190693	A	B
1	BTB-02094179	0	42227217	A	B
1	BTA-104608-no-rs	0	42295681	A	B
1	ARS-BFGL-NGS-81807	0	42313742	B	A
1	BTA-27636-no-rs	0	42434198	A	B
1	BTB-00019582	0	42493010	B	A
1	ARS-BFGL-NGS-10059	0	42542346	B	A
1	BTA-89689-no-rs	0	42570535	A	B
1	Hapmap53820-rs29010070	0	42620205	B	A
1	BTB-00019705	0	42721268	A	B
1	ARS-BFGL-NGS-106220	0	42749580	B	A
1	BTB-00019769	0	42771916	A	B
1	BTB-00019788	0	42799445	B	A
1	ARS-BFGL-NGS-12781	0	42843006	B	A
1	Hapmap60973-rs29018366	0	42890259	A	B
1	ARS-BFGL-BAC-15804	0	42960837	A	B
1	BTB-00019912	0	43067020	B	A
1	ARS-BFGL-NGS-89857	0	43145332	B	A
1	BTA-89698-no-rs	0	43181180	A	B
1	BTA-89708-no-rs	0	43293171	A	B
1	Hapmap47773-BTA-89713	0	43344918	A	B
1	BTA-89717-no-rs	0	43383595	B	A
1	BTB-00020638	0	43424668	A	B
1	BTB-00020648	0	43449434	B	A
1	BTA-89719-no-rs	0	43471154	A	B
1	ARS-BFGL-NGS-19097	0	43541278	A	B
1	ARS-BFGL-NGS-106743	0	43569660	A	B
1	ARS-BFGL-NGS-118112	0	43670143	A	B
1	Hapmap49368-BTA-89726	0	43735256	B	A
1	ARS-BFGL-NGS-116079	0	43861492	A	B
1	ARS-BFGL-NGS-118317	0	43932562	A	B
1	Hapmap43396-BTA-89742	0	44019050	B	A
1	ARS-BFGL-NGS-57355	0	44118691	B	A
1	BTB-00021247	0	44143107	B	A
1	BTA-89748-no-rs	0	44176118	A	B
1	BTB-00021385	0	44250030	B	A
1	BTB-01788892	0	44446453	B	A
1	ARS-BFGL-NGS-5747	0	44569518	A	B
1	BTA-15338-no-rs	0	44593858	B	A
1	ARS-BFGL-NGS-99002	0	44623201	B	A
1	BTA-86397-no-rs	0	44643255	A	B
1	ARS-BFGL-NGS-73542	0	44752791	A	B
1	ARS-BFGL-NGS-19721	0	44776759	B	A
1	ARS-BFGL-NGS-99064	0	44813737	B	A
1	ARS-BFGL-NGS-101788	0	44862308	A	B
1	BTA-105868-no-rs	0	44883531	A	B
1	BTB-01585499	0	44922334	B	A
1	ARS-BFGL-NGS-113905	0	44960165	A	B
1	ARS-BFGL-NGS-90894	0	44985808	A	B
1	ARS-BFGL-NGS-83544	0	45113934	A	B
1	BTA-21519-no-rs	0	45214460	B	A
1	ARS-BFGL-NGS-75951	0	45375265	A	B
1	ARS-BFGL-NGS-31349	0	45423220	A	B
1	BTA-95285-no-rs	0	45452593	B	A
1	BTB-01462206	0	45515052	B	A
1	BTB-01462237	0	45546359	A	B
1	ARS-BFGL-NGS-68706	0	45569587	A	B
1	ARS-BFGL-NGS-113748	0	45592209	A	B
1	Hapmap38803-BTA-104250	0	45614604	B	A
1	ARS-BFGL-NGS-119382	0	45657940	B	A
1	BTB-00478386	0	45683339	B	A
1	BTB-00478347	0	45772634	A	B
1	ARS-BFGL-NGS-10512	0	45804182	A	B
1	BTA-90373-no-rs	0	45864540	B	A
1	ARS-BFGL-NGS-34687	0	45900804	A	B
1	BTB-01461996	0	45957974	B	A
1	BTA-10863-rs29016414	0	46118784	A	B
1	BTA-95262-no-rs	0	46138869	A	B
1	BTB-01786029	0	46201490	A	B
1	BTA-14361-rs29023125	0	46251987	B	A
1	ARS-BFGL-NGS-114234	0	46283541	B	A
1	BTA-89820-no-rs	0	46321775	A	B
1	UA-IFASA-4106	0	46402519	A	B
1	BTB-00468532	0	46518842	A	B
1	BTB-00468519	0	46556034	A	B
1	ARS-BFGL-NGS-110320	0	46595049	B	A
1	ARS-BFGL-NGS-67684	0	46620571	A	B
1	BTB-00468485	0	46648008	A	B
1	BTB-00468476	0	46675519	A	B
1	BTB-01608930	0	46778649	A	B
1	ARS-BFGL-NGS-69858	0	46808068	B	A
1	BTA-109011-no-rs	0	46926971	A	B
1	Hapmap39710-BTA-108633	0	47011181	B	A
1	ARS-BFGL-NGS-23106	0	47251774	A	B
1	Hapmap40153-BTA-99041	0	47296021	B	A
1	BTA-99040-no-rs	0	47320175	A	B
1	ARS-BFGL-BAC-24524	0	47389301	A	B
1	Hapmap55429-rs29012753	0	47417243	A	B
1	BTB-02090792	0	47445935	A	B
1	BTB-01702372	0	47479177	A	B
1	Hapmap43751-BTA-104783	0	47552065	A	B
1	BTB-01967977	0	47669197	A	B
1	BTB-01663516	0	47701359	A	B
1	Hapmap42068-BTA-111564	0	47745480	B	A
1	BTB-01202368	0	47788706	B	A
1	BTB-01202377	0	47807494	A	B
1	BTA-122400-no-rs	0	47831916	A	B
1	Hapmap60003-rs29024905	0	47856002	B	A
1	BTB-01202460	0	47945210	A	B
1	Hapmap27230-BTA-162491	0	47973478	B	A
1	ARS-BFGL-NGS-105365	0	48026603	B	A
1	ARS-BFGL-NGS-73983	0	48105788	B	A
1	ARS-BFGL-BAC-16973	0	48130491	A	B
1	Hapmap49948-BTA-29490	0	48181287	B	A
1	BTB-00021951	0	48222988	B	A
1	Hapmap59092-rs29024583	0	48425887	A	B
1	ARS-BFGL-NGS-41264	0	48523202	A	B
1	Hapmap38806-BTA-110152	0	48629895	A	B
1	BTB-01645280	0	48701612	B	A
1	BTB-01146938	0	48726549	B	A
1	BTB-01146838	0	48802718	A	B
1	BTB-01847183	0	48843080	B	A
1	Hapmap50572-BTA-113037	0	48866528	B	A
1	ARS-BFGL-NGS-83459	0	48904842	A	B
1	ARS-BFGL-NGS-49634	0	48971016	B	A
1	BTB-00132817	0	49161822	A	B
1	BTA-113021-no-rs	0	49230292	A	B
1	BTB-01077379	0	49279500	A	B
1	BTB-01077277	0	49318678	B	A
1	BTB-01077261	0	49341658	A	B
1	BTA-103555-no-rs	0	49480638	B	A
1	BTB-01077007	0	49532893	A	B
1	Hapmap50221-BTA-112986	0	49578738	B	A
1	ARS-BFGL-NGS-98459	0	50077376	A	B
1	ARS-BFGL-BAC-15402	0	50191130	B	A
1	BTB-01699628	0	50230596	A	B
1	BTA-114651-no-rs	0	50252331	B	A
1	Hapmap41715-BTA-100026	0	50320575	A	B
1	BTB-00022097	0	50410352	A	B
1	BTB-00022142	0	50434457	B	A
1	BTB-01165120	0	50465233	B	A
1	Hapmap49829-BTA-101896	0	50574353	A	B
1	BTB-01164952	0	50652927	B	A
1	Hapmap52897-rs29012790	0	50732049	A	B
1	BTB-01164879	0	50775613	A	B
1	BTB-00022352	0	50815882	B	A
1	BTB-00022376	0	50857462	B	A
1	ARS-BFGL-NGS-103521	0	50993685	A	B
1	ARS-BFGL-NGS-101533	0	51033230	B	A
1	ARS-BFGL-NGS-6521	0	51169451	A	B
1	ARS-BFGL-NGS-14638	0	51211635	A	B
1	Hapmap42747-BTA-97910	0	51258380	B	A
1	BTB-00184675	0	51289087	A	B
1	ARS-BFGL-NGS-27696	0	51329816	A	B
1	BTB-01661970	0	51403723	A	B
1	BTB-01303185	0	51563701	A	B
1	ARS-BFGL-NGS-80227	0	51598998	A	B
1	BTB-01303321	0	51654778	B	A
1	UA-IFASA-6260	0	51721572	A	B
1	Hapmap54644-rs29022483	0	51845103	B	A
1	BTB-00023392	0	51946893	A	B
1	BTB-00023322	0	51994611	A	B
1	ARS-BFGL-NGS-29536	0	52075648	A	B
1	ARS-BFGL-NGS-26781	0	52135065	A	B
1	Hapmap23148-BTA-123974	0	52251694	A	B
1	UA-IFASA-5103	0	52306846	B	A
1	ARS-BFGL-NGS-105123	0	52409229	B	A
1	ARS-BFGL-NGS-17305	0	52493772	B	A
1	Hapmap42392-BTA-100065	0	52537365	B	A
1	ARS-BFGL-NGS-112553	0	52644883	A	B
1	BTA-100060-no-rs	0	52676405	A	B
1	BTA-100058-no-rs	0	52719660	B	A
1	Hapmap47522-BTA-120738	0	52748123	B	A
1	BTA-120739-no-rs	0	52801665	A	B
1	ARS-BFGL-NGS-89588	0	52834285	B	A
1	BTB-00026002	0	52874728	B	A
1	Hapmap27147-BTA-124015	0	52953518	B	A
1	ARS-BFGL-NGS-76469	0	52979497	A	B
1	ARS-BFGL-NGS-78259	0	53064069	B	A
1	BTB-00025875	0	53133677	B	A
1	BTB-00025760	0	53238076	B	A
1	ARS-BFGL-NGS-100189	0	53296440	B	A
1	BTB-00025322	0	53364989	A	B
1	BTB-00025197	0	53388440	B	A
1	BTB-00025259	0	53416332	B	A
1	BTB-00025135	0	53528573	A	B
1	Hapmap47174-BTA-110289	0	53551656	A	B
1	BTA-110282-no-rs	0	53582877	A	B
1	ARS-BFGL-NGS-18743	0	53630189	A	B
1	ARS-BFGL-NGS-94761	0	53656600	B	A
1	Hapmap41428-BTA-110280	0	53679183	B	A
1	Hapmap57738-rs29023662	0	53995142	A	B
1	Hapmap48975-BTA-99363	0	54032055	A	B
1	ARS-BFGL-BAC-20881	0	54052439	B	A
1	BTB-00026752	0	54102324	A	B
1	BTB-00026585	0	54179627	B	A
1	BTA-110335-no-rs	0	54259681	B	A
1	Hapmap38807-BTA-110324	0	54317344	A	B
1	ARS-BFGL-NGS-111929	0	54342104	B	A
1	ARS-BFGL-NGS-40967	0	54371655	A	B
1	UA-IFASA-7275	0	54390349	B	A
1	BTB-00217542	0	54460795	A	B
1	ARS-BFGL-NGS-24057	0	54501549	B	A
1	ARS-BFGL-NGS-114712	0	54556914	B	A
1	BTB-01044365	0	54625163	B	A
1	BTA-30265-no-rs	0	54646465	A	B
1	Hapmap49009-BTA-107212	0	54690810	A	B
1	BTB-01605050	0	54714755	B	A
1	ARS-BFGL-NGS-43783	0	54774488	A	B
1	BTB-01712147	0	54844550	A	B
1	BTB-01315615	0	54873112	A	B
1	ARS-BFGL-NGS-37379	0	54901166	B	A
1	BTA-21826-no-rs	0	54958273	B	A
1	ARS-BFGL-NGS-86970	0	54988164	A	B
1	BTB-01315516	0	55057917	B	A
1	Hapmap47540-BTA-21819	0	55107953	B	A
1	Hapmap39813-BTA-21834	0	55150553	A	B
1	BTB-01315457	0	55174553	A	B
1	Hapmap51652-BTA-89898	0	55259756	A	B
1	BTB-01131103	0	55288120	A	B
1	Hapmap49383-BTA-93867	0	55326027	A	B
1	BTB-01131178	0	55359042	A	B
1	BTA-93863-no-rs	0	55386945	B	A
1	ARS-BFGL-BAC-32896	0	55444187	A	B
1	BTB-01131384	0	55499124	B	A
1	BTB-01914655	0	55544288	A	B
1	ARS-BFGL-NGS-115305	0	55784222	B	A
1	Hapmap32092-BTA-149957	0	55810689	B	A
1	ARS-BFGL-NGS-85105	0	55832662	A	B
1	Hapmap33225-BTA-151395	0	55995337	B	A
1	Hapmap43173-BTA-120253	0	56193336	B	A
1	ARS-BFGL-NGS-115307	0	56294040	B	A
1	ARS-BFGL-NGS-87494	0	56505444	B	A
1	BTA-25876-no-rs	0	56551196	A	B
1	ARS-BFGL-NGS-31315	0	56648072	B	A
1	BTA-25809-no-rs	0	56669858	B	A
1	BTA-25883-no-rs	0	56706072	A	B
1	ARS-BFGL-NGS-111138	0	56817352	B	A
1	ARS-BFGL-NGS-38890	0	56864714	A	B
1	ARS-BFGL-NGS-59270	0	56901848	A	B
1	ARS-BFGL-NGS-52696	0	57050886	B	A
1	Hapmap39218-BTA-25795	0	57141557	A	B
1	ARS-BFGL-NGS-89	0	57170980	B	A
1	UA-IFASA-5597	0	57192123	B	A
1	ARS-BFGL-NGS-18996	0	57238377	A	B
1	Hapmap59481-rs29019616	0	57341049	A	B
1	Hapmap44594-BTA-25389	0	57426987	A	B
1	BTA-25403-no-rs	0	57590207	A	B
1	ARS-BFGL-NGS-34519	0	57623335	B	A
1	Hapmap38147-BTA-25404	0	57660748	A	B
1	Hapmap55498-ss46527080	0	57752344	B	A
1	ARS-BFGL-NGS-112451	0	57913747	B	A
1	Hapmap50295-BTA-25892	0	58210936	B	A
1	ARS-BFGL-NGS-40337	0	58444431	B	A
1	ARS-BFGL-NGS-63947	0	58668639	B	A
1	Hapmap36459-SCAFFOLD9563_462	0	58695977	B	A
1	Hapmap23307-BTA-124083	0	58722694	A	B
1	ARS-BFGL-NGS-103637	0	58760778	A	B
1	BTA-02836-rs29010381	0	58934843	A	B
1	Hapmap44172-BTA-96950	0	58985342	B	A
1	Hapmap47450-BTA-96948	0	59071436	A	B
1	Hapmap44328-BTA-97952	0	59256538	B	A
1	BTA-96949-no-rs	0	59279533	A	B
1	BTA-31615-no-rs	0	59337004	A	B
1	ARS-USMARC-Parent-DQ404150-rs29012530	0	59409838	A	B
1	UA-IFASA-2169	0	59435634	A	B
1	ARS-BFGL-NGS-16908	0	59463782	A	B
1	Hapmap34104-BES10_Contig701_1260	0	59509438	B	A
1	BTB-00028136	0	59561102	B	A
1	BTB-01868157	0	59590958	B	A
1	Hapmap48289-BTA-31617	0	59683842	A	B
1	ARS-BFGL-NGS-94997	0	59754059	B	A
1	BTB-00028406	0	59824412	B	A
1	BTB-00028484	0	59852828	B	A
1	Hapmap48717-BTA-31633	0	59971879	B	A
1	BTB-00028647	0	60008528	B	A
1	BTB-00028594	0	60082447	A	B
1	BTB-00028547	0	60116734	B	A
1	Hapmap31065-BTA-123406	0	60140981	A	B
1	BTA-31638-no-rs	0	60187594	A	B
1	ARS-BFGL-NGS-110620	0	60231667	B	A
1	BTA-31643-no-rs	0	60254737	A	B
1	BTB-00028937	0	60321156	B	A
1	ARS-BFGL-NGS-36297	0	60435125	A	B
1	BTB-01413909	0	60562020	A	B
1	BTB-02009342	0	60753573	A	B
1	BTA-23353-no-rs	0	60787763	B	A
1	ARS-BFGL-NGS-117152	0	60822626	B	A
1	UA-IFASA-7336	0	60862725	B	A
1	ARS-BFGL-NGS-63954	0	60930420	B	A
1	Hapmap57078-ss46526391	0	60956897	A	B
1	BTB-00029666	0	61026239	B	A
1	Hapmap48290-BTA-31675	0	61069157	A	B
1	Hapmap42177-BTA-31679	0	61125554	B	A
1	ARS-BFGL-NGS-58051	0	61155727	A	B
1	Hapmap35167-VSWCP1D5775A_scf01	0	61189139	A	B
1	BTB-00030270	0	61259392	A	B
1	ARS-BFGL-NGS-3821	0	61286751	B	A
1	Hapmap41191-BTA-16674	0	61329180	A	B
1	BTB-02006134	0	61357379	B	A
1	Hapmap59735-rs29016420	0	61381912	A	B
1	ARS-BFGL-BAC-20015	0	61450475	A	B
1	ARS-BFGL-NGS-14821	0	61469035	B	A
1	Hapmap48293-BTA-32595	0	61508119	B	A
1	BTB-00031129	0	61530474	B	A
1	BTA-92181-no-rs	0	61540639	B	A
1	BTB-00030962	0	61652849	A	B
1	Hapmap38402-BTA-32592	0	61681629	A	B
1	BTB-00030894	0	61749066	A	B
1	BTA-31690-no-rs	0	61777879	A	B
1	ARS-BFGL-NGS-27164	0	61832670	A	B
1	BTB-00030560	0	61900596	B	A
1	Hapmap53538-rs29018897	0	61936456	A	B
1	ARS-BFGL-NGS-2189	0	61996164	B	A
1	BTA-103663-no-rs	0	62124386	A	B
1	ARS-BFGL-NGS-40229	0	62184184	B	A
1	ARS-BFGL-NGS-101934	0	62230401	A	B
1	BTB-02071091	0	62251590	A	B
1	Hapmap42400-BTA-102731	0	62344691	A	B
1	BTB-01806856	0	62607089	B	A
1	Hapmap38640-BTA-92406	0	62742180	A	B
1	BTB-00031464	0	62811670	B	A
1	BTB-00031535	0	62842581	A	B
1	ARS-BFGL-NGS-42248	0	62873964	A	B
1	ARS-BFGL-NGS-102719	0	62909449	B	A
1	ARS-BFGL-NGS-115080	0	62968592	A	B
1	ARS-BFGL-NGS-114995	0	62998921	B	A
1	ARS-BFGL-NGS-100977	0	63025706	B	A
1	BTB-01665387	0	63061634	B	A
1	BTB-01506507	0	63127376	A	B
1	ARS-BFGL-NGS-106011	0	63159279	A	B
1	BTB-01285049	0	63199096	A	B
1	ARS-BFGL-NGS-112682	0	63235795	A	B
1	BTB-01285245	0	63277846	A	B
1	Hapmap49510-BTA-17452	0	63372417	B	A
1	ARS-BFGL-NGS-4583	0	63421529	A	B
1	BTA-32633-no-rs	0	63445511	B	A
1	BTB-00031779	0	63491880	A	B
1	BTA-108948-no-rs	0	63575356	B	A
1	BTA-101821-no-rs	0	63653354	A	B
1	ARS-BFGL-NGS-116361	0	63706033	B	A
1	ARS-BFGL-NGS-44433	0	63799085	B	A
1	Hapmap44333-BTA-104611	0	63825188	A	B
1	ARS-BFGL-NGS-105436	0	63951419	B	A
1	BTB-01687859	0	64301934	A	B
1	BTB-00639914	0	64322900	B	A
1	Hapmap51521-BTA-92920	0	64407671	A	B
1	ARS-BFGL-NGS-31791	0	64445959	B	A
1	ARS-BFGL-NGS-27619	0	64474719	A	B
1	UA-IFASA-9174	0	64592861	A	B
1	BTB-00451094	0	64629383	A	B
1	BTB-00033025	0	64667900	A	B
1	ARS-BFGL-NGS-10860	0	64692368	A	B
1	BTB-00033060	0	64730690	A	B
1	BTB-00033090	0	64788160	A	B
1	BTB-00033167	0	64864266	A	B
1	ARS-BFGL-NGS-15927	0	64908763	A	B
1	ARS-BFGL-NGS-112971	0	64955929	A	B
1	BTB-00026837	0	64990681	A	B
1	ARS-BFGL-NGS-33635	0	65082461	B	A
1	BTB-00027047	0	65103965	A	B
1	BTB-00027056	0	65126749	B	A
1	BTA-15412-no-rs	0	65171617	A	B
1	Hapmap45865-BTA-15414	0	65203417	B	A
1	ARS-BFGL-NGS-112600	0	65226899	A	B
1	ARS-BFGL-NGS-36873	0	65252905	A	B
1	BTB-00027149	0	65276480	B	A
1	BTB-00027201	0	65338549	A	B
1	ARS-BFGL-NGS-54090	0	65410263	B	A
1	BTB-00027298	0	65433706	A	B
1	BTB-00027332	0	65466612	A	B
1	Hapmap42852-BTA-15416	0	65522044	B	A
1	Hapmap55251-rs29014781	0	65624310	B	A
1	BTA-15421-no-rs	0	65663517	B	A
1	ARS-BFGL-NGS-83021	0	65937547	B	A
1	BTB-02069463	0	66017181	A	B
1	ARS-BFGL-NGS-3996	0	66121259	A	B
1	ARS-BFGL-NGS-115763	0	66139653	B	A
1	ARS-BFGL-NGS-43799	0	66188527	A	B
1	Hapmap40403-BTA-15429	0	66230091	A	B
1	ARS-BFGL-BAC-19440	0	66344261	B	A
1	BTB-00027638	0	66369026	B	A
1	ARS-BFGL-NGS-111569	0	66398856	B	A
1	Hapmap40951-BTA-33609	0	66519111	A	B
1	ARS-BFGL-NGS-35041	0	66604133	A	B
1	ARS-BFGL-NGS-117561	0	66696653	A	B
1	Hapmap54041-ss46526276	0	66759099	A	B
1	ARS-BFGL-NGS-36705	0	66797315	A	B
1	BTB-00032674	0	67083238	B	A
1	BTB-00032648	0	67115284	B	A
1	BTB-00033186	0	67160040	B	A
1	ARS-BFGL-NGS-4572	0	67212088	B	A
1	ARS-BFGL-NGS-6075	0	67286095	A	B
1	BTB-00026096	0	67310117	B	A
1	BTB-00026110	0	67331639	A	B
1	BTA-31636-no-rs	0	67399528	A	B
1	BTA-05186-no-rs	0	67444188	A	B
1	BTB-00028704	0	67491689	A	B
1	UA-IFASA-7116	0	67702576	A	B
1	BTB-00032205	0	67734488	B	A
1	BTB-00032200	0	67764428	A	B
1	BTB-00032163	0	67792994	B	A
1	BTB-00032153	0	67814251	B	A
1	Hapmap58284-rs29018937	0	67885415	B	A
1	BTA-33571-no-rs	0	67909755	B	A
1	ARS-BFGL-NGS-119133	0	67969838	B	A
1	Hapmap41826-BTA-31654	0	68023878	A	B
1	ARS-BFGL-NGS-117312	0	68066718	B	A
1	ARS-BFGL-NGS-113914	0	68135318	A	B
1	BTB-01736179	0	68153635	A	B
1	BTA-34599-no-rs	0	68227488	B	A
1	ARS-BFGL-NGS-7521	0	68268931	B	A
1	ARS-BFGL-NGS-4503	0	68307813	B	A
1	ARS-BFGL-BAC-3570	0	68373678	B	A
1	Hapmap46988-BTA-34591	0	68403441	B	A
1	ARS-BFGL-NGS-111491	0	68457522	B	A
1	ARS-BFGL-NGS-9429	0	68507419	A	B
1	Hapmap50666-BTA-34589	0	68533156	B	A
1	ARS-BFGL-NGS-31379	0	68891058	B	A
1	ARS-BFGL-NGS-35021	0	68997018	B	A
1	ARS-BFGL-NGS-26771	0	69022384	B	A
1	ARS-BFGL-NGS-100745	0	69045500	A	B
1	BTA-120514-no-rs	0	69070681	A	B
1	Hapmap54911-rs29023069	0	69138050	A	B
1	ARS-BFGL-NGS-118460	0	69201417	A	B
1	ARS-BFGL-NGS-118306	0	69244252	A	B
1	ARS-BFGL-NGS-114985	0	69283880	B	A
1	BTA-104027-no-rs	0	69359979	B	A
1	ARS-BFGL-NGS-115898	0	69386583	A	B
1	ARS-BFGL-NGS-59612	0	69435214	A	B
1	Hapmap38055-BTA-120751	0	69475667	A	B
1	ARS-BFGL-NGS-30730	0	69520131	B	A
1	BTA-33563-no-rs	0	69620870	A	B
1	ARS-BFGL-NGS-41287	0	69659023	B	A
1	Hapmap59820-rs29019798	0	69690407	A	B
1	ARS-BFGL-NGS-110495	0	69803449	A	B
1	ARS-BFGL-NGS-62687	0	69867959	A	B
1	ARS-BFGL-NGS-111716	0	69905532	B	A
1	ARS-BFGL-NGS-104241	0	69944271	A	B
1	ARS-BFGL-NGS-111271	0	70159840	A	B
1	ARS-BFGL-NGS-111283	0	70191957	A	B
1	Hapmap41227-BTA-32644	0	70481556	A	B
1	BTB-00031796	0	70660314	A	B
1	ARS-BFGL-NGS-80523	0	70996099	A	B
1	ARS-BFGL-NGS-119161	0	71070958	A	B
1	ARS-BFGL-NGS-95516	0	71229187	A	B
1	ARS-BFGL-NGS-5124	0	71263427	B	A
1	ARS-BFGL-BAC-35332	0	71349186	A	B
1	Hapmap53495-rs29015962	0	71370844	A	B
1	ARS-BFGL-NGS-97095	0	71431023	A	B
1	Hapmap43841-BTA-34601	0	71504767	B	A
1	Hapmap40324-BTA-34602	0	71602911	A	B
1	ARS-BFGL-NGS-56509	0	71742005	B	A
1	ARS-BFGL-NGS-16910	0	71764838	B	A
1	BTA-34638-no-rs	0	71800147	B	A
1	ARS-BFGL-NGS-109101	0	71952197	B	A
1	Hapmap51826-BTA-34625	0	71990165	B	A
1	BTA-34624-no-rs	0	72020602	A	B
1	Hapmap60655-rs29025422	0	72052010	A	B
1	ARS-BFGL-NGS-117761	0	72080335	A	B
1	ARS-BFGL-NGS-118075	0	72442882	B	A
1	ARS-BFGL-NGS-34176	0	72573950	A	B
1	ARS-BFGL-NGS-78165	0	72605572	B	A
1	ARS-BFGL-NGS-45476	0	72640881	A	B
1	ARS-BFGL-NGS-117741	0	72689874	B	A
1	Hapmap43559-BTA-35576	0	72801931	B	A
1	ARS-BFGL-NGS-103884	0	72938740	A	B
1	ARS-BFGL-NGS-118725	0	72962249	A	B
1	ARS-BFGL-NGS-94206	0	73048145	A	B
1	ARS-BFGL-NGS-112042	0	73077982	B	A
1	ARS-BFGL-NGS-100698	0	73106447	A	B
1	ARS-BFGL-NGS-59448	0	73140918	A	B
1	Hapmap41511-BTA-34652	0	73239166	A	B
1	ARS-BFGL-NGS-40388	0	73321288	A	B
1	Hapmap52010-BTA-34646	0	73441389	A	B
1	BTA-35604-no-rs	0	73681836	B	A
1	ARS-BFGL-NGS-39750	0	73757146	B	A
1	ARS-BFGL-NGS-25392	0	73821868	A	B
1	ARS-BFGL-BAC-73	0	73924347	B	A
1	ARS-BFGL-BAC-32073	0	73950237	A	B
1	ARS-BFGL-BAC-34001	0	73984119	B	A
1	ARS-BFGL-NGS-53144	0	74046575	A	B
1	ARS-BFGL-NGS-23062	0	74075179	A	B
1	ARS-BFGL-BAC-36572	0	74219065	B	A
1	UA-IFASA-4774	0	74325400	A	B
1	ARS-BFGL-NGS-114627	0	74355653	A	B
1	BTA-35631-no-rs	0	74400912	A	B
1	ARS-BFGL-NGS-7099	0	74459840	A	B
1	Hapmap38109-BTA-36588	0	74581903	A	B
1	ARS-BFGL-NGS-90496	0	74889706	A	B
1	ARS-BFGL-NGS-37438	0	75146323	A	B
1	ARS-BFGL-NGS-81861	0	75171303	A	B
1	Hapmap39889-BTA-114934	0	75227225	B	A
1	Hapmap51396-BTA-114937	0	75258338	B	A
1	Hapmap60658-rs29025870	0	75328281	A	B
1	Hapmap51567-BTA-17154	0	75363231	B	A
1	Hapmap35190-BES10_Contig762_2071	0	75433980	B	A
1	Hapmap25308-BTA-153014	0	75505402	B	A
1	ARS-BFGL-NGS-34525	0	75588102	A	B
1	ARS-BFGL-NGS-15456	0	75618069	B	A
1	ARS-BFGL-BAC-31478	0	75691167	B	A
1	Hapmap39961-BTA-100527	0	75796077	A	B
1	Hapmap59172-rs29012834	0	75880996	A	B
1	ARS-BFGL-NGS-64672	0	76248393	A	B
1	BTA-28763-no-rs	0	76331663	B	A
1	ARS-BFGL-NGS-30137	0	76378436	B	A
1	ARS-BFGL-NGS-41839	0	76416854	B	A
1	ARS-BFGL-BAC-31487	0	76471373	B	A
1	ARS-BFGL-NGS-1406	0	76645192	B	A
1	BTA-18708-no-rs	0	76876908	A	B
1	Hapmap50334-BTA-36619	0	76938175	A	B
1	ARS-BFGL-NGS-34347	0	76994474	B	A
1	Hapmap44231-BTA-36623	0	77207875	A	B
1	BTA-36624-no-rs	0	77248361	A	B
1	Hapmap34720-BES7_Contig462_688	0	77282369	B	A
1	Hapmap42923-BTA-36604	0	77485396	A	B
1	Hapmap41244-BTA-36610	0	77889364	B	A
1	Hapmap48729-BTA-36615	0	77983959	A	B
1	Hapmap58919-rs29009958	0	78034231	A	B
1	ARS-BFGL-NGS-56146	0	78088393	A	B
1	Hapmap39375-BTA-112108	0	78449548	A	B
1	Hapmap47180-BTA-112104	0	78511271	A	B
1	ARS-BFGL-NGS-13617	0	78637787	B	A
1	ARS-BFGL-BAC-31500	0	78791994	A	B
1	BTA-37493-no-rs	0	78826926	A	B
1	BTB-00034886	0	78904951	A	B
1	ARS-BFGL-NGS-47287	0	78964672	A	B
1	ARS-BFGL-BAC-33415	0	79009807	B	A
1	BTB-00034743	0	79034999	A	B
1	Hapmap43564-BTA-36647	0	79058798	B	A
1	BTB-00034692	0	79109155	B	A
1	Hapmap40722-BTA-36642	0	79143280	A	B
1	BTA-112299-no-rs	0	79169547	A	B
1	ARS-BFGL-NGS-111725	0	79274441	B	A
1	ARS-BFGL-NGS-25522	0	79324497	A	B
1	BTB-00034294	0	79498250	B	A
1	Hapmap27043-BTA-36631	0	79501059	B	A
1	BTB-00034221	0	79591551	B	A
1	Hapmap51218-BTA-36630	0	79629427	B	A
1	BTB-00034202	0	79671395	A	B
1	Hapmap49586-BTA-36632	0	79700956	B	A
1	ARS-BFGL-NGS-106728	0	79755519	B	A
1	ARS-BFGL-NGS-24966	0	79780029	A	B
1	ARS-BFGL-NGS-68451	0	79841328	B	A
1	ARS-BFGL-NGS-113198	0	79880934	A	B
1	Hapmap51438-BTA-37566	0	79904055	B	A
1	ARS-BFGL-NGS-111888	0	79961896	A	B
1	BTB-00036018	0	80019442	B	A
1	ARS-BFGL-NGS-100951	0	80063107	A	B
1	BTA-37567-no-rs	0	80103951	A	B
1	Hapmap41250-BTA-38429	0	80140397	A	B
1	ARS-BFGL-NGS-22536	0	80269992	A	B
1	BTB-00036138	0	80349645	A	B
1	Hapmap50131-BTA-85559	0	80427462	A	B
1	ARS-BFGL-NGS-19741	0	80548510	B	A
1	ARS-BFGL-NGS-1514	0	80612046	B	A
1	ARS-BFGL-NGS-79990	0	80661482	A	B
1	BTA-38441-no-rs	0	80875014	B	A
1	ARS-BFGL-NGS-44794	0	80896616	A	B
1	BTA-38445-no-rs	0	80923799	A	B
1	BTA-01205-rs29012172	0	80945924	A	B
1	Hapmap43250-BTA-37524	0	81018906	A	B
1	BTB-00035080	0	81044806	A	B
1	BTA-37523-no-rs	0	81072227	A	B
1	UA-IFASA-6360	0	81118415	A	B
1	Hapmap47934-BTA-38431	0	81160609	B	A
1	ARS-BFGL-NGS-96340	0	81209053	B	A
1	Hapmap49149-BTA-39529	0	81271586	A	B
1	Hapmap14994-rs29012500	0	81345283	B	A
1	ARS-BFGL-NGS-78633	0	81373204	A	B
1	Hapmap41856-BTA-39501	0	81486839	A	B
1	BTA-39503-no-rs	0	81540249	A	B
1	ARS-BFGL-NGS-17054	0	81561737	B	A
1	BTA-39510-no-rs	0	81589478	B	A
1	ARS-BFGL-NGS-106454	0	81623098	A	B
1	ARS-BFGL-NGS-116286	0	81656974	B	A
1	ARS-BFGL-NGS-71379	0	81702230	A	B
1	Hapmap42929-BTA-39525	0	81735566	B	A
1	BTA-39523-no-rs	0	81760654	A	B
1	BTA-39521-no-rs	0	81790858	B	A
1	BTA-39518-no-rs	0	81831778	A	B
1	ARS-BFGL-NGS-56254	0	81859735	B	A
1	BTB-01187540	0	82007029	B	A
1	Hapmap55227-rs29009709	0	82032365	B	A
1	BTB-01777594	0	82059960	B	A
1	Hapmap47824-BTA-107197	0	82147822	A	B
1	Hapmap53346-ss46526210	0	82176939	B	A
1	ARS-BFGL-NGS-50379	0	82292403	B	A
1	Hapmap54984-rs29020611	0	82338088	A	B
1	BTB-01187109	0	82436081	B	A
1	BTA-107196-no-rs	0	82468782	A	B
1	ARS-BFGL-NGS-111849	0	82725824	B	A
1	BTB-01059241	0	82787221	A	B
1	Hapmap49142-BTA-38495	0	82834398	A	B
1	BTA-38502-no-rs	0	82928948	B	A
1	ARS-BFGL-NGS-68869	0	83006326	A	B
1	ARS-BFGL-NGS-98669	0	83030921	A	B
1	ARS-BFGL-NGS-27316	0	83081849	B	A
1	Hapmap40421-BTA-39479	0	83110583	A	B
1	ARS-BFGL-NGS-69661	0	83132079	B	A
1	BTB-00037209	0	83154570	B	A
1	BTA-39489-no-rs	0	83178207	A	B
1	ARS-BFGL-NGS-2950	0	83267242	A	B
1	BTB-00036349	0	83316586	B	A
1	ARS-BFGL-NGS-5044	0	83368535	A	B
1	ARS-BFGL-NGS-116572	0	83838758	B	A
1	Hapmap39022-BTA-38447	0	83859398	B	A
1	Hapmap41527-BTA-38460	0	83936851	B	A
1	Hapmap52416-rs29016842	0	84175752	A	B
1	Hapmap57391-rs29026905	0	84269107	B	A
1	BTB-00036444	0	84345904	A	B
1	BTB-01702174	0	84424501	A	B
1	BTB-01702150	0	84446080	B	A
1	ARS-BFGL-NGS-22690	0	84559546	A	B
1	BTB-01431374	0	84580772	A	B
1	ARS-BFGL-NGS-4047	0	84614199	A	B
1	BTB-01431442	0	84679123	B	A
1	Hapmap47779-BTA-92798	0	84705191	A	B
1	Hapmap38311-BTA-39536	0	84790848	B	A
1	Hapmap44071-BTA-39540	0	84850448	A	B
1	ARS-BFGL-NGS-118640	0	84944278	A	B
1	BTB-00038173	0	84991511	A	B
1	BTA-39548-no-rs	0	85151862	B	A
1	Hapmap55404-rs29024815	0	85294656	A	B
1	Hapmap33711-BTA-124326	0	85525315	A	B
1	ARS-BFGL-NGS-117410	0	85671043	A	B
1	Hapmap42933-BTA-40454	0	85731453	A	B
1	BTA-100920-no-rs	0	85760198	A	B
1	ARS-BFGL-NGS-54077	0	85911356	B	A
1	BTB-00038446	0	85959409	B	A
1	BTB-00037084	0	86029442	B	A
1	ARS-BFGL-NGS-58323	0	86057271	A	B
1	BTB-00037008	0	86134439	B	A
1	Hapmap43254-BTA-38489	0	86421573	B	A
1	BTA-38487-no-rs	0	86448644	A	B
1	BTB-00036965	0	86543082	B	A
1	ARS-BFGL-NGS-115710	0	86596243	A	B
1	Hapmap48736-BTA-38482	0	86642884	B	A
1	ARS-BFGL-NGS-72201	0	86753474	A	B
1	ARS-BFGL-NGS-82014	0	86777370	A	B
1	ARS-BFGL-NGS-110543	0	86867787	A	B
1	BTB-00036784	0	86888776	A	B
1	Hapmap45277-BTA-38474	0	86910584	A	B
1	BTA-38473-no-rs	0	86931672	B	A
1	BTA-38476-no-rs	0	86968922	B	A
1	ARS-BFGL-BAC-6363	0	87100663	A	B
1	ARS-BFGL-BAC-33122	0	87424785	B	A
1	ARS-BFGL-NGS-20558	0	87454919	A	B
1	Hapmap59015-rs29021588	0	87573900	B	A
1	BTB-00038588	0	87615299	B	A
1	BTB-00038586	0	87664746	A	B
1	Hapmap49096-BTA-25573	0	87725213	A	B
1	BTA-13139-rs29018103	0	87774971	A	B
1	BTB-01858021	0	87829634	A	B
1	Hapmap44359-BTA-25574	0	87913280	B	A
1	BTA-122780-no-rs	0	87941018	B	A
1	BTA-25575-no-rs	0	87972118	A	B
1	Hapmap47477-BTA-103865	0	88050696	A	B
1	BTA-103871-no-rs	0	88086502	A	B
1	Hapmap54455-rs29016036	0	88117471	B	A
1	ARS-BFGL-NGS-114428	0	88150843	A	B
1	Hapmap57808-rs29009859	0	88167139	A	B
1	Hapmap47817-BTA-104461	0	88205509	B	A
1	ARS-BFGL-NGS-82489	0	88327865	A	B
1	BTB-00039314	0	88358715	A	B
1	BTB-00039253	0	88462591	B	A
1	ARS-BFGL-NGS-112470	0	88489434	B	A
1	Hapmap54781-rs29010500	0	88539617	B	A
1	BTA-40510-no-rs	0	88638760	A	B
1	BTA-40495-no-rs	0	88698235	B	A
1	Hapmap58015-rs29026448	0	88801264	A	B
1	BTA-40481-no-rs	0	88899250	A	B
1	BTB-01195902	0	89059581	A	B
1	BTA-108728-no-rs	0	89091419	B	A
1	BTA-108733-no-rs	0	89140501	A	B
1	Hapmap47529-BTA-122384	0	89243673	B	A
1	BTB-01196345	0	89284818	A	B
1	ARS-BFGL-NGS-94042	0	89325400	B	A
1	Hapmap27729-BTA-108726	0	89431170	B	A
1	BTB-01196775	0	89475293	A	B
1	BTB-01196519	0	89563554	A	B
1	BTB-00040563	0	89592448	A	B
1	BTB-00040624	0	89625133	A	B
1	BTA-119425-no-rs	0	89671800	B	A
1	UA-IFASA-7467	0	89755328	A	B
1	BTA-88734-no-rs	0	89784824	A	B
1	Hapmap51446-BTA-41504	0	89877873	A	B
1	ARS-BFGL-NGS-23253	0	89900842	A	B
1	ARS-BFGL-NGS-25311	0	90121176	A	B
1	BTB-00041036	0	90156001	B	A
1	BTA-41494-no-rs	0	90196132	A	B
1	Hapmap51445-BTA-41490	0	90242919	B	A
1	ARS-BFGL-NGS-3794	0	90311323	B	A
1	ARS-BFGL-NGS-78317	0	90430877	A	B
1	BTA-41479-no-rs	0	90503071	B	A
1	BTA-41478-no-rs	0	90561071	A	B
1	ARS-BFGL-NGS-12933	0	90637000	A	B
1	ARS-BFGL-BAC-36098	0	90689913	B	A
1	Hapmap48236-BTA-17964	0	90714916	A	B
1	Hapmap60827-rs29019866	0	90759099	A	B
1	Hapmap49986-BTA-41525	0	90802931	B	A
1	Hapmap30020-BTA-150228	0	90895301	A	B
1	Hapmap46543-BTA-94613	0	90916197	A	B
1	BTA-94619-no-rs	0	90956859	B	A
1	Hapmap54568-rs29010311	0	91001080	A	B
1	BTA-94612-no-rs	0	91031267	A	B
1	Hapmap28877-BTA-24431	0	91066621	A	B
1	BTA-24432-no-rs	0	91093330	B	A
1	Hapmap44640-BTA-24435	0	91117527	A	B
1	Hapmap55511-rs29010538	0	91154241	A	B
1	BTB-01331698	0	91270222	A	B
1	BTB-01331738	0	91315818	B	A
1	ARS-BFGL-NGS-60701	0	91358383	B	A
1	BTB-01846098	0	91460563	A	B
1	BTA-24073-no-rs	0	91533901	B	A
1	Hapmap41804-BTA-24071	0	91554463	A	B
1	ARS-BFGL-NGS-67044	0	91582464	B	A
1	BTB-01342372	0	91687256	A	B
1	ARS-BFGL-BAC-36911	0	91718782	A	B
1	ARS-BFGL-NGS-20424	0	91840712	A	B
1	BTB-02064590	0	91857655	B	A
1	ARS-BFGL-NGS-115400	0	91888946	B	A
1	BTB-01762766	0	91904464	B	A
1	ARS-BFGL-NGS-54694	0	92049324	A	B
1	Hapmap34097-BES3_Contig167_336	0	92090517	B	A
1	BTB-01748272	0	92171349	B	A
1	BTA-118144-no-rs	0	92204771	A	B
1	BTA-112211-no-rs	0	92225849	A	B
1	BTA-24325-no-rs	0	92273799	B	A
1	BTB-01331221	0	92308130	A	B
1	BTB-01331173	0	92331878	B	A
1	BTB-01211220	0	92357722	B	A
1	Hapmap47178-BTA-111157	0	92461552	A	B
1	BTA-111161-no-rs	0	92495958	A	B
1	ARS-BFGL-NGS-39699	0	92581626	A	B
1	Hapmap26451-BTA-156064	0	92615520	B	A
1	Hapmap52705-rs29019397	0	92648727	B	A
1	ARS-BFGL-NGS-23990	0	92687973	A	B
1	BTA-17925-no-rs	0	92856829	A	B
1	BTA-17923-no-rs	0	92958471	A	B
1	BTA-17929-no-rs	0	93084421	B	A
1	BTA-17930-no-rs	0	93172083	A	B
1	Hapmap40307-BTA-42417	0	93252325	A	B
1	BTA-07846-rs29027508	0	93279488	A	B
1	Hapmap50358-BTA-42427	0	93403653	B	A
1	ARS-BFGL-NGS-107347	0	93601848	A	B
1	BTA-48243-no-rs	0	93639215	A	B
1	Hapmap61079-rs29013410	0	93892947	B	A
1	Hapmap42952-BTA-48143	0	93954887	B	A
1	ARS-BFGL-BAC-36880	0	94090278	A	B
1	BTB-00768631	0	94367295	B	A
1	Hapmap24383-BTA-158893	0	94471948	A	B
1	BTB-01087150	0	94512100	A	B
1	BTA-85701-no-rs	0	94585445	B	A
1	Hapmap42095-BTA-120006	0	94623786	B	A
1	ARS-BFGL-NGS-14083	0	94677356	A	B
1	ARS-BFGL-NGS-104582	0	94699308	A	B
1	ARS-BFGL-NGS-106939	0	94730717	B	A
1	BTB-01086885	0	94776896	B	A
1	ARS-BFGL-NGS-80214	0	94860836	B	A
1	BTB-01086841	0	94882093	B	A
1	BTB-01086812	0	94923462	A	B
1	BTB-01086804	0	94952782	B	A
1	BTB-01086791	0	94980756	B	A
1	Hapmap40301-BTA-119986	0	95029947	A	B
1	BTA-11416-rs29017177	0	95101691	A	B
1	ARS-BFGL-NGS-18020	0	95133504	A	B
1	ARS-BFGL-NGS-22239	0	95213011	B	A
1	Hapmap41451-BTA-119981	0	95258770	B	A
1	BTB-01086542	0	95279975	A	B
1	BTB-01591692	0	95297194	A	B
1	ARS-BFGL-NGS-113387	0	95343592	A	B
1	Hapmap58800-rs29016980	0	95394906	B	A
1	ARS-BFGL-NGS-83934	0	95423065	A	B
1	Hapmap48635-BTA-118353	0	95608009	A	B
1	BTA-122559-no-rs	0	95718992	A	B
1	ARS-BFGL-NGS-104619	0	95750768	B	A
1	ARS-BFGL-NGS-111885	0	95819377	A	B
1	ARS-BFGL-NGS-2011	0	95847141	A	B
1	Hapmap58062-rs29012621	0	96059058	A	B
1	ARS-BFGL-NGS-8753	0	96169900	A	B
1	Hapmap50694-BTA-44240	0	96299260	B	A
1	Hapmap59668-rs29015093	0	96382717	A	B
1	BTA-44249-no-rs	0	96472067	B	A
1	ARS-BFGL-NGS-104596	0	96508341	A	B
1	BTA-44254-no-rs	0	96553339	A	B
1	Hapmap42941-BTA-44265	0	96582794	A	B
1	BTA-44267-no-rs	0	96677750	B	A
1	ARS-BFGL-NGS-14357	0	96791940	B	A
1	Hapmap51902-BTA-44288	0	96942516	A	B
1	Hapmap47007-BTA-43282	0	97123740	B	A
1	ARS-BFGL-NGS-96389	0	97160730	B	A
1	UA-IFASA-7818	0	97195480	B	A
1	BTA-43302-no-rs	0	97276664	A	B
1	ARS-BFGL-NGS-60021	0	97300654	B	A
1	ARS-BFGL-BAC-31698	0	97339425	A	B
1	Hapmap38956-BTA-43309	0	97366225	B	A
1	Hapmap54512-rs29023726	0	97390136	B	A
1	ARS-BFGL-NGS-19572	0	97420045	B	A
1	Hapmap49174-BTA-43310	0	97458910	B	A
1	ARS-BFGL-NGS-4387	0	97484342	A	B
1	ARS-BFGL-NGS-96411	0	97515884	B	A
1	ARS-BFGL-NGS-94996	0	97564276	A	B
1	Hapmap42551-BTA-43327	0	97606601	A	B
1	ARS-BFGL-NGS-112806	0	97642612	A	B
1	BTA-43335-no-rs	0	97669242	B	A
1	ARS-BFGL-NGS-94323	0	97746135	B	A
1	BTA-43340-no-rs	0	97906442	B	A
1	Hapmap40001-BTA-43342	0	97931346	B	A
1	BTA-43345-no-rs	0	97955982	A	B
1	Hapmap39920-BTA-43352	0	98078072	A	B
1	ARS-BFGL-NGS-34686	0	98133752	A	B
1	ARS-BFGL-NGS-29866	0	98196332	A	B
1	Hapmap54106-rs29011049	0	98238089	A	B
1	Hapmap40109-BTA-120766	0	98274088	B	A
1	BTA-43360-no-rs	0	98343497	B	A
1	Hapmap46568-BTA-43363	0	98370433	B	A
1	Hapmap58135-rs29019531	0	98430806	A	B
1	Hapmap31069-BTA-124454	0	98552740	B	A
1	BTB-00042406	0	98602410	A	B
1	Hapmap55148-rs29025486	0	98626202	A	B
1	BTB-00042454	0	98664177	B	A
1	BTB-00042539	0	98702244	B	A
1	BTB-00042515	0	98728925	A	B
1	Hapmap44463-BTA-43379	0	98750172	B	A
1	BTB-00042676	0	98779294	B	A
1	Hapmap49178-BTA-44203	0	98873080	B	A
1	BTA-44205-no-rs	0	98920845	B	A
1	Hapmap43268-BTA-44209	0	98986363	B	A
1	Hapmap49612-BTA-44210	0	99013561	B	A
1	Hapmap38957-BTA-44222	0	99114312	B	A
1	Hapmap32784-BTA-124466	0	99156076	A	B
1	Hapmap43856-BTA-44227	0	99193415	B	A
1	ARS-USMARC-Parent-DQ404149-no-rs	0	99314925	B	A
1	BTB-01469883	0	99345463	B	A
1	BTB-01469847	0	99374603	A	B
1	Hapmap57255-rs29022894	0	99438575	B	A
1	BTA-95964-no-rs	0	99469026	B	A
1	BTB-01832367	0	99526306	B	A
1	ARS-BFGL-BAC-33742	0	99552129	A	B
1	BTA-24729-no-rs	0	99597502	A	B
1	Hapmap41389-BTA-95970	0	99642111	A	B
1	Hapmap38145-BTA-23986	0	99769147	A	B
1	BTB-01568192	0	99905012	A	B
1	BTB-00044639	0	99997409	B	A
1	BTA-45212-no-rs	0	100021883	A	B
1	ARS-BFGL-BAC-32921	0	100151489	B	A
1	BTB-00044397	0	100172966	A	B
1	Hapmap48767-BTA-45204	0	100200649	A	B
1	BTA-45203-no-rs	0	100237544	B	A
1	BTA-45195-no-rs	0	100297745	B	A
1	ARS-BFGL-NGS-38583	0	100348072	A	B
1	Hapmap48344-BTA-45183	0	100382840	A	B
1	BTB-00043898	0	100432385	A	B
1	ARS-BFGL-NGS-22608	0	100481800	A	B
1	BTB-00043787	0	100564241	A	B
1	Hapmap47302-BTA-45176	0	100605192	A	B
1	BTB-00043646	0	100663074	A	B
1	BTB-00043598	0	100737627	A	B
1	BTB-01631847	0	100760752	B	A
1	BTB-01631727	0	100800828	B	A
1	Hapmap49857-BTA-109064	0	100835682	A	B
1	BTB-00043545	0	100862935	A	B
1	ARS-BFGL-NGS-61644	0	100957801	A	B
1	BTB-01234729	0	101033651	A	B
1	BTB-01234598	0	101103098	A	B
1	BTB-01234531	0	101140718	B	A
1	BTB-01234416	0	101188217	A	B
1	BTA-115500-no-rs	0	101308751	A	B
1	BTB-01234321	0	101366448	B	A
1	Hapmap41469-BTA-19461	0	101403755	A	B
1	BTA-109808-no-rs	0	101537204	B	A
1	Hapmap39712-BTA-109811	0	101583260	A	B
1	BTB-01136854	0	101664632	A	B
1	BTB-01997024	0	101686457	A	B
1	Hapmap59854-rs29026147	0	101773849	B	A
1	BTB-01136812	0	101816107	A	B
1	BTA-95705-no-rs	0	101851539	B	A
1	Hapmap53234-rs29020933	0	101892420	B	A
1	BTA-95685-no-rs	0	101956485	A	B
1	BTA-95676-no-rs	0	101977997	A	B
1	BTB-01136517	0	102001717	B	A
1	BTB-01136480	0	102026796	B	A
1	BTB-01136347	0	102056710	B	A
1	Hapmap26420-BTA-148636	0	102167348	B	A
1	BTB-00807137	0	102442760	A	B
1	BTB-00807095	0	102464968	B	A
1	BTA-51653-no-rs	0	102538612	A	B
1	BTB-00047321	0	102567034	A	B
1	ARS-BFGL-NGS-35839	0	102589009	A	B
1	BTB-00047301	0	102674520	A	B
1	BTA-46150-no-rs	0	102792723	A	B
1	ARS-BFGL-NGS-54096	0	102837279	B	A
1	BTB-01757785	0	102903978	B	A
1	Hapmap42215-BTA-45259	0	102975544	A	B
1	BTB-00046888	0	103034522	B	A
1	Hapmap51453-BTA-45251	0	103071560	A	B
1	BTB-00046704	0	103105517	B	A
1	BTB-00046682	0	103154830	A	B
1	BTB-00046603	0	103185339	B	A
1	ARS-BFGL-NGS-76111	0	103219606	B	A
1	Hapmap60166-rs29019307	0	103434094	B	A
1	BTB-00007274	0	103463199	A	B
1	BTA-39422-no-rs	0	103515881	A	B
1	BTB-01582427	0	103543035	A	B
1	BTB-00006833	0	103623793	B	A
1	BTA-39406-no-rs	0	103675933	A	B
1	BTB-00046514	0	103728420	B	A
1	BTB-00046543	0	103766703	A	B
1	Hapmap39785-BTA-85933	0	103788356	A	B
1	BTB-02074068	0	103833758	B	A
1	BTB-00045786	0	103926075	B	A
1	BTB-00045751	0	103950225	A	B
1	BTB-02007023	0	104119054	B	A
1	Hapmap42893-BTA-27908	0	104152463	A	B
1	BTB-01831301	0	104220701	B	A
1	BTB-01579733	0	104280525	A	B
1	BTB-01579839	0	104344681	A	B
1	BTB-01690684	0	105191465	B	A
1	BTB-01690739	0	105215796	A	B
1	BTB-00045108	0	105293236	B	A
1	ARS-BFGL-NGS-111126	0	105416066	B	A
1	BTB-00044897	0	105477614	A	B
1	BTB-00044677	0	105651348	A	B
1	Hapmap44077-BTA-45213	0	105754655	B	A
1	Hapmap51361-BTA-97011	0	105810391	A	B
1	ARS-BFGL-NGS-24511	0	105884830	B	A
1	ARS-BFGL-NGS-73237	0	105908625	A	B
1	ARS-BFGL-NGS-111524	0	106015356	B	A
1	BTB-01808842	0	106228836	A	B
1	BTB-00048807	0	106245603	B	A
1	BTB-00048761	0	106267009	A	B
1	BTB-00048739	0	106295981	B	A
1	Hapmap54763-rs29012506	0	106365182	B	A
1	Hapmap13023-BTA-95276	0	106407844	B	A
1	Hapmap48954-BTA-95284	0	106596266	A	B
1	BTB-00048624	0	106643275	B	A
1	BTB-00048535	0	106709414	A	B
1	BTB-00048482	0	106735559	B	A
1	Hapmap47310-BTA-46212	0	106768984	A	B
1	BTB-00048449	0	106802833	A	B
1	ARS-BFGL-NGS-115565	0	106824629	B	A
1	BTB-00048319	0	106881204	B	A
1	BTA-46209-no-rs	0	107009676	B	A
1	BTB-00048133	0	107033065	A	B
1	BTB-00048035	0	107149909	B	A
1	ARS-BFGL-NGS-110392	0	107172243	A	B
1	Hapmap32019-BTA-124526	0	107217357	A	B
1	BTB-00047642	0	107257059	A	B
1	BTB-00047563	0	107284449	A	B
1	UA-IFASA-4990	0	107333592	A	B
1	Hapmap59715-rs29022224	0	107384385	A	B
1	BTB-00049060	0	107573707	B	A
1	BTB-00049075	0	107611829	B	A
1	BTB-00240967	0	107670068	A	B
1	ARS-BFGL-NGS-63747	0	107698360	A	B
1	Hapmap44218-BTA-18307	0	108000927	A	B
1	Hapmap38658-BTA-121982	0	108031239	B	A
1	Hapmap34753-BES7_Contig483_2157	0	108154057	A	B
1	ARS-BFGL-BAC-31718	0	108174470	A	B
1	ARS-BFGL-NGS-235	0	108199006	A	B
1	ARS-BFGL-NGS-114023	0	108249215	A	B
1	ARS-BFGL-NGS-111509	0	108282363	A	B
1	BTB-00045263	0	108319369	A	B
1	BTA-45222-no-rs	0	108352293	B	A
1	Hapmap46299-BTA-46253	0	108444502	B	A
1	BTB-00049354	0	108453122	B	A
1	BTB-00049502	0	108547611	A	B
1	Hapmap38386-BTA-122729	0	108634690	A	B
1	Hapmap42097-BTA-120192	0	108708542	A	B
1	BTA-120188-no-rs	0	108748198	A	B
1	ARS-BFGL-NGS-116315	0	108782509	A	B
1	ARS-BFGL-NGS-35848	0	108864882	A	B
1	BTB-01263441	0	109007793	B	A
1	BTB-01961443	0	109032560	B	A
1	BTA-109427-no-rs	0	109079423	B	A
1	ARS-BFGL-NGS-32083	0	109099488	B	A
1	BTB-02008740	0	109136062	A	B
1	Hapmap48271-BTA-27390	0	109175008	A	B
1	ARS-BFGL-NGS-118240	0	109200000	B	A
1	ARS-BFGL-NGS-535	0	109221369	B	A
1	ARS-BFGL-NGS-10422	0	109252370	A	B
1	BTB-01201574	0	109284636	B	A
1	Hapmap44213-BTA-122843	0	109314516	B	A
1	BTB-01201524	0	109359679	B	A
1	ARS-BFGL-NGS-115502	0	109431433	B	A
1	BTA-98364-no-rs	0	109468586	B	A
1	ARS-BFGL-NGS-66914	0	109521534	A	B
1	ARS-BFGL-NGS-118671	0	109543734	B	A
1	BTA-00854-rs29014005	0	109573236	B	A
1	ARS-BFGL-NGS-93455	0	109649036	A	B
1	ARS-BFGL-NGS-33623	0	109680994	B	A
1	ARS-BFGL-NGS-115228	0	109706655	B	A
1	BTA-111239-no-rs	0	109749666	A	B
1	Hapmap50869-BTA-111237	0	109869888	A	B
1	Hapmap40040-BTA-104644	0	110037865	A	B
1	BTB-01568926	0	110070985	A	B
1	BTB-01568935	0	110093503	A	B
1	BTB-00006126	0	110299855	A	B
1	BTB-01184881	0	110389787	B	A
1	ARS-BFGL-NGS-19707	0	110557741	A	B
1	ARS-BFGL-BAC-16136	0	110580221	B	A
1	BTB-01166725	0	110629127	A	B
1	ARS-BFGL-BAC-16138	0	110694748	A	B
1	BTB-01166773	0	110720832	A	B
1	Hapmap41730-BTA-102454	0	110781251	B	A
1	ARS-BFGL-NGS-105415	0	110808219	A	B
1	BTA-102461-no-rs	0	110848462	A	B
1	Hapmap38800-BTA-102469	0	110887273	B	A
1	Hapmap51789-BTA-102473	0	110924093	A	B
1	BTB-01167043	0	110946536	A	B
1	ARS-BFGL-NGS-32687	0	110982956	B	A
1	ARS-BFGL-NGS-57889	0	111030092	A	B
1	ARS-BFGL-NGS-119115	0	111060336	B	A
1	ARS-BFGL-NGS-109823	0	111122389	A	B
1	BTA-96415-no-rs	0	111265311	B	A
1	BTB-01140101	0	111289853	A	B
1	ARS-BFGL-NGS-18066	0	111357945	B	A
1	ARS-BFGL-NGS-26803	0	111389074	A	B
1	ARS-BFGL-NGS-110339	0	111495891	A	B
1	ARS-BFGL-NGS-26090	0	111544625	A	B
1	ARS-BFGL-NGS-89681	0	111577424	A	B
1	ARS-BFGL-NGS-30422	0	111636723	B	A
1	BTB-02056490	0	111955405	B	A
1	ARS-BFGL-NGS-104170	0	111997359	B	A
1	ARS-BFGL-NGS-104436	0	112039035	B	A
1	ARS-BFGL-NGS-12115	0	112128505	A	B
1	BTA-114834-no-rs	0	112208818	B	A
1	ARS-BFGL-BAC-6549	0	112225759	A	B
1	BTB-01562245	0	112371771	A	B
1	BTA-104132-no-rs	0	112396926	B	A
1	ARS-BFGL-NGS-18134	0	112497788	B	A
1	ARS-BFGL-BAC-16144	0	112551212	B	A
1	BTB-00738246	0	112769407	B	A
1	BTB-00049996	0	112827230	A	B
1	ARS-BFGL-NGS-104897	0	112863292	A	B
1	Hapmap46825-BTA-47232	0	112994639	A	B
1	ARS-BFGL-NGS-110332	0	113085294	A	B
1	ARS-BFGL-NGS-68690	0	113110343	A	B
1	BTA-47238-no-rs	0	113215525	B	A
1	ARS-BFGL-NGS-25368	0	113296627	A	B
1	ARS-BFGL-BAC-6558	0	113346075	B	A
1	Hapmap60237-rs29019540	0	113490096	A	B
1	Hapmap42001-BTA-89523	0	113631332	B	A
1	BTB-01058479	0	113667077	A	B
1	BTB-01058465	0	113745976	B	A
1	ARS-BFGL-NGS-43953	0	113855984	A	B
1	BTB-01058228	0	113906808	B	A
1	BTA-89559-no-rs	0	114053800	A	B
1	BTB-01057979	0	114085424	A	B
1	Hapmap55381-rs29025399	0	114137258	B	A
1	ARS-BFGL-NGS-2027	0	114239740	A	B
1	Hapmap39601-BTA-89540	0	114270026	A	B
1	ARS-BFGL-NGS-119781	0	114290180	B	A
1	BTB-01649757	0	114338523	A	B
1	ARS-BFGL-NGS-46265	0	114378974	B	A
1	Hapmap47770-BTA-89520	0	114647883	A	B
1	ARS-BFGL-NGS-109048	0	114737613	A	B
1	BTA-94396-no-rs	0	114771441	A	B
1	BTB-00050187	0	114842562	B	A
1	ARS-BFGL-NGS-76535	0	114868818	A	B
1	BTB-01922537	0	114907147	B	A
1	ARS-BFGL-NGS-92715	0	114945541	A	B
1	ARS-BFGL-NGS-11580	0	114981065	A	B
1	BTB-01457148	0	115033039	A	B
1	UA-IFASA-1795	0	115133648	A	B
1	BTB-01744054	0	115185215	A	B
1	Hapmap54649-rs29025427	0	115361862	A	B
1	BTB-00050464	0	115499944	A	B
1	BTA-47242-no-rs	0	115529321	B	A
1	BTB-01094046	0	115654919	B	A
1	BTB-00050887	0	115882381	A	B
1	BTB-01514979	0	115917892	A	B
1	BTA-108007-no-rs	0	116419981	B	A
1	ARS-BFGL-NGS-57677	0	116472073	A	B
1	BTB-01575226	0	116518604	A	B
1	Hapmap38720-BTA-105046	0	116582598	A	B
1	BTB-02041724	0	116700751	B	A
1	BTA-90528-no-rs	0	116710190	A	B
1	BTB-00051291	0	116853616	B	A
1	BTB-02083452	0	116879644	A	B
1	Hapmap24434-BTA-48171	0	116928702	B	A
1	BTB-02047820	0	117318567	B	A
1	BTB-01622929	0	117345968	A	B
1	Hapmap50370-BTA-48158	0	117521475	A	B
1	BTA-20517-no-rs	0	117585231	B	A
1	Hapmap60528-rs29019947	0	117619160	B	A
1	BTB-01305960	0	117722957	A	B
1	BTB-01305946	0	117751796	A	B
1	ARS-BFGL-NGS-25618	0	117781148	A	B
1	BTB-01641194	0	117817906	A	B
1	Hapmap51142-BTA-109780	0	117854060	A	B
1	BTB-01499384	0	117894695	A	B
1	BTA-98511-no-rs	0	117929353	A	B
1	UA-IFASA-1947	0	117973576	B	A
1	Hapmap51365-BTA-98510	0	118002920	A	B
1	BTB-00051535	0	118072379	A	B
1	ARS-BFGL-NGS-93375	0	118105327	A	B
1	ARS-BFGL-NGS-13821	0	118127187	A	B
1	BTA-48213-no-rs	0	118162844	A	B
1	Hapmap39027-BTA-48208	0	118194724	A	B
1	BTB-00051887	0	118226740	A	B
1	ARS-BFGL-NGS-10545	0	118289543	A	B
1	BTB-00051924	0	118374617	A	B
1	Hapmap42953-BTA-48231	0	118532290	B	A
1	Hapmap46705-BTA-49345	0	118581426	B	A
1	BTB-00052487	0	118643593	B	A
1	BTB-00052471	0	118672043	B	A
1	BTA-99965-no-rs	0	118714300	A	B
1	ARS-BFGL-NGS-23299	0	118752046	A	B
1	Hapmap56538-rs29024657	0	118777869	B	A
1	BTB-00052201	0	118815770	B	A
1	Hapmap48354-BTA-48238	0	118837556	B	A
1	BTB-00052307	0	118860691	B	A
1	ARS-BFGL-NGS-105650	0	118882592	B	A
1	Hapmap54441-rs29025631	0	118923333	B	A
1	BTB-01543431	0	119018882	A	B
1	BTB-01543375	0	119062902	A	B
1	BTB-01632443	0	119106826	B	A
1	Hapmap41567-BTA-52975	0	119226741	A	B
1	ARS-BFGL-NGS-59470	0	119329151	A	B
1	ARS-BFGL-NGS-31534	0	119355031	A	B
1	BTB-02013809	0	119399386	A	B
1	ARS-BFGL-NGS-112497	0	119421373	A	B
1	BTB-01877866	0	119446658	A	B
1	ARS-BFGL-NGS-119723	0	119470974	A	B
1	BTB-00052737	0	119544478	A	B
1	ARS-BFGL-NGS-91306	0	119725960	A	B
1	ARS-BFGL-NGS-117328	0	119749415	A	B
1	BTB-00052826	0	119790569	A	B
1	BTB-01943865	0	119835847	B	A
1	BTB-00053420	0	119873516	B	A
1	ARS-BFGL-BAC-7205	0	119976661	B	A
1	BTB-00053237	0	120001963	B	A
1	BTA-114286-no-rs	0	120065610	A	B
1	ARS-BFGL-NGS-110032	0	120109716	A	B
1	ARS-BFGL-BAC-7198	0	120303037	A	B
1	Hapmap38442-BTA-87622	0	120337884	B	A
1	BTB-00052125	0	120479376	B	A
1	BTB-01476130	0	120496926	B	A
1	ARS-BFGL-NGS-99492	0	120572284	A	B
1	BTB-00052149	0	120625309	A	B
1	BTB-00053634	0	120732249	A	B
1	ARS-BFGL-BAC-13578	0	120752725	A	B
1	BTA-120125-no-rs	0	120948506	B	A
1	Hapmap59251-rs29020792	0	121039462	B	A
1	BTA-49368-no-rs	0	121093829	B	A
1	Hapmap59700-rs29027306	0	121113938	A	B
1	BTB-00053769	0	121341406	A	B
1	BTA-49375-no-rs	0	121363361	A	B
1	BTB-01117225	0	121498622	A	B
1	BTB-01117320	0	121529092	A	B
1	BTB-01904540	0	121686760	B	A
1	BTB-01116994	0	121733487	A	B
1	BTB-01116925	0	121785956	A	B
1	Hapmap25578-BTA-148357	0	121818219	A	B
1	BTB-01116848	0	121845053	B	A
1	BTB-01116846	0	121871117	A	B
1	ARS-BFGL-NGS-114386	0	121897831	A	B
1	BTB-01793232	0	122057632	B	A
1	Hapmap51836-BTA-49378	0	122175425	B	A
1	BTB-00054360	0	122271495	B	A
1	Hapmap43795-BTA-16918	0	122360054	B	A
1	ARS-BFGL-NGS-12402	0	122427093	A	B
1	Hapmap55173-rs29024142	0	122452047	B	A
1	BTA-49389-no-rs	0	122474911	B	A
1	BTB-00054117	0	122500882	B	A
1	BTB-00054095	0	122524043	B	A
1	BTB-00054052	0	122565912	A	B
1	BTB-00054069	0	122606040	B	A
1	BTB-00054609	0	122636122	A	B
1	BTA-49414-no-rs	0	122665580	B	A
1	BTB-00054470	0	122789893	A	B
1	ARS-BFGL-NGS-105510	0	122814776	B	A
1	ARS-BFGL-BAC-14216	0	122884941	B	A
1	ARS-BFGL-NGS-7472	0	122911380	B	A
1	BTB-01382680	0	122973343	A	B
1	BTA-86287-no-rs	0	123000922	B	A
1	Hapmap59501-rs29020824	0	123032224	B	A
1	ARS-BFGL-NGS-15972	0	123130845	A	B
1	BTB-01694763	0	123153828	A	B
1	BTB-01694723	0	123176398	B	A
1	BTB-01694682	0	123199831	A	B
1	ARS-BFGL-NGS-39073	0	123230830	A	B
1	BTB-00054661	0	123335404	A	B
1	BTB-00056029	0	123403379	A	B
1	UA-IFASA-8594	0	123442760	B	A
1	BTB-00055938	0	123474366	A	B
1	BTB-00055741	0	123536637	A	B
1	ARS-BFGL-BAC-14851	0	123646279	B	A
1	Hapmap38963-BTA-50274	0	123672861	A	B
1	ARS-BFGL-NGS-91292	0	123713681	B	A
1	ARS-BFGL-BAC-14843	0	123759167	A	B
1	BTB-00055621	0	123795324	A	B
1	BTB-01479818	0	123876268	A	B
1	ARS-BFGL-NGS-553	0	124068962	A	B
1	BTA-22052-no-rs	0	124196948	A	B
1	BTA-22049-no-rs	0	124464855	A	B
1	BTA-114011-no-rs	0	124531404	B	A
1	Hapmap25115-BTA-50291	0	124603853	A	B
1	BTB-00056059	0	124785274	A	B
1	Hapmap45144-BTA-100450	0	124963428	B	A
1	Hapmap53239-rs29021205	0	125036511	A	B
1	BTB-01405008	0	125264530	A	B
1	BTA-97832-no-rs	0	125283942	A	B
1	Hapmap54815-rs29020074	0	125350385	A	B
1	ARS-BFGL-NGS-63031	0	125406903	A	B
1	Hapmap50536-BTA-99808	0	125641702	A	B
1	ARS-BFGL-NGS-111513	0	125725305	A	B
1	BTB-01369713	0	125943303	B	A
1	BTB-01369884	0	126027422	B	A
1	BTB-01369953	0	126070556	A	B
1	ARS-BFGL-NGS-89910	0	126118941	A	B
1	BTB-01615126	0	126142305	A	B
1	Hapmap47487-BTA-107875	0	126199422	A	B
1	Hapmap41768-BTA-120174	0	126371748	B	A
1	ARS-BFGL-NGS-107861	0	126434398	A	B
1	BTB-00060880	0	126523428	B	A
1	BTB-00060751	0	126549908	A	B
1	ARS-BFGL-NGS-98257	0	126567481	A	B
1	ARS-BFGL-NGS-113021	0	126606801	B	A
1	ARS-BFGL-NGS-25639	0	126651501	B	A
1	ARS-BFGL-NGS-100109	0	126680933	A	B
1	Hapmap48368-BTA-50297	0	126846004	B	A
1	ARS-BFGL-NGS-79291	0	126898336	B	A
1	ARS-BFGL-BAC-7227	0	126931293	A	B
1	ARS-BFGL-NGS-27011	0	127112983	B	A
1	BTA-50361-no-rs	0	127166834	A	B
1	BTB-01935567	0	127206157	A	B
1	Hapmap52333-rs29027485	0	127288890	A	B
1	BTB-00057862	0	127317180	A	B
1	BTB-01472166	0	127358003	A	B
1	Hapmap51248-BTA-51337	0	127377010	B	A
1	ARS-USMARC-Parent-AY761135-rs29003723	0	127426647	A	B
1	ARS-BFGL-NGS-55389	0	127429635	A	B
1	BTA-96197-no-rs	0	127458995	B	A
1	BTB-00056151	0	127491286	A	B
1	Hapmap50377-BTA-50302	0	127518399	B	A
1	BTA-50305-no-rs	0	127568464	A	B
1	BTB-00056233	0	127615037	B	A
1	ARS-BFGL-BAC-15540	0	127682661	B	A
1	BTB-01663737	0	127841330	B	A
1	ARS-BFGL-NGS-105585	0	127998001	A	B
1	ARS-BFGL-NGS-115547	0	128031876	B	A
1	ARS-BFGL-BAC-16161	0	128092950	A	B
1	Hapmap42138-BTA-21868	0	128117807	B	A
1	ARS-BFGL-NGS-92777	0	128320901	B	A
1	BTB-00056583	0	128372905	A	B
1	BTB-00056613	0	128398119	B	A
1	ARS-BFGL-NGS-34197	0	128420783	B	A
1	ARS-BFGL-NGS-111607	0	128447062	A	B
1	ARS-BFGL-NGS-118073	0	128471733	B	A
1	ARS-BFGL-NGS-118749	0	128518666	A	B
1	ARS-BFGL-NGS-42035	0	128581140	A	B
1	ARS-BFGL-NGS-61598	0	128608115	A	B
1	ARS-BFGL-NGS-86926	0	128637028	A	B
1	ARS-BFGL-NGS-411	0	128702093	A	B
1	BTB-00056939	0	128731809	B	A
1	Hapmap49636-BTA-50341	0	128755717	A	B
1	BTA-01811-rs29012765	0	128776905	A	B
1	ARS-BFGL-NGS-1224	0	128843110	B	A
1	ARS-BFGL-NGS-82206	0	128864268	A	B
1	BTA-50347-no-rs	0	128887823	B	A
1	ARS-BFGL-NGS-104657	0	128908587	B	A
1	BTB-00057150	0	128938068	A	B
1	ARS-BFGL-NGS-31046	0	128962989	A	B
1	BTB-00057251	0	129007020	A	B
1	ARS-BFGL-NGS-116868	0	129049315	B	A
1	ARS-BFGL-NGS-57577	0	129076257	A	B
1	ARS-BFGL-NGS-24528	0	129101492	A	B
1	ARS-BFGL-NGS-99827	0	129125371	A	B
1	BTB-02067404	0	129170050	A	B
1	ARS-BFGL-NGS-110636	0	129181008	A	B
1	BTA-49421-no-rs	0	129230649	A	B
1	BTB-00055174	0	129305266	A	B
1	ARS-BFGL-NGS-14969	0	129339868	B	A
1	BTA-49441-no-rs	0	129366353	A	B
1	ARS-BFGL-NGS-116542	0	129388513	A	B
1	BTB-00055549	0	129424205	A	B
1	ARS-BFGL-NGS-64270	0	129505485	A	B
1	ARS-BFGL-NGS-40583	0	129625019	A	B
1	ARS-BFGL-NGS-31421	0	129646287	A	B
1	ARS-BFGL-NGS-80200	0	129680892	A	B
1	Hapmap58543-rs29022778	0	129714829	A	B
1	ARS-BFGL-NGS-33537	0	129774934	B	A
1	ARS-BFGL-NGS-96173	0	129833191	A	B
1	Hapmap41763-BTA-117901	0	129906440	A	B
1	BTB-01744858	0	129942985	A	B
1	ARS-BFGL-NGS-33162	0	129974968	A	B
1	Hapmap35473-SCAFFOLD317442_12259	0	130004188	B	A
1	Hapmap42453-BTA-122047	0	130168696	A	B
1	BTB-01662109	0	130217213	B	A
1	Hapmap38448-BTA-92131	0	130263640	B	A
1	Hapmap47449-BTA-96490	0	130349916	B	A
1	BTB-01476933	0	130381286	A	B
1	ARS-BFGL-NGS-35567	0	130414598	A	B
1	ARS-BFGL-NGS-18962	0	130517998	A	B
1	ARS-BFGL-NGS-74871	0	130586554	A	B
1	ARS-BFGL-NGS-60325	0	130874607	A	B
1	ARS-BFGL-NGS-54586	0	130964390	A	B
1	ARS-BFGL-NGS-29033	0	131047864	A	B
1	ARS-BFGL-NGS-44711	0	131111445	A	B
1	ARS-BFGL-NGS-6392	0	131227520	B	A
1	ARS-BFGL-NGS-56582	0	131261969	A	B
1	BTB-00058404	0	131282768	A	B
1	ARS-BFGL-NGS-117553	0	131326810	A	B
1	BTA-53036-no-rs	0	131393055	A	B
1	BTA-53040-no-rs	0	131423039	A	B
1	ARS-BFGL-BAC-5990	0	131463730	A	B
1	ARS-BFGL-NGS-111760	0	131501278	A	B
1	BTB-00058659	0	131533041	B	A
1	BTA-51376-no-rs	0	131580342	A	B
1	BTB-00058727	0	131642361	B	A
1	ARS-BFGL-NGS-84687	0	131684053	A	B
1	BTB-00059126	0	131751589	A	B
1	BTB-00059171	0	131772899	A	B
1	ARS-BFGL-NGS-107359	0	131785094	A	B
1	ARS-BFGL-NGS-56103	0	131806595	B	A
1	ARS-BFGL-NGS-26489	0	131865531	A	B
1	ARS-BFGL-NGS-37759	0	131906267	B	A
1	Hapmap50014-BTA-51389	0	132011695	B	A
1	ARS-BFGL-NGS-23583	0	132049236	A	B
1	BTB-00059412	0	132069357	B	A
1	ARS-BFGL-NGS-10455	0	132112092	B	A
1	ARS-BFGL-NGS-82386	0	132182348	B	A
1	ARS-BFGL-NGS-98442	0	132213890	A	B
1	Hapmap51604-BTA-51399	0	132240437	B	A
1	ARS-BFGL-NGS-14657	0	132312674	A	B
1	Hapmap48798-BTA-51401	0	132388576	A	B
1	ARS-BFGL-NGS-102045	0	132422506	B	A
1	ARS-BFGL-NGS-97163	0	132444602	B	A
1	ARS-BFGL-NGS-37095	0	132497074	B	A
1	BTA-51403-no-rs	0	132518716	B	A
1	ARS-BFGL-BAC-693	0	132555764	A	B
1	ARS-BFGL-NGS-15866	0	132591352	A	B
1	BTA-53359-no-rs	0	132647596	A	B
1	ARS-BFGL-NGS-1834	0	132696696	A	B
1	Hapmap38506-BTA-52316	0	132723503	A	B
1	ARS-BFGL-NGS-79259	0	132768483	A	B
1	Hapmap35028-BES2_Contig431_1271	0	132883951	B	A
1	BTA-02520-rs29010074	0	132896318	A	B
1	ARS-BFGL-NGS-112530	0	132940546	B	A
1	ARS-BFGL-BAC-11042	0	132983082	A	B
1	BTB-00059569	0	133027725	A	B
1	ARS-BFGL-NGS-54128	0	133049058	B	A
1	ARS-BFGL-NGS-30324	0	133090678	A	B
1	BTB-00059627	0	133113456	A	B
1	ARS-BFGL-NGS-4200	0	133141325	B	A
1	ARS-BFGL-NGS-44780	0	133183163	B	A
1	ARS-BFGL-NGS-104132	0	133264196	B	A
1	ARS-BFGL-NGS-68753	0	133286041	B	A
1	BTB-00061242	0	133323967	B	A
1	Hapmap45405-BTA-111896	0	133428858	A	B
1	BTB-00061316	0	133494241	A	B
1	BTB-01287574	0	133671941	B	A
1	Hapmap42863-BTA-17899	0	133707945	A	B
1	BTB-01215096	0	133818841	A	B
1	BTB-01963898	0	133936071	B	A
1	BTB-00061551	0	133958910	A	B
1	ARS-BFGL-BAC-11057	0	134030804	B	A
1	ARS-BFGL-NGS-115064	0	134069561	A	B
1	ARS-BFGL-NGS-26880	0	134090244	A	B
1	Hapmap24138-BTA-124742	0	134124559	B	A
1	BTA-53322-no-rs	0	134168204	B	A
1	Hapmap29089-BTA-99541	0	134378569	A	B
1	BTB-01641095	0	134467319	A	B
1	ARS-BFGL-NGS-100206	0	134500353	A	B
1	BTB-01789715	0	134666688	A	B
1	ARS-BFGL-NGS-119029	0	134692148	B	A
1	ARS-BFGL-NGS-3162	0	134808305	B	A
1	BTB-00062018	0	134838651	A	B
1	BTB-00062051	0	134862036	B	A
1	ARS-BFGL-NGS-54112	0	134892799	A	B
1	ARS-BFGL-BAC-11680	0	134918415	A	B
1	ARS-BFGL-NGS-35508	0	135028845	A	B
1	ARS-BFGL-NGS-108336	0	135050488	A	B
1	Hapmap35582-SCAFFOLD40562_2432	0	135136476	A	B
1	ARS-BFGL-NGS-106616	0	135194234	A	B
1	BTB-00062715	0	135269426	A	B
1	ARS-BFGL-NGS-114679	0	135291628	A	B
1	ARS-BFGL-NGS-78666	0	135366450	B	A
1	ARS-BFGL-NGS-2595	0	135444745	B	A
1	ARS-BFGL-NGS-106296	0	135470382	B	A
1	ARS-BFGL-NGS-101030	0	135530772	A	B
1	ARS-BFGL-NGS-30809	0	135580651	A	B
1	BTB-01355084	0	135602002	A	B
1	Hapmap38056-BTA-122829	0	135635073	A	B
1	ARS-BFGL-NGS-72308	0	135751118	A	B
1	ARS-BFGL-NGS-113451	0	135812920	B	A
1	Hapmap48385-BTA-54303	0	135860489	B	A
1	BTB-00063891	0	135883989	A	B
1	BTB-00063876	0	135947079	A	B
1	ARS-BFGL-NGS-13683	0	135995337	B	A
1	ARS-BFGL-NGS-113807	0	136029972	B	A
1	ARS-BFGL-NGS-99025	0	136127682	B	A
1	ARS-BFGL-NGS-2473	0	136150358	A	B
1	ARS-BFGL-BAC-11687	0	136210358	B	A
1	BTA-53368-no-rs	0	136278098	B	A
1	Hapmap51252-BTA-53367	0	136375095	B	A
1	ARS-BFGL-NGS-11236	0	136476195	A	B
1	ARS-BFGL-NGS-12806	0	136603695	A	B
1	ARS-BFGL-NGS-107390	0	136623809	B	A
1	ARS-BFGL-NGS-107707	0	136709558	A	B
1	ARS-BFGL-NGS-33335	0	136745286	B	A
1	ARS-BFGL-NGS-27844	0	136770555	A	B
1	ARS-BFGL-NGS-93090	0	136798461	A	B
1	ARS-BFGL-NGS-103751	0	136832697	B	A
1	ARS-BFGL-NGS-18119	0	136905127	A	B
1	ARS-BFGL-NGS-119153	0	136996471	A	B
1	ARS-BFGL-NGS-91055	0	137033675	B	A
[truncated: 33,950 more rows]
