# Supplementary material for: Multi-breed genome-wide association studies across countries for electronically recorded behavior traits in local dual-purpose cows
Source: PLoS One. 2019 Oct 30;14(10):e0221973. doi: 10.1371/journal.pone.0221973 (PMC6821105; doi:10.1371/journal.pone.0221973)
Supplement: S1 File — (ZIP) [file pone.0221973.s007.zip › S1_file/genotype/impute_565cows_50DEHF.fam]

705000002799940 705000002799940 0 0 0 -9
705000002915979 705000002915979 0 0 0 -9
705000003379758 705000003379758 0 0 0 -9
705000003381302 705000003381302 0 0 0 -9
705000003617667 705000003617667 0 0 0 -9
705000004049942 705000004049942 0 0 0 -9
705000013261320 705000013261320 0 0 0 -9
705000013814382 705000013814382 0 0 0 -9
705000014118201 705000014118201 0 0 0 -9
705000014926644 705000014926644 0 0 0 -9
705000023381317 705000023381317 0 0 0 -9
705000024049940 705000024049940 0 0 0 -9
705000024276106 705000024276106 0 0 0 -9
705000033004244 705000033004244 0 0 0 -9
705000033617671 705000033617671 0 0 0 -9
705000033762427 705000033762427 0 0 0 -9
705000033982687 705000033982687 0 0 0 -9
705000034049949 705000034049949 0 0 0 -9
705000043617670 705000043617670 0 0 0 -9
705000043867301 705000043867301 0 0 0 -9
705000044049948 705000044049948 0 0 0 -9
705000044275598 705000044275598 0 0 0 -9
705000044276104 705000044276104 0 0 0 -9
705000053004242 705000053004242 0 0 0 -9
705000053108195 705000053108195 0 0 0 -9
705000053381314 705000053381314 0 0 0 -9
705000053814388 705000053814388 0 0 0 -9
705000054049947 705000054049947 0 0 0 -9
705000054120095 705000054120095 0 0 0 -9
705000054276103 705000054276103 0 0 0 -9
705000054812035 705000054812035 0 0 0 -9
705000054926712 705000054926712 0 0 0 -9
705000063813977 705000063813977 0 0 0 -9
705000064049946 705000064049946 0 0 0 -9
705000064276102 705000064276102 0 0 0 -9
705000064511317 705000064511317 0 0 0 -9
705000073475534 705000073475534 0 0 0 -9
705000074049945 705000074049945 0 0 0 -9
705000074276101 705000074276101 0 0 0 -9
705000083814385 705000083814385 0 0 0 -9
705000084050229 705000084050229 0 0 0 -9
705000084295956 705000084295956 0 0 0 -9
705000084533126 705000084533126 0 0 0 -9
705000093381327 705000093381327 0 0 0 -9
705000094037447 705000094037447 0 0 0 -9
705000094049943 705000094049943 0 0 0 -9
705000094049950 705000094049950 0 0 0 -9
705000094122756 705000094122756 0 0 0 -9
705000094210903 705000094210903 0 0 0 -9
705000094926000 705000094926000 0 0 0 -9
705000094559174 705000094559174 0 0 0 -9
705000024465681 705000024465681 0 0 0 -9
705000034029903 705000034029903 0 0 0 -9
705000034465707 705000034465707 0 0 0 -9
705000004311687 705000004311687 0 0 0 -9
705000054160376 705000054160376 0 0 0 -9
705000054163496 705000054163496 0 0 0 -9
705000054314087 705000054314087 0 0 0 -9
705000063966673 705000063966673 0 0 0 -9
705000064314086 705000064314086 0 0 0 -9
705000074465710 705000074465710 0 0 0 -9
705000084045665 705000084045665 0 0 0 -9
705000084459147 705000084459147 0 0 0 -9
705000013825210 705000013825210 0 0 0 -9
705000014559165 705000014559165 0 0 0 -9
705000014559172 705000014559172 0 0 0 -9
705000023991734 705000023991734 0 0 0 -9
705000024045654 705000024045654 0 0 0 -9
705000024127909 705000024127909 0 0 0 -9
705000024559171 705000024559171 0 0 0 -9
705000034029927 705000034029927 0 0 0 -9
705000003630321 705000003630321 0 0 0 -9
705000004045663 705000004045663 0 0 0 -9
705000044045669 705000044045669 0 0 0 -9
705000044333913 705000044333913 0 0 0 -9
705000004465724 705000004465724 0 0 0 -9
705000044715544 705000044715544 0 0 0 -9
705000054029925 705000054029925 0 0 0 -9
705000054465712 705000054465712 0 0 0 -9
705000063602382 705000063602382 0 0 0 -9
705000063921225 705000063921225 0 0 0 -9
705000063993158 705000063993158 0 0 0 -9
705000064309594 705000064309594 0 0 0 -9
705000064333911 705000064333911 0 0 0 -9
705000064465704 705000064465704 0 0 0 -9
705000064465728 705000064465728 0 0 0 -9
705000074045666 705000074045666 0 0 0 -9
705000074333927 705000074333927 0 0 0 -9
705000074465727 705000074465727 0 0 0 -9
705000083965058 705000083965058 0 0 0 -9
705000084230593 705000084230593 0 0 0 -9
705000093969367 705000093969367 0 0 0 -9
705000094309553 705000094309553 0 0 0 -9
705000094559167 705000094559167 0 0 0 -9
616005311317076 616005311317076 0 0 0 -9
616005243551739 616005243551739 0 0 0 -9
616005222148189 616005222148189 0 0 0 -9
616005401228336 616005401228336 0 0 0 -9
616005401229036 616005401229036 0 0 0 -9
616005258756198 616005258756198 0 0 0 -9
616005222148318 616005222148318 0 0 0 -9
36 36 0 0 0 -9
616005306774907 616005306774907 0 0 0 -9
616005287678812 616005287678812 0 0 0 -9
616005401228732 616005401228732 0 0 0 -9
616005279353734 616005279353734 0 0 0 -9
616005229904245 616005229904245 0 0 0 -9
616005232729705 616005232729705 0 0 0 -9
40000061500122 40000061500122 0 0 0 -9
616005254452506 616005254452506 0 0 0 -9
616005342232102 616005342232102 0 0 0 -9
616005401229180 616005401229180 0 0 0 -9
616005287678874 616005287678874 0 0 0 -9
40000061506722 40000061506722 0 0 0 -9
616005306774716 616005306774716 0 0 0 -9
616005222148417 616005222148417 0 0 0 -9
616005401229173 616005401229173 0 0 0 -9
616005342232133 616005342232133 0 0 0 -9
616005191615644 616005191615644 0 0 0 -9
31 31 0 0 0 -9
616005401228718 616005401228718 0 0 0 -9
616005259334036 616005259334036 0 0 0 -9
616005342232263 616005342232263 0 0 0 -9
616005258756532 616005258756532 0 0 0 -9
616005232729286 616005232729286 0 0 0 -9
616005229904757 616005229904757 0 0 0 -9
616005232729750 616005232729750 0 0 0 -9
616005229904337 616005229904337 0 0 0 -9
616005229904412 616005229904412 0 0 0 -9
616005279353604 616005279353604 0 0 0 -9
616005306775034 616005306775034 0 0 0 -9
616005369000425 616005369000425 0 0 0 -9
616005229904603 616005229904603 0 0 0 -9
616005258756310 616005258756310 0 0 0 -9
616005254453008 616005254453008 0 0 0 -9
616005239622078 616005239622078 0 0 0 -9
3 3 0 0 0 -9
616005342232072 616005342232072 0 0 0 -9
616005222148462 616005222148462 0 0 0 -9
616005239622924 616005239622924 0 0 0 -9
616005279353796 616005279353796 0 0 0 -9
616005141046368 616005141046368 0 0 0 -9
616005243551746 616005243551746 0 0 0 -9
40000205013109 40000205013109 0 0 0 -9
616005239622252 616005239622252 0 0 0 -9
616005254452056 616005254452056 0 0 0 -9
616005258756303 616005258756303 0 0 0 -9
616005401228602 616005401228602 0 0 0 -9
616005222148721 616005222148721 0 0 0 -9
442 442 0 0 0 -9
276000941664002 276000941664002 0 0 0 -9
616005229905013 616005229905013 0 0 0 -9
616005401228640 616005401228640 0 0 0 -9
40000405257109 40000405257109 0 0 0 -9
276000941567409 276000941567409 0 0 0 -9
616005401228404 616005401228404 0 0 0 -9
616005191616085 616005191616085 0 0 0 -9
616005342231792 616005342231792 0 0 0 -9
616005229904979 616005229904979 0 0 0 -9
40000266590614 40000266590614 0 0 0 -9
616005239622658 616005239622658 0 0 0 -9
616005191615149 616005191615149 0 0 0 -9
616005280700855 616005280700855 0 0 0 -9
616005342231709 616005342231709 0 0 0 -9
464 464 0 0 0 -9
616005239622269 616005239622269 0 0 0 -9
616005229904566 616005229904566 0 0 0 -9
276000942535307 276000942535307 0 0 0 -9
616005342231303 616005342231303 0 0 0 -9
205 205 0 0 0 -9
616005287679673 616005287679673 0 0 0 -9
616005259334142 616005259334142 0 0 0 -9
616005279353901 616005279353901 0 0 0 -9
616005279353581 616005279353581 0 0 0 -9
616005279353741 616005279353741 0 0 0 -9
616005306775089 616005306775089 0 0 0 -9
267 267 0 0 0 -9
276000941914098 276000941914098 0 0 0 -9
616005254452445 616005254452445 0 0 0 -9
276000942293929 276000942293929 0 0 0 -9
616005279353475 616005279353475 0 0 0 -9
616005401228916 616005401228916 0 0 0 -9
616005287679413 616005287679413 0 0 0 -9
616005279353918 616005279353918 0 0 0 -9
616005217074431 616005217074431 0 0 0 -9
276000942535313 276000942535313 0 0 0 -9
616005258757003 616005258757003 0 0 0 -9
756120016061023 756120016061023 0 0 0 -9
756120033036646 756120033036646 0 0 0 -9
756120056057277 756120056057277 0 0 0 -9
756120056057321 756120056057321 0 0 0 -9
756120056057611 756120056057611 0 0 0 -9
756120069845649 756120069845649 0 0 0 -9
756120073965289 756120073965289 0 0 0 -9
756120076665506 756120076665506 0 0 0 -9
756120076665636 756120076665636 0 0 0 -9
756120082703551 756120082703551 0 0 0 -9
756120082703858 756120082703858 0 0 0 -9
756120092335469 756120092335469 0 0 0 -9
756120018608844 756120018608844 0 0 0 -9
756120050646439 756120050646439 0 0 0 -9
756120050646552 756120050646552 0 0 0 -9
756120060212419 756120060212419 0 0 0 -9
756120060212624 756120060212624 0 0 0 -9
756120062020043 756120062020043 0 0 0 -9
756120062020050 756120062020050 0 0 0 -9
756120064535491 756120064535491 0 0 0 -9
756120064535576 756120064535576 0 0 0 -9
756120068500761 756120068500761 0 0 0 -9
756120068500846 756120068500846 0 0 0 -9
756120068500853 756120068500853 0 0 0 -9
756120068500907 756120068500907 0 0 0 -9
756120074022530 756120074022530 0 0 0 -9
756120074022561 756120074022561 0 0 0 -9
756120074022592 756120074022592 0 0 0 -9
756120076155724 756120076155724 0 0 0 -9
756120096354183 756120096354183 0 0 0 -9
756120096354282 756120096354282 0 0 0 -9
756120096354299 756120096354299 0 0 0 -9
756120100099925 756120100099925 0 0 0 -9
756120100100096 756120100100096 0 0 0 -9
756120104917140 756120104917140 0 0 0 -9
756120104917171 756120104917171 0 0 0 -9
756120105177277 756120105177277 0 0 0 -9
756120106561457 756120106561457 0 0 0 -9
756120106561495 756120106561495 0 0 0 -9
756120106561624 756120106561624 0 0 0 -9
756120112685406 756120112685406 0 0 0 -9
756120044503113 756120044503113 0 0 0 -9
756120056057338 756120056057338 0 0 0 -9
756120070211709 756120070211709 0 0 0 -9
756120073965272 756120073965272 0 0 0 -9
756120076665568 756120076665568 0 0 0 -9
756120076665667 756120076665667 0 0 0 -9
756120082703605 756120082703605 0 0 0 -9
756120082703728 756120082703728 0 0 0 -9
756120082703773 756120082703773 0 0 0 -9
756120082703803 756120082703803 0 0 0 -9
756120082703827 756120082703827 0 0 0 -9
756120082703933 756120082703933 0 0 0 -9
756120082703971 756120082703971 0 0 0 -9
756120092335155 756120092335155 0 0 0 -9
756120092335223 756120092335223 0 0 0 -9
756120092335339 756120092335339 0 0 0 -9
756120092335506 756120092335506 0 0 0 -9
756120104080578 756120104080578 0 0 0 -9
756120104080592 756120104080592 0 0 0 -9
756120104080677 756120104080677 0 0 0 -9
756120104080738 756120104080738 0 0 0 -9
756120104080769 756120104080769 0 0 0 -9
756120107934250 756120107934250 0 0 0 -9
756120107934267 756120107934267 0 0 0 -9
756120107934274 756120107934274 0 0 0 -9
756120107934298 756120107934298 0 0 0 -9
756120107934441 756120107934441 0 0 0 -9
756120107934564 756120107934564 0 0 0 -9
756120114490701 756120114490701 0 0 0 -9
756120114490718 756120114490718 0 0 0 -9
756120094724681 756120094724681 0 0 0 -9
756120123274507 756120123274507 0 0 0 -9
756120050646569 756120050646569 0 0 0 -9
756120064535552 756120064535552 0 0 0 -9
756120082201125 756120082201125 0 0 0 -9
756120088205530 756120088205530 0 0 0 -9
756120088205554 756120088205554 0 0 0 -9
756120088205646 756120088205646 0 0 0 -9
756120088205707 756120088205707 0 0 0 -9
756120088205745 756120088205745 0 0 0 -9
756120088205790 756120088205790 0 0 0 -9
756120091672329 756120091672329 0 0 0 -9
756120091672466 756120091672466 0 0 0 -9
756120091672497 756120091672497 0 0 0 -9
756120096354145 756120096354145 0 0 0 -9
756120106561587 756120106561587 0 0 0 -9
756120112685475 756120112685475 0 0 0 -9
756120115402789 756120115402789 0 0 0 -9
756120062040997 756120062040997 0 0 0 -9
756120016060842 756120016060842 0 0 0 -9
756120056057857 756120056057857 0 0 0 -9
276000353962405 276000353962405 0 0 0 -9
276000350796696 276000350796696 0 0 0 -9
276000352689357 276000352689357 0 0 0 -9
276000351839377 276000351839377 0 0 0 -9
276000662980236 276000662980236 0 0 0 -9
276000356514107 276000356514107 0 0 0 -9
276000354844471 276000354844471 0 0 0 -9
276000353962397 276000353962397 0 0 0 -9
276000354844492 276000354844492 0 0 0 -9
276000351839390 276000351839390 0 0 0 -9
276000666092509 276000666092509 0 0 0 -9
528000532860215 528000532860215 0 0 0 -9
276000350796755 276000350796755 0 0 0 -9
276000352689355 276000352689355 0 0 0 -9
276000350796700 276000350796700 0 0 0 -9
276000350796691 276000350796691 0 0 0 -9
276000664073446 276000664073446 0 0 0 -9
276000663520280 276000663520280 0 0 0 -9
276000353547639 276000353547639 0 0 0 -9
276000354844479 276000354844479 0 0 0 -9
276000351839400 276000351839400 0 0 0 -9
276000353547669 276000353547669 0 0 0 -9
276000666092493 276000666092493 0 0 0 -9
276000666261540 276000666261540 0 0 0 -9
276000353962408 276000353962408 0 0 0 -9
276000351839440 276000351839440 0 0 0 -9
276000352689374 276000352689374 0 0 0 -9
276000352689371 276000352689371 0 0 0 -9
276000664073373 276000664073373 0 0 0 -9
276000664073407 276000664073407 0 0 0 -9
276000354445567 276000354445567 0 0 0 -9
276000351839376 276000351839376 0 0 0 -9
276000354445553 276000354445553 0 0 0 -9
276000354445563 276000354445563 0 0 0 -9
276000664073387 276000664073387 0 0 0 -9
276000666092483 276000666092483 0 0 0 -9
276000353962403 276000353962403 0 0 0 -9
276000353547664 276000353547664 0 0 0 -9
276000353962401 276000353962401 0 0 0 -9
276000353962391 276000353962391 0 0 0 -9
276000664073427 276000664073427 0 0 0 -9
276000662980168 276000662980168 0 0 0 -9
276000355969059 276000355969059 0 0 0 -9
276000352689337 276000352689337 0 0 0 -9
276000347955770 276000347955770 0 0 0 -9
276000352689341 276000352689341 0 0 0 -9
276000666092433 276000666092433 0 0 0 -9
276000666261526 276000666261526 0 0 0 -9
276000355097931 276000355097931 0 0 0 -9
276000353208458 276000353208458 0 0 0 -9
276000356513958 276000356513958 0 0 0 -9
276000353208447 276000353208447 0 0 0 -9
276000352689315 276000352689315 0 0 0 -9
276000351839383 276000351839383 0 0 0 -9
276000353208440 276000353208440 0 0 0 -9
276000355097926 276000355097926 0 0 0 -9
276000356513984 276000356513984 0 0 0 -9
276000353208437 276000353208437 0 0 0 -9
276000353547661 276000353547661 0 0 0 -9
276000354445580 276000354445580 0 0 0 -9
528000890977640 528000890977640 0 0 0 -9
276000355969101 276000355969101 0 0 0 -9
276000355969104 276000355969104 0 0 0 -9
276000355097873 276000355097873 0 0 0 -9
276000356513983 276000356513983 0 0 0 -9
276000353547646 276000353547646 0 0 0 -9
276000356514102 276000356514102 0 0 0 -9
276000355969110 276000355969110 0 0 0 -9
276000355097924 276000355097924 0 0 0 -9
276000354163629 276000354163629 0 0 0 -9
276000355969068 276000355969068 0 0 0 -9
276000354844470 276000354844470 0 0 0 -9
276000353250083 276000353250083 0 0 0 -9
528000890977664 528000890977664 0 0 0 -9
276000353250084 276000353250084 0 0 0 -9
276000356513953 276000356513953 0 0 0 -9
276000355969169 276000355969169 0 0 0 -9
276000353547676 276000353547676 0 0 0 -9
276000353208459 276000353208459 0 0 0 -9
276000355097912 276000355097912 0 0 0 -9
276000356773554 276000356773554 0 0 0 -9
276000354500737 276000354500737 0 0 0 -9
276000356513990 276000356513990 0 0 0 -9
276000353547659 276000353547659 0 0 0 -9
528000890977734 528000890977734 0 0 0 -9
276000355097999 276000355097999 0 0 0 -9
276000356514116 276000356514116 0 0 0 -9
276000355969177 276000355969177 0 0 0 -9
276000355097928 276000355097928 0 0 0 -9
276000353547671 276000353547671 0 0 0 -9
528000871263607 528000871263607 0 0 0 -9
276000352276996 276000352276996 0 0 0 -9
276000355097872 276000355097872 0 0 0 -9
276000355097987 276000355097987 0 0 0 -9
276000353250072 276000353250072 0 0 0 -9
276000354844496 276000354844496 0 0 0 -9
276000666092508 276000666092508 0 0 0 -9
276000666420334 276000666420334 0 0 0 -9
276000666420335 276000666420335 0 0 0 -9
276000666420324 276000666420324 0 0 0 -9
276000666420370 276000666420370 0 0 0 -9
276001266988266 276001266988266 0 0 0 -9
276000662406021 276000662406021 0 0 0 -9
276000666092516 276000666092516 0 0 0 -9
276000666092456 276000666092456 0 0 0 -9
276000666420346 276000666420346 0 0 0 -9
276000666420372 276000666420372 0 0 0 -9
276001266988569 276001266988569 0 0 0 -9
276000666092477 276000666092477 0 0 0 -9
276000666261585 276000666261585 0 0 0 -9
276000666092448 276000666092448 0 0 0 -9
276000666261589 276000666261589 0 0 0 -9
276001266988289 276001266988289 0 0 0 -9
276000664073401 276000664073401 0 0 0 -9
276000664073425 276000664073425 0 0 0 -9
276000666420355 276000666420355 0 0 0 -9
276000666261505 276000666261505 0 0 0 -9
276000666420373 276000666420373 0 0 0 -9
276000666420395 276000666420395 0 0 0 -9
276000664073424 276000664073424 0 0 0 -9
276000664073395 276000664073395 0 0 0 -9
276000662980232 276000662980232 0 0 0 -9
276000666261509 276000666261509 0 0 0 -9
276000666420336 276000666420336 0 0 0 -9
276000666420367 276000666420367 0 0 0 -9
276000664073436 276000664073436 0 0 0 -9
276000666092490 276000666092490 0 0 0 -9
276000666092489 276000666092489 0 0 0 -9
276000666420322 276000666420322 0 0 0 -9
276000664073379 276000664073379 0 0 0 -9
276000666420377 276000666420377 0 0 0 -9
276000664073456 276000664073456 0 0 0 -9
276000666261556 276000666261556 0 0 0 -9
276000666420329 276000666420329 0 0 0 -9
276000662604140 276000662604140 0 0 0 -9
276000666261506 276000666261506 0 0 0 -9
276000666420378 276000666420378 0 0 0 -9
276000664073383 276000664073383 0 0 0 -9
276000664073421 276000664073421 0 0 0 -9
276000666092518 276000666092518 0 0 0 -9
276000662604124 276000662604124 0 0 0 -9
276000666420375 276000666420375 0 0 0 -9
276001262396216 276001262396216 0 0 0 -9
276000666420349 276000666420349 0 0 0 -9
276000666261516 276000666261516 0 0 0 -9
276000664073363 276000664073363 0 0 0 -9
276000662980214 276000662980214 0 0 0 -9
276000351532301 276000351532301 0 0 0 -9
276001266988520 276001266988520 0 0 0 -9
276000666420357 276000666420357 0 0 0 -9
276000662604132 276000662604132 0 0 0 -9
276000664073403 276000664073403 0 0 0 -9
276000662980216 276000662980216 0 0 0 -9
276000351532305 276000351532305 0 0 0 -9
276001266988096 276001266988096 0 0 0 -9
276000666420358 276000666420358 0 0 0 -9
276000662604105 276000662604105 0 0 0 -9
276000664073413 276000664073413 0 0 0 -9
276000662980222 276000662980222 0 0 0 -9
276000662604108 276000662604108 0 0 0 -9
276001262265893 276001262265893 0 0 0 -9
276000666420364 276000666420364 0 0 0 -9
276000662604109 276000662604109 0 0 0 -9
276000664073423 276000664073423 0 0 0 -9
276000662980229 276000662980229 0 0 0 -9
276000662604112 276000662604112 0 0 0 -9
276001266988062 276001266988062 0 0 0 -9
276000666420366 276000666420366 0 0 0 -9
276000666092460 276000666092460 0 0 0 -9
276000666092435 276000666092435 0 0 0 -9
276000662980235 276000662980235 0 0 0 -9
276000662980148 276000662980148 0 0 0 -9
276001262339772 276001262339772 0 0 0 -9
276001262339661 276001262339661 0 0 0 -9
276000666092500 276000666092500 0 0 0 -9
276000666092436 276000666092436 0 0 0 -9
276000663520245 276000663520245 0 0 0 -9
276000662980166 276000662980166 0 0 0 -9
276001262396665 276001262396665 0 0 0 -9
276001262396434 276001262396434 0 0 0 -9
276000666261557 276000666261557 0 0 0 -9
276000666092465 276000666092465 0 0 0 -9
276000663520257 276000663520257 0 0 0 -9
276000662980175 276000662980175 0 0 0 -9
276001262339769 276001262339769 0 0 0 -9
276001262396563 276001262396563 0 0 0 -9
276000666420340 276000666420340 0 0 0 -9
276000666092528 276000666092528 0 0 0 -9
276000664073362 276000664073362 0 0 0 -9
276000662980210 276000662980210 0 0 0 -9
276000116878792 276000116878792 0 0 0 -9
276000121817892 276000121817892 0 0 0 -9
276001262396318 276001262396318 0 0 0 -9
276001262339916 276001262339916 0 0 0 -9
276001266988121 276001266988121 0 0 0 -9
276001262396332 276001262396332 0 0 0 -9
276000120569024 276000120569024 0 0 0 -9
276000121394589 276000121394589 0 0 0 -9
276001262396203 276001262396203 0 0 0 -9
276001266988085 276001266988085 0 0 0 -9
276001266988305 276001266988305 0 0 0 -9
276001262339601 276001262339601 0 0 0 -9
276000120569037 276000120569037 0 0 0 -9
276000122319173 276000122319173 0 0 0 -9
276001262396404 276001262396404 0 0 0 -9
276001266988139 276001266988139 0 0 0 -9
276001262396311 276001262396311 0 0 0 -9
276001266988133 276001266988133 0 0 0 -9
276000120569045 276000120569045 0 0 0 -9
276000121817852 276000121817852 0 0 0 -9
276001262396510 276001262396510 0 0 0 -9
276001262396540 276001262396540 0 0 0 -9
276001266988242 276001266988242 0 0 0 -9
276001262396670 276001262396670 0 0 0 -9
276000120894141 276000120894141 0 0 0 -9
276000122319164 276000122319164 0 0 0 -9
276000121817886 276000121817886 0 0 0 -9
276001262396896 276001262396896 0 0 0 -9
276001266988192 276001266988192 0 0 0 -9
276001262396479 276001262396479 0 0 0 -9
276000120894157 276000120894157 0 0 0 -9
276000117215388 276000117215388 0 0 0 -9
276000122319153 276000122319153 0 0 0 -9
276001262339689 276001262339689 0 0 0 -9
276001262396788 276001262396788 0 0 0 -9
276001266988049 276001266988049 0 0 0 -9
276000121247276 276000121247276 0 0 0 -9
276000117181833 276000117181833 0 0 0 -9
276000122319151 276000122319151 0 0 0 -9
276001262396708 276001262396708 0 0 0 -9
276001262396717 276001262396717 0 0 0 -9
276001266988097 276001266988097 0 0 0 -9
276000115827067 276000115827067 0 0 0 -9
276000115304370 276000115304370 0 0 0 -9
276000120819982 276000120819982 0 0 0 -9
276001262396733 276001262396733 0 0 0 -9
276001266988158 276001266988158 0 0 0 -9
276001266988091 276001266988091 0 0 0 -9
276001262339941 276001262339941 0 0 0 -9
276001262396935 276001262396935 0 0 0 -9
276001262396832 276001262396832 0 0 0 -9
276001262396995 276001262396995 0 0 0 -9
276001266988346 276001266988346 0 0 0 -9
276001262396035 276001262396035 0 0 0 -9
276001266988246 276001266988246 0 0 0 -9
276001262396272 276001262396272 0 0 0 -9
276001262396315 276001262396315 0 0 0 -9
276001262396029 276001262396029 0 0 0 -9
276001266988257 276001266988257 0 0 0 -9
276001266988175 276001266988175 0 0 0 -9
276001262396771 276001262396771 0 0 0 -9
276001262339972 276001262339972 0 0 0 -9
276001262396573 276001262396573 0 0 0 -9
276001262396892 276001262396892 0 0 0 -9
276001262396779 276001262396779 0 0 0 -9
276001266988040 276001266988040 0 0 0 -9
276001266988252 276001266988252 0 0 0 -9
276001266988141 276001266988141 0 0 0 -9
276001262396593 276001262396593 0 0 0 -9
276001262396964 276001262396964 0 0 0 -9
276001266988460 276001266988460 0 0 0 -9
276001262396630 276001262396630 0 0 0 -9
276001262396526 276001262396526 0 0 0 -9
276001266988210 276001266988210 0 0 0 -9
276001262396300 276001262396300 0 0 0 -9
276001262396504 276001262396504 0 0 0 -9
276001262396601 276001262396601 0 0 0 -9
276001262396812 276001262396812 0 0 0 -9
276001262396616 276001262396616 0 0 0 -9
276001262339687 276001262339687 0 0 0 -9
276001262396132 276001262396132 0 0 0 -9
276001262396941 276001262396941 0 0 0 -9
276001262396722 276001262396722 0 0 0 -9
276001262396907 276001262396907 0 0 0 -9
276001266988271 276001266988271 0 0 0 -9
276001266988238 276001266988238 0 0 0 -9
276001262396568 276001262396568 0 0 0 -9
276001262396864 276001262396864 0 0 0 -9
276001262339564 276001262339564 0 0 0 -9
276001262396931 276001262396931 0 0 0 -9
276001262396627 276001262396627 0 0 0 -9
276001266988222 276001266988222 0 0 0 -9
276001262396482 276001262396482 0 0 0 -9
276001262396716 276001262396716 0 0 0 -9
276001266988647 276001266988647 0 0 0 -9
276001262396763 276001262396763 0 0 0 -9
276001304290437 276001304290437 0 0 0 -9
276001500130810 276001500130810 0 0 0 -9
276001266812477 276001266812477 0 0 0 -9
276001260976909 276001260976909 0 0 0 -9
276001266840202 276001266840202 0 0 0 -9
276001304067054 276001304067054 0 0 0 -9
276001304266371 276001304266371 0 0 0 -9
276001304266380 276001304266380 0 0 0 -9
276001260786194 276001260786194 0 0 0 -9
276001304426604 276001304426604 0 0 0 -9
276001271198128 276001271198128 0 0 0 -9
276001266982733 276001266982733 0 0 0 -9
276001260786215 276001260786215 0 0 0 -9
276001260995745 276001260995745 0 0 0 -9
276001260728649 276001260728649 0 0 0 -9
276001260728654 276001260728654 0 0 0 -9
276001260728656 276001260728656 0 0 0 -9
276001304113561 276001304113561 0 0 0 -9
276001304113568 276001304113568 0 0 0 -9
276001304113596 276001304113596 0 0 0 -9
276001304180328 276001304180328 0 0 0 -9
276001260996168 276001260996168 0 0 0 -9
276001304380793 276001304380793 0 0 0 -9
276001263409814 276001263409814 0 0 0 -9
276001260708349 276001260708349 0 0 0 -9
276001260802831 276001260802831 0 0 0 -9
276001266811780 276001266811780 0 0 0 -9
276001266858668 276001266858668 0 0 0 -9
276001260962110 276001260962110 0 0 0 -9
276001260708414 276001260708414 0 0 0 -9
276001266941132 276001266941132 0 0 0 -9
276001260711986 276001260711986 0 0 0 -9
276001266858744 276001266858744 0 0 0 -9
276001500130622 276001500130622 0 0 0 -9
276001266996165 276001266996165 0 0 0 -9
276001266996177 276001266996177 0 0 0 -9
276001260976747 276001260976747 0 0 0 -9
276001260708599 276001260708599 0 0 0 -9
276001266915647 276001266915647 0 0 0 -9
276001266796517 276001266796517 0 0 0 -9
276001266915652 276001266915652 0 0 0 -9
276001266928338 276001266928338 0 0 0 -9
276001266928344 276001266928344 0 0 0 -9
276001266928357 276001266928357 0 0 0 -9
276001501108225 276001501108225 0 0 0 -9
276001266996240 276001266996240 0 0 0 -9
276001266848685 276001266848685 0 0 0 -9
276001260995490 276001260995490 0 0 0 -9
276001266982504 276001266982504 0 0 0 -9
276001266840159 276001266840159 0 0 0 -9
