# Supplementary material for: Multi-breed genome-wide association studies across countries for electronically recorded behavior traits in local dual-purpose cows
Source: PLoS One. 2019 Oct 30;14(10):e0221973. doi: 10.1371/journal.pone.0221973 (PMC6821105; doi:10.1371/journal.pone.0221973)
Supplement: S1 File — (ZIP) [file pone.0221973.s007.zip › S1_file/pedigree/neu_ped_dmu.txt]

292              0                0           292         
1876             0                0           1876        
1024             0                0           1024        
2602             292              1876        2602        
2603             1040             1024        2603        
1040             0                0           1040        
2606             2605             2604        2606        
2608             2607             17          2608        
2611             2610             2609        2611        
2614             2613             2612        2614        
2615             2582             12          2615        
2616             2461             16          2616        
2619             2618             2617        2619        
2618             2457             15          2618        
2617             2444             19          2617        
2623             2621             2620        2623        
2622             2621             2620        2622        
2624             2586             111         2624        
2627             2626             2625        2627        
2628             2618             13          2628        
2629             2605             5           2629        
2632             2631             2630        2632        
2634             2607             2633        2634        
2635             2586             20          2635        
2604             2471             11          2604        
2625             2411             2           2625        
2636             2412             8           2636        
2637             2618             22          2637        
2638             1387             2603        2638        
2639             2424             4           2639        
2640             2414             28          2640        
2641             2423             26          2641        
2683             2682             14          2683        
2620             2418             32          2620        
2684             2470             25          2684        
2685             2568             23          2685        
2630             2416             24          2630        
2633             2413             21          2633        
2686             2568             30          2686        
2687             2409             1           2687        
2626             2454             31          2626        
2688             2585             10          2688        
2607             2583             95          2607        
2689             2422             29          2689        
2690             2415             3           2690        
2691             2419             18          2691        
1100             0                0           1100        
1080             0                0           1080        
2694             2693             2692        2694        
1006             0                0           1006        
915              0                0           915         
1104             0                0           1104        
1110             0                0           1110        
2695             1080             1126        2695        
2697             2694             2696        2697        
2698             915              1089        2698        
2699             2697             1138        2699        
2700             1006             1113        2700        
2701             915              0           2701        
908              0                0           908         
933              0                0           933         
2702             0                1141        2702        
2703             933              1098        2703        
929              0                0           929         
2704             2699             1139        2704        
928              0                0           928         
2705             2702             1101        2705        
2707             2702             2706        2707        
2708             0                1084        2708        
2709             929              1137        2709        
2710             2705             1101        2710        
2711             2705             2706        2711        
911              0                0           911         
1089             0                0           1089        
1133             0                0           1133        
2712             0                1136        2712        
2714             2695             2713        2714        
1147             0                0           1147        
2716             2712             2715        2716        
2717             928              1127        2717        
1117             0                0           1117        
2718             2711             1145        2718        
2696             825              809         2696        
1126             0                0           1126        
2719             2712             0           2719        
2720             2712             0           2720        
2722             2704             2721        2722        
1121             0                0           1121        
2724             2712             2723        2724        
2726             2719             2725        2726        
2727             2712             1132        2727        
1141             0                0           1141        
2729             2707             2728        2729        
2731             2722             2730        2731        
2733             2720             2732        2733        
1081             0                0           1081        
2734             2718             1097        2734        
1136             0                0           1136        
1138             0                0           1138        
2735             2727             931         2735        
2737             2724             2736        2737        
1113             0                0           1113        
2739             2726             2738        2739        
2740             1104             1081        2740        
1129             0                0           1129        
2742             2739             2741        2742        
2744             2716             2743        2744        
2748             2724             2747        2748        
1101             0                0           1101        
2752             2724             2751        2752        
2754             2731             2753        2754        
1098             0                0           1098        
2755             2752             0           2755        
2758             2754             2757        2758        
2762             2735             2761        2762        
2765             2758             2764        2765        
2749             0                1121        2749        
2768             2752             2767        2768        
1134             0                0           1134        
2769             2755             1043        2769        
2772             2724             2771        2772        
2774             2768             2773        2774        
2776             2772             2775        2776        
2706             2699             1117        2706        
1137             0                0           1137        
1139             0                0           1139        
2750             2701             2749        2750        
2777             752              736         2777        
1084             0                0           1084        
2713             1110             1129        2713        
2715             2700             0           2715        
1091             0                0           1091        
1135             0                0           1135        
2745             908              2740        2745        
2746             2698             2745        2746        
1120             0                0           1120        
1123             0                0           1123        
1127             0                0           1127        
2721             2703             1091        2721        
2730             0                1135        2730        
1118             0                0           1118        
1132             0                0           1132        
2743             2707             1120        2743        
1145             0                0           1145        
2751             2708             2750        2751        
2723             2703             0           2723        
1097             0                0           1097        
2728             2707             0           2728        
907              0                0           907         
2736             911              0           2736        
2725             2710             1118        2725        
927              0                0           927         
930              0                0           930         
2732             1133             0           2732        
2741             0                907         2741        
931              0                0           931         
2738             1147             1123        2738        
2756             2717             930         2756        
2778             2714             927         2778        
2759             2709             0           2759        
2747             2714             2746        2747        
2757             2727             2756        2757        
1111             0                0           1111        
1112             0                0           1112        
2760             2729             2759        2760        
2779             0                1112        2779        
1128             0                0           1128        
2773             800              1111        2773        
2761             2733             2760        2761        
2763             0                2757        2763        
2770             2724             0           2770        
2764             2742             2763        2764        
2780             2752             0           2780        
2771             2748             2770        2771        
1043             0                0           1043        
1027             0                0           1027        
2775             2755             1027        2775        
2790             2789             2788        2790        
1079             0                0           1079        
2791             1079             1039        2791        
1039             0                0           1039        
1012             0                0           1012        
1053             0                0           1053        
1023             0                0           1023        
1025             0                0           1025        
1029             0                0           1029        
1036             0                0           1036        
1022             0                0           1022        
1076             0                0           1076        
1103             0                0           1103        
2792             1025             1090        2792        
2793             1053             1092        2793        
904              0                0           904         
1142             0                0           1142        
2794             1076             1083        2794        
2795             904              1315        2795        
1093             0                0           1093        
2797             1022             2796        2797        
2798             2794             1124        2798        
2800             2794             2799        2800        
2801             2793             0           2801        
2803             1029             2802        2803        
1085             0                0           1085        
1083             0                0           1083        
1087             0                0           1087        
1090             0                0           1090        
1092             0                0           1092        
2799             1012             0           2799        
1124             0                0           1124        
1146             0                0           1146        
2802             1023             0           2802        
2796             1025             0           2796        
2804             1036             1146        2804        
2805             1103             0           2805        
2806             1142             1087        2806        
2807             1093             0           2807        
2808             2797             0           2808        
2809             1762             2805        2809        
2810             2792             2804        2810        
2811             2798             2807        2811        
2812             2803             2806        2812        
2813             2809             2808        2813        
2814             2809             2811        2814        
1108             0                0           1108        
2815             1010             1130        2815        
1014             0                0           1014        
2816             953              0           2816        
2817             953              1014        2817        
2819             2818             2816        2819        
2823             2822             2817        2823        
2825             2824             2819        2825        
2834             2833             2825        2834        
2835             2833             2819        2835        
2840             2839             0           2840        
2841             2839             0           2841        
2842             2839             2815        2842        
1010             0                0           1010        
1130             0                0           1130        
2849             2848             2840        2849        
2850             2848             2841        2850        
2851             2848             2842        2851        
2860             734              2859        2860        
2863             2862             2855        2863        
2867             2862             2865        2867        
2870             2853             2869        2870        
2872             2871             1373        2872        
2880             2879             2878        2880        
2890             2888             974         2890        
2894             970              2893        2894        
2897             2896             2895        2897        
2848             2847             2846        2848        
2899             729              2898        2899        
2900             2832             2892        2900        
2902             2847             2901        2902        
2906             2847             2904        2906        
2908             2858             2907        2908        
2913             2912             2893        2913        
2915             2889             0           2915        
2917             1001             2916        2917        
2920             1001             2919        2920        
2923             2922             2872        2923        
2924             2857             2897        2924        
2926             2889             2925        2926        
2931             2889             2930        2931        
2905             2847             2904        2905        
2934             2889             2933        2934        
2935             2889             2919        2935        
2937             2889             2936        2937        
2938             2500             146         2938        
2939             2912             2823        2939        
2941             2847             2890        2941        
2942             2837             2893        2942        
2945             2912             2944        2945        
2947             2912             2946        2947        
2949             2912             2948        2949        
2950             2826             2860        2950        
2951             2847             2860        2951        
2953             2952             2908        2953        
2955             2894             2954        2955        
2940             2912             2823        2940        
2956             2847             0           2956        
2957             2894             0           2957        
2960             2959             2958        2960        
2962             2961             2870        2962        
2968             2967             2872        2968        
2970             2906             2969        2970        
2974             2973             2972        2974        
2977             2863             2976        2977        
2914             2912             2893        2914        
1408             0                0           1408        
2978             2431             147         2978        
2980             2863             2979        2980        
2981             2899             2913        2981        
2982             2942             2948        2982        
2983             2917             2915        2983        
2984             2935             2920        2984        
2985             2970             2972        2985        
2986             2900             2902        2986        
2989             2988             2924        2989        
2998             2995             2994        2998        
2999             2914             1408        2999        
3000             0                2953        3000        
3001             2428             37          3001        
2996             2995             2994        2996        
3002             2980             2940        3002        
3005             2995             3004        3005        
2610             2434             35          2610        
3006             2935             2999        3006        
2997             2995             2994        2997        
3007             2531             40          3007        
3008             2985             2986        3008        
3009             2880             2996        3009        
3010             2880             2998        3010        
3011             2880             2997        3011        
3012             2591             42          3012        
3013             2590             36          3013        
3014             3006             3002        3014        
2613             2591             41          2613        
2609             2521             39          2609        
2612             2532             38          2612        
3015             941              0           3015        
3016             2862             2859        3016        
3018             2853             3017        3018        
3025             3024             3023        3025        
3026             2917             2934        3026        
3027             2837             2923        3027        
3029             2871             3028        3029        
3030             2942             2945        3030        
3031             2863             2941        3031        
3032             2867             2947        3032        
3033             2867             2960        3033        
3034             2867             3018        3034        
3035             2880             2870        3035        
3036             2880             2945        3036        
3037             2951             2957        3037        
3039             3038             2958        3039        
3040             2951             2851        3040        
3041             2867             2926        3041        
3042             2847             2937        3042        
3043             2951             2958        3043        
3044             2847             2962        3044        
3045             2951             2956        3045        
3046             2951             2941        3046        
3047             2983             2974        3047        
3048             2951             2968        3048        
3049             3039             3030        3049        
3050             2880             3029        3050        
3051             2880             2849        3051        
3052             2984             2977        3052        
3053             3039             3027        3053        
3054             2871             2931        3054        
3055             2984             3018        3055        
3061             3060             3032        3061        
3070             3069             3026        3070        
3071             3069             2905        3071        
3072             3069             3025        3072        
3073             3060             2950        3073        
3074             3060             2931        3074        
3075             3069             2949        3075        
3086             3060             3085        3086        
3087             3060             3034        3087        
3088             3060             3041        3088        
3089             3024             2949        3089        
3090             2912             3025        3090        
3091             2912             2931        3091        
3092             3053             3043        3092        
3093             3054             2957        3093        
3102             3016             3101        3102        
3103             2866             2981        3103        
3104             2939             3031        3104        
3105             2834             3033        3105        
3106             2912             3050        3106        
3107             2889             3027        3107        
3108             3084             2851        3108        
3109             3075             3047        3109        
3110             3075             3045        3110        
3111             3075             3035        3111        
3112             2889             3048        3112        
3113             3069             3027        3113        
3114             3084             2945        3114        
3115             3075             2955        3115        
3116             3084             3042        3116        
3117             3084             3042        3117        
3118             2889             2850        3118        
3119             2889             3037        3119        
3120             3074             2982        3120        
3121             3074             3034        3121        
3122             3073             3027        3122        
3123             2967             2931        3123        
3124             3005             3090        3124        
3125             3113             3040        3125        
3126             3005             3103        3126        
3127             3091             3085        3127        
3128             3005             3105        3128        
3129             3091             3101        3129        
3130             2967             3049        3130        
3131             3114             3071        3131        
3132             3114             2931        3132        
3133             3115             3107        3133        
3134             2889             3092        3134        
3135             3115             3110        3135        
3136             3114             3089        3136        
3137             3115             3116        3137        
3138             3114             3031        3138        
3139             3114             3046        3139        
3140             3114             3072        3140        
3141             2822             47          3141        
1351             0                0           1351        
3017             1351             3015        3017        
3142             3091             3044        3142        
3150             3149             2955        3150        
3151             3114             3093        3151        
3152             2935             3103        3152        
3153             3115             3101        3153        
3154             3115             3036        3154        
3155             2822             3107        3155        
3156             2822             2931        3156        
3157             2822             3109        3157        
3158             3149             3070        3158        
3159             3149             3055        3159        
3160             3118             3122        3160        
3161             3000             2989        3161        
3166             3165             48          3166        
3167             3165             3086        3167        
3168             3165             150         3168        
3169             3165             3120        3169        
3176             3175             3105        3176        
3177             3175             43          3177        
3178             3165             49          3178        
3179             3175             3104        3179        
3180             3175             45          3180        
3181             3150             3125        3181        
3182             3175             3090        3182        
3183             3175             3088        3183        
3184             3175             175         3184        
3185             3150             3127        3185        
3187             3150             3126        3187        
3188             3150             3049        3188        
3189             3150             3087        3189        
3190             3008             3109        3190        
3191             3150             3108        3191        
3192             3008             3061        3192        
3193             3008             3119        3193        
3194             3014             3129        3194        
3195             3014             52          3195        
3196             3150             3123        3196        
3197             3150             54          3197        
3198             3150             3136        3198        
3199             3150             3134        3199        
3200             3008             3070        3200        
3201             3008             44          3201        
3202             3150             3101        3202        
3203             3150             3010        3203        
3204             3014             3139        3204        
3205             3150             3128        3205        
3186             3150             3127        3186        
3214             3213             46          3214        
3215             3213             50          3215        
3216             3213             3152        3216        
3217             3014             3131        3217        
3218             3014             3117        3218        
3219             3150             2850        3219        
3220             3167             3009        3220        
3221             3167             51          3221        
3222             3213             55          3222        
3223             3014             3132        3223        
3224             3167             53          3224        
3225             3213             3156        3225        
3226             3167             3119        3226        
3227             3167             3151        3227        
3228             3167             3102        3228        
3234             3233             3159        3234        
3235             3233             3158        3235        
3243             3242             3128        3243        
3244             3175             3139        3244        
3245             3242             3131        3245        
3246             3233             3183        3246        
3247             3233             57          3247        
3248             3242             48          3248        
3249             3242             3051        3249        
3250             3242             3154        3250        
3251             3242             3133        3251        
3252             3242             3129        3252        
3253             3242             3011        3253        
3254             3242             3009        3254        
3255             3242             3106        3255        
3256             3242             3134        3256        
3257             3242             3103        3257        
3258             3242             3052        3258        
3259             3242             3136        3259        
3260             3242             3189        3260        
3261             3233             3187        3261        
3262             2522             3159        3262        
3263             3242             3086        3263        
3265             2522             3124        3265        
3266             2522             3160        3266        
3268             3242             3135        3268        
3269             2522             56          3269        
3270             2523             3193        3270        
3271             3233             3185        3271        
3272             2522             3125        3272        
3273             2523             3191        3273        
3274             2522             3137        3274        
3275             3233             3151        3275        
3276             2522             3177        3276        
3277             2522             3177        3277        
3278             2523             3199        3278        
3279             2523             3200        3279        
3280             2522             3184        3280        
3282             2522             3153        3282        
3281             2522             3153        3281        
3283             2522             3154        3283        
3284             2522             3102        3284        
3285             2522             3166        3285        
3286             2522             3176        3286        
3287             2523             3203        3287        
3288             2502             3179        3288        
3289             2502             3011        3289        
3290             2522             3112        3290        
3291             2523             59          3291        
3292             2523             58          3292        
3293             2522             3178        3293        
3294             2502             3009        3294        
3295             2522             3168        3295        
3296             2502             3189        3296        
3297             2502             3106        3297        
3298             2436             61          3298        
3299             2436             60          3299        
3300             2436             3104        3300        
3301             2522             3140        3301        
3302             2522             3194        3302        
3264             2522             3124        3264        
3303             2522             3185        3303        
3267             2522             3160        3267        
3304             2524             3131        3304        
3305             2524             3201        3305        
3306             2524             3200        3306        
3307             2524             3177        3307        
3308             2524             3193        3308        
3309             2437             3226        3309        
3310             2524             3166        3310        
3311             2524             3205        3311        
3312             2524             3183        3312        
3313             2524             3176        3313        
3314             2524             3204        3314        
3315             2524             3179        3315        
3316             2524             3071        3316        
3317             2524             3203        3317        
3318             2524             3123        3318        
3319             2524             3161        3319        
3320             2524             3180        3320        
3321             2437             3243        3321        
3322             2524             3119        3322        
3323             2524             3216        3323        
3324             2438             3140        3324        
3325             2524             3214        3325        
3326             2438             3217        3326        
3327             2501             3011        3327        
3328             2437             3161        3328        
3329             2432             3169        3329        
3330             2503             3010        3330        
3331             2503             3141        3331        
1387             0                0           1387        
1294             0                0           1294        
3332             2479             62          3332        
3333             2571             63          3333        
3334             2456             34          3334        
3335             2573             65          3335        
3336             2443             66          3336        
3337             2466             90          3337        
3338             2573             64          3338        
3339             2572             70          3339        
3340             2447             87          3340        
3341             2458             82          3341        
2631             2514             69          2631        
3345             3343             3342        3345        
3343             2458             84          3343        
3346             2464             79          3346        
3342             2442             86          3342        
3347             2572             77          3347        
3348             2440             94          3348        
3349             2441             91          3349        
3350             2451             103         3350        
3352             3351             85          3352        
3353             2440             7           3353        
3354             2574             104         3354        
3355             2417             96          3355        
3356             2445             89          3356        
3357             2581             92          3357        
3358             2408             81          3358        
3359             2580             83          3359        
3360             2580             93          3360        
3361             2463             108         3361        
3362             3335             117         3362        
3363             2488             80          3363        
3364             2587             100         3364        
3365             2478             112         3365        
3366             2483             68          3366        
3367             2465             98          3367        
3368             2465             106         3368        
3369             2467             124         3369        
3370             3335             125         3370        
3371             2487             97          3371        
3372             3336             128         3372        
3373             2491             115         3373        
3374             2578             88          3374        
3375             2435             105         3375        
3376             3336             3369        3376        
3377             3339             3362        3377        
3378             2473             131         3378        
3379             2469             119         3379        
3380             2479             135         3380        
3381             2492             122         3381        
3382             2492             116         3382        
3383             2492             123         3383        
3384             2496             132         3384        
3385             2479             130         3385        
3386             2497             67          3386        
3387             2497             71          3387        
3388             2475             114         3388        
3389             2459             74          3389        
3390             3339             133         3390        
3391             3343             127         3391        
3392             2435             121         3392        
3393             3343             3338        3393        
3395             3394             3354        3395        
3396             2475             134         3396        
3397             3394             118         3397        
3398             2494             99          3398        
3399             3336             75          3399        
3400             2476             129         3400        
3401             2493             137         3401        
3402             3339             3371        3402        
3403             2508             101         3403        
3404             2534             102         3404        
3405             2509             120         3405        
3344             3343             3342        3344        
3406             2475             113         3406        
3407             3352             3356        3407        
3408             2580             73          3408        
3409             3348             3370        3409        
3410             2489             107         3410        
3411             3335             3373        3411        
3412             3374             3372        3412        
3413             2589             78          3413        
3414             2592             76          3414        
3415             2507             110         3415        
3416             2484             72          3416        
3417             3336             126         3417        
3418             2462             109         3418        
3419             2475             142         3419        
2843             2826             0           2843        
2885             2882             2881        2885        
1376             0                0           1376        
2883             2853             0           2883        
1383             0                0           1383        
2927             2873             0           2927        
2844             1134             2843        2844        
2868             2853             0           2868        
1382             0                0           1382        
2887             2886             2885        2887        
2903             2886             1383        2903        
2918             2886             1376        2918        
2891             970              2843        2891        
1371             0                0           1371        
1373             0                0           1373        
1372             0                0           1372        
2928             2891             0           2928        
2892             2891             0           2892        
1346             0                0           1346        
2969             2891             0           2969        
2929             2928             2927        2929        
2904             2891             2903        2904        
2932             2891             2927        2932        
2895             0                1371        2895        
974              0                0           974         
2846             2777             2844        2846        
2971             2853             0           2971        
986              0                0           986         
2875             2874             986         2875        
3420             2744             1108        3420        
2828             2826             2827        2828        
2827             2826             0           2827        
901              0                0           901         
2878             2864             2875        2878        
2943             2829             0           2943        
3003             2829             1382        3003        
2916             2829             0           2916        
2975             2829             0           2975        
2948             2829             1372        2948        
2991             892              1371        2991        
2896             2829             1373        2896        
2958             2829             2868        2958        
2925             2847             0           2925        
2888             2856             2887        2888        
2893             2847             2892        2893        
2889             2856             2887        2889        
2919             2847             2918        2919        
2901             2856             0           2901        
1001             0                0           1001        
2898             2856             0           2898        
2976             2943             2975        2976        
2944             2943             0           2944        
2954             2943             1346        2954        
2946             2943             0           2946        
2979             2932             2893        2979        
3004             2857             3003        3004        
2994             2896             2991        2994        
2930             2847             2929        2930        
2869             751              2868        2869        
2936             2932             0           2936        
2972             2932             2971        2972        
2933             2932             2904        2933        
2829             0                2827        2829        
2855             2853             2828        2855        
2838             2837             901         2838        
2831             2829             2828        2831        
2839             2822             2838        2839        
2911             2910             2909        2911        
2847             2845             2828        2847        
2907             2824             0           2907        
2857             2856             2855        2857        
2833             2832             2831        2833        
2858             2856             2855        2858        
2859             2856             2855        2859        
2912             2874             2911        2912        
2865             2864             2855        2865        
3028             2826             2859        3028        
2866             2864             2855        2866        
3421             2433             167         3421        
3210             3207             881         3210        
877              0                0           877         
3099             3097             3096        3099        
3100             2922             3098        3100        
3236             3173             0           3236        
3149             3148             3147        3149        
3172             3171             3170        3172        
884              0                0           884         
3101             3100             3099        3101        
3229             3100             877         3229        
3206             3148             0           3206        
3174             3173             3172        3174        
3170             3020             0           3170        
3096             3094             938         3096        
3230             969              1216        3230        
881              0                0           881         
3083             3020             3080        3083        
3021             991              994         3021        
996              0                0           996         
3232             3095             3230        3232        
3085             3084             3083        3085        
3237             941              3236        3237        
3209             3084             3206        3209        
3238             3084             3174        3238        
3239             3084             884         3239        
3231             3210             3229        3231        
3240             3238             3237        3240        
3212             3210             3209        3212        
3241             3210             3239        3241        
3175             2952             3174        3175        
3242             3241             3240        3242        
3233             3232             3231        3233        
3023             3020             1437        3023        
1437             0                0           1437        
3208             2835             1295        3208        
1295             0                0           1295        
3211             3084             3208        3211        
3213             3212             3211        3213        
3422             2504             153         3422        
3423             0                156         3423        
3424             2529             151         3424        
3425             2504             157         3425        
3426             2425             152         3426        
3427             2430             154         3427        
3428             2505             155         3428        
3429             2529             153         3429        
3430             2529             159         3430        
3431             2593             158         3431        
1344             0                0           1344        
1343             0                0           1343        
2921             2873             0           2921        
1151             0                0           1151        
963              0                0           963         
956              0                0           956         
2909             841              1344        2909        
3143             841              0           3143        
949              0                0           949         
944              0                0           944         
947              0                0           947         
3020             3019             963         3020        
950              0                0           950         
3146             830              949         3146        
993              0                0           993         
994              0                0           994         
991              0                0           991         
3148             2791             3146        3148        
3144             844              950         3144        
3147             3145             3144        3147        
938              0                0           938         
3098             3095             944         3098        
3080             842              993         3080        
964              0                0           964         
1216             0                0           1216        
3022             2791             956         3022        
967              0                0           967         
3097             967              964         3097        
3171             991              0           3171        
3024             3022             3021        3024        
3432             2762             3420        3432        
3394             2514             168         3394        
3433             2417             171         3433        
3434             2594             169         3434        
3435             2576             170         3435        
952              0                0           952         
939              0                0           939         
2836             954              0           2836        
940              0                0           940         
2952             793              0           2952        
2818             793              0           2818        
941              0                0           941         
954              0                0           954         
969              0                0           969         
966              0                0           966         
965              0                0           965         
953              0                0           953         
3162             966              940         3162        
946              0                0           946         
943              0                0           943         
2963             966              0           2963        
3084             3082             3081        3084        
2967             2966             2965        2967        
3064             0                992         3064        
3066             2973             0           3066        
970              0                0           970         
3067             3064             3063        3067        
3065             3062             896         3065        
3059             1008             3058        3059        
3068             3066             3065        3068        
3163             3059             0           3163        
2990             946              0           2990        
3057             946              0           3057        
2992             1339             2990        2992        
3081             3077             3076        3081        
2965             2964             0           2965        
3436             2595             289         3436        
3069             3068             3067        3069        
3437             2533             173         3437        
3060             3059             3058        3060        
3438             2530             172         3438        
3439             2600             174         3439        
1339             0                0           1339        
3440             2511             176         3440        
3165             3164             3163        3165        
1334             0                0           1334        
1337             0                0           1337        
2824             970              0           2824        
1341             0                0           1341        
959              0                0           959         
3076             965              0           3076        
3079             943              952         3079        
3078             946              0           3078        
3077             946              959         3077        
2964             2963             1337        2964        
3164             3162             0           3164        
3056             1341             0           3056        
2993             837              0           2993        
3082             3079             3078        3082        
3207             3077             0           3207        
3058             3057             3056        3058        
2973             1334             0           2973        
2966             1341             0           2966        
1008             0                0           1008        
3062             2973             0           3062        
3063             1334             0           3063        
992              0                0           992         
896              0                0           896         
2995             2993             2992        2995        
892              0                0           892         
3441             3417             2685        3441        
887              0                0           887         
3443             2528             177         3443        
3444             2527             178         3444        
3445             0                184         3445        
3446             0                185         3446        
3447             0                181         3447        
3448             2525             182         3448        
888              0                0           888         
3449             0                183         3449        
3450             0                136         3450        
3451             996              148         3451        
3452             996              887         3452        
3453             2407             163         3453        
3454             2506             3423        3454        
3455             0                190         3455        
3456             0                180         3456        
3457             0                3452        3457        
3458             3368             3447        3458        
3459             3368             189         3459        
3460             3443             149         3460        
3461             0                188         3461        
3462             0                179         3462        
3463             2536             161         3463        
3464             2601             166         3464        
3465             2686             2608        3465        
3466             0                140         3466        
3467             2410             6           3467        
3468             3368             3422        3468        
3469             3368             164         3469        
3470             3364             3367        3470        
3471             2686             27          3471        
3472             2688             2637        3472        
3473             3359             3387        3473        
3474             3364             187         3474        
3475             2624             2628        3475        
3476             3364             186         3476        
3477             0                160         3477        
3478             3368             3375        3478        
3480             0                3479        3480        
3481             3405             3425        3481        
3483             0                3482        3483        
3484             3360             3391        3484        
3485             3360             2691        3485        
3487             3418             3486        3487        
3488             3417             3395        3488        
3489             3368             3381        3489        
3490             3415             3474        3490        
3491             3013             3456        3491        
3493             3416             3492        3493        
3495             3418             3494        3495        
3497             3418             3496        3497        
3499             3417             3498        3499        
3500             3347             3467        3500        
3501             3368             3431        3501        
3479             3368             162         3479        
3482             0                141         3482        
3498             2582             143         3498        
3502             3359             3398        3502        
3503             3368             3428        3503        
3505             3364             3446        3505        
3506             3364             3448        3506        
3486             0                3453        3486        
3507             3364             3449        3507        
3508             3413             3444        3508        
3509             3360             3401        3509        
3510             3357             3409        3510        
3511             3360             3386        3511        
3512             3012             3404        3512        
3513             3417             3397        3513        
3514             2498             144         3514        
3515             3368             3424        3515        
3516             3413             3464        3516        
3517             3413             888         3517        
3519             3365             3518        3519        
3520             3417             2615        3520        
3521             3438             3458        3521        
3522             3351             3475        3522        
3523             3437             3504        3523        
3525             3368             138         3525        
3526             3341             2690        3526        
3524             3368             138         3524        
3496             3368             3403        3496        
3527             3368             3425        3527        
3494             3368             139         3494        
3528             3368             3451        3528        
3529             3368             165         3529        
3530             3347             2623        3530        
3531             3413             3454        3531        
3532             3417             2635        3532        
3518             3416             2619        3518        
3533             0                3457        3533        
3534             3357             2641        3534        
3535             3368             3460        3535        
3536             3368             3445        3536        
3538             3415             3537        3538        
3539             3406             3390        3539        
3540             3357             3400        3540        
3541             3405             3458        3541        
3542             3417             3466        3542        
3543             3339             2639        3543        
3544             3368             3430        3544        
3545             3415             3501        3545        
3546             3341             2689        3546        
3547             3415             3469        3547        
3548             3341             3388        3548        
3549             3341             3396        3549        
3550             3417             3471        3550        
3551             3012             3423        3551        
3552             3368             3007        3552        
3553             3443             3427        3553        
3554             3351             3399        3554        
3555             3437             3431        3555        
3556             3413             3430        3556        
3557             3368             3463        3557        
3558             3368             3382        3558        
3559             3013             3459        3559        
3560             3013             3476        3560        
3492             3341             3400        3492        
3561             3368             3429        3561        
3562             3368             3426        3562        
3563             3368             3421        3563        
3564             3364             3423        3564        
3504             3368             3428        3504        
3565             3364             3366        3565        
3537             2535             9           3537        
3566             3368             3383        3566        
3567             3364             3461        3567        
3568             3416             3384        3568        
3569             3365             3408        3569        
3570             3365             2640        3570        
3571             3336             2619        3571        
3572             3438             3455        3572        
3573             3439             3527        3573        
3574             3417             3492        3574        
3575             3415             3496        3575        
3576             0                2629        3576        
3577             3439             3529        3577        
3578             3365             3568        3578        
3579             2613             3486        3579        
3580             3406             3409        3580        
3581             3439             3457        3581        
3582             3439             3453        3582        
3583             3419             3550        3583        
3584             3440             3388        3584        
3585             3418             3541        3585        
3586             3417             3389        3586        
3587             3414             3453        3587        
3442             3417             2685        3442        
3588             3417             3396        3588        
3589             3417             3345        3589        
3590             3405             3462        3590        
3591             2613             3514        3591        
3592             3013             3363        3592        
3593             3414             3479        3593        
3594             3013             3451        3594        
3595             3443             3450        3595        
3596             3417             2687        3596        
3597             3413             3392        3597        
3598             3013             3447        3598        
3599             3414             3477        3599        
3600             2542             193         3600        
3601             2439             191         3601        
3602             2575             200         3602        
3603             2516             196         3603        
3604             2537             214         3604        
3605             2543             213         3605        
3606             2540             197         3606        
3607             3333             3600        3607        
3608             2448             202         3608        
3610             3334             3609        3610        
3611             3601             232         3611        
3612             2455             201         3612        
3613             2548             225         3613        
3614             3603             278         3614        
3615             2468             264         3615        
3617             2683             3616        3617        
3620             3619             3618        3620        
3622             3621             241         3622        
3623             2482             240         3623        
3626             3625             3624        3626        
3627             3349             3608        3627        
3628             2420             274         3628        
3630             2565             3629        3630        
3631             2480             266         3631        
3632             2489             281         3632        
3634             3633             3629        3634        
3637             3636             3635        3637        
3638             2561             259         3638        
3639             2569             271         3639        
3642             3631             3641        3642        
3644             3379             3643        3644        
1030             0                0           1030        
3645             2452             199         3645        
3646             2555             206         3646        
3647             2440             205         3647        
3648             2520             204         3648        
3649             2556             227         3649        
3619             3341             226         3619        
3650             2562             224         3650        
3651             2563             250         3651        
3652             2417             228         3652        
3654             3603             3653        3654        
3655             2472             277         3655        
3656             2518             279         3656        
3657             3352             207         3657        
3658             2519             262         3658        
3659             2636             268         3659        
3661             3660             3622        3661        
3663             3645             3662        3663        
3665             3664             3658        3665        
3666             2495             242         3666        
1051             0                0           1051        
3668             3379             3667        3668        
3670             3379             3669        3670        
1050             0                0           1050        
1026             0                0           1026        
4078             3919             4077        4078        
4079             2515             206         4079        
3653             2518             195         3653        
4080             2544             201         4080        
3669             2545             264         3669        
4081             2453             202         4081        
4082             3353             3607        4082        
3662             2477             233         3662        
4083             2486             243         4083        
4084             2482             244         4084        
4085             2558             246         4085        
3643             2420             231         3643        
4086             2616             3669        4086        
4089             2684             4088        4089        
4092             4091             4090        4092        
4094             3361             4093        4094        
4096             4095             3620        4096        
4097             2485             145         4097        
4099             3652             4098        4099        
4101             3410             4100        4101        
4102             2577             217         4102        
3616             2554             237         3616        
3633             2446             220         3633        
4103             2429             212         4103        
4104             4091             3602        4104        
4105             2560             256         4105        
4106             2588             270         4106        
4107             3001             4079        4107        
4108             2481             3629        4108        
4109             3349             265         4109        
4112             4111             4110        4112        
4113             4106             3656        4113        
4114             3358             4081        4114        
4115             4109             4108        4115        
4116             3647             3614        4116        
3919             2538             261         3919        
4117             4080             3628        4117        
4120             4119             4118        4120        
4091             2449             194         4091        
4121             2411             215         4121        
3636             2426             216         3636        
4122             2427             33          4122        
3629             2453             210         3629        
4123             2583             273         4123        
4125             3601             4124        4125        
4126             3625             4104        4126        
3664             3621             255         3664        
4127             2565             3649        4127        
4130             4129             4128        4130        
4119             3358             260         4119        
4132             3633             4131        4132        
4133             3647             3610        4133        
4134             2510             254         4134        
4077             4076             3654        4077        
4136             4084             4135        4136        
4138             4137             3628        4138        
4140             3615             4139        4140        
4141             2421             219         4141        
4137             2448             208         4137        
4142             4121             3606        4142        
4131             2541             231         4131        
4143             2938             3605        4143        
4144             2546             247         4144        
4145             2547             282         4145        
4146             4122             3646        4146        
4147             2513             280         4147        
4148             3348             263         4148        
4149             2453             276         4149        
4150             3435             4141        4150        
4151             3346             3649        4151        
4152             3664             3657        4152        
4449             4448             3651        4449        
4450             4083             4147        4450        
4451             3659             3641        4451        
4452             4102             3607        4452        
4454             3433             4453        4454        
4455             3652             4087        4455        
4458             4457             4456        4458        
4460             3639             4459        4460        
3624             2549             192         3624        
3621             2440             209         3621        
4087             2474             211         4087        
4110             3333             234         4110        
3618             2551             236         3618        
4461             2512             230         4461        
4135             3621             258         4135        
4139             2477             201         4139        
4463             3350             4462        4463        
3635             2559             275         3635        
4100             2460             248         4100        
4459             4448             3604        4459        
3667             2636             3612        3667        
4464             3355             4145        4464        
4465             3358             4149        4465        
4466             2978             4107        4466        
4468             3340             4467        4468        
4469             3332             4100        4469        
4470             3385             4088        4470        
4471             4080             3630        4471        
4474             3655             4473        4474        
4475             3648             4128        4475        
3609             2540             222         3609        
4476             2450             235         4476        
4456             0                272         4456        
4093             2553             264         4093        
4467             2550             229         4467        
4477             0                4079        4477        
4088             2552             4087        4088        
4111             2421             239         4111        
4478             3621             3650        4478        
4479             2559             4456        4479        
4480             2448             249         4480        
4481             2566             267         4481        
4457             2598             245         4457        
4098             2489             257         4098        
4482             3633             3627        4482        
4483             4148             3623        4483        
4485             3001             4484        4485        
4486             4137             3667        4486        
4487             3378             3608        4487        
4488             4137             4151        4488        
4489             3632             4151        4489        
4128             2540             223         4128        
4462             2544             218         4462        
3640             2468             238         3640        
4472             2417             221         4472        
4484             2557             3605        4484        
4129             2517             251         4129        
4491             4490             4079        4491        
4095             2490             269         4095        
4492             3358             4093        4492        
4493             3633             3611        4493        
4494             3648             4105        4494        
4473             4472             4127        4473        
4118             2499             253         4118        
4495             4103             4479        4495        
4496             3380             4464        4496        
4497             4476             3666        4497        
4498             4134             3638        4498        
4499             2596             203         4499        
4124             2539             198         4124        
4453             2564             218         4453        
4090             3619             252         4090        
4500             3434             4477        4500        
3641             3337             3640        3641        
4501             3358             3612        4501        
4502             4499             4144        4502        
4503             4490             4500        4503        
4505             4504             4461        4505        
4506             3648             4123        4506        
4507             4084             4085        4507        
4508             4481             4480        4508        
4509             3332             4464        4509        
4510             3332             3641        4510        
4511             4097             4449        4511        
1318             0                0           1318        
1317             0                0           1317        
1315             0                0           1315        
3984             3842             3964        3984        
4514             3842             4513        4514        
4516             895              4515        4516        
1364             0                0           1364        
4519             4518             1364        4519        
1319             0                0           1319        
4522             4521             1319        4522        
4526             4525             4524        4526        
4527             4337             4522        4527        
2673             2667             2666        2673        
2681             2680             2673        2681        
2682             2676             2681        2682        
1314             0                0           1314        
4286             4241             1314        4286        
4513             4512             1413        4513        
4528             4287             1321        4528        
4336             4287             4286        4336        
4529             4526             4336        4529        
4378             4337             4336        4378        
4530             4337             4529        4530        
4532             4531             4528        4532        
1321             0                0           1321        
4555             4554             4553        4555        
4556             4026             4530        4556        
4567             4565             4553        4567        
4568             4565             4532        4568        
4566             4565             4553        4566        
4569             4565             4555        4569        
4579             4578             4568        4579        
4580             4578             4556        4580        
4633             4632             4569        4633        
4634             4632             4567        4634        
4683             4682             4580        4683        
4684             4682             4633        4684        
4720             4719             4634        4720        
1413             0                0           1413        
1411             0                0           1411        
1365             0                0           1365        
4183             4163             1365        4183        
3983             3963             2313        3983        
4721             3950             4183        4721        
1322             0                0           1322        
4216             3856             4183        4216        
4722             4526             4721        4722        
4723             4666             4722        4723        
4724             3981             1322        4724        
4732             2676             4731        4732        
4734             4733             4724        4734        
4741             4740             4723        4741        
4758             4757             4734        4758        
4763             4762             4732        4763        
4764             4762             4741        4764        
4803             4802             4764        4803        
4178             4159             1646        4178        
4805             4804             2180        4805        
4806             4804             981         4806        
1347             0                0           1347        
3813             3762             0           3813        
1389             0                0           1389        
1380             0                0           1380        
4285             1220             1596        4285        
1402             0                0           1402        
4184             4165             1402        4184        
4817             4816             4815        4817        
1381             0                0           1381        
1400             0                0           1400        
3762             1400             0           3762        
1424             0                0           1424        
1428             0                0           1428        
1431             0                0           1431        
1429             0                0           1429        
3880             3845             1777        3880        
4004             3909             3880        4004        
3847             3798             3797        3847        
4815             4812             4811        4815        
4730             4728             4727        4730        
4820             2680             4819        4820        
4822             2680             4821        4822        
4392             4368             4367        4392        
4832             4831             4829        4832        
4406             4393             4392        4406        
4833             4341             4820        4833        
4835             4834             4822        4835        
1394             0                0           1394        
1375             0                0           1375        
1368             0                0           1368        
985              0                0           985         
984              0                0           984         
4211             1431             1631        4211        
980              0                0           980         
981              0                0           981         
4725             3710             1368        4725        
4836             2670             985         4836        
4818             3710             1375        4818        
935              0                0           935         
3755             3710             1631        3755        
4826             4823             984         4826        
4819             4818             980         4819        
3753             3709             1641        3753        
4365             3856             935         4365        
4663             3856             4656        4663        
4829             2680             4826        4829        
4837             4743             4727        4837        
4738             2680             4727        4738        
4840             4839             4833        4840        
4841             4752             4832        4841        
4414             4407             4406        4414        
4842             4839             4835        4842        
4843             2682             4840        4843        
4863             4862             4861        4863        
4864             4628             4841        4864        
4865             4863             4842        4865        
4866             4862             4843        4866        
4417             4415             4414        4417        
4875             4874             4865        4875        
4876             4874             4843        4876        
4877             4866             4864        4877        
4898             4897             4865        4898        
4899             4898             4876        4899        
998              0                0           998         
2648             2362             998         2648        
2657             2650             2649        2657        
2656             2650             2648        2656        
989              0                0           989         
982              0                0           982         
4581             2322             989         4581        
934              0                0           934         
919              0                0           919         
3864             1096             919         3864        
3896             3865             3864        3896        
3978             3867             3813        3978        
883              0                0           883         
879              0                0           879         
891              0                0           891         
3909             3897             3896        3909        
893              0                0           893         
3907             3892             1193        3907        
4533             3892             1359        4533        
4883             4879             879         4883        
4537             4534             4533        4537        
4699             4534             883         4699        
4704             4699             893         4704        
4543             3774             4537        4543        
4026             4016             3907        4026        
4887             3951             4883        4887        
4548             4026             4543        4548        
4709             4026             4704        4709        
4553             4549             4548        4553        
961              0                0           961         
4324             4006             961         4324        
4366             4325             4324        4366        
4391             2676             4366        4391        
1150             0                0           1150        
1336             0                0           1336        
4901             4900             1336        4901        
4903             2675             4902        4903        
4367             2675             1781        4367        
4904             2675             1107        4904        
4821             4368             1150        4821        
4905             2018             4903        4905        
4907             4906             4901        4907        
1335             0                0           1335        
1338             0                0           1338        
1345             0                0           1345        
951              0                0           951         
955              0                0           955         
968              0                0           968         
886              0                0           886         
898              0                0           898         
3690             1380             951         3690        
869              0                0           869         
2670             2660             886         2670        
1215             0                0           1215        
3949             3853             955         3949        
1199             0                0           1199        
1308             0                0           1308        
1313             0                0           1313        
4902             3950             968         4902        
4635             3950             1345        4635        
4909             3950             898         4909        
3955             3950             886         3955        
4908             3950             898         4908        
3960             3950             1199        3960        
3956             3950             886         3956        
3973             3950             3949        3973        
3720             3691             3690        3720        
4359             3960             1215        4359        
4512             1999             869         4512        
4662             3857             4655        4662        
3991             2675             3973        3991        
3993             2675             3973        3993        
4910             2675             4908        4910        
3992             2675             3973        3992        
1309             0                0           1309        
1299             0                0           1299        
1298             0                0           1298        
1359             0                0           1359        
3897             3867             3866        3897        
1352             0                0           1352        
3754             1352             1298        3754        
4859             2680             1299        4859        
4861             4038             4859        4861        
1415             0                0           1415        
3709             1801             3681        3709        
4917             4916             4915        4917        
4727             3856             4725        4727        
1418             0                0           1418        
1088             0                0           1088        
3779             3723             3722        3779        
3961             3853             3779        3961        
1082             0                0           1082        
1096             0                0           1096        
1105             0                0           1105        
4922             4921             1105        4922        
4927             4926             4922        4927        
4937             4936             4927        4937        
4946             4945             4937        4946        
4947             4026             4927        4947        
4949             4948             4946        4949        
4967             4966             4758        4967        
4968             4565             4817        4968        
4969             4948             4947        4969        
4975             4974             4949        4975        
4989             4988             4975        4989        
5018             5017             4969        5018        
1143             0                0           1143        
1094             0                0           1094        
4847             4845             1143        4847        
1131             0                0           1131        
4850             3850             1095        4850        
5019             4516             4847        5019        
4854             4850             1094        4854        
5020             4850             1131        5020        
5021             4014             4847        5021        
5022             5021             5020        5022        
4852             4848             4847        4852        
4857             4853             4852        4857        
4856             4853             4852        4856        
4858             4855             4854        4858        
5031             5030             5019        5031        
5033             5032             5022        5033        
4860             4858             4857        4860        
5034             4858             4856        5034        
5035             4858             5033        5035        
5036             2682             4860        5036        
5037             4029             5034        5037        
4862             4029             4860        4862        
5038             5037             5031        5038        
5039             4054             5035        5039        
5040             4716             5035        5040        
5055             5054             5038        5055        
5056             4630             4860        5056        
5057             4988             5040        5057        
5060             5058             5055        5060        
5061             5057             4860        5061        
1148             0                0           1148        
4163             1589             1148        4163        
1144             0                0           1144        
5064             5063             2138        5064        
5068             5067             5066        5068        
5069             5068             5064        5069        
5070             4666             5069        5070        
4673             4666             4664        4673        
5071             4733             5070        5071        
5076             4816             5075        5076        
5086             5085             4967        5086        
3722             1632             878         3722        
3887             2304             987         3887        
925              0                0           925         
918              0                0           918         
1071             0                0           1071        
1075             0                0           1075        
4248             4205             1045        4248        
4950             1020             925         4950        
5087             1071             2095        5087        
5088             4932             918         5088        
4293             4248             1075        4293        
5089             4910             5087        5089        
4429             4424             4293        4429        
5090             4905             5089        5090        
5091             4834             5088        5091        
4961             4834             4957        4961        
5095             5094             5091        5095        
5096             4397             5090        5096        
4434             4026             4429        4434        
5099             4397             5098        5099        
5100             4026             5099        5100        
5108             5107             5095        5108        
5109             4917             5096        5109        
5111             5110             5108        5111        
5112             4707             5109        5112        
5129             4968             5128        5129        
5131             5130             5111        5131        
5132             5056             5129        5132        
5155             5154             5131        5155        
5156             4063             5112        5156        
878              0                0           878         
900              0                0           900         
871              0                0           871         
979              0                0           979         
988              0                0           988         
976              0                0           976         
5133             979              1619        5133        
1003             0                0           1003        
1002             0                0           1002        
1004             0                0           1004        
1005             0                0           1005        
4189             4167             900         4189        
3790             1003             976         3790        
1000             0                0           1000        
978              0                0           978         
977              0                0           977         
973              0                0           973         
3791             1445             1004        3791        
4284             3791             978         4284        
3842             3791             3790        3842        
4994             4991             1000        4994        
3964             3945             973         3964        
4525             4523             978         4525        
4729             4607             978         4729        
4731             4730             4729        4731        
987              0                0           987         
983              0                0           983         
4244             4201             1744        4244        
1378             0                0           1378        
1422             0                0           1422        
1426             0                0           1426        
1385             0                0           1385        
1421             0                0           1421        
4240             3737             1808        4240        
1397             0                0           1397        
1197             0                0           1197        
3796             3737             3736        3796        
4557             2653             1385        4557        
1219             0                0           1219        
1200             0                0           1200        
4940             4938             1600        4940        
3927             3923             1741        3927        
5159             5158             1421        5159        
5161             5160             2086        5161        
4998             1305             1434        4998        
922              0                0           922         
5162             1016             2201        5162        
1311             0                0           1311        
5164             5163             1200        5164        
5002             922              4998        5002        
4260             4216             1410        4260        
1410             0                0           1410        
4307             4261             4260        4307        
1414             0                0           1414        
1407             0                0           1407        
1419             0                0           1419        
1420             0                0           1420        
1430             0                0           1430        
1412             0                0           1412        
3814             1310             1407        3814        
1405             0                0           1405        
1406             0                0           1406        
4599             1422             1419        4599        
2642             1310             1378        2642        
1416             0                0           1416        
1403             0                0           1403        
1417             0                0           1417        
3736             2339             1420        3736        
1320             0                0           1320        
1323             0                0           1323        
1325             0                0           1325        
1326             0                0           1326        
1324             0                0           1324        
1331             0                0           1331        
3678             1196             1407        3678        
1366             0                0           1366        
2665             2653             1406        2665        
1063             0                0           1063        
3723             2653             1430        3723        
4159             1981             2198        4159        
3676             2653             1491        3676        
3725             2653             1968        3725        
1070             0                0           1070        
1042             0                0           1042        
1048             0                0           1048        
3693             2653             1326        3693        
1059             0                0           1059        
1077             0                0           1077        
1116             0                0           1116        
1072             0                0           1072        
1034             0                0           1034        
1033             0                0           1033        
3867             2653             1325        3867        
1028             0                0           1028        
2644             2643             2642        2644        
3716             2653             1323        3716        
5165             1366             1320        5165        
1009             0                0           1009        
4611             3676             4599        4611        
1018             0                0           1018        
1065             0                0           1065        
1068             0                0           1068        
1064             0                0           1064        
1066             0                0           1066        
5166             909              1324        5166        
3750             1033             1607        3750        
4602             4589             4588        4602        
5113             1065             1070        5113        
4229             4194             2029        4229        
3674             2647             1059        3674        
4186             4166             2025        4186        
4267             2024             1881        4267        
4595             4583             1066        4595        
2655             2647             1048        2655        
4584             2647             1063        4584        
4582             2647             1028        4582        
1044             0                0           1044        
2654             2647             1048        2654        
5168             5167             1018        5168        
5144             4584             1072        5144        
1020             0                0           1020        
4685             4582             1034        4685        
4593             4582             1064        4593        
5072             1452             1307        5072        
4596             4584             1068        4596        
1016             0                0           1016        
4880             4582             1009        4880        
5117             5114             1044        5117        
1078             0                0           1078        
4608             4596             4595        4608        
1073             0                0           1073        
4619             4612             4611        4619        
4246             4013             1078        4246        
5163             3991             2373        5163        
1041             0                0           1041        
4617             4609             4608        4617        
5121             4013             5117        5121        
5122             3960             5118        5122        
4298             3991             2158        4298        
4791             4618             1073        4791        
5147             4618             5144        5147        
4624             3991             4619        4624        
5124             5122             5121        5124        
5169             4618             1041        5169        
3911             2680             3900        3911        
5172             5171             1311        5172        
5149             4624             5147        5149        
4623             4618             4617        4623        
5173             4624             5169        5173        
5126             5125             5124        5126        
4795             4624             4791        4795        
4628             4624             4623        4628        
4799             4796             4795        4799        
5174             4796             5173        5174        
5151             4399             5149        5151        
5175             4399             5174        5175        
4801             4399             4799        4801        
5153             5152             5151        5153        
5176             4763             5175        5176        
5177             5152             4799        5177        
5154             4763             5153        5154        
5178             5059             4799        5178        
5179             5059             5177        5179        
5180             5059             5176        5180        
5181             5061             5175        5181        
5182             4803             5177        5182        
1392             0                0           1392        
5062             2647             1392        5062        
1390             0                0           1390        
3675             2039             1390        3675        
1205             0                0           1205        
3691             3676             3675        3691        
3863             2647             1205        3863        
1196             0                0           1196        
1193             0                0           1193        
1192             0                0           1192        
1396             0                0           1396        
1201             0                0           1201        
1398             0                0           1398        
3680             2390             1684        3680        
3727             1982             1396        3727        
3707             3680             1201        3707        
1423             0                0           1423        
5183             4582             1398        5183        
4523             3703             1398        4523        
5184             3732             1443        5184        
5185             5183             1192        5185        
4266             4226             1201        4266        
4368             4326             1398        4368        
4972             3962             4971        4972        
5054             4698             5053        5054        
4073             4070             4031        4073        
4075             4074             4073        4075        
1432             0                0           1432        
5186             2043             1412        5186        
5189             5188             5186        5189        
4386             4357             4356        4386        
5190             2676             5189        5190        
1427             0                0           1427        
1425             0                0           1425        
4636             1594             1427        4636        
1379             0                0           1379        
1370             0                0           1370        
5191             4208             1379        5191        
5092             4208             1370        5092        
4254             4208             4207        4254        
999              0                0           999         
4346             4303             4302        4346        
5093             4303             5092        5093        
5192             4347             999         5192        
5193             4347             5092        5193        
5194             4347             5191        5194        
5195             4514             5192        5195        
4384             4347             4346        4384        
936              0                0           936         
5199             5193             5198        5199        
5094             4357             5093        5094        
4377             4038             936         4377        
5127             5126             4388        5127        
5200             4549             5195        5200        
5201             4549             5194        5201        
5128             4389             5127        5128        
4398             4378             4377        4398        
4404             4389             4388        4404        
4413             4405             4404        4413        
5202             2682             5199        5202        
4410             2682             4398        4410        
5207             4401             5206        5207        
5208             4442             5202        5208        
4445             4442             4410        4445        
4447             4446             4445        4447        
5209             4446             5208        5209        
990              0                0           990         
4207             2358             990         4207        
885              0                0           885         
3839             3785             3784        3839        
3873             3832             1686        3873        
3901             3874             3873        3901        
868              0                0           868         
872              0                0           872         
3776             1395             868         3776        
5044             5041             2384        5044        
873              0                0           873         
876              0                0           876         
3822             880              876         3822        
3860             3823             3822        3860        
899              0                0           899         
5213             5212             2007        5213        
5214             3970             5213        5214        
5215             5201             5214        5215        
5216             4626             5215        5216        
3816             3765             3764        3816        
880              0                0           880         
867              0                0           867         
874              0                0           874         
4219             874              867         4219        
4356             4314             4313        4356        
4889             4886             4885        4889        
5225             5224             5223        5225        
4891             4890             4889        4891        
5241             5240             5239        5241        
4895             4752             4891        4895        
5245             5240             5244        5245        
5255             5240             5254        5255        
5259             5240             5258        5259        
5260             4399             5241        5260        
5261             4399             5254        5261        
5262             4399             5245        5262        
5263             5261             5225        5263        
5291             5290             5254        5291        
5292             5290             5245        5292        
5293             5290             5260        5293        
5294             5290             5255        5294        
5295             5290             5262        5295        
5304             4630             5303        5304        
4897             4896             4895        4897        
5311             5310             5303        5311        
5312             5310             5255        5312        
5313             5310             5263        5313        
5314             5310             5262        5314        
5315             5310             5295        5315        
5316             5179             5292        5316        
5317             5179             5293        5317        
5318             5179             5291        5318        
5319             5179             5262        5319        
5320             5179             5294        5320        
1357             0                0           1357        
924              0                0           924         
3688             3674             1357        3688        
5025             3674             924         5025        
4408             2676             4395        4408        
4415             4409             4408        4415        
5188             5187             2219        5188        
942              0                0           942         
3689             1202             942         3689        
5198             5197             2152        5198        
5324             2676             5323        5324        
971              0                0           971         
972              0                0           972         
3905             3887             972         3905        
995              0                0           995         
3890             3855             995         3890        
948              0                0           948         
4340             4296             948         4340        
4381             4342             4340        4381        
945              0                0           945         
5323             5322             2295        5323        
1342             0                0           1342        
4227             1302             2117        4227        
5325             3787             921         5325        
1332             0                0           1332        
960              0                0           960         
957              0                0           957         
3715             3687             960         3715        
1149             0                0           1149        
958              0                0           958         
962              0                0           962         
997              0                0           997         
895              0                0           895         
894              0                0           894         
897              0                0           897         
882              0                0           882         
889              0                0           889         
890              0                0           890         
4644             894              1426        4644        
4520             3850             3815        4520        
4804             4180             882         4804        
4231             3696             3815        4231        
3730             3696             997         3730        
870              0                0           870         
3792             3732             1994        3792        
4746             3732             889         4746        
866              0                0           866         
875              0                0           875         
4212             4180             897         4212        
975              0                0           975         
4032             3998             3730        4032        
4034             3998             1988        4034        
4036             3998             3792        4036        
4953             4746             870         4953        
4040             3998             3815        4040        
5326             5325             866         5326        
5327             3998             975         5327        
5330             5329             875         5330        
4046             3856             4040        4046        
4052             4046             3890        4052        
4015             3999             3891        4015        
4059             4015             4052        4059        
4017             2676             4001        4017        
5340             3915             5339        5340        
4066             4026             4059        4066        
1374             0                0           1374        
1377             0                0           1377        
1369             0                0           1369        
1384             0                0           1384        
4169             1722             1086        4169        
3677             1369             1377        3677        
3692             3678             3677        3692        
5344             2676             5343        5344        
5346             5345             5344        5346        
1401             0                0           1401        
3833             3776             1748        3833        
4558             4557             1384        4558        
4043             4036             1401        4043        
4560             4036             4558        4560        
3874             2676             3833        3874        
4562             2676             4560        4562        
4049             2676             4043        4049        
1191             0                0           1191        
5338             5336             5335        5338        
1194             0                0           1194        
1195             0                0           1195        
1189             0                0           1189        
1203             0                0           1203        
4205             1203             1189        4205        
3882             3848             3847        3882        
1218             0                0           1218        
1217             0                0           1217        
1220             0                0           1220        
1204             0                0           1204        
1198             0                0           1198        
1190             0                0           1190        
3800             1190             0           3800        
1391             0                0           1391        
1386             0                0           1386        
3687             1386             1204        3687        
2652             2651             1122        2652        
4167             2651             1218        4167        
2660             2651             1198        2660        
1395             0                0           1395        
1393             0                0           1393        
1388             0                0           1388        
5014             5010             5009        5014        
5016             4413             5014        5016        
4587             4032             1749        4587        
3760             2084             0           3760        
1293             0                0           1293        
1202             0                0           1202        
1224             0                0           1224        
3811             3760             0           3811        
1367             0                0           1367        
3741             1970             1374        3741        
1433             0                0           1433        
2659             1367             1433        2659        
1399             0                0           1399        
3854             3812             3811        3854        
4600             3812             1194        4600        
1435             0                0           1435        
1434             0                0           1434        
4900             3725             1224        4900        
3782             3725             1399        3782        
4208             4179             1484        4208        
1312             0                0           1312        
1306             0                0           1306        
1307             0                0           1307        
4033             3978             1710        4033        
4209             3978             1433        4209        
4938             1650             1435        4938        
3998             3978             3854        3998        
5196             2023             1435        5196        
3757             3713             1312        3757        
4255             4209             1306        4255        
4202             1021             1149        4202        
4612             2374             4600        4612        
1305             0                0           1305        
3951             3938             3755        3951        
1328             0                0           1328        
3953             3938             3757        3953        
4257             4212             4211        4257        
4314             4266             3755        4314        
1303             0                0           1303        
3994             3909             1303        3994        
3902             3877             3876        3902        
3885             3852             1328        3885        
4309             3852             3968        4309        
3995             2676             3968        3995        
5006             5003             5002        5006        
4011             3995             3885        4011        
5007             3970             4309        5007        
5009             3915             5006        5009        
4432             3915             4427        4432        
4353             4310             4309        4353        
4438             4353             4432        4438        
4716             4054             4432        4716        
4873             4415             4872        4873        
1296             0                0           1296        
1310             0                0           1310        
1297             0                0           1297        
1304             0                0           1304        
3679             1297             1335        3679        
1300             0                0           1300        
1301             0                0           1301        
1330             0                0           1330        
3672             1017             1304        3672        
1302             0                0           1302        
1349             0                0           1349        
1329             0                0           1329        
1362             0                0           1362        
2677             2652             1296        2677        
2662             2652             1301        2662        
1363             0                0           1363        
1361             0                0           1361        
1358             0                0           1358        
1348             0                0           1348        
2663             2652             1301        2663        
1340             0                0           1340        
2678             2677             1300        2678        
3850             2677             3800        3850        
4594             2677             1301        4594        
3731             1077             1349        3731        
1360             0                0           1360        
4153             2663             1362        4153        
1350             0                0           1350        
1353             0                0           1353        
1354             0                0           1354        
3856             2663             3816        3856        
3789             1358             1330        3789        
3945             3731             3800        3945        
1355             0                0           1355        
3696             2385             3679        3696        
3944             3850             3729        3944        
1356             0                0           1356        
3834             3777             1361        3834        
4991             2389             1353        4991        
1327             0                0           1327        
1404             0                0           1404        
4277             2389             1363        4277        
5347             2389             1340        5347        
3787             2389             1047        3787        
3751             2402             1356        3751        
5063             5062             1301        5063        
5348             5062             1355        5348        
3963             3787             3944        3963        
5349             3787             1354        5349        
3875             3835             3834        3875        
1409             0                0           1409        
4342             3835             3944        4342        
5350             3787             3834        5350        
4341             3835             3944        4341        
4607             4032             4594        4607        
4035             4032             3789        4035        
4759             3787             1327        4759        
4041             4034             3961        4041        
3962             3787             3944        3962        
4696             4032             1409        4696        
5351             4341             5349        5351        
4047             4041             3875        4047        
5356             5355             3961        5356        
5357             4382             5350        5357        
5358             4855             5356        5358        
5359             4855             4047        5359        
5363             5362             5356        5363        
4054             3902             4047        4054        
5364             5359             5357        5364        
5365             4026             5363        5365        
5370             5369             5364        5370        
5371             5365             5370        5371        
5373             5372             5358        5373        
5387             5386             5370        5387        
5388             5387             5363        5388        
5398             5397             5371        5398        
5399             5388             5373        5399        
5400             5386             5398        5400        
1316             0                0           1316        
2646             1347             1316        2646        
921              0                0           921         
1333             0                0           1333        
923              0                0           923         
1038             0                0           1038        
1015             0                0           1015        
4303             4255             1038        4303        
4742             3688             1333        4742        
3718             3688             1015        3718        
4012             3997             3996        4012        
4058             4051             4012        4058        
1017             0                0           1017        
3930             3924             2222        3930        
1046             0                0           1046        
1074             0                0           1074        
3807             3754             1046        3807        
920              0                0           920         
3969             3951             3807        3969        
5345             3951             1074        5345        
3968             3951             3807        3968        
1125             0                0           1125        
3987             3982             920         3987        
5402             5401             1125        5402        
3989             3970             3969        3989        
1086             0                0           1086        
5227             5226             1810        5227        
1140             0                0           1140        
5337             5185             1140        5337        
1119             0                0           1119        
1122             0                0           1122        
916              0                0           916         
910              0                0           910         
4517             1403             1119        4517        
1106             0                0           1106        
912              0                0           912         
1102             0                0           1102        
4223             916              910         4223        
1095             0                0           1095        
1062             0                0           1062        
1037             0                0           1037        
3713             3686             1106        3713        
1021             0                0           1021        
1069             0                0           1069        
1054             0                0           1054        
4332             4283             1069        4332        
1061             0                0           1061        
4245             4202             899         4245        
4691             4311             1054        4691        
5403             4311             1144        5403        
3830             3773             1061        3830        
5405             5404             5403        5405        
4385             4355             4354        4385        
5410             5409             5405        5410        
4402             4386             4385        4402        
4018             3915             3901        4018        
5412             5411             5403        5412        
4412             4403             4402        4412        
5413             4413             5410        5413        
4416             4413             4412        4416        
4418             4417             4416        4418        
906              0                0           906         
905              0                0           905         
4014             3998             3889        4014        
4013             3998             3889        4013        
4760             4759             905         4760        
5414             5164             5162        5414        
4959             2676             4955        4959        
5415             5338             5414        5415        
5416             3915             5415        5416        
4761             3915             4760        4761        
5417             3915             4955        5417        
5418             5071             5402        5418        
4963             3915             4959        4963        
5420             5419             5340        5420        
5421             4379             5418        5421        
4762             4026             4761        4762        
5130             4399             4066        5130        
5422             5100             5421        5422        
4070             3918             4066        4070        
5058             4413             4066        5058        
5424             5423             5420        5424        
5059             4413             4066        5059        
5425             5054             5422        5425        
5426             2682             5424        5426        
1115             0                0           1115        
1114             0                0           1114        
4638             2341             1114        4638        
4191             1753             1115        4191        
4222             4191             4190        4222        
4264             4223             4222        4264        
4311             4283             4264        4311        
4672             4663             4662        4672        
5428             5427             1989        5428        
5429             4904             5428        5429        
4677             4673             4672        4677        
4892             4673             4662        4892        
4894             4673             4662        4894        
4680             4393             4677        4680        
4893             4673             4662        4893        
5430             5200             5429        5430        
5431             5150             4677        5431        
5152             5150             4892        5152        
5432             4681             5430        5432        
4896             4681             4893        4896        
4682             4681             4680        4682        
903              0                0           903         
4981             3773             903         4981        
917              0                0           917         
4765             2277             917         4765        
926              0                0           926         
3783             1478             926         3783        
5427             4283             1423        5427        
3838             1488             3783        3838        
3877             3839             3838        3877        
932              0                0           932         
3845             1360             932         3845        
902              0                0           902         
4354             4311             1005        4354        
5423             4413             5412        5423        
909              0                0           909         
1099             0                0           1099        
1109             0                0           1109        
1107             0                0           1107        
5141             2675             5137        5141        
5231             2675             1109        5231        
5433             2385             2246        5433        
1007             0                0           1007        
913              0                0           913         
914              0                0           914         
4158             913              1293        4158        
937              0                0           937         
3950             3937             1911        3950        
5434             5433             1675        5434        
4867             4277             914         4867        
4325             4277             4276        4325        
4534             3707             937         4534        
4884             4880             2226        4884        
4888             2676             4884        4888        
5238             2676             4907        5238        
4890             4888             4887        4890        
5240             4554             5238        5240        
3808             1049             1037        3808        
3977             3958             3957        3977        
3967             3958             2248        3967        
1067             0                0           1067        
1060             0                0           1060        
4234             2370             1067        4234        
2645             1060             1992        2645        
1057             0                0           1057        
1056             0                0           1056        
1052             0                0           1052        
1045             0                0           1045        
1047             0                0           1047        
1049             0                0           1049        
4524             1388             1393        4524        
1032             0                0           1032        
1031             0                0           1031        
4290             4245             1032        4290        
3872             3830             1031        3872        
4697             4692             4691        4697        
4338             4291             4290        4338        
4000             3980             3872        4000        
4703             4698             4697        4703        
4433             4428             4338        4433        
4053             4051             4000        4053        
4707             3915             4703        4707        
4060             4017             4053        4060        
4439             4434             4433        4439        
4067             4061             4060        4067        
4443             4399             4439        4443        
4442             4399             4439        4442        
4071             4068             4067        4071        
4074             4072             4071        4074        
1011             0                0           1011        
1035             0                0           1035        
1013             0                0           1013        
1019             0                0           1019        
1055             0                0           1055        
4590             1002             1035        4590        
4585             1055             1019        4585        
2219             0                0           2219        
1214             0                0           1214        
1628             0                0           1628        
4603             3937             4590        4603        
3870             3828             1628        3870        
3805             3751             1628        3805        
1627             0                0           1627        
1630             0                0           1630        
1629             0                0           1629        
1632             0                0           1632        
4588             1629             1630        4588        
1644             0                0           1644        
1635             0                0           1635        
1657             0                0           1657        
5376             5165             1644        5376        
1643             0                0           1643        
1654             0                0           1654        
3738             1791             1654        3738        
1656             0                0           1656        
1655             0                0           1655        
1658             0                0           1658        
1633             0                0           1633        
1642             0                0           1642        
1634             0                0           1634        
1631             0                0           1631        
2039             0                0           2039        
4235             1655             1658        4235        
2363             0                0           2363        
4236             1414             1633        4236        
4278             4235             4234        4278        
3681             1638             2363        3681        
2361             0                0           2361        
4279             4237             4236        4279        
2316             0                0           2316        
3703             1417             3681        3703        
2314             0                0           2314        
4327             4279             4278        4327        
2305             0                0           2305        
1738             0                0           1738        
2038             0                0           2038        
4369             3856             4327        4369        
1641             0                0           1641        
5114             5113             2361        5114        
2036             0                0           2036        
5118             3856             2305        5118        
4252             3960             2038        4252        
5073             5072             1738        5073        
1637             0                0           1637        
3740             1381             1637        3740        
1636             0                0           1636        
1639             0                0           1639        
1638             0                0           1638        
1640             0                0           1640        
1659             0                0           1659        
1598             0                0           1598        
4990             1002             1647        4990        
5226             1606             1659        5226        
4050             4044             3990        4050        
4057             4009             4050        4057        
1653             0                0           1653        
1602             0                0           1602        
1596             0                0           1596        
1593             0                0           1593        
2661             1980             1602        2661        
4170             1655             1656        4170        
1595             0                0           1595        
1590             0                0           1590        
1591             0                0           1591        
1592             0                0           1592        
1616             0                0           1616        
1594             0                0           1594        
4196             4171             4170        4196        
1604             0                0           1604        
1597             0                0           1597        
4419             4171             1590        4419        
4589             4171             1591        4589        
1606             0                0           1606        
1605             0                0           1605        
1603             0                0           1603        
1589             0                0           1589        
1601             0                0           1601        
1600             0                0           1600        
1648             0                0           1648        
1650             0                0           1650        
4180             2672             1597        4180        
2671             2662             2661        2671        
1652             0                0           1652        
4686             4166             1652        4686        
2675             2672             2671        2675        
4793             4789             4788        4793        
1647             0                0           1647        
1646             0                0           1646        
1649             0                0           1649        
1645             0                0           1645        
1651             0                0           1651        
1599             0                0           1599        
1624             0                0           1624        
1625             0                0           1625        
3761             1593             0           3761        
1607             0                0           1607        
1623             0                0           1623        
2358             0                0           2358        
1660             0                0           1660        
4918             1391             1645        4918        
2365             0                0           2365        
2387             0                0           2387        
3799             3742             3741        3799        
2393             0                0           2393        
2380             0                0           2380        
3710             1391             1651        3710        
2378             0                0           2378        
2401             0                0           2401        
2400             0                0           2400        
3784             1391             1625        3784        
2383             0                0           2383        
2376             0                0           2376        
2382             0                0           2382        
2385             0                0           2385        
4192             2644             2365        4192        
4920             2644             4918        4920        
2384             0                0           2384        
3788             2644             2401        3788        
2390             0                0           2390        
3848             2644             3799        3848        
4166             2644             1660        4166        
4743             2644             1623        4743        
4929             2644             2400        4929        
3777             2644             1624        3777        
2647             2644             2393        2647        
4201             2644             2396        4201        
2389             0                0           2389        
4776             1350             2383        4776        
5167             2644             2378        5167        
2388             0                0           2388        
5341             1350             2382        5341        
2374             0                0           2374        
2402             0                0           2402        
5187             2644             2380        5187        
3910             3899             3898        3910        
3915             3911             3910        3915        
2379             0                0           2379        
2377             0                0           2377        
2643             1331             2377        2643        
2336             0                0           2336        
2338             0                0           2338        
2318             0                0           2318        
4420             4419             1599        4420        
3771             1052             2336        3771        
2312             0                0           2312        
2310             0                0           2310        
3828             3771             2318        3828        
5321             4686             2312        5321        
5305             4686             2310        5305        
3898             3869             3868        3898        
2307             0                0           2307        
3764             2328             2307        3764        
2333             0                0           2333        
2373             0                0           2373        
5436             5435             2376        5436        
2406             0                0           2406        
5333             5331             2406        5333        
5438             5161             5437        5438        
2332             0                0           2332        
3726             1635             2332        3726        
4289             4244             3726        4289        
3785             3727             3726        3785        
2328             0                0           2328        
2326             0                0           2326        
2324             0                0           2324        
2372             0                0           2372        
3812             3761             2372        3812        
2396             0                0           2396        
5352             3761             2324        5352        
5043             1329             2326        5043        
2391             0                0           2391        
5047             5044             5043        5047        
2311             0                0           2311        
2392             0                0           2392        
4690             4686             2311        4690        
3871             3829             2392        3871        
2357             0                0           2357        
3900             3871             2357        3900        
2359             0                0           2359        
4995             4992             2359        4995        
5000             4996             4995        5000        
2360             0                0           2360        
3683             1429             2360        3683        
2364             0                0           2364        
2370             0                0           2370        
2350             0                0           2350        
2347             0                0           2347        
2368             0                0           2368        
2351             0                0           2351        
2346             0                0           2346        
2340             0                0           2340        
2345             0                0           2345        
4237             1217             2350        4237        
4639             1609             2340        4639        
2356             0                0           2356        
3700             1217             2368        3700        
2322             0                0           2322        
2341             0                0           2341        
4646             1217             2351        4646        
2317             0                0           2317        
2337             0                0           2337        
3933             3814             3700        3933        
2329             0                0           2329        
2375             0                0           2375        
2395             0                0           2395        
2403             0                0           2403        
2397             0                0           2397        
3937             3814             2345        3937        
2404             0                0           2404        
4176             4158             2329        4176        
2331             0                0           2331        
3855             3814             2346        3855        
2335             0                0           2335        
2309             0                0           2309        
4650             4640             4639        4650        
2320             0                0           2320        
3728             3693             2356        3728        
2321             0                0           2321        
4592             2309             2337        4592        
3717             3693             2375        3717        
5389             3693             2404        5389        
2313             0                0           2313        
4200             3693             4176        4200        
3734             3697             2331        3734        
3772             3717             2395        3772        
4570             4179             2321        4570        
2319             0                0           2319        
2306             0                0           2306        
2367             0                0           2367        
1620             0                0           1620        
5440             5439             2403        5440        
1617             0                0           1617        
4605             4593             4592        4605        
4769             4593             2320        4769        
3747             3707             2319        3747        
4775             4769             2335        4775        
5441             3707             1620        5441        
4781             4775             2367        4781        
4782             3707             2306        4782        
4787             4782             4781        4787        
1666             0                0           1666        
1619             0                0           1619        
1663             0                0           1663        
3868             1603             1663        3868        
1587             0                0           1587        
3858             3819             1587        3858        
1513             0                0           1513        
5243             5242             1513        5243        
1586             0                0           1586        
1487             0                0           1487        
1488             0                0           1488        
1489             0                0           1489        
4647             3691             1489        4647        
1478             0                0           1478        
4025             4014             3906        4025        
4024             4014             3906        4024        
4657             4014             4647        4657        
4029             2676             4024        4029        
1491             0                0           1491        
4583             2653             1586        4583        
1490             0                0           1490        
4323             3998             962         4323        
5339             5338             5337        5339        
1484             0                0           1484        
4997             3938             1605        4997        
1481             0                0           1481        
4550             4547             4546        4550        
4554             4552             4550        4554        
1483             0                0           1483        
4239             2678             1483        4239        
4789             4785             4784        4789        
5442             3951             1486        5442        
1688             0                0           1688        
4188             1667             1688        4188        
1486             0                0           1486        
5443             4382             5442        5443        
1686             0                0           1686        
1685             0                0           1685        
4784             4778             4777        4784        
4785             3842             4779        4785        
5287             4026             5284        5287        
5289             3902             5287        5289        
5444             4707             5443        5444        
1692             0                0           1692        
1672             0                0           1672        
1681             0                0           1681        
3841             3788             1692        3841        
3878             3840             1681        3878        
4042             4035             3841        4042        
1680             0                0           1680        
4002             3983             3878        4002        
5445             3984             1680        5445        
1691             0                0           1691        
4048             3984             4042        4048        
4055             4048             4002        4055        
3912             2676             1691        3912        
5447             5446             5445        5447        
4062             3912             4055        4062        
5448             4054             5417        5448        
4063             4026             4056        4063        
5449             5448             5447        5449        
4068             4063             4062        4068        
1693             0                0           1693        
1694             0                0           1694        
4779             1694             1693        4779        
4778             4773             4772        4778        
4816             4814             4813        4816        
5462             5431             5461        5462        
5463             4714             5444        5463        
1695             0                0           1695        
1684             0                0           1684        
1697             0                0           1697        
1696             0                0           1696        
5265             5264             1697        5265        
5457             2680             1685        5457        
5459             2676             5457        5459        
1690             0                0           1690        
4768             1742             1690        4768        
1687             0                0           1687        
1689             0                0           1689        
5223             5221             1687        5223        
5282             4016             5277        5282        
5278             4837             1689        5278        
5283             4816             5278        5283        
5284             4816             5279        5284        
5286             5283             5282        5286        
5290             5289             5288        5290        
5458             5456             5455        5458        
5460             5459             5458        5460        
1683             0                0           1683        
4772             4768             1683        4772        
1480             0                0           1480        
1500             0                0           1500        
5268             5265             1480        5268        
5269             1672             1500        5269        
5274             5269             5268        5274        
5280             5275             5274        5280        
5285             5281             5280        5285        
5288             5286             5285        5288        
1479             0                0           1479        
1499             0                0           1499        
1498             0                0           1498        
3946             3933             3932        3946        
5464             2224             1498        5464        
3770             3716             1499        3770        
5439             3716             1498        5439        
5267             3716             1479        5267        
4750             4271             4747        4750        
4009             3992             3884        4009        
1501             0                0           1501        
1495             0                0           1495        
1474             0                0           1474        
5465             1482             1495        5465        
1473             0                0           1473        
1457             0                0           1457        
1452             0                0           1452        
5466             1473             1474        5466        
1449             0                0           1449        
3795             872              3735        3795        
1448             0                0           1448        
4259             4214             1449        4259        
5468             3818             5467        5468        
4329             3796             4281        4329        
4654             3796             1448        4654        
5220             3818             5218        5220        
4670             4329             4659        4670        
4370             4329             4328        4370        
4574             4572             4281        4574        
4347             4329             4304        4347        
5471             5470             5468        5471        
4669             4329             4659        4669        
5446             4016             4670        5446        
5472             4271             4281        5472        
5409             4754             5408        5409        
4675             4300             4669        4675        
4389             4363             4362        4389        
1451             0                0           1451        
3767             3715             1451        3767        
3818             3767             1497        3818        
1450             0                0           1450        
1453             0                0           1453        
1496             0                0           1496        
5272             1453             1450        5272        
5273             1219             1706        5273        
5081             5078             1496        5081        
5276             5273             5272        5276        
5281             3909             5276        5281        
3735             3698             1510        3735        
1475             0                0           1475        
1502             0                0           1502        
5103             5101             1717        5103        
5334             4329             5332        5334        
5097             4572             1475        5097        
4692             3992             1502        4692        
5336             4016             5334        5336        
1497             0                0           1497        
1493             0                0           1493        
1482             0                0           1482        
1492             0                0           1492        
2037             0                0           2037        
3698             2244             2252        3698        
1485             0                0           1485        
1494             0                0           1494        
1506             0                0           1506        
5332             4536             2147        5332        
1504             0                0           1504        
5101             4520             2037        5101        
1503             0                0           1503        
4521             4520             1506        4521        
4572             4520             1504        4572        
5256             3818             1494        5256        
5257             5256             1503        5257        
5258             3976             5257        5258        
1505             0                0           1505        
1508             0                0           1508        
1507             0                0           1507        
5299             5297             1507        5299        
5473             3992             5438        5473        
4756             4755             4750        4756        
5030             4752             5029        5030        
5474             4363             5473        5474        
5301             3970             5299        5301        
5475             3915             5474        5475        
5303             5302             5301        5303        
1510             0                0           1510        
1509             0                0           1509        
1679             0                0           1679        
1477             0                0           1477        
4536             2397             1509        4536        
1669             0                0           1669        
1729             0                0           1729        
1716             0                0           1716        
5077             4536             1679        5077        
4571             4570             1477        4571        
5078             5077             1716        5078        
4573             4571             1729        4573        
3844             3796             3795        3844        
4575             4574             4573        4575        
1715             0                0           1715        
3733             1482             1715        3733        
3794             3734             3733        3794        
1709             0                0           1709        
1706             0                0           1706        
1708             0                0           1708        
5476             5465             1709        5476        
5477             1615             1702        5477        
1705             0                0           1705        
3940             3818             1705        3940        
3819             3818             1708        3819        
3857             3818             3817        3857        
3941             3818             1705        3941        
5478             3941             5477        5478        
3965             3941             3794        3965        
4954             3796             2399        4954        
5480             5479             5476        5480        
4542             3844             1505        4542        
3985             3844             3965        3985        
4547             4542             4541        4547        
5481             5480             5478        5481        
4664             4657             3794        4664        
5404             4329             4541        5404        
4551             3992             3794        4551        
4754             3992             4751        4754        
4886             3992             4882        4886        
4838             3992             1505        4838        
4552             3992             3794        4552        
5482             5471             5481        5482        
4355             3992             4312        4355        
4853             3992             4849        4853        
4755             4754             4748        4755        
4752             3992             4321        4752        
4003             3985             3879        4003        
4394             3985             4371        4394        
4363             3985             4321        4363        
4753             4752             4751        4753        
4796             3995             4321        4796        
5368             4552             5367        5368        
4839             4363             4838        4839        
4757             4753             4756        4757        
5369             5368             5346        5369        
3918             3915             3914        3918        
4679             3915             4676        4679        
4407             3915             4394        4407        
4565             3915             4563        4565        
5107             3915             5106        5107        
5483             3915             5367        5483        
3917             3915             3914        3917        
4564             3915             4563        4564        
1702             0                0           1702        
1718             0                0           1718        
1704             0                0           1704        
3817             3766             2243        3817        
1707             0                0           1707        
4951             3909             1707        4951        
4956             4287             4951        4956        
1717             0                0           1717        
1710             0                0           1710        
1719             0                0           1719        
1713             0                0           1713        
4021             4006             1713        4021        
4028             2676             4021        4028        
1703             0                0           1703        
1711             0                0           1711        
5247             1492             1418        5247        
5249             5248             5247        5249        
5451             5348             1711        5451        
1714             0                0           1714        
1609             0                0           1609        
1622             0                0           1622        
1621             0                0           1621        
1615             0                0           1615        
1612             0                0           1612        
1614             0                0           1614        
4928             2001             1348        4928        
4773             4743             1621        4773        
4193             2001             1612        4193        
4930             4928             1614        4930        
4214             2298             2186        4214        
1611             0                0           1611        
1608             0                0           1608        
1701             0                0           1701        
3766             2220             1608        3766        
1610             0                0           1610        
3714             2104             1611        3714        
3758             3714             1701        3758        
5360             1673             1611        5360        
1613             0                0           1613        
3954             3939             3758        3954        
1661             0                0           1661        
5157             1613             1610        5157        
4213             4181             1661        4213        
1626             0                0           1626        
1662             0                0           1662        
3976             3955             3954        3976        
5361             3955             5360        5361        
4258             3976             4213        4258        
1712             0                0           1712        
4330             4282             1626        4330        
5104             5103             5102        5104        
4253             3909             3954        4253        
5105             3851             5104        5105        
4306             3851             4258        4306        
4531             3851             1662        4531        
4371             3851             4330        4371        
4301             3851             4253        4301        
4812             4809             1712        4812        
5362             4809             5361        5362        
4300             3851             4253        4300        
1731             0                0           1731        
5250             2171             1731        5250        
3694             2330             0           3694        
1730             0                0           1730        
1698             0                0           1698        
1674             0                0           1674        
3729             3695             3694        3729        
1673             0                0           1673        
1676             0                0           1676        
1675             0                0           1675        
1671             0                0           1671        
5484             5434             1674        5484        
1677             0                0           1677        
4361             3974             4319        4361        
3996             3974             1677        3996        
1667             0                0           1667        
3695             1405             0           3695        
3924             3920             2279        3924        
1668             0                0           1668        
5486             5485             1668        5486        
5490             5489             5486        5490        
5491             5386             5490        5491        
1670             0                0           1670        
1665             0                0           1665        
1664             0                0           1664        
3865             3825             2366        3865        
1682             0                0           1682        
1678             0                0           1678        
3920             3748             0           3920        
1700             0                0           1700        
1725             0                0           1725        
1733             0                0           1733        
5492             1501             1678        5492        
5158             5157             1665        5158        
3829             3772             1725        3829        
4335             891              1723        4335        
1732             0                0           1732        
4313             3956             1733        4313        
5493             3956             1700        5493        
4038             3956             3803        4038        
4375             3851             1732        4375        
3803             3748             1670        3803        
1735             0                0           1735        
5496             5351             5495        5496        
1734             0                0           1734        
1728             0                0           1728        
3820             2347             1666        3820        
1722             0                0           1722        
3846             1718             1728        3846        
1727             0                0           1727        
3859             3821             3820        3859        
3929             3821             1727        3929        
1699             0                0           1699        
1721             0                0           1721        
3892             3860             3859        3892        
3925             3921             1699        3925        
4241             3921             1721        4241        
4321             3851             4275        4321        
1724             0                0           1724        
4770             4766             1720        4770        
4771             4767             1724        4771        
1723             0                0           1723        
4777             4771             4770        4777        
1726             0                0           1726        
1720             0                0           1720        
3739             2273             2225        3739        
2362             0                0           2362        
1618             0                0           1618        
2366             0                0           2366        
3798             3740             3739        3798        
2100             0                0           2100        
2247             0                0           2247        
2245             0                0           2245        
3748             3740             1618        3748        
2239             0                0           2239        
2244             0                0           2244        
4766             2245             2247        4766        
2243             0                0           2243        
4735             2317             1195        4735        
2240             0                0           2240        
2241             0                0           2241        
2268             0                0           2268        
5375             5374             2241        5375        
5377             5375             2268        5377        
5379             5377             2262        5379        
5244             4551             5243        5244        
4304             4256             2205        4304        
5251             5249             3979        5251        
5051             5050             5049        5051        
3999             3858             3979        3999        
5252             5251             5250        5252        
5253             5252             2280        5253        
5254             4349             5253        5254        
2252             0                0           2252        
4767             4765             1481        4767        
2246             0                0           2246        
2254             0                0           2254        
4190             1088             2254        4190        
2253             0                0           2253        
5082             5080             2253        5082        
2263             0                0           2263        
3921             3860             2263        3921        
2248             0                0           2248        
5148             5146             5145        5148        
5150             4310             5148        5150        
2242             0                0           2242        
5498             5497             2242        5498        
5499             4728             5498        5499        
2250             0                0           2250        
3685             1695             2250        3685        
2249             0                0           2249        
2294             0                0           2294        
3765             2100             2249        3765        
2299             0                0           2299        
2298             0                0           2298        
4226             4193             2299        4226        
5204             4805             5203        5204        
2297             0                0           2297        
5242             3993             2177        5242        
4790             4006             2294        4790        
4544             3993             4538        4544        
4999             3993             2297        4999        
4688             4006             2285        4688        
5205             4325             5204        5205        
4549             4545             4544        4549        
4694             4038             4688        4694        
5003             4545             4999        5003        
4794             3976             4790        4794        
5206             4393             5205        5206        
4701             2676             4694        4701        
2295             0                0           2295        
5508             4875             5507        5508        
2289             0                0           2289        
2292             0                0           2292        
2293             0                0           2293        
3928             3848             2011        3928        
2269             0                0           2269        
4334             4285             2292        4334        
3793             2679             2293        3793        
2291             0                0           2291        
3843             2148             3793        3843        
5509             5159             2291        5509        
4376             4335             4334        4376        
4397             3909             4376        4397        
2290             0                0           2290        
5510             934              2290        5510        
2288             0                0           2288        
2270             0                0           2270        
2255             0                0           2255        
5246             1730             2255        5246        
2251             0                0           2251        
5391             5390             2251        5391        
5393             5392             5391        5393        
5394             5330             5393        5394        
5395             5190             5394        5395        
5396             3917             5395        5396        
5397             5039             5396        5397        
2266             0                0           2266        
2084             0                0           2084        
2265             0                0           2265        
3903             3881             2203        3903        
2079             0                0           2079        
5487             5327             2079        5487        
5500             5488             2265        5500        
4020             4005             3903        4020        
5489             5488             5487        5489        
5503             5501             5500        5503        
5505             5504             5503        5505        
5506             4566             5505        5506        
5507             5491             5506        5507        
2073             0                0           2073        
4238             2387             1394        4238        
5452             5450             2093        5452        
2666             2281             2073        2666        
5511             5466             2050        5511        
5512             5440             5511        5512        
5098             5097             1719        5098        
5513             4284             5512        5513        
5514             2680             5513        5514        
3894             1696             2187        3894        
2078             0                0           2078        
2077             0                0           2077        
4992             2077             2078        4992        
2076             0                0           2076        
2086             0                0           2086        
2074             0                0           2074        
4811             3851             2074        4811        
2101             0                0           2101        
3768             2364             2101        3768        
2080             0                0           2080        
2088             0                0           2088        
2087             0                0           2087        
3861             1508             2240        3861        
2097             0                0           2097        
2102             0                0           2102        
4559             1987             2230        4559        
2081             0                0           2081        
2075             0                0           2075        
2083             0                0           2083        
2082             0                0           2082        
3893             3862             3861        3893        
2259             0                0           2259        
2264             0                0           2264        
4274             3909             2173        4274        
2262             0                0           2262        
4844             3909             2097        4844        
4275             3909             2081        4275        
5170             3909             2083        5170        
4343             3909             2088        4343        
5210             3909             1978        5210        
4726             3862             2087        4726        
4282             4239             2102        4282        
2256             0                0           2256        
5102             3909             2080        5102        
4561             3909             4559        4561        
2261             0                0           2261        
4846             3851             4844        4846        
4320             3851             4274        4320        
2260             0                0           2260        
2257             0                0           2257        
4728             3909             4726        4728        
4849             3851             2256        4849        
3884             3851             2260        3884        
5211             5103             5210        5211        
5032             3909             2261        5032        
4881             3976             4846        4881        
4016             3909             3893        4016        
4315             3851             2257        4315        
5080             3851             2264        5080        
4382             3851             4343        4382        
5401             3909             2082        5401        
5171             3851             5170        5171        
4906             3909             2259        4906        
5079             3851             2264        5079        
4848             3909             4846        4848        
5212             3851             5211        5212        
5501             4337             5079        5501        
4563             4562             4561        4563        
2258             0                0           2258        
2085             0                0           2085        
4645             1639             2085        4645        
4280             3708             2188        4280        
3749             3708             2258        3749        
2238             0                0           2238        
3824             1962             2258        3824        
2170             0                0           2170        
4221             4189             3824        4221        
2171             0                0           2171        
4810             3750             2185        4810        
3804             3750             3749        3804        
3862             3848             3824        3862        
4328             3848             4280        4328        
4851             3848             2238        4851        
3778             3750             2170        3778        
2105             0                0           2105        
2169             0                0           2169        
3851             3848             3804        3851        
2300             0                0           2300        
2267             0                0           2267        
2301             0                0           2301        
5138             5134             2105        5138        
4813             3843             4810        4813        
5515             5493             2301        5515        
5142             5138             2267        5142        
5516             5134             2169        5516        
3879             3843             2300        3879        
4855             3843             4851        4855        
5517             4855             5515        5517        
5518             4855             5516        5518        
5519             4527             5517        5519        
5520             5076             5519        5520        
5527             5076             5526        5527        
5528             5013             5520        5528        
5529             5013             5527        5529        
5539             5538             5529        5539        
2188             0                0           2188        
2185             0                0           2185        
4281             1984             4238        4281        
5467             2388             4238        5467        
2184             0                0           2184        
3821             1828             2184        3821        
2183             0                0           2183        
2182             0                0           2182        
2181             0                0           2181        
2178             0                0           2178        
2173             0                0           2173        
2180             0                0           2180        
3786             3728             2182        3786        
2177             0                0           2177        
3840             3786             2181        3840        
5540             5436             2178        5540        
5541             4921             2076        5541        
2176             0                0           2176        
2175             0                0           2175        
2174             0                0           2174        
4224             1964             2176        4224        
4210             1964             2175        4210        
4160             1698             2189        4160        
2186             0                0           2186        
3706             1676             2174        3706        
2203             0                0           2203        
3935             3881             3706        3935        
3835             3778             1793        3835        
4265             4225             4224        4265        
3936             3881             3706        3936        
3948             3747             3935        3948        
4351             3993             3936        4351        
4037             3993             3948        4037        
4350             3993             3936        4350        
4834             3993             3935        4834        
4349             3993             3936        4349        
4044             4038             4037        4044        
2179             0                0           2179        
2204             0                0           2204        
5497             2179             2204        5497        
2189             0                0           2189        
3769             2266             1415        3769        
2232             0                0           2232        
2220             0                0           2220        
3825             3769             3768        3825        
2230             0                0           2230        
3724             2150             2232        3724        
2235             0                0           2235        
4181             4160             2235        4181        
2234             0                0           2234        
4656             4646             4645        4656        
2233             0                0           2233        
2229             0                0           2229        
5531             5510             2233        5531        
4667             1617             2229        4667        
4814             3909             2234        4814        
4668             4329             2032        4668        
2231             0                0           2231        
4674             4668             4667        4674        
5542             4728             5441        5542        
4708             3992             2231        4708        
5543             5514             5542        5543        
4678             4675             4674        4678        
4712             4709             4708        4712        
5536             4675             5535        5536        
4715             2682             4712        4715        
4681             4679             4678        4681        
5538             5537             5536        5538        
4718             4716             4715        4718        
5544             4718             5543        5544        
5545             5399             5544        5545        
2224             0                0           2224        
2223             0                0           2223        
5217             2223             2015        5217        
5218             5217             2017        5218        
2228             0                0           2228        
3957             3940             2228        3957        
2227             0                0           2227        
2226             0                0           2226        
4868             4867             2227        4868        
2225             0                0           2225        
4187             1714             871         4187        
2222             0                0           2222        
4220             4188             4187        4220        
2187             0                0           2187        
5143             5139             2059        5143        
5146             5143             5142        5146        
2237             0                0           2237        
3682             2270             2237        3682        
3711             3683             3682        3711        
3756             3712             3711        3756        
2197             0                0           2197        
2282             0                0           2282        
2281             0                0           2281        
5521             3946             2197        5521        
5546             3946             2282        5546        
3952             3946             3756        3952        
3966             3946             1622        3966        
3986             3966             3846        3986        
3979             3882             2151        3979        
2280             0                0           2280        
3974             3882             3952        3974        
4005             3882             3986        4005        
5547             5540             5546        5547        
5548             3993             5547        5548        
5549             4361             5548        5549        
5550             5372             5549        5550        
5562             5561             5550        5562        
2278             0                0           2278        
3743             2046             2278        3743        
3801             3744             3743        3801        
5563             4572             1485        5563        
3970             3909             3801        3970        
5075             2680             5074        5075        
2272             0                0           2272        
5248             5246             1704        5248        
5390             5389             2272        5390        
2275             0                0           2275        
5565             5564             2275        5565        
5145             5141             5140        5145        
2276             0                0           2276        
3939             3929             2276        3939        
4256             4210             1664        4256        
2286             0                0           2286        
4958             4954             2286        4958        
4962             4350             4958        4962        
4965             4963             4962        4965        
2274             0                0           2274        
4736             4735             2274        4736        
2273             0                0           2273        
5203             3881             1671        5203        
2285             0                0           2285        
2279             0                0           2279        
4030             4028             4027        4030        
4072             4069             4030        4072        
2287             0                0           2287        
5342             5341             2287        5342        
4319             4273             4272        4319        
2283             0                0           2283        
5232             5228             1669        5232        
2277             0                0           2277        
2271             0                0           2271        
2284             0                0           2284        
4641             1416             2271        4641        
2196             0                0           2196        
2202             0                0           2202        
4652             4641             2196        4652        
2201             0                0           2201        
2200             0                0           2200        
4939             2115             2202        4939        
3827             3770             2200        3827        
4430             3909             4425        4430        
4436             4351             4430        4436        
4270             4228             2110        4270        
2199             0                0           2199        
2198             0                0           2198        
2195             0                0           2195        
2190             0                0           2190        
4637             2369             2302        4637        
4649             4638             4637        4649        
2205             0                0           2205        
5042             2405             2195        5042        
4659             4650             4649        4659        
5046             1397             5042        5046        
5049             5047             5046        5049        
2194             0                0           2194        
2193             0                0           2193        
3702             2094             2193        3702        
2192             0                0           2192        
4175             2353             2192        4175        
2191             0                0           2191        
2236             0                0           2236        
4228             2236             2191        4228        
2296             0                0           2296        
2098             0                0           2098        
5066             5065             2098        5066        
5050             5048             4912        5050        
4914             3998             4912        4914        
2099             0                0           2099        
3684             1082             2099        3684        
3712             3685             3684        3712        
2164             0                0           2164        
2096             0                0           2096        
3704             2096             2164        3704        
2110             0                0           2110        
3746             3705             3704        3746        
2109             0                0           2109        
2108             0                0           2108        
2107             0                0           2107        
5279             4038             2107        5279        
2119             0                0           2119        
5023             1493             2119        5023        
5026             4165             5023        5026        
2120             0                0           2120        
2121             0                0           2121        
5485             5453             2121        5485        
5455             5453             2120        5455        
2131             0                0           2131        
3926             3922             2131        3926        
3934             3927             3926        3934        
4261             4006             3926        4261        
5235             5232             2051        5235        
4358             4316             2052        4358        
2130             0                0           2130        
4204             3934             2154        4204        
3947             3934             2130        3947        
2135             0                0           2135        
4268             4227             2135        4268        
2134             0                0           2134        
5115             4269             2134        5115        
4317             4269             4268        4317        
4360             4318             4317        4360        
2133             0                0           2133        
2132             0                0           2132        
2111             0                0           2111        
3759             2132             2133        3759        
2113             0                0           2113        
2112             0                0           2112        
4155             2308             2109        4155        
2106             0                0           2106        
5228             4636             2283        5228        
4648             4636             2113        4648        
4913             4909             2288        4913        
4653             4642             2112        4653        
4661             4654             4653        4661        
2155             0                0           2155        
4305             4257             2155        4305        
4915             4914             4913        4915        
4348             4306             4305        4348        
4400             4382             4381        4400        
4435             4393             4348        4435        
4440             4436             4435        4440        
4411             4401             4400        4411        
4444             4441             4440        4444        
4446             4444             4411        4446        
3699             2004             2172        3699        
2161             0                0           2161        
3866             1972             2161        3866        
3932             3759             3699        3932        
3810             3759             2116        3810        
2160             0                0           2160        
2159             0                0           2159        
5028             5026             2159        5028        
2158             0                0           2158        
5277             4921             2122        5277        
5532             4921             5530        5532        
2157             0                0           2157        
2122             0                0           2122        
5048             4921             5045        5048        
2137             0                0           2137        
5530             2157             2137        5530        
4243             1487             2140        4243        
2115             0                0           2115        
5045             0                1734        5045        
2136             0                0           2136        
2118             0                0           2118        
3913             3905             3904        3913        
3916             2680             3913        3916        
2117             0                0           2117        
2116             0                0           2116        
4172             2053             0           4172        
4197             983              4172        4197        
4232             4198             4197        4232        
2114             0                0           2114        
4273             4233             4232        4273        
5001             4997             2114        5001        
5005             3909             5001        5005        
3914             3909             3908        3914        
3908             3895             3894        3908        
4230             4196             4195        4230        
4272             4231             4230        4272        
2123             0                0           2123        
2327             0                0           2327        
2128             0                0           2128        
3745             3703             3702        3745        
2315             0                0           2315        
5266             2647             2327        5266        
3802             3746             3745        3802        
4269             2647             2128        4269        
3972             3856             3802        3972        
5382             3976             5380        5382        
2369             0                0           2369        
4651             2055             0           4651        
4660             4652             4651        4660        
4671             4661             4660        4671        
4676             2676             4671        4676        
2371             0                0           2371        
2355             0                0           2355        
2344             0                0           2344        
4173             2344             2355        4173        
2343             0                0           2343        
4288             4243             1735        4288        
4198             3724             4173        4198        
2354             0                0           2354        
2349             0                0           2349        
3781             3724             2343        3781        
2352             0                0           2352        
2334             0                0           2334        
5136             4194             2354        5136        
4271             3782             4229        4271        
5494             4194             2352        5494        
5270             5266             2058        5270        
5271             5267             2334        5271        
3837             3782             3781        3837        
5275             5271             5270        5275        
2304             0                0           2304        
2353             0                0           2353        
2308             0                0           2308        
2342             0                0           2342        
4518             4517             2342        4518        
2323             0                0           2323        
4185             2647             2323        4185        
2330             0                0           2330        
2172             0                0           2172        
2127             0                0           2127        
2126             0                0           2126        
2125             0                0           2125        
4642             4635             2125        4642        
4218             4185             2126        4218        
2124             0                0           2124        
4934             4932             2124        4934        
2302             0                0           2302        
2405             0                0           2405        
2398             0                0           2398        
2325             0                0           2325        
2386             0                0           2386        
3780             2386             2325        3780        
3836             2108             3780        3836        
2394             0                0           2394        
4165             4157             2394        4165        
4164             4157             2394        4164        
2381             0                0           2381        
3904             3886             2199        3904        
2399             0                0           2399        
2339             0                0           2339        
2156             0                0           2156        
2129             0                0           2129        
2162             0                0           2162        
4156             4154             2156        4156        
4162             4156             2129        4162        
4215             4182             2162        4215        
4422             4271             4215        4422        
4426             4382             4422        4426        
3876             3837             3836        3876        
2065             0                0           2065        
4161             4155             2065        4161        
4182             4162             4161        4182        
2045             0                0           2045        
2044             0                0           2044        
5221             5219             2349        5221        
4374             4333             2044        4374        
4396             4375             4374        4396        
4333             4284             2057        4333        
2043             0                0           2043        
3888             3853             2060        3888        
3906             2398             3888        3906        
4941             4939             2048        4941        
2042             0                0           2042        
5553             5184             2042        5553        
5557             5554             5553        5557        
5559             4393             5557        5559        
2041             0                0           2041        
2055             0                0           2055        
2047             0                0           2047        
2066             0                0           2066        
2054             0                0           2054        
2064             0                0           2064        
5116             4267             2066        5116        
4316             4267             2047        4316        
5120             4746             5116        5120        
4745             4742             2064        4745        
2069             0                0           2069        
4774             1598             2069        4774        
2068             0                0           2068        
4931             4929             2068        4931        
2067             0                0           2067        
5522             5521             2067        5522        
5524             5523             5522        5524        
5525             4025             5524        5525        
2303             0                0           2303        
2053             0                0           2053        
2046             0                0           2046        
4174             1649             2303        4174        
4199             4175             4174        4199        
2040             0                0           2040        
2091             0                0           2091        
2090             0                0           2090        
4233             4200             4199        4233        
4933             4931             2090        4933        
4942             4940             2040        4942        
5523             5484             2091        5523        
4944             4943             4942        4944        
4935             2680             4933        4935        
5374             1601             1042        5374        
2095             0                0           2095        
2094             0                0           2094        
2093             0                0           2093        
2092             0                0           2092        
4540             4535             1309        4540        
4879             4535             2092        4879        
4312             4265             2391        4312        
5453             4265             5451        5453        
4409             4397             4396        4409        
2071             0                0           2071        
2089             0                0           2089        
5067             1982             2089        5067        
2049             0                0           2049        
2649             2071             2049        2649        
2056             0                0           2056        
2070             0                0           2070        
5366             5115             2070        5366        
5119             5115             2056        5119        
5367             3909             5366        5367        
5123             5120             5119        5123        
2052             0                0           2052        
2051             0                0           2051        
5229             4185             5227        5229        
5454             4921             5452        5454        
5236             5234             5233        5236        
5237             3998             5235        5237        
5456             3976             5454        5456        
5239             5237             5236        5239        
2050             0                0           2050        
2048             0                0           2048        
2063             0                0           2063        
4943             4941             2063        4943        
2147             0                0           2147        
4295             3856             2269        4295        
5533             5532             5531        5533        
5535             5534             5533        5535        
2057             0                0           2057        
5230             4271             2127        5230        
4318             4271             4270        4318        
5234             5231             5230        5234        
2143             0                0           2143        
2142             0                0           2142        
3671             2123             2143        3671        
2141             0                0           2141        
3673             3672             3671        3673        
5469             3703             2141        5469        
4919             3703             0           4919        
5160             3703             2142        5160        
3922             3703             3673        3922        
4921             4920             4919        4921        
2140             0                0           2140        
2154             0                0           2154        
4431             4307             4426        4431        
4437             4352             4431        4437        
4441             4438             4437        4441        
3660             2567             284         3660        
2146             0                0           2146        
2165             0                0           2165        
3763             2165             2146        3763        
2153             0                0           2153        
4923             1595             1411        4923        
2163             0                0           2163        
3815             1595             3763        3815        
3737             958              1342        3737        
2168             0                0           2168        
2167             0                0           2167        
2166             0                0           2166        
2144             0                0           2144        
2152             0                0           2152        
2145             0                0           2145        
2139             0                0           2139        
5219             2024             2163        5219        
5296             2655             2153        5296        
2667             2655             2166        2667        
4249             2655             2144        4249        
4924             2655             4923        4924        
5479             0                2168        5479        
5328             2655             2145        5328        
5331             2035             2167        5331        
3832             2035             2139        3832        
4424             4342             4249        4424        
3943             3931             3720        3943        
3774             3721             3720        3774        
3775             3721             3720        3775        
3831             3775             1191        3831        
2658             1338             0           2658        
2062             0                0           2062        
4925             4924             885         4925        
5329             5328             2062        5329        
4926             2680             4925        4926        
5355             3909             5354        5355        
2061             0                0           2061        
4001             3982             2061        4001        
4393             4370             4369        4393        
5297             5296             1308        5297        
2669             2659             2658        2669        
2674             2670             2669        2674        
2676             2675             2674        2676        
4388             4361             4360        4388        
5125             5123             2674        5125        
2060             0                0           2060        
2059             0                0           2059        
2058             0                0           2058        
2072             0                0           2072        
5488             5141             2072        5488        
2103             0                0           2103        
4154             4153             2103        4154        
2148             0                0           2148        
5406             5166             1428        5406        
5407             5406             2194        5407        
5408             5326             5407        5408        
5298             4806             2348        5298        
4262             4218             4217        4262        
2104             0                0           2104        
4056             4003             4049        4056        
2138             0                0           2138        
5300             5298             2296        5300        
5302             2676             5300        5302        
2151             0                0           2151        
2150             0                0           2150        
5470             3842             5469        5470        
2149             0                0           2149        
4541             4536             2149        4541        
2348             0                0           2348        
1443             0                0           1443        
1446             0                0           1446        
4337             4289             4288        4337        
5552             5551             1446        5552        
5556             2680             5552        5556        
1912             0                0           1912        
4982             4978             1912        4982        
4985             4983             4982        4985        
4798             4350             4794        4798        
3708             1642             1643        3708        
4515             2190             988         4515        
1445             0                0           1445        
5437             3796             2075        5437        
1786             0                0           1786        
4387             4359             4358        4387        
4980             4359             2136        4980        
4979             4006             4977        4979        
1789             0                0           1789        
4984             4981             4980        4984        
4019             4004             1789        4019        
1788             0                0           1788        
5534             2680             4836        5534        
5566             5060             5036        5566        
1791             0                0           1791        
1790             0                0           1790        
1783             0                0           1783        
4640             1007             1790        4640        
1781             0                0           1781        
1792             0                0           1792        
4845             1099             1783        4845        
4027             4020             4019        4027        
4824             1389             2284        4824        
4827             977              4824        4827        
4831             4828             4827        4831        
4362             3909             4320        4362        
4830             4828             4827        4830        
5106             4830             5105        5106        
1778             0                0           1778        
3889             1424             1778        3889        
5233             5229             1751        5233        
5137             5133             2019        5137        
2668             0                2656        2668        
1777             0                0           1777        
1780             0                0           1780        
1779             0                0           1779        
1782             0                0           1782        
2679             2678             2657        2679        
1787             0                0           1787        
1784             0                0           1784        
1813             0                0           1813        
4250             2670             1782        4250        
2680             2679             2668        2680        
5567             2679             1787        5567        
4322             2679             1779        4322        
4242             2016             1784        4242        
4606             2016             1780        4606        
4658             2016             4648        4658        
4364             4323             4322        4364        
4616             4607             4606        4616        
5568             4607             5567        5568        
4666             4607             4658        4666        
4665             4607             4658        4665        
4390             4365             4364        4390        
5222             5220             1813        5222        
5502             5220             4364        5502        
5224             4384             5222        5224        
5504             4665             5502        5504        
4622             4384             4616        4622        
5569             4752             5568        5569        
4627             4393             4622        4627        
4405             4391             4390        4405        
5570             4628             5569        5570        
4630             4628             4627        4630        
4936             4935             4934        4936        
4983             3976             4979        4983        
4986             4361             4984        4986        
4945             4666             4944        4945        
5411             4361             5324        5411        
4403             4026             4387        4403        
4987             2682             4985        4987        
4988             4987             4986        4988        
1886             0                0           1886        
4955             4006             1886        4955        
1990             0                0           1990        
4296             4250             1990        4296        
1992             0                0           1992        
2651             2646             2645        2651        
3742             906              1794        3742        
3773             3718             923         3773        
4007             3987             1739        4007        
4051             2676             4045        4051        
4008             3989             3988        4008        
4022             4008             4007        4022        
4064             4057             4022        4064        
4069             4065             4064        4069        
1995             0                0           1995        
3697             3687             1995        3697        
3849             982              2379        3849        
3705             1102             912         3705        
1994             0                0           1994        
1997             0                0           1997        
3923             3850             957         3923        
3883             3850             3849        3883        
3732             902              1997        3732        
4655             4644             4643        4655        
1996             0                0           1996        
1989             0                0           1989        
4006             3998             3883        4006        
3891             3857             1996        3891        
4751             4749             1490        4751        
4643             1592             1887        4643        
4157             1682             1057        4157        
1987             0                0           1987        
1963             0                0           1963        
1984             0                0           1984        
1983             0                0           1983        
1986             0                0           1986        
4598             873              2160        4598        
4331             1457             1013        4331        
1985             0                0           1985        
1988             0                0           1988        
4294             3998             1963        4294        
4610             4598             1983        4610        
4372             3998             1986        4372        
4326             3998             1056        4326        
4749             4746             1985        4749        
4618             3998             4610        4618        
4373             4332             4331        4373        
4395             4373             4372        4395        
4339             4295             4294        4339        
4380             3915             4339        4380        
4379             3915             4339        4379        
4399             4054             4380        4399        
1887             0                0           1887        
3942             3930             3719        3942        
3931             3925             1792        3931        
3959             3943             3942        3959        
4291             3993             3720        4291        
4545             4016             3720        4545        
3980             3831             3959        3980        
3981             3831             3959        3981        
4733             2676             3959        4733        
4698             4666             3959        4698        
4952             4950             1313        4952        
4957             4953             4952        4957        
5419             4666             1786        5419        
4538             3998             890         4538        
4039             3808             4033        4039        
4045             3977             4039        4045        
5571             4579             5413        5571        
5572             4683             5571        5572        
1794             0                0           1794        
3823             971              1332        3823        
1801             0                0           1801        
3975             2680             3953        3975        
3997             3976             3975        3997        
4916             2676             3975        4916        
4948             4752             3975        4948        
1793             0                0           1793        
1757             0                0           1757        
1773             0                0           1773        
4535             2652             1757        4535        
4276             1358             1773        4276        
1749             0                0           1749        
3719             3689             0           3719        
5461             4413             5460        5461        
1748             0                0           1748        
1753             0                0           1753        
1750             0                0           1750        
3988             3967             1750        3988        
1739             0                0           1739        
5335             5333             1404        5335        
4283             4240             1062        4283        
3938             3928             1062        3938        
5573             4415             4800        5573        
4802             4801             4800        4802        
1752             0                0           1752        
4970             1743             1752        4970        
4971             4921             4970        4971        
1746             0                0           1746        
1743             0                0           1743        
1745             0                0           1745        
5074             5073             1745        5074        
1740             0                0           1740        
3958             3835             1740        3958        
4546             4540             4539        4546        
1775             0                0           1775        
1751             0                0           1751        
4576             4575             4519        4576        
5574             5472             1775        5574        
5083             5082             5081        5083        
5575             4029             5574        5575        
5084             4029             5083        5084        
4577             4029             4576        4577        
4973             4029             4972        4973        
5052             4029             5051        5052        
5537             4029             5482        5537        
4031             4029             3916        4031        
4974             4029             4972        4974        
5085             3918             5084        5085        
5372             3918             4577        5372        
5053             3918             5052        5053        
5576             5483             5575        5576        
5110             4054             4973        5110        
4578             4054             4577        4578        
5577             5570             5576        5577        
5578             5207             5052        5578        
5579             5058             5577        5579        
5580             5058             5578        5580        
5581             4630             5579        5581        
4302             4254             1425        4302        
1795             0                0           1795        
4225             4192             1432        4225        
5582             5168             1795        5582        
5583             5582             1197        5583        
5584             3963             1726        5584        
5585             5584             5583        5585        
5586             4026             5585        5586        
5587             4054             5475        5587        
5588             4443             5586        5588        
5589             5216             5587        5589        
5592             5591             5416        5592        
5593             4415             5588        5593        
5594             5539             5593        5594        
5595             5400             5592        5595        
4247             4204             4203        4247        
4292             4247             4246        4292        
4357             4347             4315        4357        
4428             4357             4292        4428        
1774             0                0           1774        
5381             4886             1774        5381        
5383             5382             5381        5383        
5384             5007             5383        5384        
4061             4054             4018        4061        
5385             2682             5384        5385        
5010             5007             4018        5010        
5386             4399             5385        5386        
1810             0                0           1810        
3686             1116             945         3686        
1804             0                0           1804        
4421             4186             4420        4421        
5197             5196             1804        5197        
1806             0                0           1806        
5322             5321             1806        5322        
4423             4219             4421        4423        
4427             3976             4423        4427        
1805             0                0           1805        
3826             1802             1805        3826        
3869             3827             3826        3869        
1808             0                0           1808        
1807             0                0           1807        
4825             1616             1807        4825        
4591             4581             1627        4591        
1803             0                0           1803        
4828             2026             4825        4828        
3899             3870             1803        3899        
5353             5352             2314        5353        
5551             5464             1653        5551        
5354             5347             5353        5354        
1809             0                0           1809        
3982             3960             2036        3982        
4010             3994             1809        4010        
4023             4011             4010        4023        
4065             4058             4023        4065        
4993             4990             1640        4993        
4586             2338             1640        4586        
4996             4994             4993        4996        
5554             4365             4993        5554        
1798             0                0           1798        
4206             4178             1011        4206        
1800             0                0           1800        
1802             0                0           1802        
4597             4586             4585        4597        
4609             4597             4206        4609        
3752             3727             1800        3752        
1797             0                0           1797        
5392             2654             1798        5392        
4251             3703             4206        4251        
4780             2035             4774        4780        
3806             3753             3752        3806        
4786             4780             1214        4786        
4297             4251             1797        4297        
3852             3806             3805        3852        
4792             4787             4786        4792        
4344             4298             4297        4344        
4383             4345             4344        4383        
4401             4384             4383        4401        
1796             0                0           1796        
4911             2316             1796        4911        
4912             2333             4911        4912        
1799             0                0           1799        
3886             1634             1799        3886        
1993             0                0           1993        
1785             0                0           1785        
1991             0                0           1991        
4177             3703             1993        4177        
4878             2041             1991        4878        
4977             2315             1785        4977        
2033             0                0           2033        
4217             4184             2033        4217        
4308             3909             4262        4308        
4352             3902             4308        4352        
2008             0                0           2008        
5343             5342             2008        5343        
2003             0                0           2003        
3971             3947             2003        3971        
3990             3972             3971        3990        
2002             0                0           2002        
2005             0                0           2005        
4808             2106             2005        4808        
4807             2371             2002        4807        
2004             0                0           2004        
2010             0                0           2010        
2650             2006             2010        2650        
2017             0                0           2017        
2030             0                0           2030        
4744             4164             2030        4744        
4748             4745             4744        4748        
3809             2111             0           3809        
3853             3810             3809        3853        
2019             0                0           2019        
2018             0                0           2018        
2029             0                0           2029        
2031             0                0           2031        
4203             4177             2031        4203        
2006             0                0           2006        
2007             0                0           2007        
2015             0                0           2015        
2009             0                0           2009        
5495             5494             2009        5495        
1913             0                0           1913        
5135             2045             1913        5135        
5140             5136             5135        5140        
1909             0                0           1909        
1908             0                0           1908        
5139             1908             2118        5139        
1911             0                0           1911        
5065             1909             1788        5065        
1910             0                0           1910        
4539             1910             0           4539        
5024             4165             2381        5024        
5027             5025             5024        5027        
5029             5028             5027        5029        
1926             0                0           1926        
5378             5376             1926        5378        
5380             5379             5378        5380        
3721             3692             2005        3721        
4809             4808             4807        4809        
1961             0                0           1961        
5564             5492             1961        5564        
2013             0                0           2013        
3701             2013             2183        3701        
3744             3701             1746        3744        
1962             0                0           1962        
2001             0                0           2001        
2012             0                0           2012        
2011             0                0           2011        
2014             0                0           2014        
2016             0                0           2016        
2032             0                0           2032        
1998             0                0           1998        
2035             0                0           2035        
5134             2148             2012        5134        
4932             4930             2289        4932        
4287             4242             2014        4287        
5596             5563             1998        5596        
1975             0                0           1975        
5597             5565             5509        5597        
5598             5499             5597        5598        
5599             5518             5596        5599        
4960             4956             1975        4960        
5526             5525             5496        5526        
4964             4961             4960        4964        
5600             4894             5598        5600        
5601             5600             5599        5601        
4966             4965             4964        4966        
5602             5528             5601        5602        
5606             5605             5602        5606        
5607             4418             5606        5607        
1978             0                0           1978        
4168             1703             1977        4168        
4195             4169             4168        4195        
1977             0                0           1977        
1971             0                0           1971        
5555             4329             1971        5555        
5558             5556             5555        5558        
5560             5559             5558        5560        
5561             5449             5560        5561        
5608             4630             5562        5608        
5609             5058             5562        5609        
4425             4329             4259        4425        
1968             0                0           1968        
1964             0                0           1964        
1965             0                0           1965        
1981             0                0           1981        
1967             0                0           1967        
3895             3863             1965        3895        
5306             3863             1826        5306        
1966             0                0           1966        
5308             5307             5306        5308        
5610             4738             5308        5610        
5611             5171             5610        5611        
5612             5172             5610        5612        
5309             4626             5308        5309        
5613             4626             5611        5613        
5614             4626             5612        5614        
5615             4707             5613        5615        
5590             4707             5309        5590        
5616             4707             5614        5616        
5617             4630             5616        5617        
5591             4630             5590        5591        
5618             4630             5615        5618        
5310             4630             5309        5310        
5619             5016             5617        5619        
5620             5573             5618        5620        
5621             5573             5619        5621        
5622             5155             5621        5622        
1969             0                0           1969        
1979             0                0           1979        
1972             0                0           1972        
1976             0                0           1976        
1970             0                0           1970        
1974             0                0           1974        
1973             0                0           1973        
2022             0                0           2022        
2653             1976             0           2653        
2664             1636             1969        2664        
2034             0                0           2034        
2028             0                0           2028        
2672             2665             2664        2672        
2025             0                0           2025        
2027             0                0           2027        
5450             1604             2028        5450        
2024             0                0           2024        
4689             2665             1823        4689        
4823             2665             1974        4823        
4179             2665             1979        4179        
4194             2665             2034        4194        
2021             0                0           2021        
1982             0                0           1982        
2023             0                0           2023        
2026             0                0           2026        
3881             2665             2022        3881        
4604             2665             4591        4604        
5435             1648             2021        5435        
2020             0                0           2020        
5041             1648             2027        5041        
1999             0                0           1999        
2000             0                0           2000        
4615             4605             4604        4615        
5307             5305             2000        5307        
4601             4587             2020        4601        
4613             4301             4601        4613        
4620             3985             4613        4620        
1980             0                0           1980        
1741             0                0           1741        
1742             0                0           1742        
1881             0                0           1881        
1744             0                0           1744        
1870             0                0           1870        
4614             4603             4602        4614        
4299             4252             1870        4299        
4621             4615             4614        4621        
4345             4301             4299        4345        
4626             2676             4621        4626        
4687             4685             1657        4687        
4693             4687             1967        4693        
4695             4690             4689        4695        
4737             3985             4736        4737        
5623             3985             4689        5623        
4702             4696             4695        4702        
5004             3985             5000        5004        
4739             4738             4737        4739        
4700             3985             4693        4700        
5008             5005             5004        5008        
5603             2680             4739        5603        
4706             4301             4702        4706        
4740             4626             4739        4740        
5012             4626             5008        5012        
5011             4626             5008        5011        
4705             4701             4700        4705        
4625             4397             4620        4625        
5013             4626             5008        5013        
5626             5625             5623        5626        
4710             4626             4705        4710        
5604             4707             5603        5604        
4629             4626             4625        4629        
5627             4707             5626        5627        
4711             4707             4706        4711        
5628             4707             5623        5628        
5629             4707             5012        5629        
4713             4564             4710        4713        
4631             4630             4629        4631        
5605             4630             5604        5605        
5015             4630             5011        5015        
5630             4630             5627        5630        
5631             4630             5629        5631        
4714             4630             4711        4714        
4632             4415             4631        4632        
5632             4630             5628        5632        
4874             4873             4631        4874        
4717             4714             4713        4717        
5017             5016             5015        5017        
5633             5016             5631        5633        
5634             5016             5630        5634        
5635             5573             5632        5635        
5636             5425             5633        5636        
4719             4718             4717        4719        
5637             5426             5636        5637        
1849             0                0           1849        
5264             2239             1849        5264        
4797             4793             4792        4797        
4800             4798             4797        4800        
1850             0                0           1850        
4171             1973             1850        4171        
1832             0                0           1832        
1848             0                0           1848        
1826             0                0           1826        
4783             4776             1832        4783        
4788             4783             1848        4788        
1823             0                0           1823        
5624             5541             1966        5624        
5625             2676             5624        5625        
3797             3738             1820        3797        
1820             0                0           1820        
4747             4743             2054        4747        
1825             0                0           1825        
4869             4868             1825        4869        
1828             0                0           1828        
1827             0                0           1827        
4976             3909             1827        4976        
4978             3851             4976        4978        
1821             0                0           1821        
4882             4878             1821        4882        
4263             4221             4220        4263        
1818             0                0           1818        
4885             4881             1818        4885        
4310             3909             4263        4310        
4870             4006             4869        4870        
4871             4284             4870        4871        
4872             4310             4871        4872        
5998             5977             5997        5998        
5999             4684             5132        5999        
6037             6036             6035        6037        
6038             5057             5608        6038        
6039             5566             5018        6039        
6040             5580             5086        6040        
6041             5431             5086        6041        
6078             5976             6077        6078        
6287             6286             6254        6287        
6378             6377             6376        6378        
6399             6373             6398        6399        
6400             4866             5156        6400        
6414             5941             6413        6414        
6423             5941             6422        6423        
6514             6513             6422        6514        
6515             5545             5312        6515        
6516             5545             5259        6516        
6574             6573             6572        6574        
6575             4075             5462        6575        
6576             6377             6567        6576        
6577             6377             6571        6577        
6578             5058             5635        6578        
6579             4719             5634        6579        
6580             4719             5178        6580        
6621             6620             6619        6621        
6672             6373             6671        6672        
6740             6739             6738        6740        
6741             5155             5620        6741        
6742             5580             5589        6742        
6779             6076             6778        6779        
6869             6868             6863        6869        
6910             6909             6908        6910        
7135             7134             7133        7135        
7164             6078             7163        7164        
7208             6286             7207        7208        
7250             6513             7249        7250        
4448             4418             4447        4448        
7251             5622             5317        7251        
7253             5622             5320        7253        
7254             5622             5314        7254        
7252             5622             5317        7252        
7255             5580             5315        7255        
7292             6286             7291        7292        
7293             5182             5176        7293        
7294             4899             5432        7294        
7378             7377             7376        7378        
7526             7525             7513        7526        
7623             7622             7621        7623        
7624             7622             6254        7624        
7633             7622             7632        7633        
3625             2579             283         3625        
7634             5609             4989        7634        
7671             7670             6778        7671        
7672             4075             5594        7672        
7711             7622             7710        7711        
7748             7622             7747        7748        
7749             7622             7204        7749        
7750             5181             5424        7750        
7839             6037             7838        7839        
7840             4719             6040        7840        
4076             4075             285         4076        
7926             7916             7925        7926        
8076             8075             8074        8076        
8092             8091             8090        8092        
8186             8185             8184        8186        
8187             7378             5998        8187        
7916             7915             7914        7916        
8188             5581             6575        8188        
8189             6399             7710        8189        
8227             6399             8226        8227        
8228             6377             6672        8228        
8229             6038             5607        8229        
8235             6514             8234        8235        
8236             6576             6779        8236        
8237             7526             7131        8237        
8238             5180             5463        8238        
8239             6399             6287        8239        
8240             5622             6515        8240        
8241             5622             5316        8241        
8242             5622             5313        8242        
8243             5622             5304        8243        
8244             4877             5314        8244        
8245             5622             5318        8245        
8246             8186             6740        8246        
8247             6399             7208        8247        
8276             6378             8275        8276        
8306             7926             8305        8306        
8307             6039             4720        8307        
8308             6574             7633        8308        
8309             7750             5209        8309        
8310             4418             5999        8310        
8335             8334             8333        8335        
8336             5155             6579        8336        
8337             6578             5572        8337        
8338             7839             6577        8338        
8339             6414             6422        8339        
8340             6041             5637        8340        
8341             5057             7672        8341        
8342             8188             5508        8342        
8384             6869             8383        8384        
8385             6742             5595        8385        
8405             6513             8404        8405        
8406             6574             7711        8406        
8407             7252             5311        8407        
8408             4418             5304        8408        
8409             4418             5318        8409        
8410             7252             5316        8410        
8411             8229             8241        8411        
8412             7164             6621        8412        
8413             7840             8238        8413        
8414             8337             6741        8414        
8415             8336             8310        8415        
8416             8092             7207        8416        
8428             6910             8427        8428        
8453             8452             6423        8453        
8568             8236             8567        8568        
8569             5180             5633        8569        
8570             6574             8227        8570        
8571             6574             7292        8571        
8572             6574             7748        8572        
8573             6574             7208        8573        
8574             8405             8189        8574        
8586             8585             8404        8586        
8594             7671             8593        8594        
8656             8335             8655        8656        
8657             8229             8242        8657        
8658             8229             5318        8658        
8659             8229             7255        8659        
8660             8229             7251        8660        
8661             7252             5314        8661        
8662             8341             8408        8662        
8663             6580             7293        8663        
8694             8384             8693        8694        
8695             8405             7292        8695        
8696             8405             8239        8696        
8697             7526             7135        8697        
8698             8340             7294        8698        
8699             8405             7623        8699        
8700             8405             7624        8700        
8701             8237             8656        8701        
8702             8428             8404        8702        
8703             6780             8416        8703        
8704             8428             7633        8704        
8705             8342             7634        8705        
8706             8307             8385        8706        
8707             8406             7250        8707        
8708             8412             7624        8708        
8711             8709             8573        8711        
8713             8709             7633        8713        
8714             8709             8586        8714        
8715             8229             8407        8715        
8716             4448             8658        8716        
8717             6400             8411        8717        
8718             5180             8408        8718        
8719             8229             6516        8719        
8720             8229             5320        8720        
8721             8412             7749        8721        
8722             8594             8247        8722        
8723             8594             8308        8723        
8724             7526             8276        8724        
8725             8228             8187        8725        
8726             8594             7292        8726        
8728             8694             7711        8728        
8729             8229             5304        8729        
8730             4418             5317        8730        
8731             8229             5319        8731        
8732             4418             7254        8732        
8733             8568             8338        8733        
8734             8694             8571        8734        
8735             8414             8661        8735        
8736             6039             8408        8736        
8737             8414             5320        8737        
8738             8569             8410        8738        
8739             8569             8409        8739        
8740             6039             5317        8740        
8741             8569             7253        8741        
8742             8706             8658        8742        
8743             8569             8662        8743        
8744             8569             8657        8744        
8709             8246             8697        8709        
8745             8694             8574        8745        
8746             8694             8570        8746        
8747             8694             7250        8747        
8727             8694             7711        8727        
8748             8694             7624        8748        
8749             8694             8699        8749        
8750             8694             8573        8750        
8751             8694             8708        8751        
8752             8694             8572        8752        
8753             8698             8660        8753        
8754             8698             8408        8754        
8755             8569             8245        8755        
8756             8737             8661        8756        
8757             8698             8244        8757        
8758             8309             8415        8758        
8759             8705             8663        8759        
8760             8694             8308        8760        
8761             8728             8571        8761        
8762             8235             8695        8762        
8763             8728             8699        8763        
8764             8725             8702        8764        
8765             6400             8413        8765        
8766             8339             8724        8766        
8710             8246             8697        8710        
8767             8725             8707        8767        
8768             8725             8708        8768        
8769             8728             8308        8769        
8770             8698             8736        8770        
8772             8698             8735        8772        
8773             4448             8245        8773        
8774             8698             8742        8774        
8775             8758             8741        8775        
8776             8709             8726        8776        
8777             8709             8247        8777        
8778             8709             8746        8778        
8779             8709             8708        8779        
8780             8709             8722        8780        
8781             8453             8702        8781        
8782             8762             8750        8782        
8783             8766             8306        8783        
8784             8758             7254        8784        
8785             8698             8720        8785        
8786             8758             8660        8786        
8787             8698             8243        8787        
8771             8698             8735        8771        
8788             8698             8661        8788        
8712             8709             7633        8712        
8789             8768             8763        8789        
8790             8309             8718        8790        
8791             8698             7254        8791        
8792             8698             8240        8792        
8793             8710             8722        8793        
8794             8765             8759        8794        
8795             8569             8717        8795        
8796             8790             8716        8796        
8797             8783             8722        8797        
8798             8733             8076        8798        
1824             0                0           1824        
6817             6802             0           6817        
1873             0                0           1873        
8353             5734             0           8353        
8360             8354             8353        8360        
7995             7975             1851        7995        
6068             5696             6060        6068        
6696             5843             1882        6696        
8372             8366             8365        8372        
1883             0                0           1883        
1882             0                0           1882        
8363             8357             1883        8363        
7852             7843             0           7852        
8370             8364             8363        8370        
8376             8371             8370        8376        
8380             8377             8376        8380        
8382             8381             8380        8382        
8383             7114             8382        8383        
5708             1873             0           5708        
5886             5873             5708        5886        
6511             6508             6507        6511        
6908             6906             6905        6908        
6868             6373             6867        6868        
6909             6907             6777        6909        
1885             0                0           1885        
8388             5779             1885        8388        
8393             5805             8388        8393        
8396             5816             8393        8396        
8398             6239             8396        8398        
8400             6278             8398        8400        
8402             5937             8400        8402        
8404             8403             8402        8404        
1878             0                0           1878        
7789             7312             392         7789        
1884             0                0           1884        
6786             5734             0           6786        
6799             6787             6786        6799        
6815             6799             1884        6815        
6831             6359             6815        6831        
1875             0                0           1875        
1877             0                0           1877        
8121             297              0           8121        
1872             0                0           1872        
1871             0                0           1871        
1874             0                0           1874        
1814             0                0           1814        
5685             1930             0           5685        
7972             1179             500         7972        
6160             1179             1871        6160        
1817             0                0           1817        
6291             1179             0           6291        
6429             6424             2214        6429        
6159             1179             1871        6159        
6002             1179             0           6002        
7325             6432             0           7325        
7269             5843             7265        7269        
1837             0                0           1837        
1839             0                0           1839        
5659             5646             0           5659        
8164             8153             8152        8164        
8427             8426             8425        8427        
1833             0                0           1833        
1058             0                0           1058        
1836             0                0           1836        
7194             7027             7186        7194        
7173             7167             0           7173        
7182             6389             7173        7182        
7191             5766             7182        7191        
1835             0                0           1835        
1838             0                0           1838        
7762             7755             757         7762        
7773             5843             7762        7773        
8378             5975             8373        8378        
2218             0                0           2218        
8488             6625             484         8488        
7058             7025             7024        7058        
7061             7027             7026        7061        
8591             6074             8590        8591        
8592             7115             8591        8592        
8692             8690             8592        8692        
8053             6074             8041        8053        
6934             6140             0           6934        
6444             6432             6431        6444        
7895             7884             7883        7895        
6366             6357             6356        6366        
6773             6357             6770        6773        
6775             6074             6773        6775        
6372             5937             6366        6372        
6778             6776             6775        6778        
6863             6862             6861        6863        
6376             6373             6372        6376        
6777             6776             6775        6777        
6907             6076             6372        6907        
6780             6076             6778        6780        
8593             5941             8592        8593        
1834             0                0           1834        
8316             5843             8313        8316        
6764             5840             6754        6764        
6765             5766             6755        6765        
6770             6765             6764        6770        
8319             5928             8316        8319        
1846             0                0           1846        
7258             2211             1846        7258        
1840             0                0           1840        
1830             0                0           1830        
1816             0                0           1816        
1819             0                0           1819        
7302             514              1816        7302        
1829             0                0           1829        
1822             0                0           1822        
1831             0                0           1831        
6673             1829             1819        6673        
6651             5734             1843        6651        
6659             2602             6651        6659        
8127             6389             8112        8127        
8142             5766             8127        8142        
8157             8143             8142        8157        
5696             325              711         5696        
1843             0                0           1843        
1841             0                0           1841        
7689             6111             1841        7689        
7696             5843             7689        7696        
7702             2812             7696        7702        
1847             0                0           1847        
6172             6137             1847        6172        
6200             6173             6172        6200        
7332             5806             833         7332        
7345             5816             7332        7345        
6221             5835             6200        6221        
7354             7346             7345        7354        
7362             5932             7354        7362        
1842             0                0           1842        
6267             6264             0           6267        
6271             6189             6267        6271        
1845             0                0           1845        
1844             0                0           1844        
6319             1844             1845        6319        
6641             6631             0           6641        
6650             2801             6641        6650        
6658             2800             6650        6658        
8199             5789             391         8199        
6008             5734             0           6008        
6275             5806             6271        6275        
6278             2810             6275        6278        
6570             6566             6565        6570        
1815             0                0           1815        
1880             0                0           1880        
6678             597              1880        6678        
8386             0                6678        8386        
8111             1831             6678        8111        
8387             8386             1822        8387        
6679             6673             1822        6679        
7222             6673             6678        7222        
6684             6679             6678        6684        
6882             6875             1889        6882        
6130             6101             0           6130        
7781             7767             669         7781        
7167             5816             7165        7167        
6164             5816             6130        6164        
8666             8664             0           8666        
8670             5843             8666        8670        
8677             5822             8670        8677        
1765             0                0           1765        
6216             6193             1765        6216        
6315             1464             0           6315        
6337             6318             0           6337        
6338             5792             6319        6338        
6333             5792             0           6333        
6335             6316             6315        6335        
6233             5843             6216        6233        
6352             6338             6337        6352        
6348             6334             6333        6348        
6849             6840             6335        6849        
6350             5843             6335        6350        
6363             6195             6352        6363        
6360             6072             6348        6360        
6857             6338             6849        6857        
1764             0                0           1764        
1762             0                0           1762        
1760             0                0           1760        
6214             6188             614         6214        
8209             6604             8202        8209        
7582             7567             705         7582        
7176             6604             676         7176        
7311             1747             7302        7311        
7322             6593             7311        7322        
7337             5832             7322        7337        
5948             5675             5944        5948        
1759             0                0           1759        
8671             5779             1759        8671        
8679             5843             8671        8679        
1758             0                0           1758        
8002             5804             637         8002        
8023             8003             8002        8023        
6583             1179             0           6583        
5654             407              0           5654        
5860             5779             5654        5860        
5873             5843             5860        5873        
1761             0                0           1761        
7932             1537             1894        7932        
8457             0                7932        8457        
1771             0                0           1771        
6587             6583             633         6587        
7949             6625             7932        7949        
6683             6677             1771        6683        
6629             6625             0           6629        
6595             5814             6587        6595        
6594             5814             6587        6594        
6593             5814             6587        6593        
6638             6595             6629        6638        
8080             6595             0           8080        
8083             6602             8080        8083        
1772             0                0           1772        
6493             6478             6477        6493        
6502             5843             6493        6502        
6508             5928             6502        6508        
1755             0                0           1755        
1754             0                0           1754        
5986             5962             5982        5986        
5990             5968             5986        5990        
1747             0                0           1747        
6382             6379             0           6382        
6193             6160             0           6193        
6385             6382             1235        6385        
6389             5814             6385        6389        
1756             0                0           1756        
6260             6140             0           6260        
1766             0                0           1766        
5813             1761             1766        5813        
5837             5814             5813        5837        
1770             0                0           1770        
1768             0                0           1768        
1767             0                0           1767        
6461             6446             1768        6461        
6572             6570             6569        6572        
6635             448              0           6635        
6636             6628             6627        6636        
6939             6647             0           6939        
8314             8312             1853        8314        
8463             8312             0           8463        
6987             6949             6635        6987        
6969             6940             6939        6969        
7462             0                6558        7462        
8485             8464             8463        8485        
6564             6559             6558        6564        
7010             6999             6969        7010        
8317             6229             8314        8317        
7026             6999             6987        7026        
6850             6229             6841        6850        
7036             6999             1860        7036        
8505             6229             8485        8505        
7037             7001             7000        7037        
7046             6657             7010        7046        
7093             7069             7068        7093        
7067             7037             7036        7067        
8320             7069             8317        8320        
7074             7047             7046        7074        
7905             7069             7898        7905        
8026             8007             8006        8026        
6569             6242             6564        6569        
1769             0                0           1769        
1763             0                0           1763        
1865             0                0           1865        
1811             0                0           1811        
1856             0                0           1856        
1858             0                0           1858        
6303             0                1769        6303        
1853             0                0           1853        
6627             6623             1858        6627        
1852             0                0           1852        
1855             0                0           1855        
1867             0                0           1867        
1857             0                0           1857        
1879             0                0           1879        
6911             552              0           6911        
6919             6911             1867        6919        
7005             0                343         7005        
1860             0                0           1860        
6656             6647             6646        6656        
7040             7006             7005        7040        
6228             6210             1857        6228        
8019             6229             6656        8019        
7335             6229             7319        7335        
6241             6229             6228        6241        
6663             6657             6656        6663        
8028             5932             8009        8028        
6250             6242             6241        6250        
8422             6512             6860        8422        
6867             6866             6860        6867        
8180             8174             8173        8180        
6513             6512             6511        6513        
1869             0                0           1869        
5964             5956             5743        5964        
1868             0                0           1868        
6015             6007             0           6015        
1859             0                0           1859        
6317             817              608         6317        
5818             5784             445         5818        
6336             1861             6317        6336        
5819             5784             445         5819        
8009             7409             7991        8009        
8533             5849             8166        8533        
6507             6501             6500        6507        
7109             7095             7094        7109        
8324             8320             8319        8324        
7114             7105             7104        7114        
8327             8324             8323        8327        
7117             7110             7109        7117        
1854             0                0           1854        
6633             1854             0           6633        
7261             558              0           7261        
6643             6634             6633        6643        
6654             6644             6643        6654        
1864             0                0           1864        
6282             6244             6279        6282        
1776             0                0           1776        
7974             1776             335         7974        
6190             6154             672         6190        
6215             6191             6190        6215        
6276             6272             6215        6276        
6279             6233             6276        6279        
1812             0                0           1812        
7858             7848             1812        7858        
1851             0                0           1851        
1862             0                0           1862        
1861             0                0           1861        
6884             502              0           6884        
6991             6952             365         6991        
5867             5855             0           5867        
7023             5878             0           7023        
6483             5779             6464        6483        
1863             0                0           1863        
6760             1225             0           6760        
6761             6753             0           6761        
5764             5730             0           5764        
6768             6761             6760        6768        
6772             6769             6768        6772        
1866             0                0           1866        
1914             0                0           1914        
5852             5650             0           5852        
5673             5650             0           5673        
8599             5650             0           8599        
5856             492              5852        5856        
5857             492              5852        5857        
8605             543              8599        8605        
5705             543              5673        5705        
7978             7955             0           7978        
1585             0                0           1585        
6294             1528             0           6294        
8417             1528             0           8417        
8344             1528             1585        8344        
8348             560              8344        8348        
8419             8418             8417        8419        
8354             5804             8348        8354        
8420             6383             8419        8420        
8421             5847             8420        8421        
8423             6244             8421        8423        
8425             5937             8423        8425        
8424             8422             8423        8424        
8426             6373             8424        8426        
8282             8277             0           8282        
8288             8283             8282        8288        
8294             5928             8288        8294        
7939             488              0           7939        
7534             7529             0           7534        
7563             7547             419         7563        
7577             5806             7563        7577        
7590             7578             7577        7590        
8049             5928             8036        8049        
7601             5802             7590        7601        
7610             7602             7601        7610        
7708             5937             7705        7708        
7616             7611             7610        7616        
6285             6283             6251        6285        
7710             7709             7708        7710        
7620             7617             7616        7620        
6330             1566             0           6330        
6115             1288             0           6115        
6069             6062             6061        6069        
1584             0                0           1584        
1578             0                0           1578        
1575             0                0           1575        
1577             0                0           1577        
1582             0                0           1582        
7864             1582             1577        7864        
7936             5792             1575        7936        
7861             5723             1578        7861        
7933             7927             0           7933        
7952             7937             7936        7952        
7413             7393             7392        7413        
7739             5930             7736        7739        
8582             6072             8580        8582        
8584             8583             8582        8584        
8585             6373             8584        8585        
1580             0                0           1580        
1583             0                0           1583        
1554             0                0           1554        
7956             6088             0           7956        
7957             467              0           7957        
1552             0                0           1552        
7982             7957             7956        7982        
7050             7015             0           7050        
8527             8509             1552        8527        
6644             6636             6635        6644        
8528             5779             8510        8528        
8207             7430             8200        8207        
1555             0                0           1555        
7427             5835             1583        7427        
7341             6229             7040        7341        
8578             5840             8576        8578        
7069             5835             7040        7069        
7736             6068             7732        7736        
8580             8578             1555        8580        
7485             5849             7470        7485        
1557             0                0           1557        
6917             1278             0           6917        
1579             0                0           1579        
1567             0                0           1567        
7551             7541             0           7551        
7566             7552             7551        7566        
1560             0                0           1560        
1569             0                0           1569        
7810             1459             1560        7810        
1568             0                0           1568        
1581             0                0           1581        
1572             0                0           1572        
6558             585              1581        6558        
6528             6522             6521        6528        
6771             6767             6766        6771        
6774             6772             6771        6774        
6855             5930             6774        6855        
6533             6140             0           6533        
5724             1436             0           5724        
6543             6534             6533        6543        
5978             5956             5693        5978        
1524             0                0           1524        
5681             0                1261        5681        
5711             5682             5681        5711        
8161             8149             8148        8161        
7090             7063             7062        7090        
6713             5924             6170        6713        
5959             5924             5711        5959        
6198             5959             6170        6198        
8171             6557             8161        8171        
8650             6720             8644        8650        
6727             6720             6719        6727        
8326             6720             8322        8326        
6733             6728             6727        6733        
6736             6734             6733        6736        
8330             6734             8326        8330        
8333             8075             8330        8333        
7891             7877             7876        7891        
7900             7892             7891        7900        
1523             0                0           1523        
8277             5907             1521        8277        
6554             6549             0           6554        
6559             6554             0           6559        
1526             0                0           1526        
1527             0                0           1527        
5756             1530             1948        5756        
1528             0                0           1528        
1515             0                0           1515        
1521             0                0           1521        
1518             0                0           1518        
8248             600              0           8248        
6086             600              0           6086        
1520             0                0           1520        
6099             6086             616         6099        
1548             0                0           1548        
6124             5723             6099        6124        
6123             5723             6099        6123        
1525             0                0           1525        
6299             6290             5796        6299        
6157             5804             6124        6157        
5710             1932             0           5710        
6327             1162             611         6327        
5888             1834             5796        5888        
5955             5949             5710        5955        
5921             5909             5796        5921        
6308             5874             6299        6308        
5887             5874             5796        5887        
5963             5887             5955        5963        
7693             7686             5888        7693        
7690             5946             6308        7690        
7691             5924             5888        7691        
6324             5932             6308        6324        
6566             5835             6561        6566        
5903             5889             5888        5903        
5969             5964             5963        5969        
7699             7692             7691        7699        
7700             6475             7693        7700        
6341             5930             6324        6341        
8366             5930             5969        8366        
8371             5930             5903        8371        
7106             5930             7090        7106        
7697             5954             7690        7697        
7704             7700             7699        7704        
7626             5965             6324        7626        
8535             5965             5969        8535        
5970             5965             5903        5970        
6670             5930             6668        6670        
8377             8372             7704        8377        
7628             6730             7626        7628        
7115             6720             7106        7115        
5973             5970             5969        5973        
7707             7280             7704        7707        
7706             5975             7703        7706        
7511             6074             7507        7511        
7709             7707             7706        7709        
5683             600              0           5683        
5717             648              5683        5717        
1576             0                0           1576        
1571             0                0           1571        
6541             6532             5683        6541        
8357             5877             1571        8357        
7843             5892             1576        7843        
6320             1162             0           6320        
6532             1866             0           6532        
1574             0                0           1574        
1573             0                0           1573        
5640             0                1574        5640        
8104             5640             0           8104        
5647             5640             0           5647        
1532             0                0           1532        
5945             5877             0           5945        
5949             5945             1573        5949        
7264             7260             0           7264        
7268             5835             7264        7268        
7274             7269             7268        7274        
7281             7275             7274        7281        
7286             7282             7281        7286        
7289             7287             7286        7289        
1570             0                0           1570        
6063             6054             1570        6063        
6070             6064             6063        6070        
8139             5792             6063        8139        
6074             5928             6070        6074        
1549             0                0           1549        
1550             0                0           1550        
8616             538              0           8616        
8103             8097             1549        8103        
7761             7754             0           7761        
8112             5806             8103        8112        
8629             8617             8616        8629        
7772             7555             7761        7772        
7787             5792             1550        7787        
7802             5835             7787        7802        
1553             0                0           1553        
6043             631              0           6043        
1468             0                0           1468        
1467             0                0           1467        
1470             0                0           1470        
1469             0                0           1469        
7379             0                1470        7379        
6947             0                1906        6947        
1472             0                0           1472        
1471             0                0           1471        
7383             7379             0           7383        
7392             7383             0           7392        
7541             1471             1470        7541        
6978             444              6947        6978        
7540             1471             1470        7540        
6517             1930             0           6517        
7849             1471             0           7849        
6522             6518             0           6522        
7168             6455             0           7168        
8156             5840             8141        8156        
8166             5766             8156        8166        
8517             6064             8156        8517        
1465             0                0           1465        
6941             6920             1465        6941        
7927             5653             1534        7927        
1466             0                0           1466        
6175             5843             1466        6175        
6201             6175             6174        6201        
7501             7491             7490        7501        
7507             5932             7501        7507        
8300             5849             8298        8300        
6222             5930             6201        6222        
7833             5930             7828        7833        
6915             1557             0           6915        
8476             5792             1840        8476        
7049             7014             1441        7049        
5769             1900             1439        5769        
7552             6062             0           7552        
5808             5769             1439        5808        
6712             1165             6703        6712        
6721             5946             6712        6721        
6729             6722             6721        6729        
7497             5965             6729        7497        
6734             6730             6729        6734        
7504             5974             7497        7504        
1455             0                0           1455        
1444             0                0           1444        
1440             0                0           1440        
1439             0                0           1439        
1442             0                0           1442        
1441             0                0           1441        
7767             512              0           7767        
6053             512              0           6053        
6437             512              1442        6437        
7180             512              0           7180        
6292             512              0           6292        
1454             0                0           1454        
6061             1515             6053        6061        
6703             1862             0           6703        
1447             0                0           1447        
5853             5779             0           5853        
7009             6968             0           7009        
7043             5792             7009        7043        
1456             0                0           1456        
1462             0                0           1462        
5689             1958             1456        5689        
1512             0                0           1512        
6300             0                1462        6300        
8429             5857             0           8429        
5868             5857             0           5868        
5881             5868             0           5881        
1564             0                0           1564        
6706             301              1564        6706        
6716             5843             6706        6716        
7812             5956             7795        7812        
6725             6717             6716        6725        
6664             6659             6658        6664        
6665             5816             6660        6665        
6668             6665             6664        6668        
6111             340              487         6111        
7681             7678             7677        7681        
6689             6684             6683        6689        
7686             7681             7680        7686        
8085             3432             8083        8085        
1563             0                0           1563        
5643             480              1563        5643        
7951             7935             0           7951        
8435             8431             8430        8435        
6189             6153             6152        6189        
6745             545              0           6745        
7970             6002             1536        7970        
8520             8501             6152        8520        
8440             8436             8435        8440        
8430             1859             0           8430        
1558             0                0           1558        
1565             0                0           1565        
1559             0                0           1559        
6118             6095             0           6118        
6974             0                1558        6974        
6152             6118             1565        6152        
6690             0                1558        6690        
7014             6974             0           7014        
1556             0                0           1556        
1561             0                0           1561        
1566             0                0           1566        
1551             0                0           1551        
1562             0                0           1562        
1458             0                0           1458        
7390             7381             1562        7390        
7977             0                1553        7977        
1464             0                0           1464        
1459             0                0           1459        
7997             7978             7977        7997        
8350             8346             8345        8350        
6209             6182             0           6209        
7882             7867             7866        7882        
8600             6451             8597        8600        
6227             6209             6208        6227        
7444             5709             7424        7444        
8611             5709             8600        8611        
7894             5889             7882        7894        
7468             7445             7444        7468        
7484             7469             7468        7484        
7495             7485             7484        7495        
7503             7496             7495        7503        
6187             6151             6150        6187        
6181             6012             0           6181        
8312             6002             8311        8312        
6405             6404             0           6405        
7866             7849             1944        7866        
6925             6914             6913        6925        
6208             0                6181        6208        
1460             0                0           1460        
1461             0                0           1461        
1476             0                0           1476        
1463             0                0           1463        
7394             0                1460        7394        
1511             0                0           1511        
6079             0                1460        6079        
8311             1243             0           8311        
6534             1898             0           6534        
5641             599              1463        5641        
7218             1949             1460        7218        
6016             1567             1511        6016        
6432             1898             0           6432        
8664             6401             0           8664        
6402             6401             701         6402        
7753             7751             1960        7753        
6913             1512             0           6913        
8078             8077             0           8078        
1944             0                0           1944        
6404             6403             6402        6404        
8597             8596             0           8597        
5670             5648             0           5670        
7880             7865             518         7880        
7893             7881             7880        7893        
1924             0                0           1924        
1925             0                0           1925        
1907             0                0           1907        
1923             0                0           1923        
1901             0                0           1901        
1898             0                0           1898        
1903             0                0           1903        
6401             817              1907        6401        
7751             1901             0           7751        
7941             1901             0           7941        
5651             1243             1925        5651        
5784             1898             0           5784        
6176             1952             1923        6176        
8596             8595             0           8596        
1900             0                0           1900        
6151             6116             1907        6151        
1945             0                0           1945        
1899             0                0           1899        
6023             5832             6016        6023        
7798             7782             7781        7798        
8620             6023             439         8620        
7570             7555             7554        7570        
7814             6023             7798        7814        
7584             7571             7570        7584        
8631             8621             8620        8631        
7595             7445             7584        7595        
7901             7894             7893        7901        
7908             7902             7901        7908        
1948             0                0           1948        
1951             0                0           1951        
1959             0                0           1959        
1956             0                0           1956        
1955             0                0           1955        
1958             0                0           1958        
1957             0                0           1957        
7414             7394             1956        7414        
1960             0                0           1960        
1950             0                0           1950        
1953             0                0           1953        
1946             0                0           1946        
1952             0                0           1952        
5690             342              1953        5690        
7867             7850             603         7867        
6458             6445             1955        6458        
6811             6795             447         6811        
6829             6812             6811        6829        
6475             5889             6458        6475        
6491             6475             6474        6491        
7663             7659             7658        7663        
6112             5650             0           6112        
5787             1567             0           5787        
7719             5856             0           7719        
6143             0                6112        6143        
1947             0                0           1947        
8432             8429             1947        8432        
6183             5728             6143        6183        
8436             6183             8432        8436        
1949             0                0           1949        
1896             0                0           1896        
1897             0                0           1897        
7298             0                1476        7298        
7889             7298             0           7889        
5890             5877             0           5890        
7004             0                1897        7004        
7899             7890             7889        7899        
7907             7900             7899        7907        
7913             7908             7907        7913        
7508             7503             7502        7508        
7925             7924             7913        7925        
1906             0                0           1906        
1905             0                0           1905        
1916             0                0           1916        
1918             0                0           1918        
6928             1943             1918        6928        
1917             0                0           1917        
5706             5674             0           5706        
5952             5948             5706        5952        
1915             0                0           1915        
1920             0                0           1920        
1919             0                0           1919        
6542             5719             1915        6542        
6000             565              1920        6000        
6144             6140             0           6144        
5747             1277             1522        5747        
6004             348              6000        6004        
1922             0                0           1922        
1921             0                0           1921        
7405             7387             0           7405        
6264             6117             6260        6264        
7514             7387             0           7514        
8454             6117             0           8454        
8257             475              476         8257        
7429             7406             7405        7429        
6184             5804             6144        6184        
6091             6083             6000        6091        
6550             6543             6542        6550        
8602             8598             0           8602        
7515             6157             7514        7515        
8603             6091             0           8603        
7450             6013             7429        7450        
8614             8603             8602        8614        
8626             5956             8614        8626        
6220             6199             6026        6220        
6843             6829             6026        6843        
7027             6988             6220        7027        
6030             6027             6026        6030        
7198             7192             7191        7198        
6236             6221             6220        6236        
7200             7194             5983        7200        
8323             5974             5957        8323        
6280             6236             6277        6280        
7248             6247             7247        7248        
7513             6421             7511        7513        
8234             6076             8233        8234        
6787             6103             6781        6787        
6995             6958             6957        6995        
1893             0                0           1893        
1895             0                0           1895        
6781             572              1893        6781        
6957             558              0           6957        
6959             6934             1895        6959        
6630             6519             0           6630        
7755             606              0           7755        
6163             606              860         6163        
6007             6002             0           6007        
7355             7348             7347        7355        
8534             8518             8517        8534        
6207             1863             1836        6207        
6806             1917             0           6806        
1904             0                0           1904        
6836             6819             6818        6836        
1890             0                0           1890        
8043             8027             8026        8043        
8065             8054             8053        8065        
8071             8066             8065        8071        
8074             7114             8071        8074        
6441             6002             1914        6441        
8082             8079             1891        8082        
8123             8109             1281        8123        
1889             0                0           1889        
1892             0                0           1892        
6153             6119             1902        6153        
1891             0                0           1891        
1894             0                0           1894        
1954             0                0           1954        
1902             0                0           1902        
1943             0                0           1943        
7561             0                1545        7561        
8519             645              0           8519        
5741             5705             5704        5741        
8536             8520             8519        8536        
6476             6023             5704        6476        
5961             5952             5741        5961        
6492             6389             6476        6492        
7447             7427             6476        7447        
5967             5902             5961        5967        
6501             6497             6492        6501        
1543             0                0           1543        
1542             0                0           1542        
1545             0                0           1545        
1544             0                0           1544        
6948             6002             1903        6948        
1547             0                0           1547        
1537             0                0           1537        
1540             0                0           1540        
7305             6744             0           7305        
5663             1901             0           5663        
1539             0                0           1539        
6447             6435             0           6447        
6462             5840             6447        6462        
1534             0                0           1534        
7963             7945             1533        7963        
7986             7964             7963        7986        
7465             473              7442        7465        
8006             7987             7986        8006        
8051             5930             8039        8051        
1533             0                0           1533        
6082             458              0           6082        
1546             0                0           1546        
1541             0                0           1541        
6133             5660             0           6133        
7299             7297             1541        7299        
6134             6104             1546        6134        
7309             7300             7299        7309        
7321             7310             7309        7321        
1516             0                0           1516        
1514             0                0           1514        
5703             351              0           5703        
6012             1170             0           6012        
5738             1170             5703        5738        
5739             1170             5703        5739        
5740             1170             5703        5740        
7215             7210             5703        7215        
6977             5675             5703        6977        
7943             7210             5738        7943        
7051             5835             5739        7051        
8623             6769             5738        8623        
1517             0                0           1517        
5743             665              1517        5743        
8468             6951             5743        8468        
8124             5804             0           8124        
1519             0                0           1519        
6177             6140             0           6177        
5895             5879             0           5895        
5910             5896             5895        5910        
5929             5923             5830        5929        
6067             5779             6059        6067        
6072             6068             6067        6072        
7129             7103             7127        7129        
7131             7114             7129        7131        
6981             1231             1833        6981        
6450             6438             6437        6450        
7020             6981             6980        7020        
7021             6982             1833        7021        
7055             7021             7020        7055        
6754             6746             6745        6754        
7056             5921             7022        7056        
6469             5887             6450        6469        
7085             7056             7055        7085        
7086             7056             7055        7086        
7123             6722             7086        7123        
8058             7571             8047        8058        
8438             7016             7085        8438        
8442             5847             8438        8442        
7125             6732             7123        7125        
7202             7198             7197        7202        
7103             6074             7085        7103        
7127             5975             7125        7127        
7133             7119             7131        7133        
1529             0                0           1529        
1522             0                0           1522        
1531             0                0           1531        
6938             1530             0           6938        
1530             0                0           1530        
8105             1531             0           8105        
1536             0                0           1536        
1939             0                0           1939        
8020             7999             0           8020        
7946             5789             399         7946        
7979             6062             1939        7979        
8039             8021             8020        8039        
7998             5792             7979        7998        
5877             5723             5716        5877        
1934             0                0           1934        
7282             5849             7276        7282        
7559             5816             7546        7559        
8119             5766             8106        8119        
8135             7474             8119        8135        
6803             1892             6789        6803        
6818             6803             1736        6818        
7544             7533             0           7544        
7558             7545             7544        7558        
6496             6483             6482        6496        
7573             7559             7558        7573        
6504             6497             6496        6504        
7586             6552             7573        7586        
8549             6552             8541        8549        
7597             5849             7586        7597        
8070             8064             8063        8070        
1931             0                0           1931        
5944             5943             1931        5944        
1933             0                0           1933        
6498             6487             6486        6498        
6505             5928             6498        6505        
6510             6506             6505        6510        
6562             5802             6505        6562        
6567             6563             6562        6567        
8056             5937             6562        8056        
6571             6568             6567        6571        
7119             7115             6567        7119        
6573             6076             6571        6573        
1928             0                0           1928        
1927             0                0           1927        
6789             1927             0           6789        
1935             0                0           1935        
1930             0                0           1930        
1929             0                0           1929        
1932             0                0           1932        
1942             0                0           1942        
8108             8100             0           8108        
8122             7301             8108        8122        
1940             0                0           1940        
7808             7791             0           7808        
8138             8123             8122        8138        
8499             8478             8477        8499        
7821             7809             7808        7821        
7786             7773             7772        7786        
7799             7784             7783        7799        
8034             7800             7821        8034        
7801             7800             7786        7801        
7829             7822             7821        7829        
7815             7800             7799        7815        
8154             8139             8138        8154        
8048             8035             8034        8048        
8151             7816             8135        8151        
8543             8155             8531        8543        
8165             8155             8154        8165        
7834             7830             7829        7834        
8175             6221             8165        8175        
8167             5930             8157        8167        
8176             8167             8166        8176        
8181             8176             8175        8181        
8182             8178             8177        8182        
8184             8182             8181        8184        
7134             7132             7120        7134        
8055             6074             8044        8055        
7976             7954             7953        7976        
1938             0                0           1938        
6970             6942             6941        6970        
8016             7300             7995        8016        
7464             1933             1938        7464        
8017             6483             7996        8017        
7481             7463             7462        7481        
8036             8017             8016        8036        
7482             7465             7464        7482        
7336             7321             7320        7336        
7011             6971             6970        7011        
7493             7482             7481        7493        
7047             7012             7011        7047        
7816             7802             7801        7816        
7348             7337             7336        7348        
7096             7074             7073        7096        
8044             5930             8028        8044        
8652             8648             8647        8652        
1941             0                0           1941        
5666             1935             0           5666        
7938             569              822         7938        
6790             1856             1568        6790        
7953             7939             7938        7953        
1535             0                0           1535        
1538             0                0           1538        
1736             0                0           1736        
1588             0                0           1588        
7002             417              0           7002        
6482             6463             598         6482        
6470             6451             0           6470        
6999             6451             6482        6999        
6488             6471             6470        6488        
6499             6489             6488        6499        
8072             8068             8067        8072        
8075             8073             8072        8075        
8451             8450             8449        8451        
8654             8652             8651        8654        
8452             8328             8451        8452        
1737             0                0           1737        
1936             0                0           1936        
5943             0                5854        5943        
5865             456              5854        5865        
5866             456              5854        5866        
7260             5943             0           7260        
1888             0                0           1888        
8100             7260             1936        8100        
1937             0                0           1937        
6526             6519             1936        6526        
8475             1942             0           8475        
8315             6519             1888        8315        
7301             1255             0           7301        
7038             7003             7002        7038        
6168             6134             6133        6168        
7310             7301             6526        7310        
7068             7039             7038        7068        
6536             6527             6526        6536        
6544             6536             6535        6544        
7001             6229             6526        7001        
6551             6545             6544        6551        
8318             7346             8315        8318        
6556             6552             6551        6556        
8321             6552             8318        8321        
6506             5900             6499        6506        
8638             6557             6544        8638        
6563             6557             6556        6563        
8325             7467             8321        8325        
8329             7358             8325        8329        
8331             8328             8327        8331        
8332             6246             8329        8332        
8334             8332             8331        8334        
7874             7858             0           7874        
6924             6912             0           6924        
6945             6925             6924        6945        
7888             7729             7874        7888        
6972             6064             6945        6972        
7898             5766             7888        7898        
7012             6229             6972        7012        
2213             0                0           2213        
2221             0                0           2221        
427              0                0           427         
5638             359              427         5638        
519              0                0           519         
518              0                0           518         
5644             5639             5638        5644        
5645             5639             5638        5645        
8608             5644             519         8608        
8622             8609             8608        8622        
8251             1169             1253        8251        
517              0                0           517         
514              0                0           514         
515              0                0           515         
6460             515              1941        6460        
508              0                0           508         
8431             508              6460        8431        
7758             1211             0           7758        
6480             6461             6460        6480        
7945             568              0           7945        
7684             7679             1904        7684        
6748             6189             6460        6748        
6755             6748             6747        6755        
7692             7685             7684        7692        
513              0                0           513         
7656             5835             7652        7656        
6312             1811             1535        6312        
6841             683              0           6841        
6527             5734             6520        6527        
7412             7391             1572        7412        
7458             7437             1569        7458        
8541             8528             8527        8541        
7479             7459             7458        7479        
512              0                0           512         
6691             794              0           6691        
6301             6291             0           6301        
5801             5763             5762        5801        
520              0                0           520         
7388             1277             0           7388        
521              0                0           521         
6080             1277             0           6080        
563              0                0           563         
6920             0                521         6920        
7406             1170             7388        7406        
7446             7426             526         7446        
6192             6157             563         6192        
6021             6013             520         6021        
7550             7539             0           7550        
7016             5822             6976        7016        
6722             5835             6192        6722        
6272             6268             6192        6272        
566              0                0           566         
565              0                0           565         
6930             1156             0           6930        
564              0                0           564         
561              0                0           561         
7137             6697             0           7137        
540              0                0           540         
7527             6697             566         7527        
6705             6697             0           6705        
541              0                0           541         
7532             7527             564         7532        
6952             6931             6930        6952        
5754             5719             0           5754        
542              0                0           542         
5790             307              5754        5790        
6054             6046             542         6054        
525              0                0           525         
7763             6140             0           7763        
5804             5791             5790        5804        
5806             5791             5790        5806        
8011             6004             0           8011        
538              0                0           538         
5805             5791             5790        5805        
6009             5804             0           6009        
7015             5804             6975        7015        
535              0                0           535         
6784             1540             5790        6784        
7775             5805             7763        7775        
8462             7138             6705        8462        
7141             7138             7137        7141        
7344             7331             535         7344        
6715             0                6705        6715        
5916             5905             5904        5916        
6797             5905             6784        6797        
5956             5916             5790        5956        
532              0                0           532         
7353             5832             7344        7353        
5846             5832             532         5846        
5980             5928             5978        5980        
7361             5928             7353        7361        
5851             5847             5846        5851        
5984             5847             5980        5984        
7367             6278             7361        7367        
5988             5802             5984        5988        
5987             5802             5984        5987        
7373             7368             7367        7373        
5941             5937             5851        5941        
6283             6247             6280        6283        
7376             6776             7373        7376        
533              0                0           533         
526              0                0           526         
531              0                0           531         
5904             5805             531         5904        
5699             5670             0           5699        
7806             5670             0           7806        
5735             5700             5699        5735        
5981             5979             5735        5981        
7819             7807             7806        7819        
7820             5928             5981        7820        
7828             7820             7819        7828        
5985             5900             5981        5985        
8328             6074             5981        8328        
6731             6725             6724        6731        
7360             5930             7352        7360        
6735             6732             6731        6735        
6738             6736             6735        6738        
527              0                0           527         
529              0                0           529         
7848             460              0           7848        
7313             347              527         7313        
528              0                0           528         
5796             1291             0           5796        
5704             1291             0           5704        
6966             6938             0           6966        
530              0                0           530         
537              0                0           537         
536              0                0           536         
7007             6967             6966        7007        
7327             530              7313        7327        
6912             537              528         6912        
5656             516              536         5656        
7778             5705             529         7778        
7042             7008             7007        7042        
7342             7328             7327        7342        
7794             7778             7313        7794        
7071             7043             7042        7071        
7352             7343             7342        7352        
8038             8019             6724        8038        
516              0                0           516         
510              0                0           510         
6486             6467             510         6486        
509              0                0           509         
5807             1559             509         5807        
5834             5808             5807        5834        
522              0                0           522         
7277             5779             522         7277        
5847             5835             5834        5847        
7283             6357             7277        7283        
7581             6787             0           7581        
7593             2776             7581        7593        
7605             7594             7593        7605        
8487             8465             0           8487        
7190             6326             7181        7190        
7782             7768             1890        7782        
6269             6229             6168        6269        
523              0                0           523         
524              0                0           524         
6743             472              304         6743        
5678             5653             304         5678        
8509             6744             0           8509        
6750             6744             6743        6750        
5872             5859             5678        5872        
6828             5872             1159        6828        
7463             5806             1230        7463        
8217             8213             386         8217        
5854             0                5684        5854        
7407             1179             0           7407        
5878             5866             5684        5878        
5894             5878             0           5894        
6804             5878             0           6804        
7320             7308             7307        7320        
6805             0                6790        6805        
6195             6164             6163        6195        
7430             6164             7407        7430        
7996             7976             330         7996        
6819             6805             6804        6819        
7078             5792             7050        7078        
7060             5878             861         7060        
7655             5766             7651        7655        
7099             6023             7078        7099        
7658             5939             7655        7658        
7089             7061             7060        7089        
534              0                0           534         
5669             0                534         5669        
539              0                0           539         
567              0                0           567         
511              0                0           511         
6637             341              0           6637        
8281             5686             0           8281        
5694             5686             5669        5694        
5730             5692             0           5730        
7934             6012             567         7934        
6531             6524             567         6531        
7424             7402             7401        7424        
8287             7402             8281        8287        
6540             1222             6531        6540        
6154             6120             697         6154        
6547             6023             6540        6547        
7186             5766             7177        7186        
6552             6547             6546        6552        
5674             5651             613         5674        
6182             6142             613         6182        
506              0                0           506         
6808             5779             506         6808        
6521             458              0           6521        
505              0                0           505         
6652             1539             0           6652        
7643             5728             0           7643        
6661             6653             6652        6661        
6537             6101             6528        6537        
6666             5835             6661        6666        
6545             5832             6537        6545        
6669             6667             6666        6669        
6671             6670             6669        6671        
6451             5878             1855        6451        
7879             5843             7864        7879        
543              0                0           543         
6489             5835             6472        6489        
553              0                0           553         
557              0                0           557         
556              0                0           556         
7756             1289             0           7756        
7209             1289             557         7209        
555              0                0           555         
554              0                0           554         
6549             5892             6541        6549        
6307             6297             0           6307        
7003             6549             0           7003        
8200             8193             0           8200        
5898             5779             1934        5898        
6323             5835             6307        6323        
7890             7875             0           7890        
5912             5843             5898        5912        
7073             6557             326         7073        
8253             8252             8251        8253        
6131             1288             0           6131        
460              0                0           460         
461              0                0           461         
6089             6082             6081        6089        
6103             5653             6089        6103        
6102             5653             6089        6102        
6744             5776             6089        6744        
6802             6103             1221        6802        
6982             6103             0           6982        
7006             6965             6089        7006        
454              0                0           454         
5823             1472             454         5823        
5842             5804             5823        5842        
459              0                0           459         
458              0                0           458         
8483             0                1584        8483        
8484             1518             0           8484        
7219             5734             7213        7219        
8504             8484             8483        8504        
8523             8505             8504        8523        
7214             1170             0           7214        
7220             7215             7214        7220        
7227             7221             7220        7227        
457              0                0           457         
456              0                0           456         
455              0                0           455         
504              0                0           504         
6985             6207             0           6985        
471              0                0           471         
6226             6207             6206        6226        
8559             0                8475        8559        
7226             6207             0           7226        
7233             7226             457         7233        
7242             7219             471         7242        
7024             5792             6985        7024        
8560             8476             8559        8560        
8498             8476             8475        8498        
7685             6306             455         7685        
7243             7219             7242        7243        
7244             7227             7243        7244        
8561             8499             8560        8561        
8516             8499             8498        8516        
7245             7244             7233        7245        
8562             8516             8561        8562        
7246             7238             7245        7246        
8563             8533             8562        8563        
7247             7240             7246        7247        
558              0                0           558         
550              0                0           550         
6792             1276             550         6792        
559              0                0           559         
570              0                0           570         
575              0                0           575         
6640             6630             559         6640        
5719             600              0           5719        
8467             1872             0           8467        
8492             8468             8467        8492        
8511             6946             8492        8511        
7408             6189             0           7408        
6479             5779             1212        6479        
7432             7409             7408        7432        
6494             6480             6479        6494        
7151             7146             7145        7151        
6503             6495             6494        6503        
6509             6504             6503        6509        
6512             6510             6509        6512        
574              0                0           574         
569              0                0           569         
573              0                0           573         
572              0                0           572         
5726             1561             0           5726        
571              0                0           571         
568              0                0           568         
7859             1239             574         7859        
560              0                0           560         
8497             8474             684         8497        
5725             5686             5685        5725        
8099             5804             0           8099        
6210             6183             0           6210        
7875             6183             7859        7875        
8676             6183             1899        8676        
8682             8677             8676        8682        
552              0                0           552         
6967             462              0           6967        
6645             6637             0           6645        
6655             5822             6645        6655        
7580             5932             7566        7580        
6500             6491             6490        6500        
7592             5847             7580        7592        
8482             8387             0           8482        
6688             6100             0           6688        
8352             5734             0           8352        
7769             7759             544         7769        
6128             6100             0           6128        
6653             6642             549         6653        
8359             5779             8352        8359        
7783             7537             7769        7783        
8503             5832             8482        8503        
6490             6269             6473        6490        
544              0                0           544         
551              0                0           551         
545              0                0           545         
6100             505              551         6100        
549              0                0           549         
6424             1767             0           6424        
8001             7981             1950        8001        
6199             6171             6069        6199        
7474             6359             6069        7474        
6073             5932             6069        6073        
6076             6074             6073        6076        
8557             5937             6073        8557        
548              0                0           548         
547              0                0           547         
546              0                0           546         
562              0                0           562         
5653             458              324         5653        
7538             1946             548         7538        
7426             1946             0           7426        
6206             584              0           6206        
306              0                0           306         
5785             573              306         5785        
6150             6115             553         6150        
5822             5786             5785        5822        
8607             6684             5785        8607        
8619             8607             0           8619        
324              0                0           324         
7399             5779             0           7399        
7419             5843             7399        7419        
323              0                0           323         
5797             5759             554         5797        
7401             6921             5797        7401        
5922             5835             5797        5922        
7733             6327             0           7733        
5928             5829             5922        5928        
7737             5956             7733        7737        
7746             7745             7737        7746        
322              0                0           322         
6313             1868             322         6313        
7234             5806             7228        7234        
7235             7230             7229        7235        
7238             7235             7234        7238        
6937             490              0           6937        
7542             5653             0           7542        
7547             0                693         7547        
6965             6937             657         6965        
6132             6103             693         6132        
5859             5853             657         5859        
7554             7542             0           7554        
6166             5859             6132        6166        
7665             5930             7660        7665        
7668             7666             7665        7668        
7670             7669             7668        7670        
320              0                0           320         
5698             1928             320         5698        
317              0                0           317         
318              0                0           318         
5755             1245             311         5755        
311              0                0           311         
5792             5756             5755        5792        
8212             8205             575         8212        
7881             6805             321         7881        
8216             8212             8211        8216        
8219             5847             8216        8219        
316              0                0           316         
319              0                0           319         
321              0                0           321         
8204             0                316         8204        
8211             8204             319         8211        
308              0                0           308         
6293             1945             0           6293        
293              0                0           293         
6851             6843             6842        6851        
5989             5985             5913        5989        
7603             7592             7591        7603        
7496             7287             7486        7496        
5992             5972             5989        5992        
7611             6421             7603        7611        
5995             5993             5992        5995        
304              0                0           304         
303              0                0           303         
7387             0                303         7387        
302              0                0           302         
299              0                0           299         
7304             0                303         7304        
8347             5805             299         8347        
7428             7404             302         7428        
7144             5725             7141        7144        
7448             5725             7428        7448        
7470             5928             7448        7470        
7150             5928             7144        7150        
8018             7998             7997        8018        
7873             5928             7857        7873        
8037             8018             7873        8037        
7154             7151             7150        7154        
8050             8038             8037        8050        
7887             5849             7873        7887        
8061             8051             8050        8061        
7358             5930             7150        7358        
7357             5930             7150        7357        
8688             5988             8686        8688        
7835             7831             7150        7835        
8069             8062             8061        8069        
8073             8070             8069        8073        
8690             7358             8688        8690        
300              0                0           300         
6782             293              300         6782        
297              0                0           297         
298              0                0           298         
301              0                0           301         
7317             7304             298         7317        
5971             5912             5966        5971        
5991             5987             5971        5991        
7213             383              0           7213        
296              0                0           296         
7104             7089             7087        7104        
7105             7089             7088        7105        
5671             5649             411         5671        
8355             8350             8349        8355        
7057             7023             1754        7057        
7059             6204             314         7059        
7088             5932             7059        7088        
7087             7058             7057        7087        
295              0                0           295         
294              0                0           294         
307              0                0           307         
309              0                0           309         
315              0                0           315         
411              0                0           411         
314              0                0           314         
7145             406              294         7145        
7028             6989             0           7028        
8507             8488             8487        8507        
7062             7029             7028        7062        
401              0                0           401         
406              0                0           406         
405              0                0           405         
404              0                0           404         
7380             406              0           7380        
5729             309              0           5729        
416              0                0           416         
8197             362              404         8197        
5862             5707             720         5862        
8349             864              416         8349        
8205             8198             8197        8205        
5876             5792             5862        5876        
5897             5792             5729        5897        
5911             5842             5897        5911        
403              0                0           403         
7549             5671             402         7549        
7565             7550             7549        7565        
8525             0                8507        8525        
7579             7491             7565        7579        
8540             8526             8525        8540        
8548             5959             8540        8548        
7591             6357             7579        7591        
8553             7089             8548        8553        
8556             8554             8553        8556        
8558             8557             8556        8558        
402              0                0           402         
415              0                0           415         
8013             666              415         8013        
409              0                0           409         
417              0                0           417         
408              0                0           408         
5742             5707             409         5742        
5700             5671             408         5700        
5902             5792             5742        5902        
7677             7673             328         7677        
6923             5686             361         6923        
8141             8126             0           8141        
410              0                0           410         
407              0                0           407         
328              0                0           328         
313              0                0           313         
6095             1169             0           6095        
312              0                0           312         
5791             1169             410         5791        
5661             312              0           5661        
5639             666              313         5639        
6426             0                1951        6426        
361              0                0           361         
5686             491              5661        5686        
6870             543              1951        6870        
6435             6426             0           6435        
7673             5686             0           7673        
412              0                0           412         
363              0                0           363         
362              0                0           362         
400              0                0           400         
6459             400              414         6459        
414              0                0           414         
413              0                0           413         
6478             6111             6459        6478        
305              0                0           305         
8114             8104             305         8114        
8113             5696             0           8113        
8128             8114             8113        8128        
8143             5928             8128        8143        
7674             1547             0           7674        
345              0                0           345         
7675             630              345         7675        
7679             7675             7674        7679        
336              0                0           336         
5776             1168             5744        5776        
6916             0                336         6916        
5814             5776             533         5814        
6871             651              405         6871        
7008             5707             405         7008        
8469             8456             0           8469        
8494             8471             8470        8494        
8512             8494             8493        8512        
8530             6023             8512        8530        
329              0                0           329         
6140             1468             0           6140        
5721             1160             0           5721        
333              0                0           333         
5795             5723             0           5795        
337              0                0           337         
5759             5722             5721        5759        
5827             5795             329         5827        
8470             8457             337         8470        
8456             0                337         8456        
6148             6114             5721        6148        
332              0                0           332         
331              0                0           331         
6129             1458             331         6129        
8278             5789             332         8278        
8283             5822             8278        8283        
6162             5843             6129        6162        
330              0                0           330         
343              0                0           343         
7449             602              0           7449        
7950             7934             7933        7950        
7967             7952             7950        7967        
7968             7952             7951        7968        
7988             5835             7967        7988        
7989             6064             7968        7989        
8007             7989             7988        8007        
335              0                0           335         
334              0                0           334         
8640             5802             8633        8640        
8647             5937             8640        8647        
339              0                0           339         
338              0                0           338         
6057             498              0           6057        
8095             1865             338         8095        
5821             1237             338         5821        
8140             8125             8124        8140        
6066             6058             6057        6066        
6380             1461             807         6380        
6383             6381             6380        6383        
6205             6049             6180        6205        
6225             5728             6205        6225        
434              0                0           434         
8174             6776             8164        8174        
6662             6655             6654        6662        
6667             6663             6662        6667        
6467             6449             0           6467        
5695             1852             1263        5695        
5733             5696             5695        5733        
7306             7298             1830        7306        
6944             6111             5733        6944        
5766             5734             5733        5766        
7319             6944             7306        7319        
364              0                0           364         
7981             6449             0           7981        
6624             6449             0           6624        
5875             5835             0           5875        
7785             5835             7771        7785        
5889             5876             5875        5889        
7800             6389             7785        7800        
7393             441              0           7393        
340              0                0           340         
433              0                0           433         
8343             1527             433         8343        
8595             1258             0           8595        
6101             6088             6087        6101        
8346             6744             8343        8346        
5870             5750             1514        5870        
6752             5728             0           6752        
5701             2602             1514        5701        
5883             5694             5870        5883        
6759             6101             6752        6759        
5736             5728             5701        5736        
5900             5843             5736        5900        
342              0                0           342         
341              0                0           341         
7314             6426             0           7314        
7555             5806             7543        7555        
6950             5792             6928        6950        
7231             5804             7225        7231        
344              0                0           344         
352              0                0           352         
355              0                0           355         
348              0                0           348         
7166             6042             0           7166        
346              0                0           346         
6438             5806             0           6438        
7382             5806             355         7382        
7929             6103             352         7929        
7937             7929             0           7937        
8639             5847             8632        8639        
8646             6074             8639        8646        
6108             5723             0           6108        
5688             315              615         5688        
6136             5892             6108        6136        
6006             6001             0           6006        
5951             5947             0           5951        
6171             5822             6136        6171        
326              0                0           326         
327              0                0           327         
310              0                0           310         
6922             6111             310         6922        
6943             6923             6922        6943        
6971             6944             6943        6971        
8003             5835             7982        8003        
6081             0                1924        6081        
325              0                0           325         
8466             0                1763        8466        
8250             0                1763        8250        
6634             1543             0           6634        
349              0                0           349         
6914             1932             0           6914        
8149             7861             6917        8149        
8041             5930             8023        8041        
7112             6072             7099        7112        
7118             7112             7111        7118        
7132             7130             7118        7132        
351              0                0           351         
350              0                0           350         
8472             5804             0           8472        
8495             7414             8472        8495        
8513             5766             8495        8513        
8531             6064             8513        8531        
8220             2814             8217        8220        
8008             7069             7990        8008        
8027             5900             8008        8027        
7659             6357             7656        7659        
360              0                0           360         
359              0                0           359         
358              0                0           358         
6430             1930             0           6430        
357              0                0           357         
6443             6430             358         6443        
8190             6430             0           8190        
6785             819              357         6785        
8191             1814             0           8191        
8193             8191             8190        8193        
6455             6444             6443        6455        
6798             0                6785        6798        
6814             5843             6798        6814        
347              0                0           347         
356              0                0           356         
353              0                0           353         
6178             1957             353         6178        
354              0                0           354         
7642             7638             7637        7642        
8455             8454             0           8455        
6964             6936             0           6964        
8464             7643             8455        8464        
6820             6806             354         6820        
7964             7946             356         7964        
7647             7643             7642        7647        
7000             593              6964        7000        
7960             7943             7637        7960        
6837             6821             6820        6837        
6864             6851             6837        6864        
7108             6072             7093        7108        
7500             6221             7489        7500        
6865             5930             6864        6865        
7110             6074             7096        7110        
6866             6856             6865        6866        
7906             7115             7096        7906        
8066             8056             8055        8066        
7912             7906             7905        7912        
7915             7114             7912        7915        
463              0                0           463         
7075             5840             463         7075        
7097             7076             7075        7097        
7111             7098             7097        7111        
507              0                0           507         
6519             1516             0           6519        
7560             686              507         7560        
5882             5869             0           5882        
7574             6594             7560        7574        
5899             5883             5882        5899        
5913             5766             5899        5913        
1276             0                0           1276        
1287             0                0           1287        
8381             8379             8378        8381        
5845             5827             5828        5845        
5879             5818             712         5879        
6304             6293             6292        6304        
7181             7172             0           7181        
5864             5659             5828        5864        
5863             5659             5828        5863        
7189             6062             7180        7189        
7257             5864             7256        7257        
7965             7947             1554        7965        
6326             6310             6309        6326        
5927             5921             5828        5927        
7259             7257             0           7259        
5946             5872             5828        5946        
8361             8355             0           8361        
5885             5872             5845        5885        
6709             5887             5863        6709        
5979             5956             5828        5979        
6391             6326             6387        6391        
6342             6326             6325        6342        
6702             6696             5845        6702        
7987             7966             7965        7987        
5950             5946             5863        5950        
7263             5946             7259        7263        
7197             7190             7189        7197        
5930             5924             5927        5930        
7604             5964             5845        7604        
5983             5964             5885        5983        
8367             8362             8361        8367        
5982             5964             5885        5982        
5953             5709             5927        5953        
5958             5930             5950        5958        
5934             5930             5845        5934        
7267             5930             7263        7267        
6711             5930             6702        6711        
6355             5930             6342        6355        
7083             5930             5886        7083        
5954             5709             5927        5954        
6719             5930             6709        6719        
6723             6713             5983        6723        
8373             5930             8367        8373        
5962             5953             5886        5962        
5965             5959             5958        5965        
5935             5930             5845        5935        
5936             5928             5927        5936        
5957             5930             5950        5957        
5974             5932             5934        5974        
7272             5962             7267        7272        
7612             5930             7604        7612        
6730             5930             6723        6730        
5968             5965             5845        5968        
7698             5965             7083        7698        
7662             5965             5936        7662        
7084             5965             5934        7084        
6365             6357             6355        6365        
7279             6730             7272        7279        
8369             6720             5934        8369        
8374             8368             5958        8374        
7102             7084             7083        7102        
5975             5974             5936        5975        
8375             7280             8369        8375        
7285             7280             7279        7285        
8642             5975             8374        8642        
6371             5802             6365        6371        
8379             8375             8374        8379        
7602             6734             5934        7602        
1291             0                0           1291        
1292             0                0           1292        
1286             0                0           1286        
6290             512              0           6290        
6309             6300             1286        6309        
6387             6290             1292        6387        
1290             0                0           1290        
1289             0                0           1289        
1288             0                0           1288        
1285             0                0           1285        
1277             0                0           1277        
5858             5723             0           5858        
6088             5723             1290        6088        
1269             0                0           1269        
8077             1277             0           8077        
6289             1901             1444        6289        
5642             1277             1290        5642        
1266             0                0           1266        
7381             0                1269        7381        
6297             6289             1285        6297        
6298             6289             1285        6298        
7389             1862             327         7389        
6013             0                1269        6013        
6325             0                2218        6325        
6062             1525             1440        6062        
1270             0                0           1270        
7431             6062             1454        7431        
7409             7390             7389        7409        
7947             6062             1266        7947        
6316             6304             1269        6316        
1267             0                0           1267        
7451             7430             1267        7451        
7452             7432             7431        7452        
7460             5946             1270        7460        
7473             5964             7451        7473        
7475             5964             7452        7475        
7487             7474             7473        7487        
7488             5954             7475        7488        
7520             7519             7460        7520        
6368             6361             6360        6368        
6861             6858             6857        6861        
7499             6858             7488        7499        
7498             6858             7487        7498        
7521             7520             7479        7521        
6370             6364             6363        6370        
6374             6369             6368        6374        
7522             7492             7521        7522        
6375             6371             6370        6375        
7509             6371             7504        7509        
7506             7500             7499        7506        
7505             7500             7498        7505        
7523             7114             7522        7523        
8648             8642             8641        8648        
6377             6375             6374        6377        
7510             7506             7505        7510        
7524             7508             7523        7524        
7512             7510             7509        7512        
7525             7512             7524        7525        
8521             5779             1232        8521        
8537             5843             8521        8537        
1268             0                0           1268        
6084             629              0           6084        
1261             0                0           1261        
1265             0                0           1265        
6931             651              6084        6931        
6963             1265             344         6963        
8459             6085             0           8459        
6098             6085             6084        6098        
8609             824              0           8609        
5960             5951             5881        5960        
8477             6478             8459        8477        
5966             5764             5960        5966        
6998             5832             6963        6998        
1264             0                0           1264        
7562             1929             1264        7562        
8392             363              1264        8392        
8633             8624             8623        8633        
7877             7861             426         7877        
1263             0                0           1263        
7860             5650             0           7860        
1262             0                0           1262        
7876             721              7860        7876        
7917             555              7860        7917        
8598             1872             0           8598        
1275             0                0           1275        
1284             0                0           1284        
1238             0                0           1238        
6622             1469             295         6622        
1283             0                0           1283        
6141             6111             0           6141        
7421             6111             0           7421        
6980             6111             0           6980        
8031             6111             1283        8031        
6935             1945             0           6935        
6406             6111             1238        6406        
7759             1945             0           7759        
1231             0                0           1231        
7138             1945             0           7138        
6927             1945             0           6927        
8098             5906             0           8098        
6179             5906             6141        6179        
5917             5906             1284        5917        
6408             5806             6406        6408        
6127             1247             0           6127        
6161             6128             6127        6161        
6194             6162             6161        6194        
6218             6195             6194        6218        
6235             6219             6218        6235        
6245             5802             6235        6245        
6251             5967             6245        6251        
6800             6788             0           6800        
5760             1247             0           5760        
8365             6023             8360        8365        
1232             0                0           1232        
7803             630              339         7803        
1235             0                0           1235        
5650             401              1467        5650        
1234             0                0           1234        
1237             0                0           1237        
1236             0                0           1236        
5660             618              0           5660        
5682             5660             0           5682        
8542             8530             8529        8542        
8550             8543             8542        8550        
8555             8551             8550        8555        
1282             0                0           1282        
8529             8511             1282        8529        
1281             0                0           1281        
6440             1152             6427        6440        
6452             6439             0           6452        
6949             6927             0           6949        
6453             6441             6440        6453        
6471             6453             6452        6471        
1278             0                0           1278        
1280             0                0           1280        
1257             0                0           1257        
1258             0                0           1258        
6427             0                1280        6427        
8198             8192             589         8198        
1259             0                0           1259        
5803             5768             1259        5803        
5832             5805             5803        5832        
5831             5805             5803        5831        
7993             5805             0           7993        
5833             5805             5803        5833        
8015             7994             7993        8015        
8678             5822             5833        8678        
8035             6338             8015        8035        
8683             8679             8678        8683        
8632             5766             8622        8632        
8399             5766             8397        8399        
5923             5911             5910        5923        
8401             6233             8399        8401        
8403             6074             8401        8403        
1242             0                0           1242        
8394             8389             1242        8394        
8397             8395             8394        8397        
7817             7803             0           7817        
6628             6624             0           6628        
1279             0                0           1279        
1271             0                0           1271        
6403             1262             0           6403        
7973             570              1271        7973        
6142             1262             0           6142        
7994             7974             7973        7994        
8206             5779             8199        8206        
8213             8207             8206        8213        
1164             0                0           1164        
6791             1896             1164        6791        
6807             6792             6791        6807        
8621             6808             6791        8621        
6821             6808             6807        6821        
8232             5930             8231        8232        
8233             6421             8232        8233        
1163             0                0           1163        
1162             0                0           1162        
1159             0                0           1159        
5692             5666             1737        5692        
8496             8473             2221        8496        
8514             5806             8496        8514        
8532             8515             8514        8532        
7467             5766             6230        7467        
8544             5928             8532        8544        
8551             5930             8544        8551        
1158             0                0           1158        
1153             0                0           1153        
8434             6146             1153        8434        
8439             7970             8434        8439        
8444             8440             8439        8444        
6989             6951             0           6989        
6185             6148             6147        6185        
8447             8445             8444        8447        
1157             0                0           1157        
1156             0                0           1156        
6929             6916             6915        6929        
1155             0                0           1155        
6951             6289             6929        6951        
8486             6145             6929        8486        
7969             5659             1155        7969        
7990             7970             7969        7990        
8524             5835             8506        8524        
1154             0                0           1154        
6087             1158             1154        6087        
6097             5814             0           6097        
1165             0                0           1165        
6121             0                6097        6121        
1160             0                0           1160        
1185             0                0           1185        
1166             0                0           1166        
1209             0                0           1209        
1207             0                0           1207        
6138             1209             1185        6138        
1212             0                0           1212        
6048             1277             1166        6048        
5658             1277             0           5658        
1211             0                0           1211        
1210             0                0           1210        
6676             627              0           6676        
1208             0                0           1208        
6464             5791             1207        6464        
5861             5791             5658        5861        
6173             1170             6138        6173        
1187             0                0           1187        
8587             6090             6926        8587        
6524             296              0           6524        
6946             5804             6926        6946        
8665             5810             5737        8665        
6682             5804             6676        6682        
6875             6091             6138        6875        
6976             6946             1187        6976        
8589             8588             8587        8589        
8668             541              8665        8668        
6340             6323             474         6340        
5767             5740             5737        5767        
8590             7949             8589        8590        
7338             5840             7323        7338        
7349             6338             7338        7349        
7483             7467             7466        7483        
6242             5932             6230        6242        
1206             0                0           1206        
6697             1277             0           6697        
8255             0                1206        8255        
1186             0                0           1186        
8261             8256             8255        8261        
8254             8253             1186        8254        
6704             1157             0           6704        
6714             0                6704        6714        
1170             0                0           1170        
1167             0                0           1167        
6090             5791             0           6090        
6011             6004             0           6011        
1175             0                0           1175        
1174             0                0           1174        
7805             6090             1167        7805        
6211             6012             561         6211        
6197             6167             1175        6197        
6020             6012             6011        6020        
6212             6185             6184        6212        
6026             6021             6020        6026        
6724             6715             6714        6724        
6229             6212             6211        6229        
6273             6269             6197        6273        
7486             7472             7471        7486        
6277             6274             6273        6277        
8686             5937             8683        8686        
1173             0                0           1173        
1172             0                0           1172        
1221             0                0           1221        
1223             0                0           1223        
5798             525              1172        5798        
1188             0                0           1188        
6096             5760             365         6096        
5799             5760             1223        5799        
5835             5810             5809        5835        
6155             6121             845         6155        
7402             7385             5798        7402        
6120             6096             0           6120        
6122             6098             5798        6122        
1222             0                0           1222        
5829             5799             5798        5829        
6156             6122             1188        6156        
6191             6156             6155        6191        
7494             6072             7483        7494        
8279             1173             0           8279        
1260             0                0           1260        
1274             0                0           1274        
1273             0                0           1273        
6117             5723             0           6117        
6926             1273             1274        6926        
8285             1548             8279        8285        
6116             5791             0           6116        
1176             0                0           1176        
6975             6117             1755        6975        
7975             6117             0           7975        
8588             8256             1176        8588        
7539             7532             7531        7539        
8292             0                8285        8292        
7472             6023             7450        7472        
1183             0                0           1183        
1161             0                0           1161        
7385             1161             1756        7385        
8351             8347             1183        8351        
8291             8284             1260        8291        
8296             8292             8291        8296        
7445             5956             7425        7445        
1169             0                0           1169        
1168             0                0           1168        
1179             0                0           1179        
1184             0                0           1184        
1181             0                0           1181        
1182             0                0           1182        
6085             1170             6080        6085        
8284             6085             1182        8284        
8667             5799             0           8667        
8673             8668             8667        8673        
7188             5928             7179        7188        
6555             6550             0           6555        
1180             0                0           1180        
6431             459              1180        6431        
1177             0                0           1177        
1178             0                0           1178        
6428             1178             1177        6428        
1171             0                0           1171        
1272             0                0           1272        
1230             0                0           1230        
1225             0                0           1225        
8107             461              1171        8107        
7776             7764             0           7776        
7850             7764             1272        7850        
7792             6429             7776        7792        
6442             6429             6428        6442        
8120             6429             8107        8120        
7991             6429             0           7991        
7809             1940             7792        7809        
500              0                0           500         
499              0                0           499         
496              0                0           496         
497              0                0           497         
7324             496              0           7324        
6625             497              0           6625        
8461             6625             7324        8461        
495              0                0           495         
489              0                0           489         
6960             6294             0           6960        
6878             412              1837        6878        
7339             7325             7324        7339        
6388             6384             499         6388        
7350             7339             489         7350        
6390             6306             6386        6390        
6890             6883             1257        6890        
7588             7574             1837        7588        
6392             6389             6388        6392        
6393             6391             6390        6393        
6895             5835             6890        6895        
6395             6393             6392        6395        
6394             6393             6340        6394        
7599             7474             7588        7599        
7609             7600             7599        7609        
6354             6341             6340        6354        
7359             7351             7350        7359        
6396             5953             6394        6396        
7363             6074             7355        7363        
7615             6074             7609        7615        
8222             6074             8220        8222        
7365             5802             6340        7365        
6397             6396             6395        6397        
6398             5937             6397        6398        
7369             7364             7363        7369        
7366             7360             7359        7366        
7370             6568             7365        7370        
8089             5941             8088        8089        
7374             7370             7369        7374        
7619             6421             7615        7619        
7372             6421             7366        7372        
8090             6421             8089        8090        
7371             6074             6398        7371        
7375             7372             7371        7375        
7377             7375             7374        7377        
7622             7620             7619        7622        
8091             7620             7615        8091        
7120             7117             7116        7120        
494              0                0           494         
493              0                0           493         
5768             0                486         5768        
492              0                0           492         
491              0                0           491         
6872             5768             0           6872        
490              0                0           490         
502              0                0           502         
501              0                0           501         
6933             655              0           6933        
5646             655              494         5646        
6877             0                759         6877        
6958             6933             0           6958        
8617             8605             0           8617        
6305             6294             0           6305        
6384             495              0           6384        
7035             1058             486         7035        
6885             6877             501         6885        
6996             6960             6959        6996        
6880             6873             6872        6880        
6886             6878             1835        6886        
6879             5806             0           6879        
6881             6874             6305        6881        
7032             6996             6995        7032        
6892             6885             6884        6892        
6322             6306             6305        6322        
6887             6879             0           6887        
6888             6881             6880        6888        
6321             6306             6305        6321        
7044             6101             1839        7044        
6893             6887             6886        6893        
7064             7033             7032        7064        
6897             6322             6892        6897        
6889             6882             6321        6889        
6339             6322             6320        6339        
7066             5832             7035        7066        
7045             5835             6321        7045        
6894             6889             6888        6894        
6899             6895             6894        6899        
7072             7045             7044        7072        
6353             5928             6339        6353        
7091             7065             7064        7091        
7092             7067             7066        7092        
6898             5900             6893        6898        
6364             6354             6353        6364        
7107             7092             7091        7107        
6901             6898             6897        6901        
7095             5802             7072        7095        
7116             7108             7107        7116        
6902             5930             6899        6902        
6905             6902             6901        6905        
486              0                0           486         
7962             7959             0           7962        
8546             8537             8536        8546        
6219             5930             6196        6219        
8552             8547             8546        8552        
480              0                0           480         
488              0                0           488         
6623             6622             0           6623        
8479             8461             511         8479        
8500             7339             8479        8500        
8084             8082             8081        8084        
8086             8085             8084        8086        
8518             5928             8500        8518        
8087             6232             8086        8087        
8088             5849             8087        8088        
487              0                0           487         
498              0                0           498         
503              0                0           503         
6351             6336             0           6351        
6362             5928             6351        6362        
6369             5937             6362        6369        
8545             8535             8534        8545        
8564             8545             8563        8564        
8565             8552             8564        8565        
5816             5782             5780        5816        
443              0                0           443         
6639             1937             504         6639        
6649             6640             6639        6649        
8231             5932             8230        8231        
470              0                0           470         
439              0                0           439         
5657             5645             0           5657        
8230             5835             470         8230        
7368             5930             7362        7368        
7922             6250             7921        7922        
6253             6250             6249        6253        
6373             6074             6367        6373        
7923             7922             7829        7923        
7944             7930             465         7944        
438              0                0           438         
7410             823              0           7410        
7411             438              0           7411        
7433             7411             7410        7433        
8437             6594             8433        8437        
6240             6227             6226        6240        
8441             5835             8437        8441        
7453             7434             7433        7453        
7347             7335             7334        7347        
6249             5709             6240        6249        
7476             7453             7334        7476        
6858             6851             6850        6858        
7489             5932             7476        7489        
8025             6341             7334        8025        
7287             5930             7283        7287        
8445             8442             8441        8445        
444              0                0           444         
450              0                0           450         
465              0                0           465         
8433             7930             450         8433        
452              0                0           452         
7576             7562             452         7576        
451              0                0           451         
462              0                0           462         
467              0                0           467         
8391             493              451         8391        
8390             493              451         8390        
8577             8575             8390        8577        
8395             8392             8391        8395        
466              0                0           466         
6381             1879             466         6381        
440              0                0           440         
437              0                0           437         
436              0                0           436         
8101             1163             440         8101        
7958             1538             437         7958        
441              0                0           441         
8117             8105             0           8117        
7418             1538             0           7418        
7678             350              436         7678        
6962             350              0           6962        
8356             0                640         8356        
8133             7944             8117        8133        
8109             7944             8101        8109        
7983             7959             7958        7983        
7985             7962             7961        7985        
8362             6882             8356        8362        
7984             7960             7961        7984        
8004             7984             7983        8004        
8005             6229             7985        8005        
8024             8005             8004        8024        
8042             8025             8024        8042        
8054             8043             8042        8054        
453              0                0           453         
468              0                0           468
[truncated: 119,122 more chars]
