# Supplementary material for: Multi-breed genome-wide association studies across countries for electronically recorded behavior traits in local dual-purpose cows
Source: PLoS One. 2019 Oct 30;14(10):e0221973. doi: 10.1371/journal.pone.0221973 (PMC6821105; doi:10.1371/journal.pone.0221973)
Supplement: S1 File — (ZIP) [file pone.0221973.s007.zip › S1_file/pedigree/production.ped]

1 0 0 1
2 0 0 2
3 0 0 3
4 0 0 4
5 0 0 5
6 0 0 6
7 0 0 7
8 0 0 8
9 0 0 9
10 0 0 10
11 0 0 11
12 0 0 12
13 0 0 13
14 0 0 14
15 0 0 15
16 0 0 16
17 0 0 17
18 0 0 18
19 0 0 19
20 0 0 20
21 0 0 21
22 0 0 22
23 0 0 23
24 0 0 24
25 0 0 25
26 0 0 26
27 0 0 27
28 0 0 28
29 0 0 29
30 0 0 30
31 0 0 31
32 0 0 32
33 0 0 33
34 0 0 34
35 0 0 35
36 0 0 36
37 0 0 37
38 0 0 38
39 0 0 39
40 0 0 40
41 0 0 41
42 0 0 42
43 0 0 43
44 0 0 44
45 0 0 45
46 0 0 46
47 0 0 47
48 0 0 48
49 0 0 49
50 0 0 50
51 0 0 51
52 0 0 52
53 0 0 53
54 0 0 54
55 0 0 55
56 0 0 56
57 0 0 57
58 0 0 58
59 0 0 59
60 0 0 60
61 0 0 61
62 0 0 62
63 0 0 63
64 0 0 64
65 0 0 65
66 0 0 66
67 0 0 67
68 0 0 68
69 0 0 69
70 0 0 70
71 0 0 71
72 0 0 72
73 0 0 73
74 0 0 74
75 0 0 75
76 0 0 76
77 0 0 77
78 0 0 78
79 0 0 79
80 0 0 80
81 0 0 81
82 0 0 82
83 0 0 83
84 0 0 84
85 0 0 85
86 0 0 86
87 0 0 87
88 0 0 88
89 0 0 89
90 0 0 90
91 0 0 91
92 0 0 92
93 0 0 93
94 0 0 94
95 0 0 95
96 0 0 96
97 0 0 97
98 0 0 98
99 0 0 99
100 0 0 100
101 0 0 101
102 0 0 102
103 0 0 103
104 0 0 104
105 0 0 105
106 0 0 106
107 0 0 107
108 0 0 108
109 0 0 109
110 0 0 110
111 0 0 111
112 0 0 112
113 0 0 113
114 0 0 114
115 0 0 115
116 0 0 116
117 0 0 117
118 0 0 118
119 0 0 119
120 0 0 120
121 0 0 121
122 0 0 122
123 0 0 123
124 0 0 124
125 0 0 125
126 0 0 126
127 0 0 127
128 0 0 128
129 0 0 129
130 0 0 130
131 0 0 131
132 0 0 132
133 0 0 133
134 0 0 134
135 0 0 135
136 0 0 136
137 0 0 137
138 0 0 138
139 0 0 139
140 0 0 140
141 0 0 141
142 0 0 142
143 0 0 143
144 0 0 144
145 0 0 145
146 0 0 146
147 0 0 147
148 0 0 148
149 0 0 149
150 0 0 150
151 0 0 151
152 0 0 152
153 0 0 153
154 0 0 154
155 0 0 155
156 0 0 156
157 0 0 157
158 0 0 158
159 0 0 159
160 0 0 160
161 0 0 161
162 0 0 162
163 0 0 163
164 0 0 164
165 0 0 165
166 0 0 166
167 0 0 167
168 0 0 168
169 0 0 169
170 0 0 170
171 0 0 171
172 0 0 172
173 0 0 173
174 0 0 174
175 0 0 175
176 0 0 176
177 0 0 177
178 0 0 178
179 0 0 179
180 0 0 180
181 0 0 181
182 0 0 182
183 0 0 183
184 0 0 184
185 0 0 185
186 0 0 186
187 0 0 187
188 0 0 188
189 0 0 189
190 0 0 190
191 0 0 191
192 0 0 192
193 0 0 193
194 0 0 194
195 0 0 195
196 0 0 196
197 0 0 197
198 0 0 198
199 0 0 199
200 0 0 200
201 0 0 201
202 0 0 202
203 0 0 203
204 0 0 204
205 0 0 205
206 0 0 206
207 0 0 207
208 0 0 208
209 0 0 209
210 0 0 210
211 0 0 211
212 0 0 212
213 0 0 213
214 0 0 214
215 0 0 215
216 0 0 216
217 0 0 217
218 0 0 218
219 0 0 219
220 0 0 220
221 0 0 221
222 0 0 222
223 0 0 223
224 0 0 224
225 0 0 225
226 0 0 226
227 0 0 227
228 0 0 228
229 0 0 229
230 0 0 230
231 0 0 231
232 0 0 232
233 0 0 233
234 0 0 234
235 0 0 235
236 0 0 236
237 0 0 237
238 0 0 238
239 0 0 239
240 0 0 240
241 0 0 241
242 0 0 242
243 0 0 243
244 0 0 244
245 0 0 245
246 0 0 246
247 0 0 247
248 0 0 248
249 0 0 249
250 0 0 250
251 0 0 251
252 0 0 252
253 0 0 253
254 0 0 254
255 0 0 255
256 0 0 256
257 0 0 257
258 0 0 258
259 0 0 259
260 0 0 260
261 0 0 261
262 0 0 262
263 0 0 263
264 0 0 264
265 0 0 265
266 0 0 266
267 0 0 267
268 0 0 268
269 0 0 269
270 0 0 270
271 0 0 271
272 0 0 272
273 0 0 273
274 0 0 274
275 0 0 275
276 0 0 276
277 0 0 277
278 0 0 278
279 0 0 279
280 0 0 280
281 0 0 281
282 0 0 282
283 0 0 283
284 0 0 284
285 0 0 285
286 0 0 286
287 0 0 287
288 0 0 288
289 0 0 289
290 0 0 290
291 0 0 291
292 0 0 292
293 0 0 293
294 0 0 294
295 0 0 295
296 0 0 296
297 0 0 297
298 0 0 298
299 0 0 299
300 0 0 300
301 0 0 301
302 0 0 302
303 0 0 303
304 0 0 304
305 0 0 305
306 0 0 306
307 0 0 307
308 0 0 308
309 0 0 309
310 0 0 310
311 0 0 311
312 0 0 312
313 0 0 313
314 0 0 314
315 0 0 315
316 0 0 316
317 0 0 317
318 0 0 318
319 0 0 319
320 0 0 320
321 0 0 321
322 0 0 322
323 0 0 323
324 0 0 324
325 0 0 325
326 0 0 326
327 0 0 327
328 0 0 328
329 0 0 329
330 0 0 330
331 0 0 331
332 0 0 332
333 0 0 333
334 0 0 334
335 0 0 335
336 0 0 336
337 0 0 337
338 0 0 338
339 0 0 339
340 0 0 340
341 0 0 341
342 0 0 342
343 0 0 343
344 0 0 344
345 0 0 345
346 0 0 346
347 0 0 347
348 0 0 348
349 0 0 349
350 0 0 350
351 0 0 351
352 0 0 352
353 0 0 353
354 0 0 354
355 0 0 355
356 0 0 356
357 0 0 357
358 0 0 358
359 0 0 359
360 0 0 360
361 0 0 361
362 0 0 362
363 0 0 363
364 0 0 364
365 0 0 365
366 0 0 366
367 0 0 367
368 0 0 368
369 0 0 369
370 0 0 370
371 0 0 371
372 0 0 372
373 0 0 373
374 0 0 374
375 0 0 375
376 0 0 376
377 0 0 377
378 0 0 378
379 0 0 379
380 0 0 380
381 0 0 381
382 0 0 382
383 0 0 383
384 0 0 384
385 0 0 385
386 0 0 386
387 0 0 387
388 0 0 388
389 0 0 389
390 0 0 390
391 0 0 391
392 0 0 392
393 0 0 393
394 0 0 394
395 0 0 395
396 0 0 396
397 0 0 397
398 0 0 398
399 0 0 399
400 0 0 400
401 0 0 401
402 0 0 402
403 0 0 403
404 0 0 404
405 0 0 405
406 0 0 406
407 0 0 407
408 0 0 408
409 0 0 409
410 0 0 410
411 0 0 411
412 0 0 412
413 0 0 413
414 0 0 414
415 0 0 415
416 0 0 416
417 0 0 417
418 0 0 418
419 0 0 419
420 0 0 420
421 0 0 421
422 0 0 422
423 0 0 423
424 0 0 424
425 0 0 425
426 0 0 426
427 0 0 427
428 0 0 428
429 0 0 429
430 0 0 430
431 0 0 431
432 0 0 432
433 0 0 433
434 0 0 434
435 0 0 435
436 0 0 436
437 0 0 437
438 0 0 438
439 0 0 439
440 0 0 440
441 0 0 441
442 0 0 442
443 0 0 443
444 0 0 444
445 0 0 445
446 0 0 446
447 0 0 447
448 0 0 448
449 0 0 449
450 0 0 450
451 0 0 451
452 0 0 452
453 0 0 453
454 0 0 454
455 0 0 455
456 0 0 456
457 0 0 457
458 0 0 458
459 0 0 459
460 0 0 460
461 0 0 461
462 0 0 462
463 0 0 463
464 0 0 464
465 0 0 465
466 0 0 466
467 0 0 467
468 0 0 468
469 0 0 469
470 0 0 470
471 0 0 471
472 0 0 472
473 0 0 473
474 0 0 474
475 0 0 475
476 0 0 476
477 0 0 477
478 0 0 478
479 0 0 479
480 0 0 480
481 0 0 481
482 0 0 482
483 0 0 483
484 0 0 484
485 0 0 485
486 0 0 486
487 0 0 487
488 0 0 488
489 0 0 489
490 0 0 490
491 0 0 491
492 0 0 492
493 0 0 493
494 0 0 494
495 0 0 495
496 0 0 496
497 0 0 497
498 0 0 498
499 0 0 499
500 0 0 500
501 0 0 501
502 0 0 502
503 0 0 503
504 0 0 504
505 0 0 505
506 0 0 506
507 0 0 507
508 0 0 508
509 0 0 509
510 0 0 510
511 0 0 511
512 0 0 512
513 0 0 513
514 0 0 514
515 0 0 515
516 0 0 516
517 0 0 517
518 0 0 518
519 0 0 519
520 0 0 520
521 0 0 521
522 0 0 522
523 0 0 523
524 0 0 524
525 0 0 525
526 0 0 526
527 0 0 527
528 0 0 528
529 0 0 529
530 0 0 530
531 0 0 531
532 0 0 532
533 0 0 533
534 0 0 534
535 0 0 535
536 0 0 536
537 0 0 537
538 0 0 538
539 0 0 539
540 0 0 540
541 0 0 541
542 0 0 542
543 0 0 543
544 0 0 544
545 0 0 545
546 0 0 546
547 0 0 547
548 0 0 548
549 0 0 549
550 0 0 550
551 0 0 551
552 0 0 552
553 0 0 553
554 0 0 554
555 0 0 555
556 0 0 556
557 0 0 557
558 0 0 558
559 0 0 559
560 0 0 560
561 0 0 561
562 0 0 562
563 0 0 563
564 0 0 564
565 0 0 565
566 0 0 566
567 0 0 567
568 0 0 568
569 0 0 569
570 0 0 570
571 0 0 571
572 0 0 572
573 0 0 573
574 0 0 574
575 0 0 575
576 0 0 576
577 0 0 577
578 0 0 578
579 0 0 579
580 0 0 580
581 0 0 581
582 0 0 582
583 0 0 583
584 0 0 584
585 0 0 585
586 0 0 586
587 0 0 587
588 0 0 588
589 0 0 589
590 0 0 590
591 0 0 591
592 0 0 592
593 0 0 593
594 0 0 594
595 0 0 595
596 0 0 596
597 0 0 597
598 0 0 598
599 0 0 599
600 0 0 600
601 0 0 601
602 0 0 602
603 0 0 603
604 0 0 604
605 0 0 605
606 0 0 606
607 0 0 607
608 0 0 608
609 0 0 609
610 0 0 610
611 0 0 611
612 0 0 612
613 0 0 613
614 0 0 614
615 0 0 615
616 0 0 616
617 0 0 617
618 0 0 618
619 0 0 619
620 0 0 620
621 0 0 621
622 0 0 622
623 0 0 623
624 0 0 624
625 0 0 625
626 0 0 626
627 0 0 627
628 0 0 628
629 0 0 629
630 0 0 630
631 0 0 631
632 0 0 632
633 0 0 633
634 0 0 634
635 0 0 635
636 0 0 636
637 0 0 637
638 0 0 638
639 0 0 639
640 0 0 640
641 0 0 641
642 0 0 642
643 0 0 643
644 0 0 644
645 0 0 645
646 0 0 646
647 0 0 647
648 0 0 648
649 0 0 649
650 0 0 650
651 0 0 651
652 0 0 652
653 0 0 653
654 0 0 654
655 0 0 655
656 0 0 656
657 0 0 657
658 0 0 658
659 0 0 659
660 0 0 660
661 0 0 661
662 0 0 662
663 0 0 663
664 0 0 664
665 0 0 665
666 0 0 666
667 0 0 667
668 0 0 668
669 0 0 669
670 0 0 670
671 0 0 671
672 0 0 672
673 0 0 673
674 0 0 674
675 0 0 675
676 0 0 676
677 0 0 677
678 0 0 678
679 0 0 679
680 0 0 680
681 0 0 681
682 0 0 682
683 0 0 683
684 0 0 684
685 0 0 685
686 0 0 686
687 0 0 687
688 0 0 688
689 0 0 689
690 0 0 690
691 0 0 691
692 0 0 692
693 0 0 693
694 0 0 694
695 0 0 695
696 0 0 696
697 0 0 697
698 0 0 698
699 0 0 699
700 0 0 700
701 0 0 701
702 0 0 702
703 0 0 703
704 0 0 704
705 0 0 705
706 0 0 706
707 0 0 707
708 0 0 708
709 0 0 709
710 0 0 710
711 0 0 711
712 0 0 712
713 0 0 713
714 0 0 714
715 0 0 715
716 0 0 716
717 0 0 717
718 0 0 718
719 0 0 719
720 0 0 720
721 0 0 721
722 0 0 722
723 0 0 723
724 0 0 724
725 0 0 725
726 0 0 726
727 0 0 727
728 0 0 728
729 0 0 729
730 0 0 730
731 0 0 731
732 0 0 732
733 0 0 733
734 0 0 734
735 0 0 735
736 0 0 736
737 0 0 737
738 0 0 738
739 0 0 739
740 0 0 740
741 0 0 741
742 0 0 742
743 0 0 743
744 0 0 744
745 0 0 745
746 0 0 746
747 0 0 747
748 0 0 748
749 0 0 749
750 0 0 750
751 0 0 751
752 0 0 752
753 0 0 753
754 0 0 754
755 0 0 755
756 0 0 756
757 0 0 757
758 0 0 758
759 0 0 759
760 0 0 760
761 0 0 761
762 0 0 762
763 0 0 763
764 0 0 764
765 0 0 765
766 0 0 766
767 0 0 767
768 0 0 768
769 0 0 769
770 0 0 770
771 0 0 771
772 0 0 772
773 0 0 773
774 0 0 774
775 0 0 775
776 0 0 776
777 0 0 777
778 0 0 778
779 0 0 779
780 0 0 780
781 0 0 781
782 0 0 782
783 0 0 783
784 0 0 784
785 0 0 785
786 0 0 786
787 0 0 787
788 0 0 788
789 0 0 789
790 0 0 790
791 0 0 791
792 0 0 792
793 0 0 793
794 0 0 794
795 0 0 795
796 0 0 796
797 0 0 797
798 0 0 798
799 0 0 799
800 0 0 800
801 0 0 801
802 0 0 802
803 0 0 803
804 0 0 804
805 0 0 805
806 0 0 806
807 0 0 807
808 0 0 808
809 0 0 809
810 0 0 810
811 0 0 811
812 0 0 812
813 0 0 813
814 0 0 814
815 0 0 815
816 0 0 816
817 0 0 817
818 0 0 818
819 0 0 819
820 0 0 820
821 0 0 821
822 0 0 822
823 0 0 823
824 0 0 824
825 0 0 825
826 0 0 826
827 0 0 827
828 0 0 828
829 0 0 829
830 0 0 830
831 0 0 831
832 0 0 832
833 0 0 833
834 0 0 834
835 0 0 835
836 0 0 836
837 0 0 837
838 0 0 838
839 0 0 839
840 0 0 840
841 0 0 841
842 0 0 842
843 0 0 843
844 0 0 844
845 0 0 845
846 0 0 846
847 0 0 847
848 0 0 848
849 0 0 849
850 0 0 850
851 0 0 851
852 0 0 852
853 0 0 853
854 0 0 854
855 0 0 855
856 0 0 856
857 0 0 857
858 0 0 858
859 0 0 859
860 0 0 860
861 0 0 861
862 0 0 862
863 0 0 863
864 0 0 864
865 0 0 865
866 0 0 866
867 0 0 867
868 0 0 868
869 0 0 869
870 0 0 870
871 0 0 871
872 0 0 872
873 0 0 873
874 0 0 874
875 0 0 875
876 0 0 876
877 0 0 877
878 0 0 878
879 0 0 879
880 0 0 880
881 0 0 881
882 0 0 882
883 0 0 883
884 0 0 884
885 0 0 885
886 0 0 886
887 0 0 887
888 0 0 888
889 0 0 889
890 0 0 890
891 0 0 891
892 0 0 892
893 0 0 893
894 0 0 894
895 0 0 895
896 0 0 896
897 0 0 897
898 0 0 898
899 0 0 899
900 0 0 900
901 0 0 901
902 0 0 902
903 0 0 903
904 0 0 904
905 0 0 905
906 0 0 906
907 0 0 907
908 0 0 908
909 0 0 909
910 0 0 910
911 0 0 911
912 0 0 912
913 0 0 913
914 0 0 914
915 0 0 915
916 0 0 916
917 0 0 917
918 0 0 918
919 0 0 919
920 0 0 920
921 0 0 921
922 0 0 922
923 0 0 923
924 0 0 924
925 0 0 925
926 0 0 926
927 0 0 927
928 0 0 928
929 0 0 929
930 0 0 930
931 0 0 931
932 0 0 932
933 0 0 933
934 0 0 934
935 0 0 935
936 0 0 936
937 0 0 937
938 0 0 938
939 0 0 939
940 0 0 940
941 0 0 941
942 0 0 942
943 0 0 943
944 0 0 944
945 0 0 945
946 0 0 946
947 0 0 947
948 0 0 948
949 0 0 949
950 0 0 950
951 0 0 951
952 0 0 952
953 0 0 953
954 0 0 954
955 0 0 955
956 0 0 956
957 0 0 957
958 0 0 958
959 0 0 959
960 0 0 960
961 0 0 961
962 0 0 962
963 0 0 963
964 0 0 964
965 0 0 965
966 0 0 966
967 0 0 967
968 0 0 968
969 0 0 969
970 0 0 970
971 0 0 971
972 0 0 972
973 0 0 973
974 0 0 974
975 0 0 975
976 0 0 976
977 0 0 977
978 0 0 978
979 0 0 979
980 0 0 980
981 0 0 981
982 0 0 982
983 0 0 983
984 0 0 984
985 0 0 985
986 0 0 986
987 0 0 987
988 0 0 988
989 0 0 989
990 0 0 990
991 0 0 991
992 0 0 992
993 0 0 993
994 0 0 994
995 0 0 995
996 0 0 996
997 0 0 997
998 0 0 998
999 0 0 999
1000 0 0 1000
1001 0 0 1001
1002 0 0 1002
1003 0 0 1003
1004 0 0 1004
1005 0 0 1005
1006 0 0 1006
1007 0 0 1007
1008 0 0 1008
1009 0 0 1009
1010 0 0 1010
1011 0 0 1011
1012 0 0 1012
1013 0 0 1013
1014 0 0 1014
1015 0 0 1015
1016 0 0 1016
1017 0 0 1017
1018 0 0 1018
1019 0 0 1019
1020 0 0 1020
1021 0 0 1021
1022 0 0 1022
1023 0 0 1023
1024 0 0 1024
1025 0 0 1025
1026 0 0 1026
1027 0 0 1027
1028 0 0 1028
1029 0 0 1029
1030 0 0 1030
1031 0 0 1031
1032 0 0 1032
1033 0 0 1033
1034 0 0 1034
1035 0 0 1035
1036 0 0 1036
1037 0 0 1037
1038 0 0 1038
1039 0 0 1039
1040 0 0 1040
1041 0 0 1041
1042 0 0 1042
1043 0 0 1043
1044 0 0 1044
1045 0 0 1045
1046 0 0 1046
1047 0 0 1047
1048 0 0 1048
1049 0 0 1049
1050 0 0 1050
1051 0 0 1051
1052 0 0 1052
1053 0 0 1053
1054 0 0 1054
1055 0 0 1055
1056 0 0 1056
1057 0 0 1057
1058 0 0 1058
1059 0 0 1059
1060 0 0 1060
1061 0 0 1061
1062 0 0 1062
1063 0 0 1063
1064 0 0 1064
1065 0 0 1065
1066 0 0 1066
1067 0 0 1067
1068 0 0 1068
1069 0 0 1069
1070 0 0 1070
1071 0 0 1071
1072 0 0 1072
1073 0 0 1073
1074 0 0 1074
1075 0 0 1075
1076 0 0 1076
1077 0 0 1077
1078 0 0 1078
1079 0 0 1079
1080 0 0 1080
1081 0 0 1081
1082 0 0 1082
1083 0 0 1083
1084 0 0 1084
1085 0 0 1085
1086 0 0 1086
1087 0 0 1087
1088 0 0 1088
1089 0 0 1089
1090 0 0 1090
1091 0 0 1091
1092 0 0 1092
1093 0 0 1093
1094 0 0 1094
1095 0 0 1095
1096 0 0 1096
1097 0 0 1097
1098 0 0 1098
1099 0 0 1099
1100 0 0 1100
1101 0 0 1101
1102 0 0 1102
1103 0 0 1103
1104 0 0 1104
1105 0 0 1105
1106 0 0 1106
1107 0 0 1107
1108 0 0 1108
1109 0 0 1109
1110 0 0 1110
1111 0 0 1111
1112 0 0 1112
1113 0 0 1113
1114 0 0 1114
1115 0 0 1115
1116 0 0 1116
1117 0 0 1117
1118 0 0 1118
1119 0 0 1119
1120 0 0 1120
1121 0 0 1121
1122 0 0 1122
1123 0 0 1123
1124 0 0 1124
1125 0 0 1125
1126 0 0 1126
1127 0 0 1127
1128 0 0 1128
1129 0 0 1129
1130 0 0 1130
1131 0 0 1131
1132 0 0 1132
1133 0 0 1133
1134 0 0 1134
1135 0 0 1135
1136 0 0 1136
1137 0 0 1137
1138 0 0 1138
1139 0 0 1139
1140 0 0 1140
1141 0 0 1141
1142 0 0 1142
1143 0 0 1143
1144 0 0 1144
1145 0 0 1145
1146 0 0 1146
1147 0 0 1147
1148 0 0 1148
1149 0 0 1149
1150 0 0 1150
1151 0 0 1151
1152 0 0 1152
1153 0 0 1153
1154 0 0 1154
1155 0 0 1155
1156 0 0 1156
1157 0 0 1157
1158 0 0 1158
1159 0 0 1159
1160 0 0 1160
1161 0 0 1161
1162 0 0 1162
1163 0 0 1163
1164 0 0 1164
1165 0 0 1165
1166 0 0 1166
1167 0 0 1167
1168 0 0 1168
1169 0 0 1169
1170 0 0 1170
1171 0 0 1171
1172 0 0 1172
1173 0 0 1173
1174 0 0 1174
1175 0 0 1175
1176 0 0 1176
1177 0 0 1177
1178 0 0 1178
1179 0 0 1179
1180 0 0 1180
1181 0 0 1181
1182 0 0 1182
1183 0 0 1183
1184 0 0 1184
1185 0 0 1185
1186 0 0 1186
1187 0 0 1187
1188 0 0 1188
1189 0 0 1189
1190 0 0 1190
1191 0 0 1191
1192 0 0 1192
1193 0 0 1193
1194 0 0 1194
1195 0 0 1195
1196 0 0 1196
1197 0 0 1197
1198 0 0 1198
1199 0 0 1199
1200 0 0 1200
1201 0 0 1201
1202 0 0 1202
1203 0 0 1203
1204 0 0 1204
1205 0 0 1205
1206 0 0 1206
1207 0 0 1207
1208 0 0 1208
1209 0 0 1209
1210 0 0 1210
1211 0 0 1211
1212 0 0 1212
1213 0 0 1213
1214 0 0 1214
1215 0 0 1215
1216 0 0 1216
1217 0 0 1217
1218 0 0 1218
1219 0 0 1219
1220 0 0 1220
1221 0 0 1221
1222 0 0 1222
1223 0 0 1223
1224 0 0 1224
1225 0 0 1225
1226 0 0 1226
1227 0 0 1227
1228 0 0 1228
1229 0 0 1229
1230 0 0 1230
1231 0 0 1231
1232 0 0 1232
1233 0 0 1233
1234 0 0 1234
1235 0 0 1235
1236 0 0 1236
1237 0 0 1237
1238 0 0 1238
1239 0 0 1239
1240 0 0 1240
1241 0 0 1241
1242 0 0 1242
1243 0 0 1243
1244 0 0 1244
1245 0 0 1245
1246 0 0 1246
1247 0 0 1247
1248 0 0 1248
1249 0 0 1249
1250 0 0 1250
1251 0 0 1251
1252 0 0 1252
1253 0 0 1253
1254 0 0 1254
1255 0 0 1255
1256 0 0 1256
1257 0 0 1257
1258 0 0 1258
1259 0 0 1259
1260 0 0 1260
1261 0 0 1261
1262 0 0 1262
1263 0 0 1263
1264 0 0 1264
1265 0 0 1265
1266 0 0 1266
1267 0 0 1267
1268 0 0 1268
1269 0 0 1269
1270 0 0 1270
1271 0 0 1271
1272 0 0 1272
1273 0 0 1273
1274 0 0 1274
1275 0 0 1275
1276 0 0 1276
1277 0 0 1277
1278 0 0 1278
1279 0 0 1279
1280 0 0 1280
1281 0 0 1281
1282 0 0 1282
1283 0 0 1283
1284 0 0 1284
1285 0 0 1285
1286 0 0 1286
1287 0 0 1287
1288 0 0 1288
1289 0 0 1289
1290 0 0 1290
1291 0 0 1291
1292 0 0 1292
1293 0 0 1293
1294 0 0 1294
1295 0 0 1295
1296 0 0 1296
1297 0 0 1297
1298 0 0 1298
1299 0 0 1299
1300 0 0 1300
1301 0 0 1301
1302 0 0 1302
1303 0 0 1303
1304 0 0 1304
1305 0 0 1305
1306 0 0 1306
1307 0 0 1307
1308 0 0 1308
1309 0 0 1309
1310 0 0 1310
1311 0 0 1311
1312 0 0 1312
1313 0 0 1313
1314 0 0 1314
1315 0 0 1315
1316 0 0 1316
1317 0 0 1317
1318 0 0 1318
1319 0 0 1319
1320 0 0 1320
1321 0 0 1321
1322 0 0 1322
1323 0 0 1323
1324 0 0 1324
1325 0 0 1325
1326 0 0 1326
1327 0 0 1327
1328 0 0 1328
1329 0 0 1329
1330 0 0 1330
1331 0 0 1331
1332 0 0 1332
1333 0 0 1333
1334 0 0 1334
1335 0 0 1335
1336 0 0 1336
1337 0 0 1337
1338 0 0 1338
1339 0 0 1339
1340 0 0 1340
1341 0 0 1341
1342 0 0 1342
1343 0 0 1343
1344 0 0 1344
1345 0 0 1345
1346 0 0 1346
1347 0 0 1347
1348 0 0 1348
1349 0 0 1349
1350 0 0 1350
1351 0 0 1351
1352 0 0 1352
1353 0 0 1353
1354 0 0 1354
1355 0 0 1355
1356 0 0 1356
1357 0 0 1357
1358 0 0 1358
1359 0 0 1359
1360 0 0 1360
1361 0 0 1361
1362 0 0 1362
1363 0 0 1363
1364 0 0 1364
1365 0 0 1365
1366 0 0 1366
1367 0 0 1367
1368 0 0 1368
1369 0 0 1369
1370 0 0 1370
1371 0 0 1371
1372 0 0 1372
1373 0 0 1373
1374 0 0 1374
1375 0 0 1375
1376 0 0 1376
1377 0 0 1377
1378 0 0 1378
1379 0 0 1379
1380 0 0 1380
1381 0 0 1381
1382 0 0 1382
1383 0 0 1383
1384 0 0 1384
1385 0 0 1385
1386 0 0 1386
1387 0 0 1387
1388 0 0 1388
1389 0 0 1389
1390 0 0 1390
1391 0 0 1391
1392 0 0 1392
1393 0 0 1393
1394 0 0 1394
1395 0 0 1395
1396 0 0 1396
1397 0 0 1397
1398 0 0 1398
1399 0 0 1399
1400 0 0 1400
1401 0 0 1401
1402 0 0 1402
1403 0 0 1403
1404 0 0 1404
1405 0 0 1405
1406 0 0 1406
1407 0 0 1407
1408 0 0 1408
1409 0 0 1409
1410 0 0 1410
1411 0 0 1411
1412 0 0 1412
1413 0 0 1413
1414 0 0 1414
1415 0 0 1415
1416 0 0 1416
1417 0 0 1417
1418 0 0 1418
1419 0 0 1419
1420 0 0 1420
1421 0 0 1421
1422 0 0 1422
1423 0 0 1423
1424 0 0 1424
1425 0 0 1425
1426 0 0 1426
1427 0 0 1427
1428 0 0 1428
1429 0 0 1429
1430 0 0 1430
1431 0 0 1431
1432 0 0 1432
1433 0 0 1433
1434 0 0 1434
1435 0 0 1435
1436 0 0 1436
1437 0 0 1437
1438 0 0 1438
1439 0 0 1439
1440 0 0 1440
1441 0 0 1441
1442 0 0 1442
1443 0 0 1443
1444 0 0 1444
1445 0 0 1445
1446 0 0 1446
1447 0 0 1447
1448 0 0 1448
1449 0 0 1449
1450 0 0 1450
1451 0 0 1451
1452 0 0 1452
1453 0 0 1453
1454 0 0 1454
1455 0 0 1455
1456 0 0 1456
1457 0 0 1457
1458 0 0 1458
1459 0 0 1459
1460 0 0 1460
1461 0 0 1461
1462 0 0 1462
1463 0 0 1463
1464 0 0 1464
1465 0 0 1465
1466 0 0 1466
1467 0 0 1467
1468 0 0 1468
1469 0 0 1469
1470 0 0 1470
1471 0 0 1471
1472 0 0 1472
1473 0 0 1473
1474 0 0 1474
1475 0 0 1475
1476 0 0 1476
1477 0 0 1477
1478 0 0 1478
1479 0 0 1479
1480 0 0 1480
1481 0 0 1481
1482 0 0 1482
1483 0 0 1483
1484 0 0 1484
1485 0 0 1485
1486 0 0 1486
1487 0 0 1487
1488 0 0 1488
1489 0 0 1489
1490 0 0 1490
1491 0 0 1491
1492 0 0 1492
1493 0 0 1493
1494 0 0 1494
1495 0 0 1495
1496 0 0 1496
1497 0 0 1497
1498 0 0 1498
1499 0 0 1499
1500 0 0 1500
1501 0 0 1501
1502 0 0 1502
1503 0 0 1503
1504 0 0 1504
1505 0 0 1505
1506 0 0 1506
1507 0 0 1507
1508 0 0 1508
1509 0 0 1509
1510 0 0 1510
1511 0 0 1511
1512 0 0 1512
1513 0 0 1513
1514 0 0 1514
1515 0 0 1515
1516 0 0 1516
1517 0 0 1517
1518 0 0 1518
1519 0 0 1519
1520 0 0 1520
1521 0 0 1521
1522 0 0 1522
1523 0 0 1523
1524 0 0 1524
1525 0 0 1525
1526 0 0 1526
1527 0 0 1527
1528 0 0 1528
1529 0 0 1529
1530 0 0 1530
1531 0 0 1531
1532 0 0 1532
1533 0 0 1533
1534 0 0 1534
1535 0 0 1535
1536 0 0 1536
1537 0 0 1537
1538 0 0 1538
1539 0 0 1539
1540 0 0 1540
1541 0 0 1541
1542 0 0 1542
1543 0 0 1543
1544 0 0 1544
1545 0 0 1545
1546 0 0 1546
1547 0 0 1547
1548 0 0 1548
1549 0 0 1549
1550 0 0 1550
1551 0 0 1551
1552 0 0 1552
1553 0 0 1553
1554 0 0 1554
1555 0 0 1555
1556 0 0 1556
1557 0 0 1557
1558 0 0 1558
1559 0 0 1559
1560 0 0 1560
1561 0 0 1561
1562 0 0 1562
1563 0 0 1563
1564 0 0 1564
1565 0 0 1565
1566 0 0 1566
1567 0 0 1567
1568 0 0 1568
1569 0 0 1569
1570 0 0 1570
1571 0 0 1571
1572 0 0 1572
1573 0 0 1573
1574 0 0 1574
1575 0 0 1575
1576 0 0 1576
1577 0 0 1577
1578 0 0 1578
1579 0 0 1579
1580 0 0 1580
1581 0 0 1581
1582 0 0 1582
1583 0 0 1583
1584 0 0 1584
1585 0 0 1585
1586 0 0 1586
1587 0 0 1587
1588 0 0 1588
1589 0 0 1589
1590 0 0 1590
1591 0 0 1591
1592 0 0 1592
1593 0 0 1593
1594 0 0 1594
1595 0 0 1595
1596 0 0 1596
1597 0 0 1597
1598 0 0 1598
1599 0 0 1599
1600 0 0 1600
1601 0 0 1601
1602 0 0 1602
1603 0 0 1603
1604 0 0 1604
1605 0 0 1605
1606 0 0 1606
1607 0 0 1607
1608 0 0 1608
1609 0 0 1609
1610 0 0 1610
1611 0 0 1611
1612 0 0 1612
1613 0 0 1613
1614 0 0 1614
1615 0 0 1615
1616 0 0 1616
1617 0 0 1617
1618 0 0 1618
1619 0 0 1619
1620 0 0 1620
1621 0 0 1621
1622 0 0 1622
1623 0 0 1623
1624 0 0 1624
1625 0 0 1625
1626 0 0 1626
1627 0 0 1627
1628 0 0 1628
1629 0 0 1629
1630 0 0 1630
1631 0 0 1631
1632 0 0 1632
1633 0 0 1633
1634 0 0 1634
1635 0 0 1635
1636 0 0 1636
1637 0 0 1637
1638 0 0 1638
1639 0 0 1639
1640 0 0 1640
1641 0 0 1641
1642 0 0 1642
1643 0 0 1643
1644 0 0 1644
1645 0 0 1645
1646 0 0 1646
1647 0 0 1647
1648 0 0 1648
1649 0 0 1649
1650 0 0 1650
1651 0 0 1651
1652 0 0 1652
1653 0 0 1653
1654 0 0 1654
1655 0 0 1655
1656 0 0 1656
1657 0 0 1657
1658 0 0 1658
1659 0 0 1659
1660 0 0 1660
1661 0 0 1661
1662 0 0 1662
1663 0 0 1663
1664 0 0 1664
1665 0 0 1665
1666 0 0 1666
1667 0 0 1667
1668 0 0 1668
1669 0 0 1669
1670 0 0 1670
1671 0 0 1671
1672 0 0 1672
1673 0 0 1673
1674 0 0 1674
1675 0 0 1675
1676 0 0 1676
1677 0 0 1677
1678 0 0 1678
1679 0 0 1679
1680 0 0 1680
1681 0 0 1681
1682 0 0 1682
1683 0 0 1683
1684 0 0 1684
1685 0 0 1685
1686 0 0 1686
1687 0 0 1687
1688 0 0 1688
1689 0 0 1689
1690 0 0 1690
1691 0 0 1691
1692 0 0 1692
1693 0 0 1693
1694 0 0 1694
1695 0 0 1695
1696 0 0 1696
1697 0 0 1697
1698 0 0 1698
1699 0 0 1699
1700 0 0 1700
1701 0 0 1701
1702 0 0 1702
1703 0 0 1703
1704 0 0 1704
1705 0 0 1705
1706 0 0 1706
1707 0 0 1707
1708 0 0 1708
1709 0 0 1709
1710 0 0 1710
1711 0 0 1711
1712 0 0 1712
1713 0 0 1713
1714 0 0 1714
1715 0 0 1715
1716 0 0 1716
1717 0 0 1717
1718 0 0 1718
1719 0 0 1719
1720 0 0 1720
1721 0 0 1721
1722 0 0 1722
1723 0 0 1723
1724 0 0 1724
1725 0 0 1725
1726 0 0 1726
1727 0 0 1727
1728 0 0 1728
1729 0 0 1729
1730 0 0 1730
1731 0 0 1731
1732 0 0 1732
1733 0 0 1733
1734 0 0 1734
1735 0 0 1735
1736 0 0 1736
1737 0 0 1737
1738 0 0 1738
1739 0 0 1739
1740 0 0 1740
1741 0 0 1741
1742 0 0 1742
1743 0 0 1743
1744 0 0 1744
1745 0 0 1745
1746 0 0 1746
1747 0 0 1747
1748 0 0 1748
1749 0 0 1749
1750 0 0 1750
1751 0 0 1751
1752 0 0 1752
1753 0 0 1753
1754 0 0 1754
1755 0 0 1755
1756 0 0 1756
1757 0 0 1757
1758 0 0 1758
1759 0 0 1759
1760 0 0 1760
1761 0 0 1761
1762 0 0 1762
1763 0 0 1763
1764 0 0 1764
1765 0 0 1765
1766 0 0 1766
1767 0 0 1767
1768 0 0 1768
1769 0 0 1769
1770 0 0 1770
1771 0 0 1771
1772 0 0 1772
1773 0 0 1773
1774 0 0 1774
1775 0 0 1775
1776 0 0 1776
1777 0 0 1777
1778 0 0 1778
1779 0 0 1779
1780 0 0 1780
1781 0 0 1781
1782 0 0 1782
1783 0 0 1783
1784 0 0 1784
1785 0 0 1785
1786 0 0 1786
1787 0 0 1787
1788 0 0 1788
1789 0 0 1789
1790 0 0 1790
1791 0 0 1791
1792 0 0 1792
1793 0 0 1793
1794 0 0 1794
1795 0 0 1795
1796 0 0 1796
1797 0 0 1797
1798 0 0 1798
1799 0 0 1799
1800 0 0 1800
1801 0 0 1801
1802 0 0 1802
1803 0 0 1803
1804 0 0 1804
1805 0 0 1805
1806 0 0 1806
1807 0 0 1807
1808 0 0 1808
1809 0 0 1809
1810 0 0 1810
1811 0 0 1811
1812 0 0 1812
1813 0 0 1813
1814 0 0 1814
1815 0 0 1815
1816 0 0 1816
1817 0 0 1817
1818 0 0 1818
1819 0 0 1819
1820 0 0 1820
1821 0 0 1821
1822 0 0 1822
1823 0 0 1823
1824 0 0 1824
1825 0 0 1825
1826 0 0 1826
1827 0 0 1827
1828 0 0 1828
1829 0 0 1829
1830 0 0 1830
1831 0 0 1831
1832 0 0 1832
1833 0 0 1833
1834 0 0 1834
1835 0 0 1835
1836 0 0 1836
1837 0 0 1837
1838 0 0 1838
1839 0 0 1839
1840 0 0 1840
1841 0 0 1841
1842 0 0 1842
1843 0 0 1843
1844 0 0 1844
1845 0 0 1845
1846 0 0 1846
1847 0 0 1847
1848 0 0 1848
1849 0 0 1849
1850 0 0 1850
1851 0 0 1851
1852 0 0 1852
1853 0 0 1853
1854 0 0 1854
1855 0 0 1855
1856 0 0 1856
1857 0 0 1857
1858 0 0 1858
1859 0 0 1859
1860 0 0 1860
1861 0 0 1861
1862 0 0 1862
1863 0 0 1863
1864 0 0 1864
1865 0 0 1865
1866 0 0 1866
1867 0 0 1867
1868 0 0 1868
1869 0 0 1869
1870 0 0 1870
1871 0 0 1871
1872 0 0 1872
1873 0 0 1873
1874 0 0 1874
1875 0 0 1875
1876 0 0 1876
1877 0 0 1877
1878 0 0 1878
1879 0 0 1879
1880 0 0 1880
1881 0 0 1881
1882 0 0 1882
1883 0 0 1883
1884 0 0 1884
1885 0 0 1885
1886 0 0 1886
1887 0 0 1887
1888 0 0 1888
1889 0 0 1889
1890 0 0 1890
1891 0 0 1891
1892 0 0 1892
1893 0 0 1893
1894 0 0 1894
1895 0 0 1895
1896 0 0 1896
1897 0 0 1897
1898 0 0 1898
1899 0 0 1899
1900 0 0 1900
1901 0 0 1901
1902 0 0 1902
1903 0 0 1903
1904 0 0 1904
1905 0 0 1905
1906 0 0 1906
1907 0 0 1907
1908 0 0 1908
1909 0 0 1909
1910 0 0 1910
1911 0 0 1911
1912 0 0 1912
1913 0 0 1913
1914 0 0 1914
1915 0 0 1915
1916 0 0 1916
1917 0 0 1917
1918 0 0 1918
1919 0 0 1919
1920 0 0 1920
1921 0 0 1921
1922 0 0 1922
1923 0 0 1923
1924 0 0 1924
1925 0 0 1925
1926 0 0 1926
1927 0 0 1927
1928 0 0 1928
1929 0 0 1929
1930 0 0 1930
1931 0 0 1931
1932 0 0 1932
1933 0 0 1933
1934 0 0 1934
1935 0 0 1935
1936 0 0 1936
1937 0 0 1937
1938 0 0 1938
1939 0 0 1939
1940 0 0 1940
1941 0 0 1941
1942 0 0 1942
1943 0 0 1943
1944 0 0 1944
1945 0 0 1945
1946 0 0 1946
1947 0 0 1947
1948 0 0 1948
1949 0 0 1949
1950 0 0 1950
1951 0 0 1951
1952 0 0 1952
1953 0 0 1953
1954 0 0 1954
1955 0 0 1955
1956 0 0 1956
1957 0 0 1957
1958 0 0 1958
1959 0 0 1959
1960 0 0 1960
1961 0 0 1961
1962 0 0 1962
1963 0 0 1963
1964 0 0 1964
1965 0 0 1965
1966 0 0 1966
1967 0 0 1967
1968 0 0 1968
1969 0 0 1969
1970 0 0 1970
1971 0 0 1971
1972 0 0 1972
1973 0 0 1973
1974 0 0 1974
1975 0 0 1975
1976 0 0 1976
1977 0 0 1977
1978 0 0 1978
1979 0 0 1979
1980 0 0 1980
1981 0 0 1981
1982 0 0 1982
1983 0 0 1983
1984 0 0 1984
1985 0 0 1985
1986 0 0 1986
1987 0 0 1987
1988 0 0 1988
1989 0 0 1989
1990 0 0 1990
1991 0 0 1991
1992 0 0 1992
1993 0 0 1993
1994 0 0 1994
1995 0 0 1995
1996 0 0 1996
1997 0 0 1997
1998 0 0 1998
1999 0 0 1999
2000 0 0 2000
2001 0 0 2001
2002 0 0 2002
2003 0 0 2003
2004 0 0 2004
2005 0 0 2005
2006 0 0 2006
2007 0 0 2007
2008 0 0 2008
2009 0 0 2009
2010 0 0 2010
2011 0 0 2011
2012 0 0 2012
2013 0 0 2013
2014 0 0 2014
2015 0 0 2015
2016 0 0 2016
2017 0 0 2017
2018 0 0 2018
2019 0 0 2019
2020 0 0 2020
2021 0 0 2021
2022 0 0 2022
2023 0 0 2023
2024 0 0 2024
2025 0 0 2025
2026 0 0 2026
2027 0 0 2027
2028 0 0 2028
2029 0 0 2029
2030 0 0 2030
2031 0 0 2031
2032 0 0 2032
2033 0 0 2033
2034 0 0 2034
2035 0 0 2035
2036 0 0 2036
2037 0 0 2037
2038 0 0 2038
2039 0 0 2039
2040 0 0 2040
2041 0 0 2041
2042 0 0 2042
2043 0 0 2043
2044 0 0 2044
2045 0 0 2045
2046 0 0 2046
2047 0 0 2047
2048 0 0 2048
2049 0 0 2049
2050 0 0 2050
2051 0 0 2051
2052 0 0 2052
2053 0 0 2053
2054 0 0 2054
2055 0 0 2055
2056 0 0 2056
2057 0 0 2057
2058 0 0 2058
2059 0 0 2059
2060 0 0 2060
2061 0 0 2061
2062 0 0 2062
2063 0 0 2063
2064 0 0 2064
2065 0 0 2065
2066 0 0 2066
2067 0 0 2067
2068 0 0 2068
2069 0 0 2069
2070 0 0 2070
2071 0 0 2071
2072 0 0 2072
2073 0 0 2073
2074 0 0 2074
2075 0 0 2075
2076 0 0 2076
2077 0 0 2077
2078 0 0 2078
2079 0 0 2079
2080 0 0 2080
2081 0 0 2081
2082 0 0 2082
2083 0 0 2083
2084 0 0 2084
2085 0 0 2085
2086 0 0 2086
2087 0 0 2087
2088 0 0 2088
2089 0 0 2089
2090 0 0 2090
2091 0 0 2091
2092 0 0 2092
2093 0 0 2093
2094 0 0 2094
2095 0 0 2095
2096 0 0 2096
2097 0 0 2097
2098 0 0 2098
2099 0 0 2099
2100 0 0 2100
2101 0 0 2101
2102 0 0 2102
2103 0 0 2103
2104 0 0 2104
2105 0 0 2105
2106 0 0 2106
2107 0 0 2107
2108 0 0 2108
2109 0 0 2109
2110 0 0 2110
2111 0 0 2111
2112 0 0 2112
2113 0 0 2113
2114 0 0 2114
2115 0 0 2115
2116 0 0 2116
2117 0 0 2117
2118 0 0 2118
2119 0 0 2119
2120 0 0 2120
2121 0 0 2121
2122 0 0 2122
2123 0 0 2123
2124 0 0 2124
2125 0 0 2125
2126 0 0 2126
2127 0 0 2127
2128 0 0 2128
2129 0 0 2129
2130 0 0 2130
2131 0 0 2131
2132 0 0 2132
2133 0 0 2133
2134 0 0 2134
2135 0 0 2135
2136 0 0 2136
2137 0 0 2137
2138 0 0 2138
2139 0 0 2139
2140 0 0 2140
2141 0 0 2141
2142 0 0 2142
2143 0 0 2143
2144 0 0 2144
2145 0 0 2145
2146 0 0 2146
2147 0 0 2147
2148 0 0 2148
2149 0 0 2149
2150 0 0 2150
2151 0 0 2151
2152 0 0 2152
2153 0 0 2153
2154 0 0 2154
2155 0 0 2155
2156 0 0 2156
2157 0 0 2157
2158 0 0 2158
2159 0 0 2159
2160 0 0 2160
2161 0 0 2161
2162 0 0 2162
2163 0 0 2163
2164 0 0 2164
2165 0 0 2165
2166 0 0 2166
2167 0 0 2167
2168 0 0 2168
2169 0 0 2169
2170 0 0 2170
2171 0 0 2171
2172 0 0 2172
2173 0 0 2173
2174 0 0 2174
2175 0 0 2175
2176 0 0 2176
2177 0 0 2177
2178 0 0 2178
2179 0 0 2179
2180 0 0 2180
2181 0 0 2181
2182 0 0 2182
2183 0 0 2183
2184 0 0 2184
2185 0 0 2185
2186 0 0 2186
2187 0 0 2187
2188 0 0 2188
2189 0 0 2189
2190 0 0 2190
2191 0 0 2191
2192 0 0 2192
2193 0 0 2193
2194 0 0 2194
2195 0 0 2195
2196 0 0 2196
2197 0 0 2197
2198 0 0 2198
2199 0 0 2199
2200 0 0 2200
2201 0 0 2201
2202 0 0 2202
2203 0 0 2203
2204 0 0 2204
2205 0 0 2205
2206 0 0 2206
2207 0 0 2207
2208 0 0 2208
2209 0 0 2209
2210 0 0 2210
2211 0 0 2211
2212 0 0 2212
2213 0 0 2213
2214 0 0 2214
2215 0 0 2215
2216 0 0 2216
2217 0 0 2217
2218 0 0 2218
2219 0 0 2219
2220 0 0 2220
2221 0 0 2221
2222 0 0 2222
2223 0 0 2223
2224 0 0 2224
2225 0 0 2225
2226 0 0 2226
2227 0 0 2227
2228 0 0 2228
2229 0 0 2229
2230 0 0 2230
2231 0 0 2231
2232 0 0 2232
2233 0 0 2233
2234 0 0 2234
2235 0 0 2235
2236 0 0 2236
2237 0 0 2237
2238 0 0 2238
2239 0 0 2239
2240 0 0 2240
2241 0 0 2241
2242 0 0 2242
2243 0 0 2243
2244 0 0 2244
2245 0 0 2245
2246 0 0 2246
2247 0 0 2247
2248 0 0 2248
2249 0 0 2249
2250 0 0 2250
2251 0 0 2251
2252 0 0 2252
2253 0 0 2253
2254 0 0 2254
2255 0 0 2255
2256 0 0 2256
2257 0 0 2257
2258 0 0 2258
2259 0 0 2259
2260 0 0 2260
2261 0 0 2261
2262 0 0 2262
2263 0 0 2263
2264 0 0 2264
2265 0 0 2265
2266 0 0 2266
2267 0 0 2267
2268 0 0 2268
2269 0 0 2269
2270 0 0 2270
2271 0 0 2271
2272 0 0 2272
2273 0 0 2273
2274 0 0 2274
2275 0 0 2275
2276 0 0 2276
2277 0 0 2277
2278 0 0 2278
2279 0 0 2279
2280 0 0 2280
2281 0 0 2281
2282 0 0 2282
2283 0 0 2283
2284 0 0 2284
2285 0 0 2285
2286 0 0 2286
2287 0 0 2287
2288 0 0 2288
2289 0 0 2289
2290 0 0 2290
2291 0 0 2291
2292 0 0 2292
2293 0 0 2293
2294 0 0 2294
2295 0 0 2295
2296 0 0 2296
2297 0 0 2297
2298 0 0 2298
2299 0 0 2299
2300 0 0 2300
2301 0 0 2301
2302 0 0 2302
2303 0 0 2303
2304 0 0 2304
2305 0 0 2305
2306 0 0 2306
2307 0 0 2307
2308 0 0 2308
2309 0 0 2309
2310 0 0 2310
2311 0 0 2311
2312 0 0 2312
2313 0 0 2313
2314 0 0 2314
2315 0 0 2315
2316 0 0 2316
2317 0 0 2317
2318 0 0 2318
2319 0 0 2319
2320 0 0 2320
2321 0 0 2321
2322 0 0 2322
2323 0 0 2323
2324 0 0 2324
2325 0 0 2325
2326 0 0 2326
2327 0 0 2327
2328 0 0 2328
2329 0 0 2329
2330 0 0 2330
2331 0 0 2331
2332 0 0 2332
2333 0 0 2333
2334 0 0 2334
2335 0 0 2335
2336 0 0 2336
2337 0 0 2337
2338 0 0 2338
2339 0 0 2339
2340 0 0 2340
2341 0 0 2341
2342 0 0 2342
2343 0 0 2343
2344 0 0 2344
2345 0 0 2345
2346 0 0 2346
2347 0 0 2347
2348 0 0 2348
2349 0 0 2349
2350 0 0 2350
2351 0 0 2351
2352 0 0 2352
2353 0 0 2353
2354 0 0 2354
2355 0 0 2355
2356 0 0 2356
2357 0 0 2357
2358 0 0 2358
2359 0 0 2359
2360 0 0 2360
2361 0 0 2361
2362 0 0 2362
2363 0 0 2363
2364 0 0 2364
2365 0 0 2365
2366 0 0 2366
2367 0 0 2367
2368 0 0 2368
2369 0 0 2369
2370 0 0 2370
2371 0 0 2371
2372 0 0 2372
2373 0 0 2373
2374 0 0 2374
2375 0 0 2375
2376 0 0 2376
2377 0 0 2377
2378 0 0 2378
2379 0 0 2379
2380 0 0 2380
2381 0 0 2381
2382 0 0 2382
2383 0 0 2383
2384 0 0 2384
2385 0 0 2385
2386 0 0 2386
2387 0 0 2387
2388 0 0 2388
2389 0 0 2389
2390 0 0 2390
2391 0 0 2391
2392 0 0 2392
2393 0 0 2393
2394 0 0 2394
2395 0 0 2395
2396 0 0 2396
2397 0 0 2397
2398 0 0 2398
2399 0 0 2399
2400 0 0 2400
2401 0 0 2401
2402 0 0 2402
2403 0 0 2403
2404 0 0 2404
2405 0 0 2405
2406 0 0 2406
2407 0 0 2407
2408 0 0 2408
2409 0 0 2409
2410 0 0 2410
2411 0 0 2411
2412 0 0 2412
2413 0 0 2413
2414 0 0 2414
2415 0 0 2415
2416 0 0 2416
2417 0 0 2417
2418 0 0 2418
2419 0 0 2419
2420 0 0 2420
2421 0 0 2421
2422 0 0 2422
2423 0 0 2423
2424 0 0 2424
2425 0 0 2425
2426 0 0 2426
2427 0 0 2427
2428 0 0 2428
2429 0 0 2429
2430 0 0 2430
2431 0 0 2431
2432 0 0 2432
2433 0 0 2433
2434 0 0 2434
2435 0 0 2435
2436 0 0 2436
2437 0 0 2437
2438 0 0 2438
2439 0 0 2439
2440 0 0 2440
2441 0 0 2441
2442 0 0 2442
2443 0 0 2443
2444 0 0 2444
2445 0 0 2445
2446 0 0 2446
2447 0 0 2447
2448 0 0 2448
2449 0 0 2449
2450 0 0 2450
2451 0 0 2451
2452 0 0 2452
2453 0 0 2453
2454 0 0 2454
2455 0 0 2455
2456 0 0 2456
2457 0 0 2457
2458 0 0 2458
2459 0 0 2459
2460 0 0 2460
2461 0 0 2461
2462 0 0 2462
2463 0 0 2463
2464 0 0 2464
2465 0 0 2465
2466 0 0 2466
2467 0 0 2467
2468 0 0 2468
2469 0 0 2469
2470 0 0 2470
2471 0 0 2471
2472 0 0 2472
2473 0 0 2473
2474 0 0 2474
2475 0 0 2475
2476 0 0 2476
2477 0 0 2477
2478 0 0 2478
2479 0 0 2479
2480 0 0 2480
2481 0 0 2481
2482 0 0 2482
2483 0 0 2483
2484 0 0 2484
2485 0 0 2485
2486 0 0 2486
2487 0 0 2487
2488 0 0 2488
2489 0 0 2489
2490 0 0 2490
2491 0 0 2491
2492 0 0 2492
2493 0 0 2493
2494 0 0 2494
2495 0 0 2495
2496 0 0 2496
2497 0 0 2497
2498 0 0 2498
2499 0 0 2499
2500 0 0 2500
2501 0 0 2501
2502 0 0 2502
2503 0 0 2503
2504 0 0 2504
2505 0 0 2505
2506 0 0 2506
2507 0 0 2507
2508 0 0 2508
2509 0 0 2509
2510 0 0 2510
2511 0 0 2511
2512 0 0 2512
2513 0 0 2513
2514 0 0 2514
2515 0 0 2515
2516 0 0 2516
2517 0 0 2517
2518 0 0 2518
2519 0 0 2519
2520 0 0 2520
2521 0 0 2521
2522 0 0 2522
2523 0 0 2523
2524 0 0 2524
2525 0 0 2525
2526 0 0 2526
2527 0 0 2527
2528 0 0 2528
2529 0 0 2529
2530 0 0 2530
2531 0 0 2531
2532 0 0 2532
2533 0 0 2533
2534 0 0 2534
2535 0 0 2535
2536 0 0 2536
2537 0 0 2537
2538 0 0 2538
2539 0 0 2539
2540 0 0 2540
2541 0 0 2541
2542 0 0 2542
2543 0 0 2543
2544 0 0 2544
2545 0 0 2545
2546 0 0 2546
2547 0 0 2547
2548 0 0 2548
2549 0 0 2549
2550 0 0 2550
2551 0 0 2551
2552 0 0 2552
2553 0 0 2553
2554 0 0 2554
2555 0 0 2555
2556 0 0 2556
2557 0 0 2557
2558 0 0 2558
2559 0 0 2559
2560 0 0 2560
2561 0 0 2561
2562 0 0 2562
2563 0 0 2563
2564 0 0 2564
2565 0 0 2565
2566 0 0 2566
2567 0 0 2567
2568 0 0 2568
2569 0 0 2569
2570 0 0 2570
2571 0 0 2571
2572 0 0 2572
2573 0 0 2573
2574 0 0 2574
2575 0 0 2575
2576 0 0 2576
2577 0 0 2577
2578 0 0 2578
2579 0 0 2579
2580 0 0 2580
2581 0 0 2581
2582 0 0 2582
2583 0 0 2583
2584 0 0 2584
2585 0 0 2585
2586 0 0 2586
2587 0 0 2587
2588 0 0 2588
2589 0 0 2589
2590 0 0 2590
2591 0 0 2591
2592 0 0 2592
2593 0 0 2593
2594 0 0 2594
2595 0 0 2595
2596 0 0 2596
2597 0 0 2597
2598 0 0 2598
2599 0 0 2599
2600 2431 167 2600
2601 2463 106 2601
2602 2601 2600 2602
2603 2503 155 2603
2604 2601 2603 2604
2605 2601 2603 2605
2606 2486 80 2606
2607 2588 36 2607
2608 2607 2606 2608
2609 2502 153 2609
2610 2601 2609 2610
2611 2490 116 2611
2612 2601 2611 2612
2613 1090 1063 2613
2614 0 2613 2614
2615 0 2614 2615
2616 2405 163 2616
2617 0 2616 2617
2618 2460 109 2618
2619 2618 2617 2619
2620 2601 162 2620
2621 0 2620 2621
2622 0 188 2622
2623 2585 100 2623
2624 2623 2622 2624
2625 2506 101 2625
2626 2601 2625 2626
2627 2505 110 2627
2628 2627 2626 2628
2629 2598 174 2629
2630 2629 2614 2630
2631 2618 2626 2631
2632 2469 11 2632
2633 2524 288 2633
2634 2633 2632 2634
2635 2530 38 2635
2636 2589 41 2636
2637 2636 2635 2637
2638 2463 98 2638
2639 2623 2638 2639
2640 0 185 2640
2641 2623 2640 2641
2642 2599 166 2642
2643 2587 78 2643
2644 2643 2642 2644
2645 2481 68 2645
2646 2623 2645 2646
2647 0 141 2647
2648 0 2647 2648
2649 0 181 2649
2650 2601 2649 2650
2651 2507 120 2651
2652 2651 2650 2652
2653 2618 2652 2653
2654 2601 139 2654
2655 2618 2654 2655
2656 2523 182 2656
2657 2623 2656 2657
2658 2590 76 2658
2659 2658 2620 2659
2660 2527 153 2660
2661 2601 2660 2661
2662 2519 39 2662
2663 2432 35 2663
2664 2663 2662 2664
2665 2591 158 2665
2666 2531 173 2666
2667 2666 2665 2667
2668 2423 152 2668
2669 2601 2668 2669
2670 2433 105 2670
2671 2601 2670 2671
2672 2532 102 2672
2673 2589 42 2673
2674 2673 2672 2674
2675 2601 138 2675
2676 2601 138 2676
2677 2623 187 2677
2678 2627 2677 2678
2679 0 156 2679
2680 2504 2679 2680
2681 2643 2680 2681
2682 2502 157 2682
2683 2651 2682 2683
2684 2528 172 2684
2685 2684 2650 2685
2686 2527 159 2686
2687 2643 2686 2687
2688 2658 2616 2688
2689 2601 164 2689
2690 2627 2689 2690
2691 2533 9 2691
2692 2627 2691 2692
2693 2629 2616 2693
2694 2673 2679 2694
2695 2666 2605 2695
2696 0 180 2696
2697 2607 2696 2697
2698 2636 2617 2698
2699 2607 2649 2699
2700 2526 177 2700
2701 2700 149 2701
2702 2601 2701 2702
2703 2633 5 2703
2704 0 2703 2704
2705 1090 148 2705
2706 2607 2705 2706
2707 2433 121 2707
2708 2643 2707 2708
2709 2525 178 2709
2710 2643 2709 2710
2711 2601 2686 2711
2712 2601 165 2712
2713 2629 2712 2713
2714 0 160 2714
2715 2658 2714 2715
2716 2601 2665 2716
2717 2627 2716 2717
2718 0 136 2718
2719 2700 2718 2719
2720 2623 2679 2720
2721 0 190 2721
2722 2684 2721 2722
2723 2601 2682 2723
2724 2629 2723 2724
2725 2496 144 2725
2726 2636 2725 2726
2727 0 179 2727
2728 2651 2727 2728
2729 2643 934 2729
2730 2601 189 2730
2731 2607 2730 2731
2732 2623 186 2732
2733 2607 2732 2733
2734 2456 84 2734
2735 2734 127 2735
2736 2578 93 2736
2737 2736 2735 2737
2738 2412 28 2738
2739 2476 112 2739
2740 2739 2738 2740
2741 2512 168 2741
2742 2441 66 2742
2743 2741 118 2743
2744 2742 126 2744
2745 2744 2743 2745
2746 2580 143 2746
2747 2744 2746 2747
2748 2411 21 2748
2749 2581 95 2749
2750 2749 2748 2750
2751 2417 18 2751
2752 2736 2751 2752
2753 2442 19 2753
2754 2455 15 2754
2755 2754 2753 2755
2756 2473 134 2756
2757 2456 82 2757
2758 2757 2756 2758
2759 2570 70 2759
2760 2759 133 2760
2761 2473 113 2761
2762 2761 2760 2762
2763 2474 129 2763
2764 2757 2763 2764
2765 2744 2764 2765
2766 2568 286 2766
2767 2443 89 2767
2768 2766 85 2768
2769 2768 2767 2769
2770 2584 20 2770
2771 2744 2770 2771
2772 2571 65 2772
2773 2772 125 2773
2774 2438 94 2774
2775 2774 2773 2775
2776 2579 92 2776
2777 2776 2775 2777
2778 2416 32 2778
2779 2582 287 2779
2780 2779 2778 2780
2781 2779 2778 2781
2782 2571 64 2782
2783 2734 2782 2783
2784 2566 30 2784
2785 2784 27 2785
2786 2744 2785 2786
2787 2473 142 2787
2788 2787 2786 2788
2789 2494 132 2789
2790 2482 72 2790
2791 2790 2789 2791
2792 2491 137 2792
2793 2736 2792 2793
2794 2754 13 2794
2795 2584 111 2795
2796 2795 2794 2796
2797 2766 2796 2797
2798 2580 12 2798
2799 2744 2798 2799
2800 2754 22 2800
2801 2583 10 2801
2802 2801 2800 2802
2803 2473 114 2803
2804 2757 2803 2804
2805 2790 2764 2805
2806 2739 2791 2806
2807 2440 86 2807
2808 2734 2807 2808
2809 2734 2807 2809
2810 2509 176 2810
2811 2810 2803 2811
2812 2495 67 2812
2813 2736 2812 2813
2814 2744 2809 2814
2815 2485 97 2815
2816 2759 2815 2816
2817 2790 2755 2817
2818 2739 2817 2818
2819 2742 128 2819
2820 2576 88 2820
2821 2820 2819 2821
2822 2572 104 2822
2823 2741 2822 2823
2824 2761 2775 2824
2825 0 140 2825
2826 2744 2825 2826
2827 2421 26 2827
2828 2776 2827 2828
2829 2489 115 2829
2830 2772 2829 2830
2831 2772 117 2831
2832 2759 2831 2832
2833 2749 17 2833
2834 2784 2833 2834
2835 2495 71 2835
2836 2578 83 2836
2837 2836 2835 2837
2838 2408 6 2838
2839 2570 77 2839
2840 2839 2838 2840
2841 2413 3 2841
2842 2757 2841 2842
2843 2839 2780 2843
2844 2776 2763 2844
2845 2420 29 2845
2846 2757 2845 2846
2847 2422 4 2847
2848 2759 2847 2848
2849 2566 23 2849
2850 2744 2849 2850
2851 2744 2849 2851
2852 2578 73 2852
2853 2739 2852 2853
2854 2742 75 2854
2855 2766 2854 2855
2856 2742 2755 2856
2857 0 183 2857
2858 2623 2857 2858
2859 2407 1 2859
2860 2744 2859 2860
2861 2492 99 2861
2862 2836 2861 2862
2863 2529 40 2863
2864 2601 2863 2864
2865 2490 123 2865
2866 2601 2865 2866
2867 2428 154 2867
2868 2700 2867 2868
2869 2409 2 2869
2870 2452 31 2870
2871 2870 2869 2871
2872 2601 2705 2872
2873 2744 2823 2873
2874 2744 2756 2874
2875 2457 74 2875
2876 2744 2875 2876
2877 2534 161 2877
2878 2601 2877 2878
2879 2490 122 2879
2880 2601 2879 2880
2881 2414 24 2881
2882 2512 69 2882
2883 2882 2881 2883
2884 0 184 2884
2885 2601 2884 2885
2886 2465 124 2886
2887 2742 2886 2887
2888 2527 151 2888
2889 2601 2888 2889
2890 1105 1161 2890
2891 977 1027 2891
2892 0 1005 2892
2893 1084 1436 2893
2894 0 1114 2894
2895 2894 2893 2895
2896 2895 2890 2896
2897 2896 948 2897
2898 2897 1006 2898
2899 979 0 2899
2900 2899 2892 2900
2901 932 967 2901
2902 980 960 2902
2903 2902 0 2903
2904 951 2891 2904
2905 979 999 2905
2906 2905 2904 2906
2907 1014 965 2907
2908 2907 981 2908
2909 0 982 2909
2910 0 1004 2910
2911 2910 2898 2911
2912 2911 962 2912
2913 0 983 2913
2914 2913 2900 2914
2915 2907 0 2915
2916 2911 0 2916
2917 1528 0 2917
2918 2910 968 2918
2919 2918 968 2919
2920 2919 957 2920
2921 1525 0 2921
2922 0 1178 2922
2923 1526 953 2923
2924 1521 1067 2924
2925 2924 1176 2925
2926 976 1156 2926
2927 2926 2901 2927
2928 2927 1179 2928
2929 1523 961 2929
2930 2929 0 2930
2931 2927 2906 2931
2932 0 1010 2932
2933 2932 1276 2933
2934 2933 2925 2934
2935 2911 2916 2935
2936 2935 2930 2936
2937 0 927 2937
2938 1109 984 2938
2939 2932 0 2939
2940 2939 2921 2940
2941 2940 2936 2941
2942 0 2934 2942
2943 2932 2915 2943
2944 2943 0 2944
2945 2932 0 2945
2946 2945 2920 2946
2947 2946 2923 2947
2948 2947 2922 2948
2949 2948 2942 2949
2950 2943 2914 2950
2951 2950 0 2951
2952 2943 2931 2952
2953 2952 2944 2953
2954 2950 0 2954
2955 2954 978 2955
2956 1122 1148 2956
2957 1123 2956 2957
2958 1124 1069 2958
2959 2958 2957 2959
2960 2943 0 2960
2961 1108 0 2961
2962 1111 1160 2962
2963 2960 2959 2963
2964 2962 2961 2964
2965 2964 2963 2965
2966 2897 954 2966
2967 2918 2898 2967
2968 2932 2903 2968
2969 2967 1146 2969
2970 2966 2908 2970
2971 2970 2909 2971
2972 2969 1181 2972
2973 2933 1173 2973
2974 2943 2917 2974
2975 2968 2912 2975
2976 1141 1081 2976
2977 2971 2976 2977
2978 2977 2934 2978
2979 2973 2941 2979
2980 2978 2949 2980
2981 1072 1083 2981
2982 2981 0 2982
2983 2950 2982 2983
2984 2954 974 2984
2985 2943 2953 2985
2986 2983 2938 2986
2987 2985 2955 2987
2988 2975 1404 2988
2989 2932 1116 2989
2990 2989 1082 2990
2991 1140 1162 2991
2992 2991 1134 2992
2993 1142 1131 2993
2994 2989 0 2994
2995 2972 1139 2995
2996 1136 1182 2996
2997 2996 2992 2997
2998 2997 2993 2998
2999 2943 2990 2999
3000 2999 2995 3000
3001 3000 0 3001
3002 1112 0 3002
3003 1112 1132 3003
3004 2980 2951 3004
3005 1118 0 3005
3006 2943 0 3006
3007 2950 915 3007
3008 1118 3002 3008
3009 3005 0 3009
3010 3009 1130 3010
3011 2974 3003 3011
3012 1135 1130 3012
3013 1135 1158 3013
3014 3000 2998 3014
3015 3006 2994 3015
3016 3008 3004 3016
3017 2980 2965 3017
3018 3007 3001 3018
3019 1904 0 3019
3020 1904 0 3020
3021 1903 3019 3021
3022 1904 1730 3022
3023 1904 1730 3023
3024 1903 3020 3024
3025 3021 1409 3025
3026 0 3023 3026
3027 3025 3024 3027
3028 3025 3024 3028
3029 3027 3026 3029
3030 1121 1120 3030
3031 3029 0 3031
3032 3030 0 3032
3033 1115 0 3033
3034 1215 1073 3034
3035 3032 3031 3035
3036 3034 3033 3036
3037 3036 3035 3037
3038 1904 0 3038
3039 3038 0 3039
3040 1904 0 3040
3041 1857 3039 3041
3042 1823 1758 3042
3043 3040 0 3043
3044 3041 987 3044
3045 1562 1752 3045
3046 3021 3042 3046
3047 2352 3043 3047
3048 1847 988 3048
3049 3044 0 3049
3050 1149 1153 3050
3051 3046 3045 3051
3052 3048 3047 3052
3053 3048 3047 3053
3054 3048 3047 3054
3055 1137 0 3055
3056 3050 3049 3056
3057 3054 3051 3057
3058 1110 1106 3058
3059 1137 1129 3059
3060 1117 3055 3060
3061 1074 0 3061
3062 3057 3056 3062
3063 3057 3056 3063
3064 3059 3058 3064
3065 3060 0 3065
3066 1075 3061 3066
3067 3064 3062 3067
3068 3066 3065 3068
3069 3068 3067 3069
3070 1138 0 3070
3071 1210 1128 3071
3072 1165 0 3072
3073 3034 1126 3073
3074 3073 3072 3074
3075 1207 1070 3075
3076 1125 3070 3076
3077 3076 3071 3077
3078 3066 3074 3078
3079 1858 0 3079
3080 3079 1772 3080
3081 3044 3080 3081
3082 3044 3080 3082
3083 3044 3080 3083
3084 3083 0 3084
3085 3014 3084 3085
3086 2979 2988 3086
3087 3086 3085 3087
3088 3013 1774 3088
3089 2984 3088 3089
3090 3008 1717 3090
3091 2986 3090 3091
3092 1804 1066 3092
3093 3092 0 3093
3094 3093 1713 3094
3095 3008 3094 3095
3096 3010 3095 3096
3097 3083 0 3097
3098 3014 3097 3098
3099 3016 3098 3099
3100 3011 1581 3100
3101 3015 3100 3101
3102 3022 1743 3102
3103 1804 1524 3103
3104 1891 0 3104
3105 3103 3102 3105
3106 3104 0 3106
3107 3106 1572 3107
3108 3011 3107 3108
3109 3106 1571 3109
3110 3105 3109 3110
3111 3012 3110 3111
3112 3108 3111 3112
3113 3017 3112 3113
3114 1163 1157 3114
3115 1659 3114 3115
3116 1826 973 3116
3117 1925 941 3117
3118 0 1444 3118
3119 1911 1469 3119
3120 1856 1459 3120
3121 3117 3116 3121
3122 3117 3116 3122
3123 2025 1383 3123
3124 3118 0 3124
3125 3119 0 3125
3126 3092 0 3126
3127 2026 1440 3127
3128 1875 1477 3128
3129 3120 0 3129
3130 2367 1025 3130
3131 3105 0 3131
3132 1830 0 3132
3133 1612 0 3133
3134 2351 1166 3134
3135 3121 0 3135
3136 1804 0 3136
3137 3123 0 3137
3138 1832 0 3138
3139 1812 0 3139
3140 1906 0 3140
3141 2135 0 3141
3142 1563 0 3142
3143 1610 0 3143
3144 3048 0 3144
3145 2384 0 3145
3146 3124 0 3146
3147 2131 1133 3147
3148 0 1171 3148
3149 3125 0 3149
3150 3126 1056 3150
3151 2395 1737 3151
3152 3127 0 3152
3153 3128 1776 3153
3154 1901 1704 3154
3155 2325 2148 3155
3156 3129 1211 3156
3157 3130 994 3157
3158 3131 1700 3158
3159 3105 3132 3159
3160 3133 1727 3160
3161 3135 3134 3161
3162 3048 3136 3162
3163 0 918 3163
3164 3138 0 3164
3165 1872 0 3165
3166 2387 0 3166
3167 1837 3139 3167
3168 3141 3140 3168
3169 1549 1699 3169
3170 2324 1458 3170
3171 1852 1487 3171
3172 3143 3142 3172
3173 3144 0 3173
3174 2150 3028 3174
3175 3145 949 3175
3176 1554 3146 3176
3177 3167 3148 3177
3178 2328 942 3178
3179 1814 1574 3179
3180 2175 1542 3180
3181 2391 1019 3181
3182 3149 0 3182
3183 3150 1041 3183
3184 3050 1508 3184
3185 3151 0 3185
3186 1829 0 3186
3187 1807 0 3187
3188 2393 3152 3188
3189 3153 0 3189
3190 3156 3155 3190
3191 3158 3157 3191
3192 2137 0 3192
3193 3057 3159 3193
3194 3161 3160 3194
3195 2326 0 3195
3196 3162 0 3196
3197 3164 3163 3197
3198 2126 0 3198
3199 1904 0 3199
3200 0 1673 3200
3201 2019 0 3201
3202 1903 1409 3202
3203 1903 1409 3203
3204 1603 0 3204
3205 3167 3166 3205
3206 2130 0 3206
3207 3169 3168 3207
3208 3171 3170 3208
3209 3173 3172 3209
3210 1799 0 3210
3211 3174 0 3211
3212 3175 0 3212
3213 1607 2146 3213
3214 0 1093 3214
3215 3179 3178 3215
3216 3181 3180 3216
3217 3183 3182 3217
3218 3208 3184 3218
3219 1606 1718 3219
3220 2017 3186 3220
3221 2017 3186 3221
3222 2017 3186 3222
3223 3188 3187 3223
3224 3190 1042 3224
3225 3193 3192 3225
3226 1615 1510 3226
3227 1865 1685 3227
3228 3198 1076 3228
3229 1560 0 3229
3230 1888 1205 3230
3231 1903 3199 3231
3232 2238 1012 3232
3233 2399 1377 3233
3234 3200 0 3234
3235 2147 0 3235
3236 3202 3201 3236
3237 1874 0 3237
3238 3205 3204 3238
3239 3206 1091 3239
3240 3208 3207 3240
3241 3209 1735 3241
3242 3212 0 3242
3243 3105 1518 3243
3244 3214 3213 3244
3245 3216 3215 3245
3246 3057 3218 3246
3247 3220 3219 3247
3248 0 1096 3248
3249 2375 1446 3249
3250 1611 0 3250
3251 1625 1577 3251
3252 0 1698 3252
3253 1609 1575 3253
3254 1998 0 3254
3255 0 1743 3255
3256 2131 0 3256
3257 2343 0 3257
3258 2340 952 3258
3259 3229 3228 3259
3260 3229 3228 3260
3261 3229 3228 3261
3262 2134 0 3262
3263 2309 1026 3263
3264 3230 1534 3264
3265 3025 3231 3265
3266 3025 3231 3266
3267 2172 0 3267
3268 3027 1580 3268
3269 3233 3232 3269
3270 3234 0 3270
3271 3235 1733 3271
3272 3203 0 3272
3273 1807 0 3273
3274 3236 1003 3274
3275 2319 1405 3275
3276 3237 1410 3276
3277 3238 0 3277
3278 3240 3239 3278
3279 3057 3243 3279
3280 3245 3244 3280
3281 3248 1517 3281
3282 2129 1180 3282
3283 3249 1446 3283
3284 3251 3250 3284
3285 3253 3252 3285
3286 3254 1550 3286
3287 1880 3255 3287
3288 2355 1384 3288
3289 3105 3257 3289
3290 3260 3258 3290
3291 1556 1751 3291
3292 3262 1143 3292
3293 3262 1143 3293
3294 2131 1104 3294
3295 1929 1057 3295
3296 3264 3263 3296
3297 2153 1007 3297
3298 3265 917 3298
3299 3268 3267 3299
3300 3269 0 3300
3301 3271 3270 3301
3302 3272 1046 3302
3303 1822 1722 3303
3304 3276 3275 3304
3305 3278 3277 3305
3306 3053 3281 3306
3307 3053 3281 3307
3308 3053 3281 3308
3309 3283 3282 3309
3310 3285 3284 3310
3311 3287 3286 3311
3312 3044 3288 3312
3313 3290 3289 3313
3314 3293 3291 3314
3315 3295 3294 3315
3316 3296 1739 3316
3317 3054 3297 3317
3318 3299 3298 3318
3319 3317 3300 3319
3320 3302 3303 3320
3321 3308 986 3321
3322 3310 3309 3322
3323 3312 3311 3323
3324 3315 3314 3324
3325 3317 3316 3325
3326 3057 3318 3326
3327 3322 3321 3327
3328 3326 3325 3328
3329 3127 0 3329
3330 0 3165 3330
3331 1838 3329 3331
3332 1838 3329 3332
3333 3203 0 3333
3334 3190 1773 3334
3335 3137 3303 3335
3336 3137 3303 3336
3337 3191 3303 3337
3338 2348 3330 3338
3339 2348 3330 3339
3340 3331 0 3340
3341 3229 3147 3341
3342 3230 1508 3342
3343 3333 1744 3343
3344 3310 0 3344
3345 3269 3334 3345
3346 3337 3335 3346
3347 3203 3199 3347
3348 3339 3165 3348
3349 3292 1594 3349
3350 3340 0 3350
3351 3341 0 3351
3352 3177 3342 3352
3353 3185 3343 3353
3354 3191 3320 3354
3355 3196 3273 3355
3356 2305 3273 3356
3357 3345 3344 3357
3358 3347 0 3358
3359 3348 0 3359
3360 3349 0 3360
3361 3269 3210 3361
3362 3211 3350 3362
3363 3352 3351 3363
3364 3353 1745 3364
3365 3269 3224 3365
3366 3357 3356 3366
3367 3053 1174 3367
3368 3358 3227 3368
3369 3359 0 3369
3370 3241 3360 3370
3371 3317 3361 3371
3372 3242 3362 3372
3373 3245 3363 3373
3374 3247 3364 3374
3375 3295 3256 3375
3376 3368 3367 3376
3377 3057 3311 3377
3378 3057 3311 3378
3379 3369 3273 3379
3380 3310 3274 3380
3381 3371 3370 3381
3382 3279 3372 3382
3383 3376 3375 3383
3384 3377 3301 3384
3385 3379 3303 3385
3386 3304 3380 3386
3387 3381 3305 3387
3388 3383 3385 3388
3389 3386 3313 3389
3390 3384 3319 3390
3391 3388 3320 3391
3392 3388 3320 3392
3393 3386 3385 3393
3394 3388 3323 3394
3395 3324 3389 3395
3396 3392 3390 3396
3397 3394 3327 3397
3398 3328 3395 3398
3399 0 3330 3399
3400 3399 1514 3400
3401 3347 0 3401
3402 3154 3400 3402
3403 3401 1445 3403
3404 3402 3189 3404
3405 3194 3385 3405
3406 3194 3385 3406
3407 3403 3195 3407
3408 3376 3047 3408
3409 3388 3346 3409
3410 3388 3346 3410
3411 3383 3197 3411
3412 3404 3223 3412
3413 3406 3225 3413
3414 3355 3407 3414
3415 3408 3226 3415
3416 3411 3409 3416
3417 3365 3412 3417
3418 3416 3320 3418
3419 3415 3414 3419
3420 3416 3366 3420
3421 3417 3374 3421
3422 3420 3419 3422
3423 3326 3391 3423
3424 3423 3393 3424
3425 3424 3396 3425
3426 3425 3398 3426
3427 3408 3176 3427
3428 3408 3303 3428
3429 3386 3427 3429
3430 3428 3217 3430
3431 3415 3354 3431
3432 3415 3354 3432
3433 3322 3429 3433
3434 3246 3430 3434
3435 3413 3432 3435
3436 3280 3433 3436
3437 3280 3433 3437
3438 3434 3373 3438
3439 3418 3435 3439
3440 3437 3382 3440
3441 3421 3438 3441
3442 3422 3439 3442
3443 3440 3387 3443
3444 3442 3441 3444
3445 3444 3443 3445
3446 3397 3445 3446
3447 3426 3446 3447
3448 0 1468 3448
3449 1804 0 3449
3450 0 1485 3450
3451 2367 0 3451
3452 3448 993 3452
3453 1612 0 3453
3454 1858 0 3454
3455 1912 0 3455
3456 2017 3449 3456
3457 1904 0 3457
3458 2024 1479 3458
3459 3203 1066 3459
3460 3451 3450 3460
3461 3048 0 3461
3462 2174 0 3462
3463 2368 1475 3463
3464 3208 0 3464
3465 3453 0 3465
3466 3454 0 3466
3467 1871 0 3467
3468 1800 0 3468
3469 1847 0 3469
3470 3237 1732 3470
3471 3044 0 3471
3472 3456 3455 3472
3473 3457 1779 3473
3474 2376 998 3474
3475 3459 3458 3475
3476 3130 3460 3476
3477 3130 3460 3477
3478 1602 0 3478
3479 3461 1427 3479
3480 2330 0 3480
3481 1849 3463 3481
3482 2313 0 3482
3483 3203 0 3483
3484 1614 0 3484
3485 3216 0 3485
3486 3054 0 3486
3487 3465 3464 3487
3488 3466 0 3488
3489 2172 1471 3489
3490 3467 0 3490
3491 1853 1085 3491
3492 3127 0 3492
3493 3468 1589 3493
3494 3025 946 3494
3495 1805 0 3495
3496 3048 0 3496
3497 3203 0 3497
3498 3469 0 3498
3499 0 993 3499
3500 3470 0 3500
3501 0 3471 3501
3502 3472 3275 3502
3503 3203 3473 3503
3504 3203 3473 3504
3505 3285 1709 3505
3506 3269 0 3506
3507 1874 0 3507
3508 3474 0 3508
3509 2133 1040 3509
3510 3475 0 3510
3511 1805 0 3511
3512 3477 1683 3512
3513 3138 0 3513
3514 3478 1511 3514
3515 3481 0 3515
3516 0 959 3516
3517 2168 3482 3517
3518 2177 1450 3518
3519 3027 3483 3519
3520 3484 0 3520
3521 1998 1465 3521
3522 3486 3485 3522
3523 3488 3487 3523
3524 3308 3489 3524
3525 3490 0 3525
3526 2180 0 3526
3527 3491 0 3527
3528 1863 0 3528
3529 1802 0 3529
3530 0 3492 3530
3531 3526 0 3531
3532 3044 3493 3532
3533 3044 3493 3533
3534 3044 3493 3534
3535 3494 3201 3535
3536 2357 2159 3536
3537 3495 985 3537
3538 3496 1476 3538
3539 3498 1463 3539
3540 3499 1503 3540
3541 3500 1714 3541
3542 3501 2062 3542
3543 3502 1394 3543
3544 3054 3503 3544
3545 3506 1708 3545
3546 1858 1078 3546
3547 1858 1078 3547
3548 3508 3507 3548
3549 3057 3509 3549
3550 1898 2144 3550
3551 3290 3510 3551
3552 3511 1015 3552
3553 3158 3512 3553
3554 3119 1080 3554
3555 3514 3513 3555
3556 1924 1728 3556
3557 3516 923 3557
3558 3518 3517 3558
3559 3296 3519 3559
3560 3520 1198 3560
3561 2017 3521 3561
3562 3063 3522 3562
3563 3524 3523 3563
3564 3161 3525 3564
3565 3057 1423 3565
3566 2315 1456 3566
3567 3526 0 3567
3568 2322 1058 3568
3569 3265 3527 3569
3570 1800 0 3570
3571 3264 3528 3571
3572 3529 1776 3572
3573 3208 3530 3573
3574 2017 0 3574
3575 3054 3531 3575
3576 3535 3533 3576
3577 3536 0 3577
3578 3538 3537 3578
3579 3540 3539 3579
3580 3541 1667 3580
3581 3543 3542 3581
3582 3544 944 3582
3583 3546 0 3583
3584 3549 3548 3584
3585 3551 3550 3585
3586 3553 3552 3586
3587 3554 1406 3587
3588 3411 3556 3588
3589 3559 3558 3589
3590 3561 3560 3590
3591 3405 3562 3591
3592 3565 3564 3592
3593 3566 1695 3593
3594 3567 1726 3594
3595 3569 3568 3595
3596 3571 3570 3596
3597 1907 0 3597
3598 2394 1144 3598
3599 3572 0 3599
3600 3573 0 3600
3601 3574 921 3601
3602 3576 3575 3602
3603 3578 3577 3603
3604 3581 3580 3604
3605 3583 1094 3605
3606 1551 0 3606
3607 3585 3584 3607
3608 3388 3586 3608
3609 3310 3590 3609
3610 3388 3592 3610
3611 3593 1376 3611
3612 3595 3594 3612
3613 3208 3596 3613
3614 3598 3597 3614
3615 3600 1402 3615
3616 3602 3601 3616
3617 3310 3603 3617
3618 3052 1681 3618
3619 3057 3605 3619
3620 3308 3606 3620
3621 3608 3607 3621
3622 3308 3611 3622
3623 3613 3612 3623
3624 3616 3615 3624
3625 3326 3617 3625
3626 3089 3618 3626
3627 3312 3620 3627
3628 3280 3621 3628
3629 3623 3622 3629
3630 3625 3624 3630
3631 3417 3628 3631
3632 3629 1537 3632
3633 3452 3463 3633
3634 3561 1734 3634
3635 3561 3045 3635
3636 3561 3045 3636
3637 3633 0 3637
3638 3484 1716 3638
3639 3634 3462 3639
3640 3526 0 3640
3641 3636 1710 3641
3642 3637 3479 3642
3643 3638 3480 3643
3644 3308 3639 3644
3645 3497 3640 3645
3646 3641 3505 3646
3647 3408 3642 3647
3648 3644 3643 3648
3649 3574 3515 3649
3650 3574 0 3650
3651 3645 0 3651
3652 3545 3646 3652
3653 3616 3555 3653
3654 3648 3647 3654
3655 3557 3649 3655
3656 3563 3655 3656
3657 0 3650 3657
3658 3579 3651 3658
3659 3652 3582 3659
3660 3653 3587 3660
3661 3588 3654 3661
3662 3589 3655 3662
3663 3656 3591 3663
3664 3656 3591 3664
3665 3656 3591 3665
3666 3599 3657 3666
3667 3052 3658 3667
3668 3659 3604 3668
3669 3661 3660 3669
3670 3609 3662 3670
3671 3610 3663 3671
3672 3666 3614 3672
3673 3064 3667 3673
3674 3619 3668 3674
3675 3670 3669 3675
3676 3394 3671 3676
3677 3394 3671 3677
3678 3194 3672 3678
3679 3673 3626 3679
3680 3627 3674 3680
3681 3676 3675 3681
3682 3630 3678 3682
3683 3680 3679 3683
3684 3681 3631 3684
3685 3682 3632 3685
3686 3684 3683 3686
3687 3686 3685 3687
3688 2128 0 3688
3689 2381 1705 3689
3690 1804 1464 3690
3691 1557 2306 3691
3692 3688 920 3692
3693 3690 3689 3693
3694 3691 0 3694
3695 3692 1441 3695
3696 3057 3693 3696
3697 3308 3694 3697
3698 3310 3311 3698
3699 3696 3695 3699
3700 3698 3697 3700
3701 3386 3699 3701
3702 3701 3700 3702
3703 3394 3390 3703
3704 3703 3702 3704
3705 3397 3704 3705
3706 2387 0 3706
3707 0 3706 3707
3708 1804 3102 3708
3709 1563 0 3709
3710 2135 1435 3710
3711 2313 0 3711
3712 1858 0 3712
3713 1894 1213 3713
3714 2313 1448 3714
3715 3052 0 3715
3716 2356 0 3716
3717 1800 0 3717
3718 2367 0 3718
3719 3707 0 3719
3720 1616 0 3720
3721 3708 1753 3721
3722 2359 0 3722
3723 3708 0 3723
3724 2313 0 3724
3725 2372 0 3725
3726 2178 0 3726
3727 3452 1757 3727
3728 3709 1747 3728
3729 3710 991 3729
3730 3710 991 3730
3731 3711 3273 3731
3732 0 1457 3732
3733 3712 0 3733
3734 3120 3713 3734
3735 3715 3714 3735
3736 1820 0 3736
3737 3716 924 3737
3738 3216 3717 3738
3739 3719 3718 3739
3740 3721 3720 3740
3741 3536 0 3741
3742 3722 955 3742
3743 1906 1690 3743
3744 0 1403 3744
3745 3723 0 3745
3746 3725 3724 3746
3747 3726 0 3747
3748 3728 3727 3748
3749 3729 0 3749
3750 3196 3731 3750
3751 3732 966 3751
3752 3733 1677 3752
3753 3734 0 3753
3754 1877 0 3754
3755 3355 3735 3755
3756 3736 1155 3756
3757 3738 3737 3757
3758 3475 3739 3758
3759 3740 0 3759
3760 3208 3741 3760
3761 1834 3742 3761
3762 2388 1018 3762
3763 3744 3743 3763
3764 3054 3745 3764
3765 2307 1792 3765
3766 2136 0 3766
3767 3746 959 3767
3768 1893 1694 3768
3769 3295 0 3769
3770 2310 1071 3770
3771 2020 0 3771
3772 3748 3747 3772
3773 3748 3747 3773
3774 3310 3749 3774
3775 3326 3750 3775
3776 0 1189 3776
3777 3752 3751 3777
3778 3216 1217 3778
3779 3753 1170 3779
3780 3755 3754 3780
3781 3757 3756 3781
3782 3308 3758 3782
3783 3760 3759 3783
3784 3524 3761 3784
3785 2342 2145 3785
3786 3269 0 3786
3787 3763 3762 3787
3788 3105 3764 3788
3789 3179 3765 3789
3790 3767 3766 3790
3791 2392 3768 3791
3792 3769 0 3792
3793 3269 3770 3793
3794 3773 3771 3794
3795 3774 1184 3795
3796 3388 3775 3796
3797 3777 3776 3797
3798 3269 3778 3798
3799 3780 3779 3799
3800 3782 3781 3800
3801 3784 3783 3801
3802 3105 3785 3802
3803 3787 3786 3803
3804 3789 3788 3804
3805 3307 1570 3805
3806 3057 3790 3806
3807 3791 0 3807
3808 3793 3792 3808
3809 3386 3794 3809
3810 3796 3795 3810
3811 3388 3797 3811
3812 3057 3798 3812
3813 3386 3799 3813
3814 3801 3800 3814
3815 3308 3802 3815
3816 3804 3803 3816
3817 3806 3805 3817
3818 3386 3807 3818
3819 3585 3808 3819
3820 3810 3809 3820
3821 3812 3811 3821
3822 3280 3813 3822
3823 3815 3814 3823
3824 3817 3816 3824
3825 3394 3818 3825
3826 3820 3819 3826
3827 3280 3821 3827
3828 3823 3822 3828
3829 3701 3396 3829
3830 3825 3824 3830
3831 3827 3826 3831
3832 3829 3828 3832
3833 3831 3830 3833
3834 3833 3832 3834
3835 3216 0 3835
3836 3052 3835 3836
3837 1922 1749 3837
3838 3317 3836 3838
3839 3269 0 3839
3840 3179 3837 3840
3841 3585 3838 3841
3842 3840 3839 3842
3843 3322 3841 3843
3844 3099 3842 3844
3845 3326 3558 3845
3846 3280 3843 3846
3847 3394 3844 3847
3848 3701 3845 3848
3849 3394 3846 3849
3850 3394 3846 3850
3851 3848 3847 3851
3852 3425 3850 3852
3853 3852 3851 3853
3854 2179 1000 3854
3855 3854 0 3855
3856 3734 0 3856
3857 1840 0 3857
3858 3855 1398 3858
3859 3856 0 3859
3860 3857 0 3860
3861 3716 0 3861
3862 2126 1434 3862
3863 2386 0 3863
3864 2377 0 3864
3865 1879 0 3865
3866 3859 3858 3866
3867 1851 0 3867
3868 2134 0 3868
3869 3083 3860 3869
3870 2339 1028 3870
3871 3861 1053 3871
3872 3259 3862 3872
3873 3864 3863 3873
3874 3866 3865 3874
3875 3867 0 3875
3876 3868 1701 3876
3877 1900 0 3877
3878 3869 950 3878
3879 3871 3870 3879
3880 3216 1185 3880
3881 2327 943 3881
3882 2398 0 3882
3883 3872 996 3883
3884 3874 3873 3884
3885 3296 3875 3885
3886 3877 3876 3886
3887 3879 3878 3887
3888 3050 3880 3888
3889 3075 2303 3889
3890 2131 0 3890
3891 1647 0 3891
3892 3881 0 3892
3893 3883 3882 3893
3894 3885 3884 3894
3895 3887 3886 3895
3896 3888 3037 3896
3897 3290 3889 3897
3898 3890 1197 3898
3899 3892 3891 3899
3900 3310 3893 3900
3901 3895 3894 3901
3902 3897 3896 3902
3903 3052 1599 3903
3904 3899 3898 3904
3905 3901 3900 3905
3906 3388 3902 3906
3907 3904 3903 3907
3908 3906 3905 3908
3909 3701 3907 3909
3910 3909 3908 3910
3911 2378 0 3911
3912 2333 1188 3912
3913 2364 0 3913
3914 1801 0 3914
3915 1915 0 3915
3916 3911 0 3916
3917 1882 1097 3917
3918 3912 1199 3918
3919 3235 3913 3919
3920 3162 3914 3920
3921 3054 3915 3921
3922 3916 1204 3922
3923 3918 3917 3923
3924 2150 3919 3924
3925 3547 1704 3925
3926 3921 3920 3926
3927 3474 0 3927
3928 3923 3922 3928
3929 0 1460 3929
3930 1914 0 3930
3931 3924 0 3931
3932 3925 0 3932
3933 3926 1671 3933
3934 3928 3927 3934
3935 3057 1151 3935
3936 1804 0 3936
3937 3929 0 3937
3938 2345 3930 3938
3939 3932 3931 3939
3940 3934 3933 3940
3941 3935 3320 3941
3942 2369 0 3942
3943 2022 0 3943
3944 3936 0 3944
3945 2358 1462 3945
3946 3938 3937 3946
3947 3105 1739 3947
3948 3355 3335 3948
3949 3940 3939 3949
3950 3388 3941 3950
3951 2021 3942 3951
3952 3383 3556 3952
3953 0 3943 3953
3954 0 3944 3954
3955 3057 3945 3955
3956 3879 3946 3956
3957 3290 3947 3957
3958 3388 3948 3958
3959 3950 3949 3959
3960 3337 3951 3960
3961 3310 3582 3961
3962 3952 3431 3962
3963 3954 3953 3963
3964 3956 3955 3964
3965 3245 3957 3965
3966 3959 3958 3966
3967 3322 3654 3967
3968 3961 3960 3968
3969 3388 3962 3969
3970 3964 3963 3970
3971 3324 3965 3971
3972 3967 3966 3972
3973 3969 3968 3973
3974 3971 3970 3974
3975 3973 3972 3975
3976 3909 3396 3976
3977 3975 3974 3977
3978 3677 3976 3978
3979 3978 3977 3979
3980 3022 0 3980
3981 2329 1453 3981
3982 1885 994 3982
3983 3041 3460 3983
3984 1598 1791 3984
3985 3980 1755 3985
3986 2332 0 3986
3987 3052 0 3987
3988 0 1793 3988
3989 3579 3981 3989
3990 1597 1738 3990
3991 3983 3982 3991
3992 3216 0 3992
3993 3208 0 3993
3994 3203 3231 3994
3995 3985 3984 3995
3996 3987 3986 3996
3997 3989 3988 3997
3998 3571 1746 3998
3999 3991 3990 3999
4000 3269 3992 4000
4001 3475 3993 4001
4002 1860 0 4002
4003 3994 0 4003
4004 1628 1576 4004
4005 3995 1582 4005
4006 3315 3996 4006
4007 3245 3997 4007
4008 3999 3998 4008
4009 4001 4000 4009
4010 4003 4002 4010
4011 4005 4004 4011
4012 4007 4006 4012
4013 4009 4008 4013
4014 4011 4010 4014
4015 3812 4012 4015
4016 4014 4013 4016
4017 3701 4015 4017
4018 3394 4016 4018
4019 4018 4017 4019
4020 4018 4017 4020
4021 3848 4020 4021
4022 3848 4020 4022
4023 2402 0 4023
4024 2363 1169 4024
4025 2125 0 4025
4026 2326 0 4026
4027 2173 0 4027
4028 0 933 4028
4029 1844 0 4029
4030 0 1102 4030
4031 0 2159 4031
4032 2127 0 4032
4033 4023 1412 4033
4034 0 931 4034
4035 3261 0 4035
4036 3491 1033 4036
4037 3167 947 4037
4038 4024 0 4038
4039 4026 4025 4039
4040 1839 1389 4040
4041 2372 0 4041
4042 2379 1490 4042
4043 4028 4027 4043
4044 2016 0 4044
4045 1918 3455 4045
4046 1897 4029 4046
4047 2025 0 4047
4048 3526 0 4048
4049 2372 0 4049
4050 4030 0 4050
4051 1820 4031 4051
4052 4032 3020 4052
4053 1836 0 4053
4054 2399 0 4054
4055 3877 0 4055
4056 4033 0 4056
4057 4034 1420 4057
4058 4035 1568 4058
4059 4037 4036 4059
4060 3491 3215 4060
4061 4039 4038 4061
4062 3054 4040 4062
4063 0 1484 4063
4064 3454 1481 4064
4065 4041 0 4065
4066 3269 4042 4066
4067 3710 4043 4067
4068 4045 4044 4068
4069 1902 3026 4069
4070 2171 0 4070
4071 3456 4046 4071
4072 1862 0 4072
4073 2316 0 4073
4074 4047 0 4074
4075 4048 1497 4075
4076 3726 0 4076
4077 4049 1103 4077
4078 1827 0 4078
4079 1813 1039 4079
4080 4050 1668 4080
4081 3348 1400 4081
4082 4051 0 4082
4083 3027 4052 4083
4084 4053 1700 4084
4085 4054 0 4085
4086 1873 0 4086
4087 0 1704 4087
4088 4056 4055 4088
4089 4058 4057 4089
4090 4060 4059 4090
4091 3696 4061 4091
4092 3044 0 4092
4093 0 1460 4093
4094 3497 1175 4094
4095 4062 1452 4095
4096 3154 3186 4096
4097 1867 4063 4097
4098 4064 1539 4098
4099 3491 0 4099
4100 1850 1101 4100
4101 3477 0 4101
4102 0 1697 4102
4103 3200 0 4103
4104 3598 0 4104
4105 3052 1150 4105
4106 4065 3865 4106
4107 3057 4066 4107
4108 4067 0 4108
4109 3567 0 4109
4110 4068 1732 4110
4111 0 4069 4111
4112 4071 4070 4112
4113 3208 4072 4113
4114 4074 4073 4114
4115 4076 4075 4115
4116 4078 4077 4116
4117 3308 4079 4117
4118 4081 4080 4118
4119 1927 4082 4119
4120 3616 3737 4120
4121 1816 0 4121
4122 4083 0 4122
4123 0 1488 4123
4124 0 1061 4124
4125 4084 3460 4125
4126 4086 4085 4126
4127 3190 935 4127
4128 4087 0 4128
4129 4118 4088 4129
4130 4090 4089 4130
4131 3616 4091 4131
4132 3050 4092 4132
4133 4093 0 4133
4134 3054 4094 4134
4135 3296 4095 4135
4136 4096 0 4136
4137 4097 0 4137
4138 4136 4098 4138
4139 4100 4099 4139
4140 4101 1101 4140
4141 4103 4102 4141
4142 3348 0 4142
4143 3269 4104 4143
4144 3194 4105 4144
4145 4118 4106 4145
4146 4107 3662 4146
4147 4108 0 4147
4148 4110 4109 4148
4149 4111 0 4149
4150 4113 4112 4150
4151 4115 4114 4151
4152 3991 3606 4152
4153 4117 4116 4153
4154 2185 1096 4154
4155 4118 1413 4155
4156 4120 4119 4156
4157 4122 4121 4157
4158 4123 0 4158
4159 4125 4124 4159
4160 3574 1736 4160
4161 4127 4126 4161
4162 3269 4128 4162
4163 3475 1098 4163
4164 3310 3772 4164
4165 3887 4129 4165
4166 4131 4130 4166
4167 3057 4132 4167
4168 4133 1447 4168
4169 4134 0 4169
4170 3310 3221 4170
4171 4136 1539 4171
4172 4138 4137 4172
4173 3924 0 4173
4174 4140 4139 4174
4175 3379 4141 4175
4176 4142 1379 4176
4177 4144 4143 4177
4178 3595 1043 4178
4179 3348 2140 4179
4180 4146 4145 4180
4181 4148 4147 4181
4182 4150 4149 4182
4183 4152 4151 4183
4184 3386 4153 4184
4185 3308 4154 4185
4186 4156 4155 4186
4187 4158 4157 4187
4188 3310 4159 4188
4189 4160 0 4189
4190 4162 4161 4190
4191 4164 4163 4191
4192 3815 1031 4192
4193 4166 4165 4193
4194 3315 1044 4194
4195 3904 4167 4195
4196 3879 4168 4196
4197 3269 4169 4197
4198 3216 1590 4198
4199 3406 4171 4199
4200 3386 4172 4200
4201 4173 1595 4201
4202 3388 3225 4202
4203 3416 3391 4203
4204 4175 4174 4204
4205 4175 4174 4205
4206 4177 4176 4206
4207 3326 4178 4207
4208 4180 4179 4208
4209 4182 4181 4209
4210 4184 4183 4210
4211 4186 4185 4211
4212 4188 4187 4212
4213 4190 4189 4213
4214 3280 4191 4214
4215 4193 4192 4215
4216 4195 4194 4216
4217 3326 4196 4217
4218 3524 4197 4218
4219 4200 4199 4219
4220 3940 4201 4220
4221 4203 4202 4221
4222 3701 4205 4222
4223 4208 4206 4223
4224 4208 4207 4224
4225 3388 4209 4225
4226 4211 4210 4226
4227 3804 4212 4227
4228 4214 4213 4228
4229 3701 4215 4229
4230 4217 4216 4230
4231 3804 4218 4231
4232 4221 4220 4232
4233 4224 4223 4233
4234 3959 4225 4234
4235 4227 4226 4235
4236 4229 4228 4236
4237 4231 4230 4237
4238 4234 3828 4238
4239 4236 4235 4239
4240 4136 1547 4240
4241 4135 4240 4241
4242 3961 4204 4242
4243 4170 4241 4243
4244 3971 4242 4244
4245 4243 4198 4245
4246 3424 4244 4246
4247 4219 4245 4247
4248 4222 4246 4248
4249 4232 4247 4249
4250 4233 4248 4250
4251 4249 4237 4251
4252 4238 4250 4252
4253 4251 4239 4253
4254 4253 4252 4254
4255 2387 0 4255
4256 2371 1442 4256
4257 0 1767 4257
4258 4255 1036 4258
4259 3868 4256 4259
4260 2361 0 4260
4261 4257 0 4261
4262 4259 4258 4262
4263 3708 0 4263
4264 3290 4260 4264
4265 4261 1529 4265
4266 4262 0 4266
4267 1626 1583 4267
4268 1913 0 4268
4269 4263 0 4269
4270 2181 0 4270
4271 4264 0 4271
4272 3044 4265 4272
4273 4266 1200 4273
4274 3269 2142 4274
4275 3269 4267 4275
4276 4268 1741 4276
4277 3296 4269 4277
4278 2313 0 4278
4279 4270 0 4279
4280 4272 4271 4280
4281 3247 4273 4281
4282 3310 4274 4282
4283 3245 4275 4283
4284 3635 4276 4284
4285 3386 4277 4285
4286 3518 4278 4286
4287 3777 4279 4287
4288 3245 4280 4288
4289 4282 4281 4289
4290 3091 1569 4290
4291 4146 4283 4291
4292 3365 4284 4292
4293 3322 4285 4293
4294 4287 4286 4294
4295 4289 4288 4295
4296 3322 4290 4296
4297 4291 3431 4297
4298 4293 4292 4298
4299 4295 4294 4299
4300 4297 4296 4300
4301 4299 4298 4301
4302 4234 4300 4302
4303 3909 4301 4303
4304 4303 4302 4304
4305 3686 4304 4305
4306 1800 945 4306
4307 3730 4306 4307
4308 1627 1720 4308
4309 1612 0 4309
4310 1891 0 4310
4311 0 1301 4311
4312 0 1520 4312
4313 1861 1416 4313
4314 3911 1702 4314
4315 1630 0 4315
4316 2017 0 4316
4317 4307 3186 4317
4318 2318 1491 4318
4319 4309 4308 4319
4320 2317 1468 4320
4321 4310 1113 4321
4322 3120 0 4322
4323 4311 0 4323
4324 3481 0 4324
4325 1883 4312 4325
4326 3454 1411 4326
4327 4314 4313 4327
4328 3216 4315 4328
4329 4317 4316 4329
4330 3105 4318 4330
4331 3912 3917 4331
4332 1612 0 4332
4333 4319 0 4333
4334 4320 0 4334
4335 3490 0 4335
4336 4322 4321 4336
4337 4323 0 4337
4338 4324 0 4338
4339 4326 4325 4339
4340 4327 0 4340
4341 3598 0 4341
4342 4330 4329 4342
4343 1918 1767 4343
4344 4331 1060 4344
4345 4333 4332 4345
4346 3054 4334 4346
4347 4110 3594 4347
4348 1917 1578 4348
4349 4335 1482 4349
4350 1806 1532 4350
4351 4336 1164 4351
4352 3315 4337 4352
4353 3048 1461 4353
4354 3208 0 4354
4355 1218 0 4355
4356 4081 0 4356
4357 4339 4338 4357
4358 4262 4340 4358
4359 4341 1029 4359
4360 3052 4343 4360
4361 4345 4344 4361
4362 4346 1723 4362
4363 3613 4347 4363
4364 3036 1588 4364
4365 3721 4348 4365
4366 3357 4349 4366
4367 3524 3187 4367
4368 0 1777 4368
4369 3491 4350 4369
4370 3105 1472 4370
4371 4351 3981 4371
4372 3585 4352 4372
4373 3105 4353 4373
4374 4354 1768 4374
4375 3269 4355 4375
4376 4357 4356 4376
4377 3310 4358 4377
4378 4361 4360 4378
4379 4363 4362 4379
4380 3653 4364 4380
4381 4366 4365 4381
4382 4272 4367 4382
4383 4369 4368 4383
4384 4371 4370 4384
4385 3524 4372 4385
4386 4373 4080 4386
4387 4375 4374 4387
4388 4377 4376 4388
4389 3804 4379 4389
4390 4381 4380 4390
4391 4387 4382 4391
4392 3057 4383 4392
4393 4385 4384 4393
4394 4387 4386 4394
4395 3246 4388 4395
4396 4391 4390 4396
4397 3386 4392 4397
4398 4394 4393 4398
4399 4395 3813 4399
4400 3701 4296 4400
4401 4397 4396 4401
4402 4399 4398 4402
4403 4402 4401 4403
4404 4328 1051 4404
4405 4328 4404 4405
4406 4342 4405 4406
4407 4406 4359 4407
4408 4378 4407 4408
4409 4389 4408 4409
4410 3676 4409 4410
4411 4410 4400 4411
4412 4403 4411 4412
4413 1624 1678 4413
4414 3336 4413 4414
4415 1600 1191 4415
4416 4414 0 4416
4417 3399 0 4417
4418 2316 0 4418
4419 4415 0 4419
4420 3337 4416 4420
4421 4417 0 4421
4422 4418 1545 4422
4423 3408 4419 4423
4424 3388 4420 4424
4425 3310 4421 4425
4426 3057 4422 4426
4427 3290 1724 4427
4428 4423 1760 4428
4429 3413 4424 4429
4430 3245 3378 4430
4431 4426 4425 4431
4432 3245 3313 4432
4433 3310 4427 4433
4434 3105 1177 4434
4435 3392 4428 4435
4436 3969 4429 4436
4437 3392 4430 4437
4438 4432 4431 4438
4439 3324 4433 4439
4440 3812 4434 4440
4441 3394 4435 4441
4442 4437 4436 4442
4443 4439 4438 4443
4444 3388 4440 4444
4445 4442 4441 4445
4446 4444 4443 4446
4447 3425 4445 4447
4448 4447 4446 4448
4449 3686 4448 4449
4450 3936 919 4450
4451 1647 1586 4451
4452 1870 0 4452
4453 1909 1688 4453
4454 1604 0 4454
4455 4450 922 4455
4456 1548 0 4456
4457 3468 1543 4457
4458 3881 4451 4458
4459 4452 0 4459
4460 3216 0 4460
4461 1896 0 4461
4462 3216 4453 4462
4463 2314 1024 4463
4464 4455 4454 4464
4465 1855 0 4465
4466 2350 0 4466
4467 2169 1451 4467
4468 2169 1451 4468
4469 3130 0 4469
4470 1803 1591 4470
4471 4456 0 4471
4472 3044 4457 4472
4473 4458 0 4473
4474 4460 4459 4474
4475 4462 4461 4475
4476 0 1683 4476
4477 4463 0 4477
4478 3150 989 4478
4479 4464 0 4479
4480 4466 4465 4480
4481 4468 0 4481
4482 3518 0 4482
4483 2308 1496 4483
4484 4469 0 4484
4485 3052 4470 4485
4486 1821 1573 4486
4487 4472 4471 4487
4488 0 1750 4488
4489 4474 4473 4489
4490 3290 4475 4490
4491 2063 1020 4491
4492 0 1495 4492
4493 2268 916 4493
4494 4476 1783 4494
4495 1828 4477 4495
4496 4479 4478 4496
4497 3105 4480 4497
4498 4482 4481 4498
4499 3477 4483 4499
4500 4485 4484 4500
4501 3179 4486 4501
4502 3269 4487 4502
4503 2403 1725 4503
4504 1558 4488 4504
4505 4490 4489 4505
4506 3081 4491 4506
4507 4492 1672 4507
4508 4493 1190 4508
4509 3052 4494 4509
4510 3296 4495 4510
4511 4497 4496 4511
4512 3326 4498 4512
4513 4499 0 4513
4514 4501 4500 4514
4515 3408 4502 4515
4516 3057 4503 4516
4517 4504 1665 4517
4518 3801 4505 4518
4519 3386 4430 4519
4520 4506 1086 4520
4521 3904 3558 4521
4522 4508 4507 4522
4523 4510 4509 4523
4524 3812 4511 4524
4525 3322 4512 4525
4526 2987 4513 4526
4527 4515 4514 4527
4528 3388 4516 4528
4529 3585 4517 4529
4530 3324 4518 4530
4531 3392 4519 4531
4532 4521 4520 4532
4533 3585 4522 4533
4534 3280 4523 4534
4535 3973 3391 4535
4536 4525 4524 4536
4537 3415 3320 4537
4538 3101 4526 4538
4539 4528 4527 4539
4540 4530 4529 4540
4541 3394 4531 4541
4542 4533 4532 4542
4543 4535 4534 4543
4544 3703 4536 4544
4545 3388 4537 4545
4546 4539 4538 4546
4547 4541 4540 4547
4548 3701 4542 4548
4549 4544 4543 4549
4550 3424 4545 4550
4551 4547 4546 4551
4552 3703 4548 4552
4553 4550 4549 4553
4554 3684 4551 4554
4555 4553 4552 4555
4556 4555 4554 4556
4557 4555 3685 4557
4558 3416 3775 4558
4559 3969 4558 4559
4560 3324 3069 4560
4561 4559 3632 4561
4562 3394 4560 4562
4563 4562 4561 4563
4564 4555 4563 4564
4565 3167 0 4565
4566 2374 0 4566
4567 1819 939 4567
4568 1605 1775 4568
4569 4565 936 4569
4570 1827 1099 4570
4571 4567 4566 4571
4572 4568 1670 4572
4573 4570 4569 4573
4574 4571 1499 4574
4575 3748 1002 4575
4576 4573 4572 4576
4577 1613 1787 4577
4578 3491 1196 4578
4579 3337 3750 4579
4580 3383 3356 4580
4581 4575 4574 4581
4582 4576 3356 4582
4583 3296 1544 4583
4584 3018 4577 4584
4585 3057 4578 4585
4586 3405 4579 4586
4587 3416 4202 4587
4588 4581 4580 4588
4589 4366 4582 4589
4590 4584 4583 4590
4591 3077 4585 4591
4592 4587 4586 4592
4593 4589 4588 4593
4594 4591 4590 4594
4595 3424 4592 4595
4596 4437 4593 4596
4597 3394 4594 4597
4598 4596 4595 4598
4599 4598 4597 4599
4600 4555 4599 4600
4601 3092 0 4601
4602 2147 0 4602
4603 1924 0 4603
4604 4602 4601 4604
4605 1608 0 4605
4606 3332 0 4606
4607 3734 0 4607
4608 4603 0 4608
4609 4605 4604 4609
4610 4606 0 4610
4611 4607 0 4611
4612 4608 1675 4612
4613 3296 4609 4613
4614 2020 1674 4614
4615 4611 4610 4615
4616 4613 4612 4616
4617 1608 1679 4617
4618 4614 0 4618
4619 4616 4615 4619
4620 3789 4617 4620
4621 3408 4618 4621
4622 3386 4619 4622
4623 3388 4620 4623
4624 3113 4621 4624
4625 4623 4622 4625
4626 4625 4624 4626
4627 4555 4626 4627
4628 4555 4301 4628
4629 3130 1507 4629
4630 2149 2143 4630
4631 3477 1032 4631
4632 1800 0 4632
4633 4336 0 4633
4634 2404 0 4634
4635 2380 1504 4635
4636 4629 0 4636
4637 3574 955 4637
4638 4630 0 4638
4639 3269 1430 4639
4640 4631 0 4640
4641 1805 4632 4641
4642 2311 2138 4642
4643 1817 0 4643
4644 2147 1704 4644
4645 2135 0 4645
4646 2268 0 4646
4647 1923 1703 4647
4648 4307 3222 4648
4649 4633 1193 4649
4650 2390 0 4650
4651 3046 1742 4651
4652 3518 969 4652
4653 3119 4634 4653
4654 3857 4635 4654
4655 4637 4636 4655
4656 4638 0 4656
4657 4640 4639 4657
4658 0 959 4658
4659 4641 0 4659
4660 2018 0 4660
4661 4643 4642 4661
4662 4644 0 4662
4663 4645 0 4663
4664 3459 0 4664
4665 1880 0 4665
4666 2362 1145 4666
4667 3763 4646 4667
4668 4648 4647 4668
4669 4649 1778 4669
4670 4667 0 4670
4671 3983 0 4671
4672 4650 1506 4672
4673 4651 1065 4673
4674 4652 1419 4674
4675 4654 4653 4675
4676 4657 4655 4676
4677 4657 4656 4677
4678 3137 1478 4678
4679 3454 1516 4679
4680 2369 1034 4680
4681 4658 1492 4681
4682 1614 1716 4682
4683 1858 1381 4683
4684 3021 1770 4684
4685 3167 0 4685
4686 4314 4659 4686
4687 0 1794 4687
4688 2347 1454 4688
4689 2337 1062 4689
4690 2313 0 4690
4691 4660 1470 4691
4692 3497 0 4692
4693 4662 4661 4693
4694 1645 1785 4694
4695 1644 1761 4695
4696 0 1437 4696
4697 4663 0 4697
4698 3518 1515 4698
4699 2131 1079 4699
4700 3734 0 4700
4701 4665 4664 4701
4702 4667 4666 4702
4703 4668 4669 4703
4704 4670 4669 4704
4705 4671 1594 4705
4706 4673 4672 4706
4707 4675 4674 4707
4708 3310 4676 4708
4709 3696 4677 4709
4710 4679 4678 4710
4711 4314 0 4711
4712 4681 4680 4712
4713 4683 4682 4713
4714 3338 0 4714
4715 4684 0 4715
4716 4685 0 4716
4717 2366 4686 4717
4718 3310 4687 4718
4719 3053 0 4719
4720 4689 4688 4720
4721 4690 1596 4721
4722 4691 1498 4722
4723 4692 1407 4723
4724 3167 1206 4724
4725 4693 1048 4725
4726 4695 4694 4726
4727 4697 4696 4727
4728 3269 4698 4728
4729 3229 0 4729
4730 3261 4699 4730
4731 4700 1489 4731
4732 3216 1592 4732
4733 3054 1769 4733
4734 3310 4701 4734
4735 4703 4702 4735
4736 3616 4704 4736
4737 3383 4705 4737
4738 4707 4706 4738
4739 4709 4708 4739
4740 4188 4710 4740
4741 4712 4711 4741
4742 1876 0 4742
4743 3481 0 4743
4744 3120 0 4744
4745 1925 1030 4745
4746 4713 0 4746
4747 4715 4714 4747
4748 4717 4716 4748
4749 4272 4718 4749
4750 4720 4719 4750
4751 4722 4721 4751
4752 4724 4723 4752
4753 4373 4725 4753
4754 3386 4726 4754
4755 4728 4727 4755
4756 3616 3886 4756
4757 4729 0 4757
4758 3295 4730 4758
4759 4731 1536 4759
4760 3308 4732 4760
4761 4734 4733 4761
4762 4736 4735 4762
4763 3796 4737 4763
4764 4739 4738 4764
4765 3246 4740 4765
4766 3326 4741 4766
4767 4743 4742 4767
4768 4743 993 4768
4769 3491 929 4769
4770 4745 4744 4770
4771 4746 0 4771
4772 0 1693 4772
4773 1928 4747 4773
4774 4749 4748 4774
4775 3793 4750 4775
4776 3524 4751 4776
4777 4753 4752 4777
4778 4755 4754 4778
4779 4756 3963 4779
4780 4758 4757 4780
4781 3619 4759 4781
4782 3793 4760 4782
4783 3388 4761 4783
4784 4763 4762 4784
4785 4765 4764 4785
4786 3388 4766 4786
4787 4768 4767 4787
4788 4770 4769 4788
4789 3308 4771 4789
4790 4773 4772 4790
4791 4775 4774 4791
4792 4776 4790 4792
4793 3386 4777 4793
4794 4779 4778 4794
4795 3388 4780 4795
4796 3315 4781 4796
4797 3322 4782 4797
4798 3322 4782 4798
4799 3701 4783 4799
4800 4785 4784 4800
4801 3701 4786 4801
4802 3394 3822 4802
4803 4788 4787 4803
4804 4501 4789 4804
4805 4791 4790 4805
4806 4793 4792 4806
4807 4795 4794 4807
4808 3959 3664 4808
4809 3326 4796 4809
4810 3394 4797 4810
4811 4800 4799 4811
4812 4802 4801 4812
4813 4804 4803 4813
4814 4806 4805 4814
4815 4808 4807 4815
4816 4810 4809 4816
4817 4812 4811 4817
4818 4814 4813 4818
4819 4816 4815 4819
4820 4233 4817 4820
4821 4819 4818 4821
4822 4821 4820 4822
4823 2128 0 4823
4824 1895 4823 4824
4825 4824 0 4825
4826 2152 2141 4826
4827 2373 1194 4827
4828 0 1467 4828
4829 4825 1509 4829
4830 1866 0 4830
4831 2349 1195 4831
4832 4827 4826 4832
4833 1818 0 4833
4834 0 997 4834
4835 4828 1202 4835
4836 3567 0 4836
4837 3452 0 4837
4838 4724 4829 4838
4839 4830 3737 4839
4840 2382 4831 4840
4841 3936 0 4841
4842 2372 0 4842
4843 1846 0 4843
4844 4832 1100 4844
4845 3711 963 4845
4846 4310 0 4846
4847 1825 1167 4847
4848 4311 0 4848
4849 1869 0 4849
4850 2403 4833 4850
4851 4834 1022 4851
4852 4060 4835 4852
4853 4837 4836 4853
4854 4839 4838 4854
4855 3082 4840 4855
4856 1930 0 4856
4857 4842 4841 4857
4858 4843 1382 4858
4859 3748 4844 4859
4860 3777 4845 4860
4861 1859 0 4861
4862 3868 0 4862
4863 4846 1092 4863
4864 2344 4847 4864
4865 4848 0 4865
4866 3733 4849 4866
4867 4851 4850 4867
4868 3881 0 4868
4869 3052 1795 4869
4870 3869 1455 4870
4871 3616 4852 4871
4872 4854 4853 4872
4873 3308 4855 4873
4874 3315 4856 4874
4875 3205 4857 4875
4876 4272 4858 4876
4877 4860 4859 4877
4878 4877 3795 4878
4879 4862 4861 4879
4880 3476 4863 4880
4881 3616 4159 4881
4882 4865 4864 4882
4883 4867 4866 4883
4884 4868 914 4884
4885 3290 4869 4885
4886 3879 4870 4886
4887 4871 4737 4887
4888 4873 4872 4888
4889 3793 4874 4889
4890 3386 4875 4890
4891 4877 4876 4891
4892 3406 4878 4892
4893 4879 1380 4893
4894 4881 4880 4894
4895 4883 4882 4895
4896 3308 4884 4896
4897 4886 4885 4897
4898 4888 4887 4898
4899 3246 4889 4899
4900 3388 4890 4900
4901 3388 4890 4901
4902 4892 4891 4902
4903 4894 4893 4903
4904 3388 4895 4904
4905 3386 4896 4905
4906 3326 4897 4906
4907 3701 4898 4907
4908 4900 4899 4908
4909 3280 3795 4909
4910 3394 4902 4910
4911 4904 4903 4911
4912 3673 4905 4912
4913 3388 4906 4913
4914 4908 4907 4914
4915 3829 4909 4915
4916 3701 4910 4916
4917 3703 4911 4917
4918 4913 4912 4918
4919 4915 4914 4919
4920 4917 4916 4920
4921 4018 4918 4921
4922 4920 4919 4922
4923 4922 4921 4923
4924 4923 3447 4924
4925 3909 4910 4925
4926 4925 4599 4926
4927 4255 0 4927
4928 2151 0 4928
4929 1821 0 4929
4930 4928 4927 4930
4931 1858 0 4931
4932 0 1434 4932
4933 1808 938 4933
4934 4929 1689 4934
4935 3046 1764 4935
4936 4930 0 4936
4937 3551 4931 4937
4938 2131 4932 4938
4939 0 1023 4939
4940 4934 4933 4940
4941 3105 4935 4941
4942 4937 4936 4942
4943 3261 4938 4943
4944 4939 1008 4944
4945 4940 1052 4945
4946 4942 4941 4946
4947 4943 1538 4947
4948 4945 4944 4948
4949 4946 1584 4949
4950 3096 4947 4950
4951 3322 4948 4951
4952 3078 4949 4952
4953 4951 4950 4953
4954 3701 4952 4954
4955 4954 4953 4955
4956 4547 4955 4956
4957 3684 4956 4957
4958 3686 4957 4958
4959 4925 4958 4959
4960 4925 3687 4960
4961 4925 4305 4961
4962 1904 0 4962
4963 4962 1696 4963
4964 0 1399 4964
4965 1847 1159 4965
4966 4964 4963 4966
4967 1884 0 4967
4968 4966 4965 4968
4969 4967 1473 4969
4970 4968 1013 4970
4971 2403 0 4971
4972 0 1221 4972
4973 3498 0 4973
4974 1884 1208 4974
4975 1555 1664 4975
4976 0 1564 4976
4977 3637 4969 4977
4978 4970 1397 4978
4979 3595 4971 4979
4980 4973 4972 4980
4981 4974 1505 4981
4982 4062 4975 4982
4983 3205 3479 4983
4984 4980 4976 4984
4985 4978 4977 4985
4986 4614 1687 4986
4987 3613 4979 4987
4988 4980 0 4988
4989 4982 4981 4989
4990 3408 4983 4990
4991 4985 4984 4991
4992 4987 4986 4992
4993 4989 4988 4993
4994 4991 4990 4994
4995 3812 4992 4995
4996 4994 4993 4996
4997 3394 4995 4997
4998 3959 4996 4998
4999 3909 4997 4999
5000 4901 4998 5000
5001 3833 4999 5001
5002 5001 5000 5002
5003 0 1748 5003
5004 3491 926 5004
5005 3216 5003 5005
5006 3052 5004 5006
5007 1848 1391 5007
5008 3266 1428 5008
5009 3046 1045 5009
5010 1841 0 5010
5011 3027 1421 5011
5012 5006 5005 5012
5013 3179 1786 5013
5014 2396 0 5014
5015 3452 1564 5015
5016 3167 0 5016
5017 5007 3275 5017
5018 5008 0 5018
5019 3296 5009 5019
5020 3456 1415 5020
5021 2162 5010 5021
5022 2335 1378 5022
5023 2169 0 5023
5024 4641 1385 5024
5025 1887 1152 5025
5026 5011 0 5026
5027 1845 1087 5027
5028 4493 0 5028
5029 3310 5012 5029
5030 4272 4503 5030
5031 3057 5013 5031
5032 1552 0 5032
5033 5014 1396 5033
5034 5015 1494 5034
5035 5017 5016 5035
5036 5019 5018 5036
5037 0 1429 5037
5038 1864 0 5038
5039 5020 1392 5039
5040 0 5021 5040
5041 1890 1055 5041
5042 3127 0 5042
5043 3203 1418 5043
5044 1886 0 5044
5045 1612 1721 5045
5046 2176 1433 5046
5047 3119 0 5047
5048 0 5022 5048
5049 5023 1474 5049
5050 5024 1682 5050
5051 2370 1782 5051
5052 5026 5025 5052
5053 5028 5027 5053
5054 5030 5029 5054
5055 3115 5031 5055
5056 4062 5032 5056
5057 5033 0 5057
5058 5035 5034 5058
5059 3386 5036 5059
5060 5038 5037 5060
5061 5040 5039 5061
5062 3573 5041 5062
5063 1919 5042 5063
5064 5043 1789 5064
5065 5045 5044 5065
5066 3057 5046 5066
5067 5047 928 5067
5068 5048 992 5068
5069 5050 5049 5069
5070 5051 0 5070
5071 3269 0 5071
5072 2139 1068 5072
5073 4832 5053 5073
5074 5055 5054 5074
5075 3324 4754 5075
5076 3392 5056 5076
5077 3108 5057 5077
5078 5059 5058 5078
5079 5061 5060 5079
5080 4828 0 5080
5081 5062 0 5081
5082 5064 5063 5082
5083 5066 5065 5083
5084 5068 5067 5084
5085 3357 5069 5085
5086 5071 5070 5086
5087 3789 5072 5087
5088 5075 5074 5088
5089 3967 3663 5089
5090 3609 5076 5090
5091 3245 5077 5091
5092 3609 5078 5092
5093 3324 5079 5093
5094 5081 5080 5094
5095 5083 5082 5095
5096 5085 5084 5096
5097 3386 5086 5097
5098 5087 4748 5098
5099 5089 5088 5099
5100 3701 3665 5100
5101 3394 5090 5101
5102 4188 5091 5102
5103 4234 4215 5103
5104 3701 5092 5104
5105 3959 5093 5105
5106 5095 5094 5106
5107 5097 5096 5107
5108 4541 4899 5108
5109 5100 5099 5109
5110 3425 5101 5110
5111 5103 5102 5111
5112 5105 5104 5112
5113 5107 5106 5113
5114 5110 5109 5114
5115 4233 5111 5115
5116 4234 5112 5116
5117 5115 5114 5117
5118 3397 5116 5118
5119 2397 5042 5119
5120 5119 0 5120
5121 3057 5120 5121
5122 5121 5052 5122
5123 5073 5122 5123
5124 3630 5123 5124
5125 5124 5098 5125
5126 5108 5125 5126
5127 5126 5113 5127
5128 5117 5127 5128
5129 5128 5118 5129
5130 3526 0 5130
5131 2134 0 5131
5132 3040 1483 5132
5133 5131 5130 5133
5134 5133 5132 5134
5135 4083 0 5135
5136 5134 0 5136
5137 1908 1222 5137
5138 5135 0 5138
5139 1561 1711 5139
5140 5136 1579 5140
5141 5138 5137 5141
5142 3271 5139 5142
5143 3310 5140 5143
5144 3625 5141 5144
5145 5143 5142 5145
5146 5145 5144 5146
5147 3848 3832 5147
5148 5147 5146 5148
5149 5148 4564 5149
5150 2135 0 5150
5151 3104 1540 5151
5152 5150 1480 5152
5153 5152 5151 5153
5154 1898 0 5154
5155 2372 0 5155
5156 1891 0 5156
5157 5153 0 5157
5158 5154 1759 5158
5159 4322 0 5159
5160 3526 0 5160
5161 3491 0 5161
5162 5155 1049 5162
5163 4336 5156 5163
5164 4485 5157 5164
5165 3057 5158 5165
5166 5159 0 5166
5167 3053 5160 5167
5168 5161 0 5168
5169 3188 1172 5169
5170 4030 0 5170
5171 4462 5162 5171
5172 3308 5163 5172
5173 5165 5164 5173
5174 3269 1443 5174
5175 5166 0 5175
5176 4846 1756 5176
5177 5167 1546 5177
5178 5168 1684 5178
5179 5169 4847 5179
5180 5170 1414 5180
5181 5172 5171 5181
5182 4749 5173 5182
5183 3310 5174 5183
5184 1819 1064 5184
5185 5176 5175 5185
5186 3461 1426 5186
5187 3149 0 5187
5188 3310 5177 5188
5189 5179 5178 5189
5190 3408 5180 5190
5191 4749 5181 5191
5192 5183 5182 5192
5193 5184 0 5193
5194 5186 5185 5194
5195 5188 5187 5195
5196 3386 3430 5196
5197 5190 5189 5197
5198 5192 5191 5198
5199 3296 0 5199
5200 3793 5193 5200
5201 3326 5194 5201
5202 5196 5195 5202
5203 3623 5197 5203
5204 5198 4792 5204
5205 3245 5199 5205
5206 5201 5200 5206
5207 3388 5202 5207
5208 5203 5098 5208
5209 5204 4890 5209
5210 3326 5205 5210
5211 5207 5206 5211
5212 5209 5208 5212
5213 3425 5210 5213
5214 3322 3663 5214
5215 5212 5211 5215
5216 5214 5213 5216
5217 5216 5215 5217
5218 5217 3834 5218
5219 1804 0 5219
5220 5219 0 5220
5221 5220 0 5221
5222 4731 0 5222
5223 5221 1512 5223
5224 5223 5222 5224
5225 3087 5224 5225
5226 3089 5225 5226
5227 3324 5226 5227
5228 3397 5227 5228
5229 3703 5228 5229
5230 4553 4548 5230
5231 5230 5229 5231
5232 5231 4304 5232
5233 5148 4959 5233
5234 5148 4449 5234
5235 5148 4627 5235
5236 5148 4305 5236
5237 0 3917 5237
5238 5237 1199 5238
5239 3105 1095 5239
5240 5238 1691 5240
5241 1833 1192 5241
5242 1833 1192 5242
5243 1809 916 5243
5244 3053 5239 5244
5245 5240 1513 5245
5246 5243 5242 5246
5247 3290 5244 5247
5248 5246 5245 5248
5249 3623 5247 5249
5250 3245 5248 5250
5251 3673 5249 5251
5252 3619 5250 5252
5253 3394 5251 5253
5254 3701 5252 5254
5255 5254 5253 5255
5256 4403 5255 5256
5257 5256 4926 5257
5258 4336 1127 5258
5259 4467 0 5259
5260 5258 5241 5260
5261 3315 5259 5261
5262 5260 1686 5262
5263 5261 1424 5263
5264 3057 5262 5264
5265 3804 5263 5265
5266 3609 5264 5266
5267 5266 5265 5267
5268 3909 5267 5268
5269 5268 5255 5269
5270 1843 0 5270
5271 1629 0 5271
5272 5270 0 5272
5273 2167 0 5273
5274 3854 5271 5274
5275 5272 0 5275
5276 2149 0 5276
5277 5273 1771 5277
5278 5274 1669 5278
5279 1875 0 5279
5280 3127 0 5280
5281 4081 5275 5281
5282 0 1765 5282
5283 5276 0 5283
5284 3633 0 5284
5285 1608 0 5285
5286 3561 1707 5286
5287 5278 5277 5287
5288 3454 5279 5288
5289 1880 0 5289
5290 2393 5280 5290
5291 1905 0 5291
5292 3923 3263 5292
5293 2336 1502 5293
5294 3105 964 5294
5295 3122 975 5295
5296 1661 0 5296
5297 3268 1712 5297
5298 3194 5281 5298
5299 2346 5282 5299
5300 4049 0 5300
5301 5284 5283 5301
5302 5286 5285 5302
5303 5287 0 5303
5304 3105 1209 5304
5305 5288 1401 5305
5306 3716 925 5306
5307 5289 0 5307
5308 2312 0 5308
5309 5290 0 5309
5310 0 5291 5310
5311 5292 0 5311
5312 3524 1214 5312
5313 5294 5293 5313
5314 5296 5295 5314
5315 4011 3222 5315
5316 5298 5297 5316
5317 5300 5299 5317
5318 3408 5301 5318
5319 3623 3819 5319
5320 5303 5302 5320
5321 3057 5304 5321
5322 3616 5305 5322
5323 4886 5306 5323
5324 3054 1719 5324
5325 5307 0 5325
5326 5309 5308 5326
5327 5311 5310 5327
5328 5313 5312 5328
5329 3245 5314 5329
5330 5316 5315 5330
5331 5318 5317 5331
5332 5319 3409 5332
5333 3388 5320 5333
5334 3388 5320 5334
5335 3386 5321 5335
5336 4188 5322 5336
5337 3801 5323 5337
5338 3245 3617 5338
5339 3245 5324 5339
5340 5326 5325 5340
5341 5328 5327 5341
5342 3815 3781 5342
5343 3322 5329 5343
5344 3280 5330 5344
5345 3812 5331 5345
5346 3424 5332 5346
5347 3423 5334 5347
5348 3423 3410 5348
5349 5336 5335 5349
5350 5338 5337 5350
5351 3324 5339 5351
5352 3383 5340 5352
5353 5342 5341 5353
5354 3701 5343 5354
5355 3394 5344 5355
5356 5346 5345 5356
5357 3959 5347 5357
5358 5349 5348 5358
5359 3701 3430 5359
5360 4901 5350 5360
5361 3673 5351 5361
5362 3959 5352 5362
5363 5354 5353 5363
5364 5356 5355 5364
5365 3973 5357 5365
5366 5359 5358 5366
5367 3677 5360 5367
5368 5362 5361 5368
5369 5364 5363 5369
5370 4821 5365 5370
5371 5367 5366 5371
5372 5369 5368 5372
5373 5371 5370 5373
5374 5373 5372 5374
5375 5256 4449 5375
5376 5256 4960 5376
5377 0 1451 5377
5378 1877 0 5378
5379 2395 3047 5379
5380 3052 1037 5380
5381 5377 0 5381
5382 0 997 5382
5383 1804 0 5383
5384 2345 5378 5384
5385 1831 0 5385
5386 3368 5379 5386
5387 5380 1186 5387
5388 5381 0 5388
5389 1881 0 5389
5390 0 1468 5390
5391 2132 0 5391
5392 1871 0 5392
5393 5159 4321 5393
5394 5393 0 5394
5395 3105 0 5395
5396 0 1743 5396
5397 4035 3274 5397
5398 2017 0 5398
5399 5382 0 5399
5400 2017 5383 5400
5401 3579 0 5401
5402 1553 0 5402
5403 5384 1088 5403
5404 5386 5385 5404
5405 1662 0 5405
5406 1868 0 5406
5407 5387 1431 5407
5408 5389 5388 5408
5409 5390 1274 5409
5410 3046 1706 5410
5411 5392 5391 5411
5412 5393 0 5412
5413 2362 0 5413
5414 3057 5395 5414
5415 0 1766 5415
5416 0 1183 5416
5417 5396 0 5417
5418 5017 5397 5418
5419 2314 0 5419
5420 3310 1432 5420
5421 5398 1001 5421
5422 5400 5399 5422
5423 3518 1417 5423
5424 4712 5401 5424
5425 1559 5402 5425
5426 3191 1500 5426
5427 5404 5403 5427
5428 5406 5405 5428
5429 5408 5407 5429
5430 5409 1788 5430
5431 1566 0 5431
5432 3504 5410 5432
5433 5411 0 5433
5434 5413 5412 5434
5435 5415 0 5435
5436 5161 0 5436
5437 5417 5416 5437
5438 1632 1762 5438
5439 3194 5418 5439
5440 5419 1168 5440
5441 5420 4367 5441
5442 3205 5421 5442
5443 1899 0 5443
5444 3516 5422 5444
5445 4937 956 5445
5446 5424 5423 5446
5447 1926 0 5447
5448 5426 5425 5448
5449 5427 3655 5449
5450 5429 5428 5450
5451 5430 0 5451
5452 5431 0 5452
5453 5432 1016 5453
5454 3290 5433 5454
5455 3337 970 5455
5456 5436 5435 5456
5457 0 5137 5457
5458 3052 1386 5458
5459 2064 1519 5459
5460 1119 5437 5460
5461 3269 5438 5461
5462 4515 5439 5462
5463 5441 5440 5463
5464 3386 5442 5464
5465 4614 5443 5465
5466 3524 5444 5466
5467 3415 5445 5467
5468 3415 5446 5468
5469 3616 5447 5469
5470 5449 5448 5470
5471 5450 4737 5471
5472 5452 5451 5472
5473 5454 5453 5473
5474 3057 5456 5474
5475 5458 5457 5475
5476 5460 5459 5476
5477 5338 5461 5477
5478 5463 5462 5478
5479 3324 5464 5479
5480 5466 5465 5480
5481 4521 5467 5481
5482 3405 5468 5482
5483 5470 5469 5483
5484 3326 5471 5484
5485 0 5472 5485
5486 3388 5474 5486
5487 5476 5475 5487
5488 3804 5477 5488
5489 5479 5478 5489
5490 4444 5480 5490
5491 3416 3968 5491
5492 5483 5481 5492
5493 5483 5482 5493
5494 3609 5484 5494
5495 4497 5485 5495
5496 5488 5487 5496
5497 5490 5489 5497
5498 3423 5491 5498
5499 5494 5492 5499
5500 5494 5493 5500
5501 3326 5495 5501
5502 5497 5496 5502
5503 3827 5498 5503
5504 5500 5499 5504
5505 3701 5501 5505
5506 5504 5503 5506
5507 3703 5505 5507
5508 5382 0 5508
5509 3544 5508 5509
5510 5509 1565 5510
5511 5510 5394 5511
5512 5414 5511 5512
5513 5512 5434 5513
5514 5513 5455 5514
5515 5514 5473 5515
5516 5486 5515 5516
5517 4233 5516 5517
5518 5502 5517 5518
5519 5506 5518 5519
5520 5519 5507 5520
5521 5520 4254 5521
5522 5256 4556 5522
5523 5256 4557 5523
5524 1811 1409 5524
5525 2353 0 5525
5526 5524 0 5526
5527 0 3028 5527
5528 3477 1395 5528
5529 2383 5525 5529
5530 3348 0 5530
5531 2393 1301 5531
5532 1918 935 5532
5533 5527 5526 5533
5534 5528 0 5534
5535 5529 971 5535
5536 5048 5530 5536
5537 3248 0 5537
5538 5531 0 5538
5539 5532 1079 5539
5540 3633 3521 5540
5541 1854 1017 5541
5542 1601 1535 5542
5543 5533 1731 5543
5544 5543 5534 5544
5545 5536 5535 5545
5546 0 1567 5546
5547 1810 1086 5547
5548 3052 0 5548
5549 5538 5537 5549
5550 5539 3747 5550
5551 5540 1501 5551
5552 3348 5541 5552
5553 2178 0 5553
5554 4331 0 5554
5555 5543 5542 5555
5556 5545 5544 5556
5557 1835 0 5557
5558 5546 1387 5558
5559 5547 1187 5559
5560 5548 0 5560
5561 5550 5549 5561
5562 5551 3772 5562
5563 5552 1493 5563
5564 5554 5553 5564
5565 5556 5555 5565
5566 3388 4016 5566
5567 5558 5557 5567
5568 5560 5559 5568
5569 5562 5561 5569
5570 3310 5563 5570
5571 4832 5564 5571
5572 5566 5565 5572
5573 3773 5567 5573
5574 3246 5568 5574
5575 5570 5569 5575
5576 3322 5571 5576
5577 4402 5572 5577
5578 5574 5573 5578
5579 3388 5575 5579
5580 3627 5576 5580
5581 5577 5580 5581
5582 5579 5578 5582
5583 3394 4798 5583
5584 3848 4997 5584
5585 3394 5580 5585
5586 3909 5581 5586
5587 5583 5582 5587
5588 5584 4019 5588
5589 5586 5585 5589
5590 5588 5587 5590
5591 5590 5589 5591
5592 5591 5255 5592
5593 4021 5232 5593
5594 5591 4564 5594
5595 5148 4600 5595
5596 5595 4412 5596
5597 2131 0 5597
5598 4472 5597 5598
5599 3924 0 5599
5600 1548 1054 5600
5601 3105 5598 5601
5602 5599 0 5602
5603 5601 5600 5603
5604 3571 0 5604
5605 1878 0 5605
5606 5030 5602 5606
5607 5603 4890 5607
5608 3269 5604 5608
5609 3995 5605 5609
5610 5607 5606 5610
5611 3388 3390 5611
5612 5609 5608 5612
5613 5611 5610 5613
5614 3804 5612 5614
5615 3849 5613 5615
5616 4234 5101 5616
5617 3848 5614 5617
5618 5616 5615 5618
5619 3425 5617 5619
5620 5619 5618 5620
5621 5620 3853 5621
5622 5621 4557 5622
5623 2019 0 5623
5624 2338 1147 5624
5625 2385 1057 5625
5626 2360 1009 5626
5627 5623 1011 5627
5628 5625 5624 5628
5629 3265 0 5629
5630 3054 0 5630
5631 4417 924 5631
5632 1931 1107 5632
5633 5627 5626 5633
5634 5628 1438 5634
5635 3118 0 5635
5636 2404 0 5636
5637 5630 5629 5637
5638 2401 1393 5638
5639 5631 0 5639
5640 4649 5632 5640
5641 5633 1587 5641
5642 2320 3917 5642
5643 3052 5634 5643
5644 3179 0 5644
5645 5635 937 5645
5646 4846 0 5646
5647 1910 1763 5647
5648 5636 0 5648
5649 3245 5637 5649
5650 4314 5638 5650
5651 2364 0 5651
5652 4830 5639 5652
5653 5640 1530 5653
5654 3054 0 5654
5655 3216 1784 5655
5656 5642 5641 5656
5657 4272 5643 5657
5658 5645 5644 5658
5659 3476 0 5659
5660 3476 5646 5660
5661 3191 5647 5661
5662 3476 0 5662
5663 4649 5648 5663
5664 4521 5649 5664
5665 5650 1780 5665
5666 5651 1663 5666
5667 5653 5652 5667
5668 3269 3695 5668
5669 5655 5654 5669
5670 5656 0 5670
5671 3245 5657 5671
5672 3386 5658 5672
5673 5663 5659 5673
5674 5661 5660 5674
5675 5663 5662 5675
5676 4654 4577 5676
5677 3290 0 5677
5678 5043 4029 5678
5679 5192 5664 5679
5680 3052 5665 5680
5681 3216 5666 5681
5682 5668 5667 5682
5683 3386 5669 5683
5684 3315 5670 5684
5685 5672 5671 5685
5686 4881 5673 5686
5687 3386 5674 5687
5688 5676 5675 5688
5689 5678 5677 5689
5690 3245 4977 5690
5691 3701 5679 5691
5692 5681 5680 5692
5693 5683 5682 5693
5694 3245 5684 5694
5695 3388 5685 5695
5696 3388 5686 5696
5697 4894 5687 5697
5698 3698 5688 5698
5699 3815 5689 5699
5700 3959 5690 5700
5701 5494 5691 5701
5702 4018 5692 5702
5703 3609 5693 5703
5704 5695 5694 5704
5705 5697 5696 5705
5706 5699 5698 5706
5707 4904 5700 5707
5708 5702 5701 5708
5709 5704 5703 5709
5710 5706 5705 5710
5711 5708 5707 5711
5712 5710 5709 5712
5713 3394 5711 5713
5714 5713 5712 5714
5715 5714 3979 5715
5716 5715 5521 5716
5717 5715 5521 5717
5718 5716 5236 5718
5719 5716 4564 5719
5720 5716 4564 5720
5721 5716 5269 5721
5722 5621 4628 5722
5723 1804 0 5723
5724 4336 0 5724
5725 5723 0 5725
5726 5724 4647 5726
5727 3208 0 5727
5728 5725 940 5728
5729 5727 5726 5729
5730 4272 0 5730
5731 5729 5728 5731
5732 3245 5730 5732
5733 3310 5731 5733
5734 3461 4040 5734
5735 4973 1390 5735
5736 3328 5732 5736
5737 3812 5733 5737
5738 5735 5734 5738
5739 3416 3393 5739
5740 5737 5736 5740
5741 3394 3396 5741
5742 4654 5738 5742
5743 3388 5333 5743
5744 5739 3323 5744
5745 5741 5740 5745
5746 3701 5742 5746
5747 5744 5743 5747
5748 3701 5745 5748
5749 4234 5746 5749
5750 5748 5747 5750
5751 3397 5749 5751
5752 5750 4020 5752
5753 5752 5751 5753
5754 5753 4961 5754
5755 5753 5149 5755
5756 5520 5002 5756
5757 5753 4449 5757
5758 2170 1038 5758
5759 1893 1476 5759
5760 2178 1408 5760
5761 1845 0 5761
5762 3983 5758 5762
5763 1660 1035 5763
5764 3216 0 5764
5765 1815 1050 5765
5766 2321 1754 5766
5767 1842 5626 5767
5768 5759 0 5768
5769 3053 1021 5769
5770 2365 5760 5770
5771 1892 990 5771
5772 5762 5761 5772
5773 0 5763 5773
5774 4499 5764 5774
5775 2334 0 5775
5776 5765 5293 5776
5777 5767 5766 5777
5778 3285 3219 5778
5779 5768 0 5779
5780 5769 1397 5780
5781 3216 0 5781
5782 3216 0 5782
5783 3054 5770 5783
5784 5772 5771 5784
5785 0 1778 5785
5786 3054 1676 5786
5787 3057 5773 5787
5788 5774 1089 5788
5789 5775 1059 5789
5790 5294 5776 5790
5791 3054 0 5791
5792 5777 0 5792
5793 1824 0 5793
5794 3567 1740 5794
5795 3276 0 5795
5796 2331 5778 5796
5797 1801 0 5797
5798 3057 5779 5798
5799 3105 1212 5799
5800 3347 1449 5800
5801 5780 1715 5801
5802 3105 5781 5802
5803 5783 5782 5803
5804 5784 0 5804
5805 5551 5785 5805
5806 3057 1220 5806
5807 5787 5786 5807
5808 3904 5788 5808
5809 5790 5789 5809
5810 5792 5791 5810
5811 5794 5793 5811
5812 2354 0 5812
5813 5796 5795 5813
5814 5014 5797 5814
5815 2354 5797 5815
5816 3573 1273 5816
5817 3296 5798 5817
5818 3296 3306 5818
5819 3057 5799 5819
5820 5800 1154 5820
5821 5802 5801 5821
5822 3524 5803 5822
5823 3388 3419 5823
5824 5805 5804 5824
5825 3959 3391 5825
5826 3290 5806 5826
5827 5808 5807 5827
5828 5470 5809 5828
5829 5811 5810 5829
5830 5813 5812 5830
5831 5815 5814 5831
5832 5817 5816 5832
5833 5819 5818 5833
5834 5821 5820 5834
5835 3388 3366 5835
5836 5823 5822 5836
5837 3388 5824 5837
5838 4437 5825 5838
5839 5826 3790 5839
5840 3324 5827 5840
5841 3388 5828 5841
5842 3326 5829 5842
5843 5832 5830 5843
5844 5832 5831 5844
5845 3394 5833 5845
5846 5835 5834 5846
5847 5836 4593 5847
5848 3424 5837 5848
5849 5838 5332 5849
5850 3793 5839 5850
5851 4528 5840 5851
5852 5842 5841 5852
5853 5844 5843 5853
5854 3436 5845 5854
5855 5847 5846 5855
5856 5849 5848 5856
5857 5483 5850 5857
5858 3609 5851 5858
5859 5852 5572 5859
5860 4587 5853 5860
5861 4901 5854 5861
5862 5856 5855 5862
5863 5858 5857 5863
5864 3909 5859 5864
5865 3424 5860 5865
5866 5861 5749 5866
5867 4233 5862 5867
5868 5864 5863 5868
5869 5866 5865 5869
5870 5868 5867 5870
5871 5870 5869 5871
5872 5871 5234 5872
5873 5871 5257 5873
5874 5871 5233 5874
5875 5871 4412 5875
5876 5871 4600 5876
5877 5871 4600 5877
5878 5871 4557 5878
5879 5871 5522 5879
5880 5871 5236 5880
5881 5871 5622 5881
5882 5871 5235 5882
5883 5871 5149 5883
5884 5876 5234 5884
5885 5876 5522 5885
5886 3833 3910 5886
5887 5886 4924 5887
5888 5887 5592 5888
5889 5887 5596 5889
5890 5876 5149 5890
5891 5716 5757 5891
5892 5716 4961 5892
5893 5716 5874 5893
5894 5716 5622 5894
5895 5716 5754 5895
5896 3331 0 5896
5897 2389 0 5897
5898 2341 3981 5898
5899 5896 1486 5899
5900 4633 1201 5900
5901 3534 1466 5901
5902 5898 5897 5902
5903 3573 5899 5903
5904 3081 5900 5904
5905 4135 4205 5905
5906 4679 5901 5906
5907 5903 5902 5907
5908 3310 5904 5908
5909 3322 5905 5909
5910 3269 3485 5910
5911 5907 5906 5911
5912 5909 5908 5912
5913 3057 5910 5913
5914 5912 5911 5914
5915 5145 5913 5915
5916 5915 5914 5916
5917 3424 3671 5917
5918 5917 5916 5918
5919 5359 5918 5919
5920 5919 3705 5920
5921 5920 5592 5921
5922 3310 1203 5922
5923 3326 5922 5923
5924 3388 5923 5924
5925 3703 5924 5925
5926 3848 5925 5926
5927 4403 3704 5927
5928 5927 5926 5928
5929 5928 5375 5929
5930 5929 5880 5930
5931 5887 5622 5931
5932 5931 5885 5932
5933 5717 5754 5933
5934 5288 0 5934
5935 3497 0 5935
5936 5935 0 5936
5937 5727 5936 5937
5938 5937 5934 5938
5939 3983 0 5939
5940 5939 1422 5940
5941 3696 5684 5941
5942 5759 1692 5942
5943 3857 4861 5943
5944 5943 958 5944
5945 4879 5944 5945
5946 3386 5945 5946
5947 5946 5941 5947
5948 1920 0 5948
5949 4660 1275 5949
5950 5949 3539 5950
5951 5950 5948 5951
5952 0 1399 5952
5953 2323 0 5953
5954 5952 0 5954
5955 5954 5953 5955
5956 3105 5955 5956
5957 5956 5940 5957
5958 3801 5957 5958
5959 2400 0 5959
5960 2326 0 5960
5961 5960 0 5961
5962 0 1439 5962
5963 2156 0 5963
5964 5963 5962 5964
5965 0 5959 5965
5966 3269 1216 5966
5967 5966 5965 5967
5968 5966 5959 5968
5969 3456 0 5969
5970 1916 1790 5970
5971 4842 3944 5971
5972 4369 5969 5972
5973 5971 5970 5973
5974 5973 5972 5974
5975 5974 5967 5975
5976 5974 5968 5976
5977 5976 5975 5977
5978 3324 5694 5978
5979 5978 5977 5979
5980 2149 0 5980
5981 4067 3226 5981
5982 5981 5980 5982
5983 4049 995 5983
5984 5983 1593 5984
5985 5238 0 5985
5986 3857 1219 5986
5987 5986 5961 5987
5988 0 5987 5988
5989 2364 0 5989
5990 5989 1729 5990
5991 3296 5990 5991
5992 5991 5988 5992
5993 3411 5992 5993
5994 4208 5993 5994
5995 5494 5958 5995
5996 5995 5994 5996
5997 0 1047 5997
5998 0 4635 5998
5999 5997 0 5999
6000 5998 1047 6000
6001 3052 1680 6001
6002 5999 1585 6002
6003 6001 6000 6003
6004 6003 6002 6004
6005 3054 0 6005
6006 5409 6005 6006
6007 3245 6006 6007
6008 3696 6007 6008
6009 3105 1522 6009
6010 4062 5982 6010
6011 6010 1527 6011
6012 3524 6004 6012
6013 6012 6011 6013
6014 5683 6008 6014
6015 6014 6013 6015
6016 2128 0 6016
6017 1889 6016 6017
6018 6017 972 6018
6019 3052 6018 6019
6020 4654 5984 6020
6021 6020 6019 6021
6022 3386 6021 6022
6023 3388 6022 6023
6024 6023 6015 6024
6025 3532 4043 6025
6026 6025 930 6026
6027 3310 6026 6027
6028 3057 6009 6028
6029 6028 5951 6029
6030 3416 3419 6030
6031 6030 5947 6031
6032 6031 5979 6032
6033 5971 0 6033
6034 3269 1781 6034
6035 6034 6033 6035
6036 3308 5985 6036
6037 3616 5938 6037
6038 6036 6035 6038
6039 6037 5964 6039
6040 6039 6038 6040
6041 3815 6027 6041
6042 6041 6040 6042
6043 6042 6029 6043
6044 6043 6032 6044
6045 6044 6024 6045
6046 3394 3845 6046
6047 6046 5996 6047
6048 6047 6045 6048
6049 1802 0 6049
6050 6049 5942 6050
6051 6050 0 6051
6052 6051 3762 6052
6053 5006 6052 6053
6054 3386 6053 6054
6055 3804 6054 6055
6056 3394 6055 6056
6057 3425 6056 6057
6058 3397 6057 6058
6059 3833 3828 6059
6060 6059 4022 6060
6061 5520 4250 6061
6062 6058 3704 6062
6063 6060 6048 6063
6064 6061 5374 6064
6065 6063 5218 6065
6066 6062 5756 6066
6067 6066 5129 6067
6068 6067 5754 6068
6069 6065 4822 6069
6070 2070 317 6070
6071 6070 594 6071
6072 6071 1658 6072
6073 2080 2240 6073
6074 701 301 6074
6075 6074 6073 6075
6076 6075 367 6076
6077 852 1325 6077
6078 2069 0 6078
6079 6076 305 6079
6080 2292 6077 6080
6081 6079 6078 6081
6082 6081 6080 6082
6083 6082 424 6083
6084 6083 1650 6084
6085 2166 2001 6085
6086 2076 421 6086
6087 6086 6085 6087
6088 6087 553 6088
6089 6088 2011 6089
6090 6088 2011 6090
6091 909 1313 6091
6092 6090 520 6092
6093 6092 6091 6093
6094 847 1636 6094
6095 841 502 6095
6096 782 2192 6096
6097 6096 6094 6097
6098 6096 6095 6098
6099 6079 330 6099
6100 0 6097 6100
6101 6099 6098 6101
6102 6101 6100 6102
6103 6102 6093 6103
6104 2097 1976 6104
6105 2102 1940 6105
6106 6105 6104 6106
6107 6106 1352 6107
6108 6107 1350 6108
6109 6108 1649 6109
6110 781 2060 6110
6111 6110 1654 6111
6112 885 774 6112
6113 6112 744 6113
6114 6113 1655 6114
6115 6113 6109 6115
6116 2295 536 6116
6117 2092 6116 6117
6118 6117 1666 6118
6119 2081 2158 6119
6120 6118 2004 6120
6121 6120 6119 6121
6122 6121 6115 6122
6123 6087 813 6123
6124 2184 1328 6124
6125 2101 800 6125
6126 6123 693 6126
6127 6124 1341 6127
6128 6126 6125 6128
6129 6128 6127 6129
6130 6129 6122 6130
6131 2100 590 6131
6132 787 1985 6132
6133 2067 2225 6133
6134 6131 1294 6134
6135 2110 557 6135
6136 6133 6132 6136
6137 6135 6134 6137
6138 6087 6136 6138
6139 6138 6137 6139
6140 6139 381 6140
6141 6140 6114 6141
6142 2269 1367 6142
6143 893 1951 6143
6144 871 0 6144
6145 2257 0 6145
6146 707 0 6146
6147 6143 6142 6147
6148 848 1300 6148
6149 894 463 6149
6150 2278 821 6150
6151 2121 1984 6151
6152 2095 2005 6152
6153 2261 765 6153
6154 791 1289 6154
6155 6144 0 6155
6156 6145 802 6156
6157 6146 0 6157
6158 874 1294 6158
6159 686 1634 6159
6160 6147 1262 6160
6161 834 454 6161
6162 6148 411 6162
6163 653 2007 6163
6164 2118 1934 6164
6165 896 0 6165
6166 6149 472 6166
6167 2166 2005 6167
6168 778 0 6168
6169 6150 1972 6169
6170 6152 6151 6170
6171 6154 6153 6171
6172 6156 6155 6172
6173 2299 1990 6173
6174 6168 793 6174
6175 2270 1245 6175
6176 6138 6158 6176
6177 6160 6159 6177
6178 2099 6162 6178
6179 6164 6163 6179
6180 2084 2157 6180
6181 6166 6165 6181
6182 6167 600 6182
6183 789 342 6183
6184 6076 351 6184
6185 6076 351 6185
6186 2297 723 6186
6187 6168 2054 6187
6188 6169 307 6188
6189 6170 2191 6189
6190 6106 6171 6190
6191 703 2037 6191
6192 6174 6173 6192
6193 6176 6175 6193
6194 6076 1921 6194
6195 2262 410 6195
6196 6179 6178 6196
6197 6180 2239 6197
6198 6181 2036 6198
6199 6182 691 6199
6200 6184 6183 6200
6201 6187 6186 6201
6202 6190 1994 6202
6203 6192 6191 6203
6204 833 0 6204
6205 6194 2061 6205
6206 6195 509 6206
6207 6196 416 6207
6208 2248 434 6208
6209 6197 829 6209
6210 6199 6198 6210
6211 6201 6200 6211
6212 6205 6204 6212
6213 6207 6206 6213
6214 6209 6208 6214
6215 6211 6210 6215
6216 6211 6210 6216
6217 6211 6210 6217
6218 6213 6212 6218
6219 6217 6214 6219
6220 6217 6214 6220
6221 6219 6218 6221
6222 6168 2051 6222
6223 6222 6157 6223
6224 6222 6161 6224
6225 6190 2040 6225
6226 6223 6172 6226
6227 6224 6177 6227
6228 6188 6225 6228
6229 6189 6203 6229
6230 6189 6203 6230
6231 6226 1939 6231
6232 6227 6193 6232
6233 6229 6228 6233
6234 6232 6202 6234
6235 6216 6231 6235
6236 6232 6203 6236
6237 6234 6233 6237
6238 6236 6235 6238
6239 6238 6237 6239
6240 6221 6239 6240
6241 6234 6130 6241
6242 6168 2048 6242
6243 6168 2052 6243
6244 6242 757 6244
6245 2066 2230 6245
6246 681 0 6246
6247 2094 356 6247
6248 6075 1541 6248
6249 6243 441 6249
6250 2090 397 6250
6251 6244 808 6251
6252 6168 2027 6252
6253 6245 2237 6253
6254 6247 6246 6254
6255 6248 2034 6255
6256 889 2209 6256
6257 6249 1230 6257
6258 6250 423 6258
6259 6251 1345 6259
6260 6252 1964 6260
6261 6226 6253 6261
6262 6255 6254 6262
6263 2294 766 6263
6264 6257 6256 6264
6265 6258 535 6265
6266 6259 811 6266
6267 868 1260 6267
6268 6261 6260 6268
6269 6211 6262 6269
6270 6264 6263 6270
6271 6265 2205 6271
6272 6266 797 6272
6273 6227 6267 6273
6274 6269 6268 6274
6275 6271 6270 6275
6276 6102 6272 6276
6277 6274 6273 6277
6278 6276 6275 6278
6279 6278 6277 6279
6280 6278 6277 6280
6281 6280 6239 6281
6282 6280 6239 6282
6283 6280 6141 6283
6284 6280 6240 6284
6285 6187 722 6285
6286 6285 828 6286
6287 2279 1638 6287
6288 2086 2044 6288
6289 6168 2050 6289
6290 864 1280 6290
6291 6168 743 6291
6292 786 1979 6292
6293 6286 412 6293
6294 867 6287 6294
6295 6082 417 6295
6296 6181 483 6296
6297 682 516 6297
6298 6087 370 6298
6299 6135 1290 6299
6300 6289 6288 6300
6301 755 523 6301
6302 6290 581 6302
6303 6291 350 6303
6304 2182 310 6304
6305 2065 549 6305
6306 6292 6125 6306
6307 6293 419 6307
6308 6295 6294 6308
6309 680 6296 6309
6310 6226 6297 6310
6311 6226 6297 6311
6312 6298 362 6312
6313 6299 1533 6313
6314 6181 6300 6314
6315 6226 2236 6315
6316 895 6301 6316
6317 6303 6302 6317
6318 2124 6304 6318
6319 6306 6305 6319
6320 6308 6307 6320
6321 6311 6309 6321
6322 6311 6309 6322
6323 6313 6312 6323
6324 6315 6314 6324
6325 6317 6316 6325
6326 6319 6318 6326
6327 6320 6072 6327
6328 6269 6321 6328
6329 6324 6323 6329
6330 6326 6325 6330
6331 6328 6327 6331
6332 6330 6329 6332
6333 6332 6331 6333
6334 6333 6241 6334
6335 870 372 6335
6336 6154 1346 6336
6337 6180 1960 6337
6338 2155 1622 6338
6339 6335 408 6339
6340 6336 1236 6340
6341 6337 435 6341
6342 2298 6338 6342
6343 2276 1932 6343
6344 6285 776 6344
6345 6223 356 6345
6346 887 1272 6346
6347 777 1311 6347
6348 6340 6339 6348
6349 6341 427 6349
6350 767 696 6350
6351 2265 1635 6351
6352 6088 1958 6352
6353 6342 1962 6353
6354 6344 6343 6354
6355 6345 328 6355
6356 6346 592 6356
6357 2251 337 6357
6358 2071 587 6358
6359 2111 586 6359
6360 2119 396 6360
6361 2255 801 6361
6362 843 1372 6362
6363 6168 759 6363
6364 6088 2030 6364
6365 6347 333 6365
6366 2088 528 6366
6367 2302 446 6367
6368 6227 6348 6368
6369 6349 373 6369
6370 6349 373 6370
6371 2085 527 6371
6372 6350 347 6372
6373 2286 543 6373
6374 6351 541 6374
6375 2183 447 6375
6376 6352 1969 6376
6377 6079 351 6377
6378 6226 6353 6378
6379 6354 1618 6379
6380 6355 319 6380
6381 6356 459 6381
6382 6358 6357 6382
6383 6360 6359 6383
6384 6362 6361 6384
6385 6131 1285 6385
6386 6363 1968 6386
6387 6364 1970 6387
6388 6365 526 6388
6389 6367 6366 6389
6390 2098 464 6390
6391 2285 2000 6391
6392 6156 1963 6392
6393 6164 2206 6393
6394 866 2008 6394
6395 6139 6368 6395
6396 6139 6368 6396
6397 6369 6214 6397
6398 6372 6371 6398
6399 6182 6373 6399
6400 6187 6374 6400
6401 6376 6375 6401
6402 885 518 6402
6403 6378 6377 6403
6404 6380 6379 6404
6405 6383 6382 6405
6406 6185 6384 6406
6407 6138 6385 6407
6408 6179 6294 6408
6409 6387 6386 6409
6410 6389 6388 6410
6411 6390 2233 6411
6412 6174 6391 6412
6413 2283 6392 6413
6414 6393 327 6414
6415 6394 2004 6415
6416 2115 345 6416
6417 6196 6397 6417
6418 6399 6398 6418
6419 6401 6400 6419
6420 6403 6402 6420
6421 6406 6405 6421
6422 6408 6407 6422
6423 6410 6409 6423
6424 6226 6411 6424
6425 6413 6412 6425
6426 2252 529 6426
6427 6414 299 6427
6428 6415 1334 6428
6429 6416 1314 6429
6430 687 1369 6430
6431 6419 6418 6431
6432 6422 6421 6432
6433 6424 6423 6433
6434 6215 6425 6434
6435 6226 2232 6435
6436 6427 6426 6436
6437 6428 572 6437
6438 6139 1342 6438
6439 6430 6429 6439
6440 6269 6431 6440
6441 6434 6433 6441
6442 6436 6435 6442
6443 6438 6437 6443
6444 6227 6439 6444
6445 6269 6442 6445
6446 6444 6443 6446
6447 6446 6445 6447
6448 6378 2226 6448
6449 6448 752 6449
6450 6408 6381 6450
6451 6395 6449 6451
6452 6450 6404 6452
6453 6417 6451 6453
6454 6452 6420 6454
6455 6444 6453 6455
6456 6432 6454 6456
6457 6440 6455 6457
6458 6441 6456 6458
6459 6458 6457 6459
6460 6447 6459 6460
6461 6460 6284 6461
6462 6460 6281 6462
6463 684 1299 6463
6464 844 295 6464
6465 689 420 6465
6466 711 556 6466
6467 6464 6463 6467
6468 2154 331 6468
6469 2122 1983 6469
6470 6107 1357 6470
6471 2260 1619 6471
6472 6081 6465 6472
6473 6466 1355 6473
6474 6468 6467 6474
6475 6469 0 6475
6476 6470 517 6476
6477 6471 462 6477
6478 6352 2059 6478
6479 6226 6472 6479
6480 6473 409 6480
6481 6199 2034 6481
6482 6199 2034 6482
6483 6414 6474 6483
6484 6476 6203 6484
6485 885 6477 6485
6486 6350 344 6486
6487 6087 559 6487
6488 6478 589 6488
6489 6479 1235 6489
6490 6481 6480 6490
6491 6187 715 6491
6492 6483 294 6492
6493 6217 443 6493
6494 6403 6485 6494
6495 6403 6485 6495
6496 6486 346 6496
6497 6487 753 6497
6498 6488 747 6498
6499 6490 6489 6499
6500 6378 352 6500
6501 6493 6492 6501
6502 6188 1646 6502
6503 6497 6496 6503
6504 2096 1989 6504
6505 6417 6498 6505
6506 6269 6499 6506
6507 6502 1631 6507
6508 6504 6503 6508
6509 6482 6348 6509
6510 6506 6505 6510
6511 6217 1240 6511
6512 6234 6507 6512
6513 6509 6508 6513
6514 6440 6510 6514
6515 6512 6511 6515
6516 6269 6103 6516
6517 6278 6513 6517
6518 6279 6514 6518
6519 6516 6515 6519
6520 6332 6517 6520
6521 6520 6519 6521
6522 6473 0 6522
6523 6522 1234 6523
6524 6523 1251 6524
6525 6487 336 6525
6526 6524 6475 6526
6527 6525 814 6527
6528 6484 6526 6528
6529 6527 6491 6529
6530 6494 6528 6530
6531 6500 6529 6531
6532 6530 6501 6532
6533 6395 6531 6533
6534 6278 6532 6534
6535 6534 6533 6535
6536 6458 6535 6536
6537 6536 6518 6537
6538 6521 6537 6538
6539 6538 6462 6539
6540 2301 1996 6540
6541 6540 1652 6541
6542 6199 6541 6542
6543 6121 6542 6543
6544 6494 6543 6544
6545 6230 1949 6545
6546 6545 6528 6546
6547 6545 6528 6547
6548 6547 1651 6548
6549 2065 445 6549
6550 6549 1642 6550
6551 6176 1366 6551
6552 6406 6550 6552
6553 6227 6551 6553
6554 6403 2004 6554
6555 6553 6552 6555
6556 6555 6554 6556
6557 6269 6556 6557
6558 6269 6528 6558
6559 6558 6548 6559
6560 2263 1945 6560
6561 6560 1259 6561
6562 6417 6561 6562
6563 6102 6552 6563
6564 6563 6562 6564
6565 6440 6564 6565
6566 6565 6544 6566
6567 6088 2010 6567
6568 873 554 6568
6569 6567 1991 6569
6570 6187 729 6570
6571 6568 564 6571
6572 6568 564 6572
6573 6569 324 6573
6574 6087 560 6574
6575 6570 2188 6575
6576 6572 2193 6576
6577 6573 458 6577
6578 6245 1946 6578
6579 6227 1363 6579
6580 6574 469 6580
6581 6303 6575 6581
6582 6577 6576 6582
6583 6578 2223 6583
6584 6139 6579 6584
6585 6581 6580 6585
6586 6583 772 6586
6587 6217 6584 6587
6588 6587 6586 6588
6589 6217 6586 6589
6590 6589 6582 6590
6591 6590 6585 6591
6592 6588 6591 6592
6593 6592 6559 6593
6594 2277 534 6594
6595 6594 359 6595
6596 6595 296 6596
6597 6278 6596 6597
6598 6234 6597 6598
6599 6598 6566 6599
6600 856 2194 6600
6601 842 2191 6601
6602 6101 1317 6602
6603 6601 6600 6603
6604 6135 1293 6604
6605 853 6602 6605
6606 6139 1374 6606
6607 6603 383 6607
6608 6605 6604 6608
6609 6227 1224 6609
6610 6607 6606 6610
6611 6609 6608 6611
6612 6611 6610 6612
6613 2160 321 6613
6614 6613 519 6614
6615 865 585 6615
6616 901 1253 6616
6617 6615 714 6617
6618 6466 6616 6618
6619 6618 6617 6619
6620 6549 1643 6620
6621 6620 1633 6621
6622 6102 6621 6622
6623 6226 540 6623
6624 6623 1666 6624
6625 6624 1623 6625
6626 6102 6625 6626
6627 6211 515 6627
6628 6624 6627 6628
6629 6187 725 6629
6630 700 1238 6630
6631 2274 2207 6631
6632 6629 1639 6632
6633 2287 6630 6633
6634 790 6631 6634
6635 6102 6632 6635
6636 6634 6633 6636
6637 6634 6633 6637
6638 6636 6635 6638
6639 6432 6628 6639
6640 835 0 6640
6641 2109 0 6641
6642 6641 6640 6642
6643 6081 6642 6643
6644 6313 6643 6644
6645 6313 6643 6645
6646 6644 6622 6646
6647 655 1263 6647
6648 6187 736 6648
6649 6648 6647 6649
6650 6648 6647 6650
6651 6216 6650 6651
6652 6651 6626 6652
6653 695 583 6653
6654 6255 1641 6654
6655 6549 583 6655
6656 6217 416 6656
6657 6417 6584 6657
6658 6657 6656 6658
6659 6658 6646 6659
6660 6587 6638 6660
6661 6099 831 6661
6662 6661 1339 6662
6663 6662 382 6663
6664 6139 6663 6664
6665 6417 6664 6665
6666 6278 6665 6666
6667 6666 6639 6667
6668 6658 6652 6668
6669 6516 6659 6669
6670 6441 6660 6670
6671 6227 1360 6671
6672 2072 521 6672
6673 6139 6671 6673
6674 6672 1954 6674
6675 6227 6673 6675
6676 6139 1249 6676
6677 6081 312 6677
6678 6138 1296 6678
6679 6675 6674 6679
6680 6217 6676 6680
6681 6677 1953 6681
6682 6605 6678 6682
6683 6680 6679 6683
6684 6680 6679 6684
6685 6682 6681 6685
6686 6102 2038 6686
6687 6685 6684 6687
6688 6490 6686 6688
6689 6328 6687 6689
6690 6689 6688 6690
6691 6690 6668 6691
6692 2277 360 6692
6693 6692 348 6693
6694 6075 1943 6694
6695 6693 1241 6695
6696 2304 2041 6696
6697 872 830 6697
6698 6694 2043 6698
6699 6695 708 6699
6700 6697 6696 6700
6701 6698 6158 6701
6702 6479 6699 6702
6703 6701 6700 6703
6704 6415 6702 6704
6705 6227 6703 6705
6706 6705 6704 6706
6707 6447 6706 6707
6708 6707 6459 6708
6709 6708 6669 6709
6710 6194 500 6710
6711 6710 1640 6711
6712 6138 742 6712
6713 6712 327 6713
6714 6713 6655 6714
6715 6714 6711 6715
6716 6479 1617 6716
6717 2163 2227 6717
6718 6692 6717 6718
6719 6718 6716 6719
6720 6291 353 6720
6721 6720 1959 6721
6722 6199 2035 6722
6723 6211 6722 6723
6724 6227 1338 6724
6725 6724 6721 6725
6726 6199 2045 6726
6727 6199 2045 6727
6728 904 384 6728
6729 2290 2228 6729
6730 2117 2012 6730
6731 6728 1246 6731
6732 6730 6729 6732
6733 6349 6731 6733
6734 6733 6732 6734
6735 2065 332 6735
6736 6117 0 6736
6737 6087 6735 6737
6738 6737 6736 6738
6739 6738 1955 6739
6740 2292 1653 6740
6741 6090 6740 6741
6742 6741 1978 6742
6743 6102 6742 6743
6744 6743 6739 6744
6745 886 361 6745
6746 6087 545 6746
6747 6745 388 6747
6748 6746 1326 6748
6749 6747 1315 6749
6750 6748 498 6750
6751 6749 578 6751
6752 6102 6750 6752
6753 6752 6751 6753
6754 6753 6744 6754
6755 2281 329 6755
6756 869 1232 6756
6757 6755 340 6757
6758 6756 1330 6758
6759 6757 912 6759
6760 6758 1332 6760
6761 6760 6759 6761
6762 6494 6761 6762
6763 6762 6754 6763
6764 6234 6744 6764
6765 2073 1935 6765
6766 6765 369 6766
6767 6766 308 6767
6768 6713 6767 6768
6769 6102 6768 6769
6770 6587 6769 6770
6771 6770 6763 6771
6772 2116 1965 6772
6773 6227 380 6773
6774 6772 2056 6774
6775 6578 1982 6775
6776 6179 575 6776
6777 6479 2242 6777
6778 6113 6773 6778
6779 6775 6774 6779
6780 6776 1242 6780
6781 6216 6649 6781
6782 6216 6649 6782
6783 6216 6649 6783
6784 6269 6777 6784
6785 6778 717 6785
6786 6651 6779 6786
6787 6782 6780 6787
6788 6278 6784 6788
6789 6786 6785 6789
6790 6788 6787 6790
6791 6790 6789 6791
6792 6791 6593 6792
6793 6770 6764 6793
6794 892 2222 6794
6795 6738 6794 6795
6796 6594 6643 6796
6797 6594 6643 6797
6798 6797 6795 6798
6799 6328 6798 6799
6800 6328 6798 6800
6801 6799 6771 6801
6802 2091 760 6802
6803 2259 699 6803
6804 854 368 6804
6805 2071 584 6805
6806 836 0 6806
6807 855 570 6807
6808 2282 911 6808
6809 860 477 6809
6810 6802 601 6810
6811 850 1255 6811
6812 688 395 6812
6813 683 474 6813
6814 2267 1356 6814
6815 780 596 6815
6816 2119 391 6816
6817 6804 6803 6817
6818 6350 6805 6818
6819 2103 6806 6819
6820 6290 6807 6820
6821 6809 6808 6821
6822 6242 6810 6822
6823 6812 6811 6823
6824 6814 6813 6824
6825 6149 6815 6825
6826 6167 6816 6826
6827 6199 2047 6827
6828 6569 320 6828
6829 6818 6817 6829
6830 6342 6080 6830
6831 6820 6819 6831
6832 6822 6821 6832
6833 6824 6823 6833
6834 6826 6825 6834
6835 6227 702 6835
6836 859 2201 6836
6837 6827 2039 6837
6838 6828 297 6838
6839 6830 6829 6839
6840 6832 6831 6840
6841 6834 6833 6841
6842 6138 6619 6842
6843 6139 6835 6843
6844 6479 6836 6844
6845 6837 453 6845
6846 6838 325 6846
6847 6840 6839 6847
6848 6842 6841 6848
6849 6843 490 6849
6850 6509 6844 6850
6851 6846 6845 6851
6852 6848 6847 6852
6853 6850 6849 6853
6854 6852 6851 6854
6855 6516 6853 6855
6856 6855 6854 6856
6857 6856 6801 6857
6858 903 6116 6858
6859 2286 338 6859
6860 2277 357 6860
6861 2068 1977 6861
6862 698 2033 6862
6863 2289 358 6863
6864 6292 2203 6864
6865 6858 539 6865
6866 890 1291 6866
6867 2165 522 6867
6868 898 480 6868
6869 899 1309 6869
6870 6859 446 6870
6871 6860 1999 6871
6872 888 507 6872
6873 6861 2224 6873
6874 6862 316 6874
6875 6863 535 6875
6876 6865 6864 6876
6877 839 1226 6877
6878 6866 2216 6878
6879 6867 452 6879
6880 6088 567 6880
6881 6868 475 6881
6882 6227 1270 6882
6883 6869 812 6883
6884 6871 6870 6884
6885 6713 335 6885
6886 2123 311 6886
6887 6216 1375 6887
6888 6872 824 6888
6889 6269 6873 6889
6890 6714 6874 6890
6891 6714 6874 6891
6892 6876 6875 6892
6893 6878 6877 6893
6894 6880 6879 6894
6895 6581 6881 6895
6896 6139 6882 6896
6897 6101 598 6897
6898 6226 1957 6898
6899 6884 6883 6899
6900 6885 486 6900
6901 2112 6886 6901
6902 6236 6887 6902
6903 6889 6888 6903
6904 6892 6890 6904
6905 6227 6893 6905
6906 6895 6894 6906
6907 6227 6896 6907
6908 6898 6897 6908
6909 6406 1648 6909
6910 6417 6899 6910
6911 6227 6900 6911
6912 6902 6901 6912
6913 6278 6903 6913
6914 6905 6904 6914
6915 6852 6906 6915
6916 6657 6907 6916
6917 6909 6908 6917
6918 6269 6719 6918
6919 6911 6910 6919
6920 6278 6912 6920
6921 6914 6913 6921
6922 6916 6915 6922
6923 6918 6917 6923
6924 6440 6919 6924
6925 6440 6919 6925
6926 6440 6919 6926
6927 6921 6920 6927
6928 6923 6922 6928
6929 6458 6925 6929
6930 6928 6927 6930
6931 6930 6929 6931
6932 6931 6793 6932
6933 902 2057 6933
6934 2108 6933 6934
6935 6934 6674 6935
6936 6677 1952 6936
6937 6311 6674 6937
6938 6937 6936 6938
6939 2249 468 6939
6940 6571 576 6940
6941 6567 1941 6941
6942 6571 6939 6942
6943 6941 6940 6943
6944 6942 449 6944
6945 6944 6943 6945
6946 6587 6945 6946
6947 6946 6935 6947
6948 6227 1287 6948
6949 6948 6938 6949
6950 6685 6683 6950
6951 6685 6949 6951
6952 6516 6687 6952
6953 6328 6950 6953
6954 6953 6947 6954
6955 6520 6951 6955
6956 2284 750 6956
6957 756 1318 6957
6958 2164 825 6958
6959 6956 334 6959
6960 2296 2243 6960
6961 0 1343 6961
6962 6088 1995 6962
6963 2114 6957 6963
6964 6959 6958 6964
6965 2254 6960 6965
6966 6738 6961 6966
6967 2245 1256 6967
6968 6962 741 6968
6969 6964 6963 6969
6970 6966 6965 6970
6971 6968 6967 6971
6972 6970 6969 6972
6973 6227 6971 6973
6974 6328 6972 6974
6975 6278 6973 6975
6976 6278 6973 6976
6977 6976 6974 6977
6978 6530 6977 6978
6979 6978 6954 6979
6980 6088 1980 6980
6981 6980 351 6981
6982 6981 466 6982
6983 832 503 6983
6984 6983 482 6984
6985 786 499 6985
6986 6985 6984 6986
6987 6986 6982 6987
6988 6494 6987 6988
6989 6195 413 6989
6990 6989 428 6990
6991 6139 1244 6991
6992 6139 1244 6992
6993 6990 429 6993
6994 6991 1340 6994
6995 6994 6993 6995
6996 6328 6995 6996
6997 6976 6996 6997
6998 6997 6792 6998
6999 697 494 6999
7000 6749 1997 7000
7001 2120 1944 7001
7002 7001 533 7002
7003 7002 2031 7003
7004 6211 6727 7004
7005 7004 6999 7005
7006 6090 488 7006
7007 6645 7006 7007
7008 7007 7003 7008
7009 779 6723 7009
7010 7009 7005 7010
7011 6651 7000 7011
7012 6344 1798 7012
7013 6139 1295 7013
7014 6380 7012 7014
7015 6450 7013 7015
7016 7015 7014 7016
7017 7016 7011 7017
7018 6444 7010 7018
7019 6295 438 7019
7020 7019 401 7020
7021 6444 7020 7021
7022 6082 414 7022
7023 6227 1368 7023
7024 7022 399 7024
7025 7024 7023 7025
7026 6139 7025 7026
7027 6637 7026 7027
7028 6278 7027 7028
7029 7028 7017 7029
7030 6726 1306 7030
7031 6226 6965 7031
7032 7031 7030 7032
7033 6269 6769 7033
7034 7033 7032 7034
7035 7034 7018 7035
7036 6332 6800 7036
7037 7036 7029 7037
7038 6534 7035 7038
7039 2093 2015 7039
7040 775 746 7040
7041 7039 562 7041
7042 6880 460 7042
7043 7040 461 7043
7044 7041 1967 7044
7045 6406 544 7045
7046 7042 501 7046
7047 6578 7043 7047
7048 6310 7044 7048
7049 6827 7045 7049
7050 7047 7046 7050
7051 7049 7048 7051
7052 7050 6262 7052
7053 7052 7051 7053
7054 7053 6915 7054
7055 6916 7054 7055
7056 6280 6612 7056
7057 7056 7055 7057
7058 6349 374 7058
7059 6167 393 7059
7060 6226 6080 7060
7061 6842 514 7061
7062 7058 762 7062
7063 7059 1937 7063
7064 6406 7060 7064
7065 6733 2231 7065
7066 7062 7061 7066
7067 6226 2234 7067
7068 6406 1316 7068
7069 7064 7063 7069
7070 7066 7065 7070
7071 7068 7067 7071
7072 7070 7069 7072
7073 6278 7071 7073
7074 6278 7071 7074
7075 6234 7072 7075
7076 6332 7074 7076
7077 7076 7075 7077
7078 7077 7037 7078
7079 6458 6687 7079
7080 7079 7057 7080
7081 6261 1942 7081
7082 6605 1288 7082
7083 6269 7081 7083
7084 6417 7082 7084
7085 7084 7083 7085
7086 6234 7085 7086
7087 7086 7038 7087
7088 705 2058 7088
7089 2074 341 7089
7090 7089 6078 7090
7091 7090 2003 7091
7092 2107 1228 7092
7093 6406 6541 7093
7094 7093 2028 7094
7095 6364 1956 7095
7096 6310 1973 7096
7097 6424 1993 7097
7098 6424 7095 7098
7099 6424 1981 7099
7100 6434 7098 7100
7101 6434 7099 7101
7102 6434 7097 7102
7103 6269 6890 7103
7104 7103 6584 7104
7105 7104 7102 7105
7106 7104 7101 7106
7107 7076 7100 7107
7108 7076 7106 7108
7109 690 761 7109
7110 853 739 7110
7111 6192 758 7111
7112 863 1531 7112
7113 6570 582 7113
7114 7109 2189 7114
7115 7110 1284 7115
7116 796 457 7116
7117 6311 7111 7117
7118 7113 7112 7118
7119 6211 7114 7119
7120 7115 1283 7120
7121 7116 511 7121
7122 7117 6214 7122
7123 7119 7118 7123
7124 7121 7120 7124
7125 6494 7122 7125
7126 7124 7123 7126
7127 7125 6734 7127
7128 7125 6734 7128
7129 7125 6734 7129
7130 6705 7126 7130
7131 7130 7128 7131
7132 7131 7107 7132
7133 6598 6557 7133
7134 7133 7108 7134
7135 7131 7105 7135
7136 6928 7075 7136
7137 6928 7075 7137
7138 7136 7105 7138
7139 2256 2215 7139
7140 858 2002 7140
7141 7139 1247 7141
7142 7140 1938 7142
7143 7142 7141 7143
7144 6102 7143 7144
7145 6328 7144 7145
7146 6976 7075 7146
7147 7146 7145 7147
7148 857 2049 7148
7149 6087 551 7149
7150 7149 531 7150
7151 7150 7148 7151
7152 6344 1796 7152
7153 6450 1975 7153
7154 6450 7152 7154
7155 6394 7088 7155
7156 7155 6111 7156
7157 7156 7153 7157
7158 788 329 7158
7159 7158 2211 7159
7160 7159 510 7160
7161 6450 7012 7161
7162 7161 7160 7162
7163 6490 1797 7163
7164 6129 6115 7164
7165 7164 7163 7165
7166 6516 7162 7166
7167 6516 7165 7167
7168 837 1333 7168
7169 2082 354 7169
7170 7169 7168 7170
7171 6117 7170 7171
7172 6081 1948 7172
7173 7171 481 7173
7174 7172 754 7174
7175 6117 2212 7175
7176 7174 7173 7176
7177 2087 1947 7177
7178 7175 2187 7178
7179 7176 1329 7179
7180 7177 1974 7180
7181 7179 7178 7181
7182 7180 530 7182
7183 6216 6203 7183
7184 7181 7096 7184
7185 7183 7182 7185
7186 7015 7184 7186
7187 7186 7185 7187
7188 6234 7008 7188
7189 7188 7187 7189
7190 7076 7189 7190
7191 7076 7189 7191
7192 7191 7166 7192
7193 7191 7167 7193
7194 6185 349 7194
7195 7194 485 7195
7196 652 471 7196
7197 7195 577 7197
7198 726 1279 7198
7199 7196 579 7199
7200 7197 571 7200
7201 6201 339 7201
7202 7198 1281 7202
7203 7200 7199 7203
7204 6571 1656 7204
7205 6088 597 7205
7206 7201 1961 7206
7207 7202 406 7207
7208 851 1266 7208
7209 7203 580 7209
7210 7204 2186 7210
7211 7205 574 7211
7212 6255 763 7212
7213 6117 6388 7213
7214 6827 537 7214
7215 7206 6653 7215
7216 6509 7207 7216
7217 7208 437 7217
7218 6581 7209 7218
7219 6479 7173 7219
7220 7211 7210 7220
7221 7212 2241 7221
7222 7213 2202 7222
7223 6215 448 7223
7224 7214 694 7224
7225 7215 456 7225
7226 6139 7216 7226
7227 6408 7217 7227
7228 7219 7094 7228
7229 6227 7220 7229
7230 7221 1936 7230
7231 6227 1364 7231
7232 7223 7222 7232
7233 6395 7224 7233
7234 7226 7225 7234
7235 6227 7227 7235
7236 6330 7229 7236
7237 6705 6904 7237
7238 6645 7230 7238
7239 6139 7231 7239
7240 7233 7232 7240
7241 6432 7234 7241
7242 6783 7235 7242
7243 7237 6517 7243
7244 7239 7238 7244
7245 6452 7240 7245
7246 7242 7241 7246
7247 7245 7244 7247
7248 7239 7218 7248
7249 7228 7248 7249
7250 7236 7249 7250
7251 7243 7250 7251
7252 7251 7246 7252
7253 7252 7247 7253
7254 7253 7193 7254
7255 7253 7192 7255
7256 6227 718 7256
7257 7024 7256 7257
7258 6139 7257 7258
7259 7258 2198 7259
7260 6905 7259 7260
7261 6238 7154 7261
7262 7261 7260 7262
7263 886 371 7263
7264 7263 1320 7264
7265 7264 1972 7265
7266 6481 1347 7266
7267 7265 6655 7267
7268 7267 7266 7268
7269 862 2208 7269
7270 6509 6673 7270
7271 7269 704 7271
7272 7270 706 7272
7273 6217 7271 7273
7274 7273 7272 7274
7275 906 913 7275
7276 7275 2190 7276
7277 775 1321 7277
7278 6349 7276 7278
7279 7277 599 7279
7280 7278 2229 7280
7281 7279 827 7281
7282 6452 7280 7282
7283 7282 7281 7283
7284 6352 1992 7284
7285 7284 1252 7285
7286 6269 7285 7286
7287 7286 6715 7287
7288 7287 7274 7288
7289 2300 558 7289
7290 7289 2197 7290
7291 6471 1239 7291
7292 7205 7290 7292
7293 6581 565 7293
7294 6211 323 7294
7295 7291 415 7295
7296 7292 2213 7296
7297 7294 7293 7297
7298 7295 1324 7298
7299 7297 7296 7299
7300 6226 7298 7300
7301 6269 6725 7301
7302 7300 7299 7302
7303 6221 7301 7303
7304 7303 7302 7304
7305 6587 7288 7305
7306 6216 1267 7306
7307 7306 764 7307
7308 6220 7307 7308
7309 7303 7308 7309
7310 2275 1308 7310
7311 2258 1950 7311
7312 7310 387 7312
7313 7312 7311 7313
7314 908 375 7314
7315 7313 7061 7315
7316 7315 7314 7316
7317 7316 1250 7317
7318 6781 7317 7318
7319 7303 7318 7319
7320 6349 425 7320
7321 7320 418 7321
7322 6509 7321 7322
7323 7303 7322 7323
7324 7076 7304 7324
7325 7076 7309 7325
7326 7076 7318 7326
7327 7326 7283 7327
7328 849 709 7328
7329 7328 815 7329
7330 6088 568 7330
7331 6243 442 7331
7332 7329 440 7332
7333 2106 439 7333
7334 7330 505 7334
7335 7331 595 7335
7336 2250 430 7336
7337 2113 407 7337
7338 6574 6552 7338
7339 7333 7332 7339
7340 7335 7334 7340
7341 7337 7336 7341
7342 6738 451 7342
7343 7338 398 7343
7344 6490 473 7344
7345 7340 7339 7345
7346 6227 7341 7346
7347 6232 7342 7347
7348 6611 7343 7348
7349 6611 7344 7349
7350 7346 7345 7350
7351 7348 7347 7351
7352 6234 7349 7352
7353 7351 7350 7353
7354 6330 7352 7354
7355 7354 7353 7355
7356 7355 7318 7356
7357 7355 7309 7357
7358 7355 7324 7358
7359 7355 7319 7359
7360 7355 7325 7360
7361 7201 1933 7361
7362 6090 1327 7362
7363 7361 1637 7363
7364 7362 2046 7364
7365 7363 513 7365
7366 7364 426 7366
7367 7365 479 7367
7368 6905 7366 7368
7369 6269 7367 7369
7370 7369 7368 7370
7371 6458 7370 7371
7372 6525 805 7372
7373 6962 712 7373
7374 7372 751 7374
7375 7374 7373 7375
7376 6440 7375 7376
7377 6458 7376 7377
7378 7377 7370 7378
7379 7377 7319 7379
7380 7377 7327 7380
7381 7377 7325 7381
7382 7377 7360 7382
7383 7136 7135 7383
7384 7383 7357 7384
7385 7383 7358 7385
7386 7383 7356 7386
7387 7383 7325 7387
7388 7383 7359 7388
7389 6525 804 7389
7390 7389 2210 7390
7391 7390 1312 7391
7392 6269 7391 7392
7393 888 491 7393
7394 6195 1331 7394
7395 6352 1666 7395
7396 7393 798 7396
7397 6408 7394 7397
7398 7395 1966 7398
7399 7396 355 7399
7400 6232 7397 7400
7401 7398 314 7401
7402 7400 7399 7402
7403 7402 7401 7403
7404 6278 7403 7404
7405 2161 550 7405
7406 7405 1237 7406
7407 7406 2196 7407
7408 6269 7407 7408
7409 6714 318 7409
7410 7409 7408 7410
7411 6223 404 7411
7412 6892 303 7412
7413 2163 364 7413
7414 6594 366 7414
7415 6594 6312 7415
7416 6145 799 7416
7417 7416 563 7417
7418 2277 363 7418
7419 7418 7417 7419
7420 6227 7419 7420
7421 7420 6314 7421
7422 7239 7415 7422
7423 6682 7421 7423
7424 721 372 7424
7425 6482 7424 7425
7426 6603 7425 7426
7427 7426 7421 7427
7428 6682 6329 7428
7429 7428 7422 7429
7430 7042 1323 7430
7431 6227 7430 7431
7432 6219 7431 7432
7433 7432 7410 7433
7434 7433 7429 7434
7435 6234 7427 7435
7436 7435 7434 7436
7437 6976 6331 7437
7438 7437 7423 7438
7439 6242 809 7439
7440 7439 1254 7440
7441 6090 512 7441
7442 7440 1303 7442
7443 6089 2204 7443
7444 7441 506 7444
7445 7443 7442 7445
7446 7444 1987 7446
7447 7446 7445 7447
7448 6269 7151 7448
7449 7448 7447 7449
7450 6975 7449 7450
7451 6332 6951 7451
7452 7451 7450 7452
7453 7452 7436 7453
7454 6848 379 7454
7455 6509 6769 7455
7456 7455 7454 7456
7457 6227 1359 7457
7458 7457 315 7458
7459 6483 2042 7459
7460 6408 6206 7460
7461 7460 7459 7461
7462 6087 552 7462
7463 887 1264 7463
7464 7462 1620 7464
7465 7464 7463 7465
7466 7465 806 7466
7467 6483 2055 7467
7468 6217 7466 7468
7469 7468 7467 7469
7470 2077 2009 7470
7471 7470 1657 7471
7472 6594 300 7472
7473 7471 1319 7473
7474 7472 1988 7474
7475 7474 7473 7475
7476 6589 7475 7476
7477 7476 7461 7477
7478 7015 7268 7478
7479 7478 7469 7479
7480 6852 7392 7480
7481 7480 7459 7481
7482 7040 569 7482
7483 7482 910 7483
7484 6837 7483 7484
7485 6234 7484 7485
7486 7485 7479 7486
7487 6928 7477 7487
7488 6928 7486 7488
7489 6215 803 7489
7490 7489 2013 7490
7491 7490 7092 7491
7492 7402 7491 7492
7493 6278 7492 7493
7494 6278 6777 7494
7495 6558 6988 7495
7496 7495 7458 7496
7497 6494 489 7497
7498 7497 7404 7498
7499 7073 7496 7499
7500 6234 7021 7500
7501 7500 7499 7501
7502 6928 7481 7502
7503 7502 7498 7503
7504 2291 1297 7504
7505 2119 390 7505
7506 7505 7504 7506
7507 6406 7506 7507
7508 7507 6734 7508
7509 6414 1621 7509
7510 7509 2235 7510
7511 6211 322 7511
7512 7511 7510 7512
7513 7125 7508 7513
7514 6432 7513 7514
7515 6238 7157 7515
7516 7515 7512 7516
7517 6199 2032 7517
7518 861 524 7518
7519 2264 309 7519
7520 2272 392 7520
7521 2078 504 7521
7522 2079 1225 7522
7523 7517 566 7523
7524 7519 7518 7524
7525 7521 7520 7525
7526 845 0 7526
7527 7522 1231 7527
7528 7523 455 7528
7529 6179 433 7529
7530 7525 7524 7530
7531 7527 7526 7531
7532 7529 7528 7532
7533 2104 1229 7533
7534 6408 692 7534
7535 6408 7530 7535
7536 6408 7530 7536
7537 7532 7531 7537
7538 7534 7533 7538
7539 6396 7535 7539
7540 6269 7537 7540
7541 7539 7538 7541
7542 6278 7540 7542
7543 7542 7541 7543
7544 7543 7516 7544
7545 6838 293 7545
7546 7545 532 7546
7547 6546 7546 7547
7548 2089 298 7548
7549 6370 1233 7549
7550 6313 2219 7550
7551 7548 7411 7551
7552 7550 7549 7552
7553 7552 7551 7553
7554 6269 7553 7554
7555 7554 7547 7555
7556 6827 555 7556
7557 7556 508 7557
7558 6269 7557 7558
7559 7558 7555 7559
7560 6332 6913 7560
7561 7560 7559 7561
7562 6242 810 7562
7563 7562 1269 7563
7564 6087 546 7564
7565 7563 1278 7565
7566 7564 817 7566
7567 6378 7413 7567
7568 7565 794 7568
7569 6796 769 7569
7570 7567 7566 7570
7571 7155 7091 7571
7572 7569 7568 7572
7573 7571 7570 7573
7574 7573 7572 7574
7575 6269 819 7575
7576 7575 7574 7576
7577 7086 7576 7577
7578 7577 7561 7578
7579 838 478 7579
7580 900 470 7580
7581 2083 326 7581
7582 6117 7579 7582
7583 7581 7580 7583
7584 6169 768 7584
7585 7176 465 7585
7586 7583 7582 7586
7587 7584 6650 7587
7588 7585 2195 7588
7589 6406 7586 7589
7590 6216 7587 7590
7591 7589 7588 7591
7592 6490 7590 7592
7593 7592 7591 7593
7594 6117 1335 7594
7595 6179 1362 7595
7596 7594 1361 7596
7597 7596 7595 7597
7598 6169 773 7598
7599 6376 795 7599
7600 7599 826 7600
7601 7600 770 7601
7602 6714 823 7602
7603 7239 7602 7603
7604 897 302 7604
7605 846 1243 7605
7606 7604 822 7606
7607 792 394 7607
7608 7605 1344 7608
7609 7606 1358 7609
7610 7607 431 7610
7611 6574 405 7611
7612 7609 7608 7612
7613 7611 7610 7613
7614 7613 7612 7614
7615 6534 7603 7615
7616 7571 816 7616
7617 6232 7536 7617
7618 7617 7616 7618
7619 2105 818 7619
7620 6980 365 7620
7621 2273 748 7621
7622 7620 403 7622
7623 7621 497 7623
7624 7465 7622 7624
7625 6738 7623 7625
7626 7624 467 7626
7627 6509 7625 7627
7628 6102 820 7628
7629 7627 7626 7629
7630 6269 7628 7630
7631 7630 7629 7631
7632 6928 7631 7632
7633 7130 7513 7633
7634 7633 7632 7634
7635 6536 7615 7635
7636 2288 6287 7636
7637 6349 7636 7637
7638 6217 7597 7638
7639 6657 7638 7639
7640 6278 7639 7640
7641 2248 436 7641
7642 7641 377 7642
7643 2271 376 7643
7644 6369 7643 7644
7645 0 493 7645
7646 7645 7642 7646
7647 7646 7644 7647
7648 6117 1322 7648
7649 7155 7648 7649
7650 7649 7637 7650
7651 7650 7647 7651
7652 6479 400 7652
7653 7624 476 7653
7654 7653 588 7654
7655 6226 1986 7655
7656 7655 1305 7656
7657 7119 484 7657
7658 7657 7656 7658
7659 7658 7654 7659
7660 6570 593 7660
7661 7660 2214 7661
7662 6644 7414 7662
7663 7662 7661 7663
7664 2253 1371 7664
7665 905 1268 7665
7666 7665 1354 7666
7667 6648 378 7667
7668 7361 1271 7668
7669 7668 7667 7669
7670 6479 1373 7670
7671 6718 7669 7671
7672 6509 7670 7672
7673 6432 7671 7673
7674 2280 2029 7674
7675 2075 2053 7675
7676 7674 1248 7676
7677 7675 538 7677
7678 7676 1298 7678
7679 7677 745 7679
7680 7678 1370 7680
7681 7680 7679 7681
7682 7273 2199 7682
7683 6509 7681 7683
7684 7683 7682 7684
7685 7657 1302 7685
7686 6129 6992 7686
7687 7278 6908 7687
7688 6914 7684 7688
7689 7686 7685 7689
7690 6495 7687 7690
7691 6516 7688 7691
7692 7690 7689 7692
7693 7076 7691 7693
7694 6282 7692 7694
7695 7693 7659 7695
7696 7695 7694 7696
7697 6708 6691 7697
7698 7697 7696 7698
7699 720 389 7699
7700 7699 591 7700
7701 7700 2006 7701
7702 7701 1310 7702
7703 6648 1265 7703
7704 2247 432 7704
7705 7704 1336 7705
7706 6243 444 7706
7707 7706 807 7707
7708 7707 7705 7708
7709 6415 7708 7709
7710 6227 1365 7710
7711 6139 1292 7711
7712 6481 1349 7712
7713 7712 1282 7713
7714 7110 1286 7714
7715 6682 7713 7715
7716 6129 6084 7716
7717 7716 7715 7717
7718 2246 304 7718
7719 7718 561 7719
7720 7719 2220 7720
7721 6102 7720 7721
7722 6611 7721 7722
7723 7722 7717 7723
7724 2298 1353 7724
7725 7724 385 7725
7726 6834 1258 7726
7727 7725 386 7727
7728 7726 1223 7728
7729 7727 602 7729
7730 7729 7728 7730
7731 6322 7730 7731
7732 7731 7663 7732
7733 7722 7732 7733
7734 6924 7733 7734
7735 685 1304 7735
7736 7735 1261 7736
7737 6553 7598 7737
7738 6102 7709 7738
7739 7738 7737 7739
7740 840 450 7740
7741 6738 7740 7741
7742 7741 7736 7742
7743 6102 6654 7743
7744 7743 7742 7744
7745 7539 7744 7745
7746 6521 7739 7746
7747 6834 1257 7747
7748 6834 402 7748
7749 7748 7664 7749
7750 2284 749 7750
7751 7750 547 7751
7752 7751 1277 7752
7753 7752 7747 7753
7754 6216 7753 7754
7755 6852 7754 7755
7756 7437 7755 7756
7757 907 444 7757
7758 7757 343 7758
7759 6245 496 7759
7760 7758 487 7760
7761 7759 573 7761
7762 6909 6870 7762
7763 6408 716 7763
7764 6102 7760 7764
7765 7762 7761 7765
7766 7764 7763 7766
7767 6432 7765 7767
7768 6332 7494 7768
7769 7767 7766 7769
7770 7768 7618 7770
7771 7770 7769 7771
7772 7771 7756 7772
7773 6227 6614 7773
7774 6842 7749 7774
7775 7773 492 7775
7776 7774 7703 7776
7777 7776 7775 7777
7778 6269 7652 7778
7779 7778 7777 7779
7780 2293 495 7780
7781 6101 724 7781
7782 6403 7781 7782
7783 6587 7782 7783
7784 7556 313 7784
7785 7784 2221 7785
7786 7550 1351 7786
7787 7786 2218 7787
7788 6905 6891 7788
7789 7788 7787 7789
7790 7789 7785 7790
7791 6217 7711 7791
7792 7791 7593 7792
7793 7792 7790 7793
7794 6333 6283 7794
7795 7794 7487 7795
7796 7543 7514 7796
7797 7796 6334 7797
7798 7797 7795 7798
7799 6581 6294 7799
7800 7799 2217 7800
7801 6328 7800 7801
7802 6278 7431 7802
7803 7802 7801 7803
7804 6441 7783 7804
7805 7804 7803 7805
7806 7245 7673 7806
7807 7806 6974 7807
7808 7137 7805 7808
7809 6087 525 7809
7810 7809 1971 7810
7811 7810 2200 7811
7812 7811 2014 7812
7813 6796 1348 7813
7814 7813 7812 7814
7815 6234 7814 7815
7816 6332 7640 7816
7817 7190 7815 7817
7818 6440 7262 7818
7819 7818 7816 7819
7820 6534 7376 7820
7821 6458 7820 7821
7822 7821 7493 7822
7823 6447 7817 7823
7824 6328 7651 7824
7825 7824 7745 7825
7826 7825 7734 7826
7827 7826 7823 7827
7828 7693 7453 7828
7829 7828 7822 7829
7830 6227 306 7830
7831 7830 2244 7831
7832 7103 7412 7832
7833 7832 7831 7833
7834 888 7780 7834
7835 7834 542 7835
7836 6169 771 7836
7837 7836 7601 7837
7838 7837 7835 7838
7839 6295 422 7839
7840 7839 738 7840
7841 2266 1307 7841
7842 7841 740 7842
7843 7842 1227 7843
7844 7843 7702 7844
7845 6553 7666 7845
7846 7845 7844 7846
7847 6682 7714 7847
7848 7847 7840 7848
7849 7129 7846 7849
7850 7849 7848 7850
7851 6924 7723 7851
7852 7851 7850 7852
7853 6102 6564 7853
7854 6534 7853 7854
7855 6458 7854 7855
7856 7855 7852 7856
7857 6447 6667 7857
7858 7857 7488 7858
7859 7858 7856 7859
7860 6458 7772 7860
7861 6563 7375 7861
7862 6139 7710 7862
7863 7862 7861 7863
7864 7862 2023 7864
7865 7864 7861 7865
7866 6440 7863 7866
7867 6440 7865 7867
7868 6534 7866 7868
7869 6534 7867 7869
7870 6458 7869 7870
7871 6458 7868 7871
7872 6930 7870 7872
7873 2161 548 7873
7874 7873 710 7874
7875 7155 7619 7875
7876 7874 713 7876
7877 7875 7614 7877
7878 7877 7876 7878
7879 7878 7838 7879
7880 6782 7672 7880
7881 7880 7879 7881
7882 6447 7881 7882
7883 7882 7871 7883
7884 7882 7872 7884
7885 6417 6491 7885
7886 6738 1337 7886
7887 7886 737 7887
7888 6269 7887 7888
7889 7888 7885 7889
7890 6534 7889 7890
7891 6534 7885 7891
7892 6534 6926 7892
7893 6458 7890 7893
7894 6458 7892 7894
7895 6458 7891 7895
7896 6930 7894 7896
7897 6930 7893 7897
7898 7882 7895 7898
7899 6978 7501 7899
7900 7899 7896 7900
7901 6516 7503 7901
7902 7901 7900 7902
7903 7796 6461 7903
7904 7903 7080 7904
7905 7137 7807 7905
7906 7905 6998 7906
7907 7693 7434 7907
7908 7907 7427 7908
7909 7908 7438 7909
7910 7909 7746 7910
7911 7910 7379 7911
7912 7910 7323 7912
7913 7554 7456 7913
7914 7913 7833 7914
7915 7914 7793 7915
7916 7915 7779 7916
7917 7916 7578 7917
7918 7917 7147 7918
7919 7918 7634 7919
7920 6538 7897 7920
7921 7133 7132 7921
7922 7921 7078 7922
7923 7922 7883 7923
7924 7922 7884 7924
7925 7924 7385 7925
7926 7924 7385 7926
7927 7924 7388 7927
7928 7924 7381 7928
7929 7905 7382 7929
7930 7076 7105 7930
7931 7930 7881 7931
7932 7931 6599 7932
7933 7932 7135 7933
7934 7933 7134 7934
7935 7543 7127 7935
7936 7935 7305 7936
7937 7936 6691 7937
7938 7937 6709 7938
7939 7938 7544 7939
7940 7137 7772 7940
7941 7940 6857 7941
7942 7918 7827 7942
7943 7136 7134 7943
7944 7943 7635 7944
7945 7924 7911 7945
7946 7924 7384 7946
7947 7924 7380 7947
7948 7924 7371 7948
7949 6689 6669 7949
7950 7949 6670 7950
7951 7950 7381 7951
7952 7924 7386 7952
7953 7858 7904 7953
7954 7905 7819 7954
7955 7954 7829 7955
7956 7926 7378 7956
7957 7858 7371 7957
7958 7858 7386 7958
7959 7926 7384 7959
7960 6856 6955 7960
7961 7960 7860 7961
7962 7961 7859 7962
7963 7962 7946 7963
7964 6538 7906 7964
7965 7964 7944 7965
7966 7922 7920 7966
7967 7966 7953 7967
7968 7962 7947 7968
7969 7962 7386 7969
7970 7962 7929 7970
7971 7962 7925 7971
7972 7926 7381 7972
7973 7960 7942 7973
7974 7973 7957 7974
7975 6538 7138 7975
7976 7975 7934 7976
7977 7962 7956 7977
7978 7858 7254 7978
7979 7978 7969 7979
7980 7949 7087 7980
7981 7980 7963 7981
7982 7943 7957 7982
7983 7962 7912 7983
7984 7962 7388 7984
7985 7962 7371 7985
7986 7858 7385 7986
7987 7962 7387 7987
7988 7858 7928 7988
7989 7137 7898 7989
7990 7989 7798 7990
7991 7990 7923 7991
7992 7991 7972 7992
7993 7137 6979 7993
7994 7993 6952 7994
7995 7994 6932 7995
7996 7995 7957 7996
7997 7943 7896 7997
7998 7997 7959 7998
7999 7997 7958 7999
8000 7995 7385 8000
8001 7997 7927 8001
8002 7995 6539 8002
8003 8002 7955 8003
8004 8003 7969 8004
8005 7997 7974 8005
8006 7997 7968 8006
8007 7633 6998 8007
8008 8007 7902 8008
8009 8008 7939 8009
8010 8009 7971 8010
8011 8009 7957 8011
8012 7997 7952 8012
8013 7991 7388 8013
8014 8013 7972 8014
8015 8009 7951 8015
8016 6458 7808 8016
8017 8016 7919 8017
8018 8017 7698 8018
8019 8018 7941 8019
8020 8019 7976 8020
8021 8009 7996 8021
8022 8009 7992 8022
8023 8009 7992 8023
8024 7978 7952 8024
8025 8009 8004 8025
8026 7960 6687 8026
8027 8026 7108 8027
8028 8027 7503 8028
8029 8028 7255 8029
8030 8029 7967 8030
8031 8030 8001 8031
8032 8030 7928 8032
8033 8009 7984 8033
8034 8030 7971 8034
8035 8009 7948 8035
8036 8009 7972 8036
8037 8009 7928 8037
8038 8009 7945 8038
8039 8029 7982 8039
8040 8039 7979 8040
8041 7980 7965 8041
8042 8041 8020 8042
8043 7997 7981 8043
8044 2546 225 8044
8045 2593 289 8045
8046 8045 8044 8046
8047 2516 195 8047
8048 2514 196 8048
8049 8048 8047 8049
8050 2557 275 8050
8051 2424 216 8051
8052 8051 8050 8052
8053 2561 250 8053
8054 7978 8053 8054
8055 2483 145 8055
8056 8055 8054 8056
8057 2438 209 8057
8058 8057 258 8058
8059 2480 244 8059
8060 8059 8058 8060
8061 2538 197 8061
8062 2409 215 8062
8063 8062 8061 8063
8064 7918 285 8064
8065 8064 8049 8065
8066 2536 261 8066
8067 8066 8065 8067
8068 0 272 8068
8069 2596 245 8069
8070 8069 8068 8070
8071 2513 206 8071
8072 0 8071 8072
8073 2592 169 8073
8074 8073 8072 8074
8075 2595 291 8075
8076 8075 8074 8076
8077 2541 213 8077
8078 2555 8077 8078
8079 2426 37 8079
8080 8079 8078 8080
8081 2544 247 8081
8082 2594 203 8082
8083 8082 8081 8083
8084 2510 230 8084
8085 2597 290 8085
8086 8085 8084 8086
8087 2553 206 8087
8088 2425 33 8088
8089 8088 8087 8089
8090 8075 8071 8090
8091 2557 8068 8091
8092 2427 212 8092
8093 8092 8091 8093
8094 2552 237 8094
8095 6516 14 8095
8096 8095 8094 8096
8097 2538 223 8097
8098 2518 204 8098
8099 8098 8097 8099
8100 2419 219 8100
8101 2574 170 8101
8102 8101 8100 8102
8103 2558 256 8103
8104 8098 8103 8104
8105 8057 241 8105
8106 2565 284 8106
8107 8106 8105 8107
8108 8079 8071 8108
8109 8048 278 8109
8110 2438 205 8110
8111 8110 8109 8111
8112 2573 200 8112
8113 2447 194 8113
8114 8113 8112 8114
8115 2577 283 8115
8116 8115 8114 8116
8117 2540 193 8117
8118 2569 63 8118
8119 8118 8117 8119
8120 2438 7 8120
8121 8120 8119 8121
8122 2538 222 8122
8123 2454 34 8123
8124 8123 8122 8124
8125 8110 8124 8125
8126 2556 246 8126
8127 8059 8126 8127
8128 2559 259 8128
8129 2508 254 8129
8130 8129 8128 8130
8131 2480 240 8131
8132 2774 263 8132
8133 8132 8131 8133
8134 2516 279 8134
8135 2586 270 8135
8136 8135 8134 8136
8137 8118 234 8137
8138 2419 239 8138
8139 8138 8137 8139
8140 2517 262 8140
8141 8057 255 8141
8142 8141 8140 8142
8143 2547 192 8143
8144 8115 8143 8144
8145 2429 147 8145
8146 8145 8108 8146
8147 2535 214 8147
8148 7978 8147 8148
8149 2581 273 8149
8150 8098 8149 8150
8151 2768 207 8151
8152 8141 8151 8152
8153 2498 146 8153
8154 8153 8077 8154
8155 2567 271 8155
8156 8155 8148 8156
8157 2515 251 8157
8158 8157 8097 8158
8159 2757 226 8159
8160 8159 252 8160
8161 8113 8160 8161
8162 2549 236 8162
8163 8159 8162 8163
8164 2488 269 8164
8165 8164 8163 8165
8166 2575 217 8166
8167 8166 8119 8167
8168 2560 224 8168
8169 8057 8168 8169
8170 2406 81 8170
8171 2497 253 8171
8172 8170 260 8172
8173 8172 8171 8173
8174 2466 238 8174
8175 2464 90 8175
8176 8175 8174 8176
8177 2478 266 8177
8178 8177 8176 8178
8179 2453 201 8179
8180 2410 8 8180
8181 8180 8179 8181
8182 2467 119 8182
8183 8182 8181 8183
8184 2543 264 8184
8185 8182 8184 8185
8186 2459 16 8186
8187 8186 8184 8187
8188 2551 264 8188
8189 2461 108 8189
8190 8189 8188 8190
8191 2458 248 8191
8192 2487 107 8192
8193 8192 8191 8193
8194 2475 201 8194
8195 2466 264 8195
8196 8195 8194 8196
8197 2511 280 8197
8198 2484 243 8198
8199 8198 8197 8199
8200 8180 268 8200
8201 8200 8176 8201
8202 2562 218 8202
8203 2415 171 8203
8204 8203 8202 8204
8205 2542 218 8205
8206 2449 103 8206
8207 8206 8205 8207
8208 2545 282 8208
8209 2415 96 8209
8210 8209 8208 8210
8211 2451 276 8211
8212 8170 8211 8212
8213 2548 229 8213
8214 2445 87 8214
8215 8214 8213 8215
8216 2477 62 8216
8217 8216 8191 8217
8218 2446 208 8218
8219 8218 8181 8219
8220 8170 8188 8220
8221 2477 135 8221
8222 8221 8210 8222
8223 2493 242 8223
8224 2448 235 8224
8225 8224 8223 8225
8226 8170 8179 8226
8227 2446 249 8227
8228 2564 267 8228
8229 8228 8227 8229
8230 8216 8210 8230
8231 8216 8176 8231
8232 2437 191 8232
8233 8232 232 8233
8234 2444 220 8234
8235 8234 8233 8235
8236 2539 231 8236
8237 8234 8236 8237
8238 2446 202 8238
8239 2439 91 8239
8240 8239 8238 8240
8241 2451 210 8241
8242 8234 8241 8242
8243 2418 231 8243
8244 8182 8243 8244
8245 2475 233 8245
8246 2450 199 8246
8247 8246 8245 8247
8248 2472 211 8248
8249 2550 8248 8249
8250 2468 25 8250
8251 8250 8249 8251
8252 2487 257 8252
8253 2415 228 8253
8254 8253 8252 8254
8255 2451 202 8255
8256 8170 8255 8256
8257 2479 8241 8257
8258 8239 265 8258
8259 8258 8257 8259
8260 2418 274 8260
8261 2542 201 8261
8262 8261 8260 8262
8263 2537 198 8263
8264 8232 8263 8264
8265 8218 8260 8265
8266 2554 227 8266
8267 2462 79 8267
8268 8267 8266 8268
8269 8253 8248 8269
8270 2477 130 8270
8271 8270 8249 8271
8272 2563 8241 8272
8273 8261 8272 8273
8274 2563 8266 8274
8275 2415 221 8275
8276 8275 8274 8276
8277 2470 277 8277
8278 8277 8276 8278
8279 8234 8240 8279
8280 2471 131 8280
8281 8280 8238 8281
8282 8218 8268 8282
8283 2487 281 8283
8284 8283 8268 8284
8285 667 0 8285
8286 615 640 8286
8287 646 8285 8287
8288 8286 0 8288
8289 612 0 8289
8290 8287 603 8290
8291 8288 0 8291
8292 675 658 8292
8293 8289 0 8293
8294 8291 8290 8294
8295 8294 0 8295
8296 8289 0 8296
8297 8289 0 8297
8298 643 8296 8298
8299 8289 8297 8299
8300 8292 8298 8300
8301 8293 8299 8301
8302 8301 8300 8302
8303 8302 8295 8303
8304 667 609 8304
8305 0 8297 8305
8306 731 0 8306
8307 8304 0 8307
8308 679 877 8308
8309 8305 633 8309
8310 627 8306 8310
8311 670 0 8311
8312 8307 645 8312
8313 8289 639 8313
8314 660 663 8314
8315 618 666 8315
8316 8309 8308 8316
8317 8311 8310 8317
8318 8313 8312 8318
8319 8315 8314 8319
8320 8317 8316 8320
8321 8317 8316 8321
8322 8317 8316 8322
8323 8319 8318 8323
8324 8323 8321 8324
8325 8323 8322 8325
8326 8323 8320 8326
8327 612 0 8327
8328 610 8327 8328
8329 8328 0 8329
8330 610 0 8330
8331 8330 8329 8331
8332 728 0 8332
8333 8331 668 8333
8334 605 8296 8334
8335 728 0 8335
8336 0 620 8336
8337 8332 0 8337
8338 8334 8333 8338
8339 8336 8335 8339
8340 8301 8338 8340
8341 8301 8338 8341
8342 8332 0 8342
8343 8342 634 8343
8344 8337 8343 8344
8345 8344 8339 8345
8346 8345 8340 8346
8347 673 0 8347
8348 673 657 8348
8349 8304 0 8349
8350 661 0 8350
8351 8347 635 8351
8352 881 632 8352
8353 8348 734 8353
8354 624 8349 8354
8355 8328 8299 8355
8356 8350 0 8356
8357 607 0 8357
8358 8352 8351 8358
8359 8354 8353 8359
8360 8356 8355 8360
8361 8356 8355 8361
8362 8356 8355 8362
8363 8289 8357 8363
8364 8359 8358 8364
8365 8363 8360 8365
8366 8365 8364 8366
8367 8289 0 8367
8368 8289 0 8368
8369 8368 8367 8369
8370 8331 8369 8370
8371 8356 8370 8371
8372 8356 8370 8372
8373 630 647 8373
8374 641 648 8374
8375 8372 608 8375
8376 659 674 8376
8377 8374 8373 8377
8378 8301 8375 8378
8379 8363 8355 8379
8380 8291 8376 8380
8381 8307 8377 8381
8382 8379 8378 8382
8383 8381 8380 8383
8384 8381 8380 8384
8385 8384 8382 8385
8386 8328 0 8386
8387 659 0 8387
8388 642 0 8388
8389 612 0 8389
8390 8305 8386 8390
8391 0 664 8391
8392 8313 8355 8392
8393 8313 8355 8393
8394 8388 8387 8394
8395 605 0 8395
8396 8305 8299 8396
8397 661 8389 8397
8398 8391 8390 8398
8399 8363 8392 8399
8400 8395 8394 8400
8401 8397 8396 8401
8402 8399 8398 8402
8403 8401 8400 8403
8404 8403 8402 8404
8405 8289 8360 8405
8406 8328 8297 8406
8407 8406 8405 8407
8408 8323 8407 8408
8409 8381 8408 8409
8410 732 678 8410
8411 650 0 8411
8412 731 665 8412
8413 731 0 8413
8414 656 649 8414
8415 8294 8410 8415
8416 8412 8411 8416
8417 8414 8413 8417
8418 8302 8415 8418
8419 8417 8416 8419
8420 8419 8418 8420
8421 730 8386 8421
8422 8305 733 8422
8423 8328 8421 8423
8424 8381 8422 8424
8425 8323 8423 8425
8426 8345 8424 8426
8427 8426 8425 8427
8428 646 0 8428
8429 8428 676 8429
8430 8429 0 8430
8431 884 0 8431
8432 8406 633 8432
8433 8431 8430 8433
8434 612 8360 8434
8435 8433 8432 8435
8436 8301 8434 8436
8437 8436 8435 8437
8438 8371 8437 8438
8439 8334 0 8439
8440 8301 8439 8440
8441 605 8440 8441
8442 8441 0 8442
8443 8436 8442 8443
8444 8371 8443 8444
8445 8304 0 8445
8446 8334 0 8446
8447 891 0 8447
8448 8446 8445 8448
8449 884 0 8449
8450 731 0 8450
8451 880 8447 8451
8452 8301 8448 8452
8453 8450 8449 8453
8454 654 8453 8454
8455 8328 8451 8455
8456 8371 8452 8456
8457 8454 8453 8457
8458 8399 8455 8458
8459 8457 8456 8459
8460 8459 8458 8460
8461 8354 8432 8461
8462 8289 8434 8462
8463 8287 8461 8463
8464 8457 8462 8464
8465 8464 8463 8465
8466 8433 8456 8466
8467 673 0 8467
8468 651 662 8468
8469 8467 672 8469
8470 876 622 8470
8471 8468 677 8471
8472 8469 629 8472
8473 8471 8470 8473
8474 8305 626 8474
8475 8473 8472 8475
8476 8361 8474 8476
8477 8381 8475 8477
8478 8317 8476 8478
8479 8478 8477 8479
8480 8436 8418 8480
8481 8345 8463 8481
8482 8481 8480 8482
8483 628 623 8483
8484 8469 8483 8484
8485 8419 8484 8485
8486 8381 8456 8486
8487 8486 8485 8487
8488 8305 0 8488
8489 8488 0 8489
8490 8381 8489 8490
8491 8287 8440 8491
8492 604 617 8492
8493 8491 8490 8493
8494 8492 8390 8494
8495 8494 8493 8495
8496 8433 8495 8496
8497 8419 8490 8497
8498 8497 8346 8498
8499 8497 8456 8499
8500 8488 619 8500
8501 8441 8500 8501
8502 8371 8463 8502
8503 8426 8501 8503
8504 8503 8502 8504
8505 8473 8424 8505
8506 8497 8505 8506
8507 8334 8445 8507
8508 8507 0 8508
8509 8371 8508 8509
8510 8301 8509 8510
8511 8419 8510 8511
8512 8419 8510 8512
8513 8503 8511 8513
8514 8497 8382 8514
8515 8436 8378 8515
8516 8497 8515 8516
8517 8345 8475 8517
8518 8497 8517 8518
8519 8291 47 8519
8520 8315 0 8520
8521 8520 8423 8521
8522 8301 8521 8522
8523 8486 8522 8523
8524 8406 8456 8524
8525 8524 8442 8525
8526 8497 8525 8526
8527 8356 0 8527
8528 8381 8440 8528
8529 8381 8440 8529
8530 606 8527 8530
8531 8331 644 8531
8532 8530 8528 8532
8533 8301 8531 8533
8534 8393 8532 8534
8535 8371 8533 8535
8536 8535 8534 8536
8537 8503 8364 8537
8538 8291 8502 8538
8539 8328 0 8539
8540 8305 0 8540
8541 8507 8539 8541
8542 8371 0 8542
8543 637 8540 8543
8544 8332 8541 8544
8545 8543 8542 8545
8546 8545 8544 8546
8547 8426 8546 8547
8548 8291 8547 8548
8549 8507 8338 8549
8550 630 0 8550
8551 8371 8549 8551
8552 735 625 8552
8553 671 8550 8553
8554 673 669 8554
8555 8543 8551 8555
8556 8553 8552 8556
8557 8468 8554 8557
8558 8345 8555 8558
8559 8557 8556 8559
8560 8559 8558 8560
8561 637 8533 8561
8562 8535 8561 8562
8563 8562 8455 8563
8564 8559 8563 8564
8565 8371 8303 8565
8566 8565 8465 8566
8567 0 877 8567
8568 8395 0 8568
8569 8309 8567 8569
8570 8289 0 8570
8571 8362 8568 8571
8572 642 0 8572
8573 8361 8569 8573
8574 8304 8570 8574
8575 8572 8571 8575
8576 8574 8573 8576
8577 0 8575 8577
8578 8577 8576 8578
8579 646 611 8579
8580 8454 0 8580
8581 8579 0 8581
8582 8581 8580 8582
8583 8582 48 8583
8584 8582 150 8584
8585 8491 8422 8585
8586 8459 8585 8586
8587 8582 8586 8587
8588 8469 0 8588
8589 876 0 8589
8590 8589 8588 8590
8591 624 727 8591
8592 8591 8590 8592
8593 8572 8592 8593
8594 8593 8404 8594
8595 8593 43 8595
8596 8582 49 8596
8597 8593 8385 8597
8598 8593 45 8598
8599 8559 8501 8599
8600 8599 8482 8600
8601 8593 8477 8601
8602 8301 0 8602
8603 8371 8602 8603
8604 8399 8603 8604
8605 8457 8604 8605
8606 8593 8605 8606
8607 8593 175 8607
8608 8599 8487 8608
8609 8599 8487 8609
8610 8478 8534 8610
8611 8599 8610 8611
8612 8599 8495 8612
8613 8356 0 8613
8614 8334 0 8614
8615 8301 8613 8615
8616 8397 8439 8616
8617 8341 8614 8617
8618 8616 8615 8618
8619 8617 8541 8619
8620 8619 8618 8620
8621 8620 8547 8621
8622 8599 8420 8622
8623 8488 0 8623
8624 8381 8623 8624
8625 8399 8624 8625
8626 8457 8625 8626
8627 8620 8626 8627
8628 8620 8444 8628
8629 8507 8440 8629
8630 8379 8629 8630
8631 8529 879 8631
8632 8630 8383 8632
8633 8535 8631 8633
8634 8486 8364 8634
8635 8633 8632 8635
8636 8635 8634 8636
8637 8635 52 8637
8638 8599 8466 8638
8639 8599 54 8639
8640 8599 8506 8640
8641 8436 8390 8641
8642 8494 8463 8642
8643 8642 8641 8643
8644 8371 8643 8644
8645 8599 8644 8645
8646 8620 8558 8646
8647 8620 44 8647
8648 8599 8364 8648
8649 8599 8325 8649
8650 8635 8516 8650
8651 8478 8404 8651
8652 8599 8651 8652
8653 8401 8394 8653
8654 8557 0 8654
8655 8412 0 8655
8656 8653 636 8656
8657 8419 8654 8657
8658 8655 878 8658
8659 8419 8656 8659
8660 8658 8657 8660
8661 8660 8659 8661
8662 8661 46 8662
8663 8661 50 8663
8664 8661 8536 8664
8665 8635 8498 8665
8666 8635 8512 8666
8667 8599 8303 8667
8668 8457 8485 8668
8669 8582 8668 8669
8670 8669 8324 8670
8671 8669 51 8671
8672 8661 55 8672
8673 8635 8499 8673
8674 8669 53 8674
8675 8291 8456 8675
8676 8661 8675 8676
8677 8669 8444 8677
8678 8669 8526 8678
8679 8669 8366 8679
8680 8359 875 8680
8681 719 631 8681
8682 8658 8680 8682
8683 8348 8681 8683
8684 8683 8682 8684
8685 8684 8564 8685
8686 8684 8560 8686
8687 8591 0 8687
8688 891 8687 8688
8689 8419 8592 8689
8690 8419 882 8690
8691 8689 8688 8691
8692 8658 8690 8692
8693 8692 8691 8693
8694 8693 8651 8694
8695 8593 8516 8695
8696 8693 8498 8696
8697 8684 8606 8697
8698 8684 57 8698
8699 8693 48 8699
8700 8294 0 8700
8701 8302 8700 8701
8702 8323 8701 8702
8703 8693 8702 8703
8704 8323 8490 8704
8705 8503 8704 8705
8706 8693 8705 8706
8707 8693 8504 8707
8708 8693 8634 8708
8709 8693 8326 8709
8710 8693 8324 8710
8711 8693 8409 8711
8712 8693 8644 8712
8713 8693 8534 8713
8714 8305 0 8714
8715 8488 8714 8715
8716 8379 8715 8716
8717 8562 8716 8717
8718 8693 8717 8718
8719 8693 8506 8719
8720 8457 8458 8720
8721 8599 8720 8721
8722 8693 8721 8722
8723 8684 8611 8723
8724 2520 8564 8724
8725 8693 8668 8725
8726 2520 8479 8726
8727 2520 8479 8727
8728 2520 8566 8728
8729 2520 8566 8729
8730 2520 56 8730
8731 2521 8628 8731
8732 8684 8609 8732
8733 2520 8482 8733
8734 2521 8622 8734
8735 2520 8513 8735
8736 8684 8526 8736
8737 8301 0 8737
8738 8436 8737 8738
8739 8426 8738 8739
8740 8503 8739 8740
8741 8693 8740 8741
8742 2521 8645 8742
8743 2521 8646 8743
8744 2521 8649 8744
8745 2520 8607 8745
8746 2520 8705 8746
8747 2521 59 8747
8748 2521 58 8748
8749 2434 61 8749
8750 2434 8385 8750
8751 2520 8636 8751
8752 2520 8595 8752
8753 2520 8595 8753
8754 2520 8366 8754
8755 2500 8597 8755
8756 2520 8537 8756
8757 2520 8537 8757
8758 2520 8583 8758
8759 2520 8594 8759
8760 2520 8596 8760
8761 2500 8324 8761
8762 2520 8584 8762
8763 2500 8326 8763
8764 2520 8438 8764
8765 2500 8721 8765
8766 2500 8409 8766
8767 2434 60 8767
8768 2520 8518 8768
8769 2520 8609 8769
8770 2522 8498 8770
8771 2522 8647 8771
8772 2522 8595 8772
8773 2522 8628 8773
8774 2522 8646 8774
8775 2522 8606 8775
8776 2435 8677 8776
8777 2522 8583 8777
8778 2522 8650 8778
8779 2522 8346 8779
8780 2522 8649 8780
8781 2522 8652 8781
8782 2522 8594 8782
8783 2522 8597 8783
8784 2522 8466 8784
8785 2522 8578 8785
8786 2522 8598 8786
8787 2435 8694 8787
8788 2522 8444 8788
8789 2522 8664 8789
8790 2436 8518 8790
8791 2522 8662 8791
8792 2436 8665 8792
8793 2499 8326 8793
8794 2435 8578 8794
8795 2430 8587 8795
8796 2501 8325 8796
8797 2501 8519 8797
