# Supplementary material for: Multi-breed genome-wide association studies across countries for electronically recorded behavior traits in local dual-purpose cows
Source: PLoS One. 2019 Oct 30;14(10):e0221973. doi: 10.1371/journal.pone.0221973 (PMC6821105; doi:10.1371/journal.pone.0221973)
Supplement: S1 File — (ZIP) [file pone.0221973.s007.zip › S1_file/principal_component_analysis_fig1/impute_565cows_50DEHF_breed_pc3.txt]

705000002799940 0.0589687 0.00344541 -0.0694406 SI_BS
705000002915979 0.0575508 0.00400189 -0.0637644 SI_BS
705000003379758 0.0510572 0.00108209 -0.0417922 SI_BS
705000003381302 0.0599853 0.00123991 -0.0732278 SI_BS
705000003617667 0.0615067 0.00186247 -0.074072 SI_BS
705000004049942 -0.0271241 -0.0606603 -0.00089363 SI_HF
705000013261320 0.0549478 0.0013153 -0.0596485 SI_BS
705000013814382 0.0502366 0.000346145 -0.045915 SI_BS
705000014118201 0.0589376 0.00171169 -0.0694718 SI_BS
705000014926644 0.0494668 0.00177628 -0.0416724 SI_BS
705000023381317 0.0595494 0.00449024 -0.0723363 SI_BS
705000024049940 0.0560817 0.00267782 -0.0650617 SI_BS
705000024276106 0.0593449 0.00179591 -0.0730532 SI_BS
705000033004244 0.0539919 -9.13197e-05 -0.0590771 SI_BS
705000033617671 -0.0228719 -0.0640221 -0.00354253 SI_HF
705000033762427 0.060771 0.00316993 -0.0625096 SI_BS
705000033982687 0.0570399 0.0027461 -0.0709618 SI_BS
705000034049949 0.0537489 0.002104 -0.0597309 SI_BS
705000043617670 0.0619059 0.00188939 -0.0746583 SI_BS
705000043867301 0.0590974 0.00224522 -0.0655373 SI_BS
705000044049948 0.0570983 0.00156986 -0.0677886 SI_BS
705000044275598 0.0520893 0.00309716 -0.0466992 SI_BS
705000044276104 0.0590412 0.0038053 -0.0755633 SI_BS
705000053004242 0.0555436 0.00385566 -0.0588655 SI_BS
705000053108195 -0.0259029 -0.0601874 -6.29095e-05 SI_HF
705000053381314 -0.0152399 -0.0520438 -0.0068099 SI_HF
705000053814388 0.0583054 -0.000440101 -0.0696769 SI_BS
705000054049947 0.0577167 0.00368138 -0.070915 SI_BS
705000054120095 0.0570534 0.00121449 -0.054716 SI_BS
705000054276103 0.060341 0.00342369 -0.0734556 SI_BS
705000054812035 -0.0224788 -0.0508279 -0.00178619 SI_HF
705000054926712 0.0576805 0.00345707 -0.060957 SI_BS
705000063813977 0.0533624 0.00248576 -0.0482166 SI_BS
705000064049946 -0.0203167 -0.0679875 0.00327352 SI_HF
705000064276102 -0.0252968 -0.0675721 -0.00401952 SI_HF
705000064511317 0.0557721 -0.000201947 -0.0572457 SI_BS
705000073475534 0.0565211 0.00139954 -0.0629628 SI_BS
705000074049945 0.0576958 0.00202033 -0.0721464 SI_BS
705000074276101 -0.0285322 -0.072654 7.03585e-05 SI_HF
705000083814385 -0.0213554 -0.0712022 -0.0061978 SI_HF
705000084050229 0.0577456 0.00336391 -0.0648278 SI_BS
705000084295956 -0.0265103 -0.0561418 0.00038926 SI_HF
705000084533126 0.0556703 0.00184914 -0.0637491 SI_BS
705000093381327 -0.0275813 -0.0711018 -0.0017483 SI_HF
705000094037447 -0.0201042 -0.0509554 0.00159036 SI_HF
705000094049943 -0.0302029 -0.0813089 -0.00159132 SI_HF
705000094049950 -0.0270352 -0.0709819 -0.000275382 SI_HF
705000094122756 0.0567087 0.003556 -0.063837 SI_BS
705000094210903 0.0612398 0.00193567 -0.0740573 SI_BS
705000094926000 0.0578938 0.0024673 -0.0655797 SI_BS
705000094559174 0.0511745 0.00193543 0.0554333 SI_Si
705000024465681 0.0492567 0.00115925 0.05138 SI_Si
705000034029903 0.0503804 0.000131544 0.0526899 SI_Si
705000034465707 0.0470609 0.00239198 0.0489106 SI_Si
705000004311687 0.0491627 0.00361862 0.0517565 SI_Si
705000054160376 0.0446013 -0.000173636 0.0468172 SI_Si
705000054163496 0.0501741 0.000246936 0.0524974 SI_Si
705000054314087 0.0465365 -0.00435505 0.0463982 SI_Si
705000063966673 0.0442316 -0.00487802 0.0462558 SI_Si
705000064314086 0.0474476 0.00379844 0.0529841 SI_Si
705000074465710 0.0472679 0.000863506 0.0531821 SI_Si
705000084045665 0.0492171 0.00265972 0.0554564 SI_Si
705000084459147 -0.0279942 -0.0707919 -0.000573737 SI_Si
705000013825210 0.0475769 0.00356441 0.0511903 SI_Si
705000014559165 0.0485386 0.00288215 0.049419 SI_Si
705000014559172 0.0469028 -0.000491841 0.0516724 SI_Si
705000023991734 0.0462537 -0.000156181 0.0540273 SI_Si
705000024045654 0.0462618 0.00170414 0.047661 SI_Si
705000024127909 0.0490928 0.00451637 0.0557357 SI_Si
705000024559171 0.0507906 0.00229501 0.0561191 SI_Si
705000034029927 0.0248579 -0.0145692 0.036806 SI_Si
705000003630321 0.0445664 0.00143433 0.0513799 SI_Si
705000004045663 0.0465357 0.00155424 0.0489488 SI_Si
705000044045669 0.0362918 -0.00900845 0.0447102 SI_Si
705000044333913 0.0501083 0.00315501 0.0548729 SI_Si
705000004465724 0.0428994 -0.00629127 0.0486995 SI_Si
705000044715544 0.0424613 -0.00143637 0.0484007 SI_Si
705000054029925 0.0485463 0.00419646 0.0540877 SI_Si
705000054465712 0.0480288 0.00170388 0.0475928 SI_Si
705000063602382 0.045614 -0.000630079 0.0486106 SI_Si
705000063921225 0.0472431 0.0012035 0.0529169 SI_Si
705000063993158 0.0466674 -0.00053813 0.0476301 SI_Si
705000064309594 0.0415196 -0.00204922 0.0437764 SI_Si
705000064333911 0.0489859 0.003872 0.0538707 SI_Si
705000064465704 0.0442527 -0.00162865 0.04526 SI_Si
705000064465728 0.0408202 -0.00296733 0.0477301 SI_Si
705000074045666 0.0478416 0.000553527 0.0571627 SI_Si
705000074333927 0.046764 0.00180265 0.0515141 SI_Si
705000074465727 0.0510948 0.00147568 0.0572989 SI_Si
705000083965058 0.0492935 0.000793158 0.055743 SI_Si
705000084230593 0.041407 -0.00312695 0.047843 SI_Si
705000093969367 0.0449458 -0.000723127 0.0491145 SI_Si
705000094309553 0.0377929 -0.00213773 0.0400609 SI_Si
705000094559167 0.0468554 0.00109824 0.0535972 SI_Si
616005311317076 -0.025182 -0.045015 0.00130379 PL_DSN
616005243551739 -0.0254288 -0.0671303 -0.000606665 PL_DSN
616005222148189 -0.0240169 -0.0698628 0.000585204 PL_DSN
616005401228336 -0.0282303 -0.0641538 0.00133167 PL_DSN
616005401229036 -0.0263855 -0.061561 -0.000347601 PL_DSN
616005258756198 -0.0281786 -0.0714675 0.00190202 PL_DSN
616005222148318 -0.0245141 -0.0653052 0.00271531 PL_DSN
36 -0.0197458 -0.0398206 0.00132919 PL_DSN
616005306774907 -0.02693 -0.0741087 0.00335861 PL_DSN
616005287678812 -0.0299357 -0.06699 0.00194336 PL_DSN
616005401228732 -0.0246234 -0.0183062 -0.00333973 PL_DSN
616005279353734 -0.0265255 -0.0643928 -6.13558e-05 PL_DSN
616005229904245 -0.0216689 -0.0554785 -0.00118329 PL_DSN
616005232729705 -0.0268555 -0.0309427 -0.000946464 PL_DSN
040000061500122 -0.0297718 -0.072175 -0.00117872 PL_DSN
616005254452506 -0.0249659 -0.0499432 0.00182562 PL_DSN
616005342232102 -0.0300699 -0.0751151 0.00247163 PL_DSN
616005401229180 -0.0224893 -0.061535 0.00088195 PL_DSN
616005287678874 -0.0256581 -0.0641702 0.00205429 PL_DSN
040000061506722 -0.0319251 -0.0742834 0.000903455 PL_DSN
616005306774716 -0.0289766 -0.0758829 -0.000395077 PL_DSN
616005222148417 -0.0226569 -0.0517319 -0.000522236 PL_DSN
616005401229173 -0.0197693 -0.0296565 0.000389487 PL_DSN
616005342232133 -0.0304616 -0.08078 -0.00106438 PL_DSN
616005191615644 -0.026737 -0.0680249 0.00108948 PL_DSN
31 -0.0262571 -0.0667274 0.00036577 PL_DSN
616005401228718 -0.0256801 -0.0687628 0.00436186 PL_DSN
616005259334036 -0.0260746 -0.062631 0.00269601 PL_DSN
616005342232263 -0.0248816 -0.0587303 -0.000538691 PL_DSN
616005258756532 -0.0246243 -0.0555747 9.00654e-05 PL_DSN
616005232729286 -0.0296214 -0.0768148 0.00074154 PL_DSN
616005229904757 -0.0206034 -0.0522952 -0.000535897 PL_DSN
616005232729750 -0.0258693 -0.0361692 0.00186641 PL_DSN
616005229904337 -0.0218891 -0.0427666 -0.00208602 PL_DSN
616005229904412 -0.0217043 -0.0515117 -0.000558736 PL_DSN
616005279353604 -0.0298948 -0.0738894 0.00137397 PL_DSN
616005306775034 -0.0222316 -0.061455 0.00124846 PL_DSN
616005369000425 -0.0315794 -0.0536909 0.000305074 PL_DSN
616005229904603 -0.0221338 -0.0621875 -0.000255431 PL_DSN
616005258756310 -0.0221014 -0.0638382 -0.00138736 PL_DSN
616005254453008 -0.0298459 -0.0768472 0.000398394 PL_DSN
616005239622078 -0.0274998 -0.0547216 0.00132451 PL_DSN
3 -0.0227791 -0.0542568 0.000157356 PL_DSN
616005342232072 -0.0243258 -0.056272 -0.00128354 PL_DSN
616005222148462 -0.0226238 -0.0585964 0.00099196 PL_DSN
616005239622924 -0.0247277 -0.0576546 -0.000298781 PL_DSN
616005279353796 -0.0224799 -0.0590882 -0.00302411 PL_DSN
616005141046368 -0.0275352 -0.012249 0.000430991 PL_DSN
616005243551746 -0.0270374 -0.03998 0.00163951 PL_DSN
040000205013109 0.0611793 0.00224453 -0.0769402 PL_BS
616005239622252 0.0615953 0.000696621 -0.0778939 PL_BS
616005254452056 0.0641262 0.000902056 -0.0837556 PL_BS
616005258756303 0.0571936 0.000672898 -0.0674972 PL_BS
616005401228602 -0.0260885 -0.0703114 0.00262671 PL_DSN
616005222148721 0.0619558 0.00299853 -0.0815979 PL_BS
442 0.0548899 -0.00126918 -0.0747457 PL_BS
276000941664002 0.0573379 8.55476e-05 -0.0673499 PL_BS
616005229905013 0.0609837 0.000880356 -0.0771967 PL_BS
616005401228640 -0.0236516 -0.0590345 -0.00211135 PL_DSN
040000405257109 0.0583621 0.00307122 -0.0702903 PL_BS
276000941567409 0.0594003 0.00139465 -0.0773981 PL_BS
616005401228404 0.0593833 0.00283087 -0.0777889 PL_BS
616005191616085 0.0576 0.0036644 -0.06951 PL_BS
616005342231792 -0.0326392 -0.070868 0.000317849 PL_DSN
616005229904979 0.0624875 0.00360067 -0.0781978 PL_BS
040000266590614 0.061107 0.00325118 -0.0776114 PL_BS
616005239622658 0.0612871 0.00339263 -0.0759977 PL_BS
616005191615149 0.0655832 0.00292774 -0.0848614 PL_BS
616005280700855 0.0573513 0.00397772 -0.0725513 PL_BS
616005342231709 -0.0287913 -0.0475694 0.00169533 PL_DSN
464 0.063356 0.00329849 -0.082558 PL_BS
616005239622269 0.0628982 0.00101488 -0.082075 PL_BS
616005229904566 0.0651849 0.00495287 -0.082005 PL_BS
276000942535307 0.0553529 -0.00192331 -0.0668759 PL_BS
616005342231303 0.060297 0.00231755 -0.0766898 PL_BS
205 -0.02222 -0.0302094 -0.00177156 PL_DSN
616005287679673 -0.0215362 -0.0503283 -0.00179655 PL_DSN
616005259334142 0.0565397 0.00642542 -0.0692767 PL_BS
616005279353901 0.0620675 0.00371625 -0.0777016 PL_BS
616005279353581 0.0467977 -0.010199 -0.0655047 PL_BS
616005279353741 0.0625944 0.000604606 -0.0756911 PL_BS
616005306775089 -0.0268936 -0.0659017 0.00476354 PL_DSN
267 -0.0257624 -0.0270884 0.000164949 PL_DSN
276000941914098 0.06058 0.00316021 -0.0737543 PL_BS
616005254452445 0.0617763 0.00217167 -0.0746352 PL_BS
276000942293929 0.0613476 0.000398686 -0.0801098 PL_BS
616005279353475 0.0600394 0.00223709 -0.077353 PL_BS
616005401228916 -0.0227233 -0.0550112 0.000369287 PL_DSN
616005287679413 -0.0246289 -0.0473287 0.000596169 PL_DSN
616005279353918 0.062538 0.00358338 -0.0803997 PL_BS
616005217074431 0.0596818 0.00255617 -0.0754149 PL_BS
276000942535313 0.0580312 0.000446998 -0.073284 PL_BS
616005258757003 0.0622833 0.00215881 -0.0845905 PL_BS
756120016061023 0.0571218 0.00653372 -0.0418715 CH_OBV
756120033036646 0.0552618 0.00324226 -0.0415714 CH_OBV
756120056057277 0.0552684 0.00459077 -0.040062 CH_OBV
756120056057321 0.0526124 0.00374751 -0.0371221 CH_OBV
756120056057611 0.0567752 0.00333764 -0.0385979 CH_OBV
756120069845649 0.0537906 0.00476389 -0.0397884 CH_OBV
756120073965289 0.0522483 0.00442541 -0.0380167 CH_OBV
756120076665506 0.0559403 0.00271668 -0.0398586 CH_OBV
756120076665636 0.0542629 0.00400413 -0.0401606 CH_OBV
756120082703551 0.0583155 0.0048749 -0.0386797 CH_OBV
756120082703858 0.0532226 0.00336367 -0.0365825 CH_OBV
756120092335469 0.0579092 0.00394162 -0.039969 CH_OBV
756120018608844 0.0557893 0.00159723 0.0968496 CH_Si
756120050646439 0.0576679 0.00232901 0.0929234 CH_Si
756120050646552 0.0631093 0.00512738 0.0983696 CH_Si
756120060212419 0.0631732 0.000977371 0.0925614 CH_Si
756120060212624 0.0607388 0.0031811 0.0903492 CH_Si
756120062020043 0.059656 0.0040887 0.0997648 CH_Si
756120062020050 0.0571976 0.00238126 0.0926274 CH_Si
756120064535491 0.0627819 0.00467086 0.0980799 CH_Si
756120064535576 0.0617744 0.00506223 0.0971006 CH_Si
756120068500761 0.0610331 0.00222781 0.10125 CH_Si
756120068500846 0.0641363 0.00428548 0.104358 CH_Si
756120068500853 0.0638677 0.00448832 0.104968 CH_Si
756120068500907 0.0612282 0.00487695 0.097353 CH_Si
756120074022530 0.0592712 0.00109475 0.0897935 CH_Si
756120074022561 0.0630034 0.00281448 0.0964218 CH_Si
756120074022592 0.0616668 0.00470709 0.0982229 CH_Si
756120076155724 0.0636505 0.00337227 0.0943974 CH_Si
756120096354183 0.0676244 0.00349517 0.110215 CH_Si
756120096354282 0.0643435 0.00648277 0.109118 CH_Si
756120096354299 0.0631009 0.00581603 0.092358 CH_Si
756120100099925 0.0633949 0.00362384 0.0917967 CH_Si
756120100100096 0.0656263 0.00435114 0.106671 CH_Si
756120104917140 0.0643732 0.00461478 0.101859 CH_Si
756120104917171 0.06338 0.0049623 0.100701 CH_Si
756120105177277 0.0671529 0.00548328 0.112383 CH_Si
756120106561457 0.0635476 0.00300373 0.10154 CH_Si
756120106561495 0.0647744 0.00261568 0.100859 CH_Si
756120106561624 0.0636708 0.00343467 0.104963 CH_Si
756120112685406 0.0632214 0.00459664 0.102275 CH_Si
756120044503113 0.0578514 0.00483621 -0.0416848 CH_OBV
756120056057338 0.0575833 0.00413663 -0.044758 CH_OBV
756120070211709 0.0541768 0.00260291 -0.0343663 CH_OBV
756120073965272 0.0573406 0.0038859 -0.0440362 CH_OBV
756120076665568 0.0542988 0.00611544 -0.0396838 CH_OBV
756120076665667 0.0566616 0.0059647 -0.042299 CH_OBV
756120082703605 0.052582 0.00437547 -0.0359068 CH_OBV
756120082703728 0.0565526 0.00312489 -0.0389175 CH_OBV
756120082703773 0.0562671 0.00367128 -0.0396433 CH_OBV
756120082703803 0.0517126 0.00181276 -0.0337003 CH_OBV
756120082703827 0.0582839 0.0047537 -0.0433979 CH_OBV
756120082703933 0.0568339 0.00203013 -0.0416959 CH_OBV
756120082703971 0.057353 0.00142052 -0.0401565 CH_OBV
756120092335155 0.0588238 0.00409706 -0.0439513 CH_OBV
756120092335223 0.058386 0.00390146 -0.042537 CH_OBV
756120092335339 0.055497 0.00269961 -0.0428489 CH_OBV
756120092335506 0.0568415 0.00188988 -0.0410793 CH_OBV
756120104080578 0.0562319 0.00305109 -0.0390078 CH_OBV
756120104080592 0.0602848 0.0051162 -0.0422225 CH_OBV
756120104080677 0.0542897 0.00460792 -0.0416837 CH_OBV
756120104080738 0.0574509 0.00243781 -0.03906 CH_OBV
756120104080769 0.0556412 0.00410192 -0.0421116 CH_OBV
756120107934250 0.0536789 0.00437901 -0.0386997 CH_OBV
756120107934267 0.0563407 0.00444921 -0.0391582 CH_OBV
756120107934274 0.0538198 0.0048343 -0.0406033 CH_OBV
756120107934298 0.0595309 0.00243798 -0.0381078 CH_OBV
756120107934441 0.0606308 0.00470315 -0.0426285 CH_OBV
756120107934564 0.057426 0.00267856 -0.0385578 CH_OBV
756120114490701 0.0578013 0.00364929 -0.0399567 CH_OBV
756120114490718 0.0583863 0.00171228 -0.0427664 CH_OBV
756120094724681 0.0497059 0.00352591 -0.0349748 CH_OBV
756120123274507 0.0571097 0.00542026 -0.04313 CH_OBV
756120050646569 0.0601633 0.00370558 0.0886076 CH_Si
756120064535552 0.0606902 0.00442099 0.0891132 CH_Si
756120082201125 0.0674055 0.00337639 0.10742 CH_Si
756120088205530 0.0639065 0.0049088 0.106787 CH_Si
756120088205554 0.0659649 0.00345296 0.105981 CH_Si
756120088205646 0.0618766 0.00454046 0.0977898 CH_Si
756120088205707 0.0650129 0.0061433 0.11052 CH_Si
756120088205745 0.0635534 0.00450735 0.108335 CH_Si
756120088205790 0.0640049 0.00571396 0.110855 CH_Si
756120091672329 0.0641111 0.00455024 0.10757 CH_Si
756120091672466 0.0655648 0.00398571 0.111657 CH_Si
756120091672497 0.0634076 0.00467335 0.106469 CH_Si
756120096354145 0.065535 0.00633913 0.109229 CH_Si
756120106561587 0.0599622 0.00459692 0.090378 CH_Si
756120112685475 0.0629155 0.00425947 0.105062 CH_Si
756120115402789 0.0616164 0.00316919 0.0974864 CH_Si
756120062040997 0.0614172 0.00630524 0.0873032 CH_Si
756120016060842 0.0582916 0.00422582 -0.0442955 CH_OBV
756120056057857 0.0550076 0.00437182 -0.0387979 CH_OBV
276000353962405 -0.0249074 -0.0195371 0.000495307 DE_DSN
276000350796696 -0.0270021 0.0131565 -0.00204109 DE_DSN
276000352689357 -0.0245852 -0.0391998 0.000339159 DE_DSN
276000351839377 -0.0252293 -0.0301084 -0.00179425 DE_DSN
276000662980236 -0.0200203 0.0172101 -0.00102122 DE_DSN
276000356514107 -0.0353082 0.0587906 0.00200312 DE_DSN
276000354844471 -0.0248319 -0.0349193 -0.000630465 DE_DSN
276000353962397 -0.0273752 -0.0408781 0.000933137 DE_DSN
276000354844492 -0.0223111 -0.047076 -0.00308516 DE_DSN
276000351839390 -0.0261789 -0.00438833 -0.000791567 DE_DSN
276000666092509 -0.0315324 0.0360345 -0.000730583 DE_DSN
528000532860215 -0.0328092 0.0512678 -0.000111703 DE_DSN
276000350796755 -0.0246223 -0.011604 0.00146998 DE_DSN
276000352689355 -0.0241789 -0.028772 0.00224562 DE_DSN
276000350796700 -0.0243482 -0.0126238 -0.000536393 DE_DSN
276000350796691 -0.0238308 -0.00269973 -0.000584454 DE_DSN
276000664073446 -0.033645 0.0296246 -0.00353293 DE_DSN
276000663520280 -0.023578 0.0259422 -0.00149675 DE_DSN
276000353547639 -0.0263191 -0.0269184 0.000272733 DE_DSN
276000354844479 -0.0263376 -0.0161564 -0.000953625 DE_DSN
276000351839400 -0.0185402 -0.0433078 -0.00246807 DE_DSN
276000353547669 -0.0278048 0.0102587 -0.000511766 DE_DSN
276000666092493 -0.0313688 0.0303095 -0.000452826 DE_DSN
276000666261540 -0.0302648 0.0423454 0.00102824 DE_DSN
276000353962408 -0.0274638 -0.0066466 0.00195111 DE_DSN
276000351839440 -0.0266207 -0.0270422 0.000815972 DE_DSN
276000352689374 -0.0200015 -0.0314853 0.00187359 DE_DSN
276000352689371 -0.0240605 -0.0352366 0.000876738 DE_DSN
276000664073373 -0.0309596 0.0422005 -0.000925373 DE_DSN
276000664073407 -0.0321496 0.0462358 0.00134476 DE_DSN
276000354445567 -0.0278389 -0.0354436 -0.001429 DE_DSN
276000351839376 -0.0274084 -0.0363149 0.000332351 DE_DSN
276000354445553 -0.0246862 -0.0297963 -0.000746791 DE_DSN
276000354445563 -0.0289049 -0.0390836 -0.00182428 DE_DSN
276000664073387 -0.0316588 0.043088 9.99647e-05 DE_DSN
276000666092483 -0.0314039 0.0215137 -0.000989261 DE_DSN
276000353962403 -0.0269986 -0.0236753 -0.00221288 DE_DSN
276000353547664 -0.0257304 -0.0216963 0.00447306 DE_DSN
276000353962401 -0.0251085 -0.0348866 -0.00320653 DE_DSN
276000353962391 -0.0297221 0.00118931 -0.000473759 DE_DSN
276000664073427 -0.0337256 0.0362814 0.00090247 DE_DSN
276000662980168 -0.0375371 0.0546734 -0.000908698 DE_DSN
276000355969059 -0.0314538 0.0143339 0.00228878 DE_DSN
276000352689337 -0.0197626 -0.044361 -0.00315095 DE_DSN
276000347955770 -0.0217885 -0.0236497 0.00435109 DE_DSN
276000352689341 -0.0272272 -0.0375846 -0.00133497 DE_DSN
276000666092433 -0.0291766 0.0384241 -0.000224235 DE_DSN
276000666261526 -0.0339591 0.04598 -0.00101229 DE_DSN
276000355097931 -0.0288342 0.0238512 -0.00347568 DE_DSN
276000353208458 -0.0312404 0.0306711 0.00192474 DE_DSN
276000356513958 -0.0330697 0.0431926 0.0014948 DE_DSN
276000353208447 -0.0353949 0.0550026 0.00245711 DE_DSN
276000352689315 -0.027296 -0.00753144 -0.00242097 DE_DSN
276000351839383 -0.0250184 -0.0165787 -0.00215023 DE_DSN
276000353208440 -0.0302079 0.018027 -0.000738636 DE_DSN
276000355097926 -0.0278491 0.00202011 0.000586237 DE_DSN
276000356513984 -0.0348372 0.0516338 0.00205043 DE_DSN
276000353208437 -0.0264865 0.0209908 0.000715643 DE_DSN
276000353547661 -0.0276838 -0.0233631 0.00315552 DE_DSN
276000354445580 -0.0219117 -0.0416322 -0.00312157 DE_DSN
528000890977640 -0.0350178 0.0527903 0.00227684 DE_DSN
276000355969101 -0.0329519 0.0259825 0.000438356 DE_DSN
276000355969104 -0.0321682 0.035483 0.000710166 DE_DSN
276000355097873 -0.0277311 0.0127918 -0.000988572 DE_DSN
276000356513983 -0.0318667 0.0359286 0.0011422 DE_DSN
276000353547646 -0.0264524 -0.0158305 0.00212744 DE_DSN
276000356514102 -0.0357277 0.0447182 0.00276616 DE_DSN
276000355969110 -0.0316399 0.033002 -0.0017446 DE_DSN
276000355097924 -0.0208355 -0.00606383 -0.00473165 DE_DSN
276000354163629 -0.0346678 0.0450363 0.00213988 DE_DSN
276000355969068 -0.0288808 0.0265682 -0.00128109 DE_DSN
276000354844470 -0.0273169 -0.0193318 -0.000991046 DE_DSN
276000353250083 -0.0357705 0.0560497 -0.00168543 DE_DSN
528000890977664 -0.0353815 0.0496801 0.00102076 DE_DSN
276000353250084 -0.0327789 0.0554942 0.000765251 DE_DSN
276000356513953 -0.0321536 0.0505411 0.00151036 DE_DSN
276000355969169 -0.0339755 0.0418496 0.00197517 DE_DSN
276000353547676 -0.0297815 -0.00383464 0.00144069 DE_DSN
276000353208459 -0.0316363 0.0254078 0.00216224 DE_DSN
276000355097912 -0.0259205 0.00854944 0.00137189 DE_DSN
276000356773554 -0.027808 0.0189611 -0.00582726 DE_DSN
276000354500737 -0.0272605 0.0100587 -0.00128945 DE_DSN
276000356513990 -0.0337658 0.022419 0.00295569 DE_DSN
276000353547659 -0.0291505 -0.032116 -0.00244489 DE_DSN
528000890977734 -0.033717 0.0495831 -0.00113243 DE_DSN
276000355097999 -0.0255173 0.0328254 -0.00150761 DE_DSN
276000356514116 -0.02723 0.0280152 -0.00278032 DE_DSN
276000355969177 -0.0280672 0.0260078 -0.00214063 DE_DSN
276000355097928 -0.0202168 0.00365108 -0.000704732 DE_DSN
276000353547671 -0.0297656 -0.00672167 0.000365817 DE_DSN
528000871263607 -0.0369424 0.0554438 0.00327132 DE_DSN
276000352276996 -0.0249948 -0.00256531 -0.00309391 DE_DSN
276000355097872 -0.0292532 0.0237252 0.00209971 DE_DSN
276000355097987 -0.0275847 0.0178263 0.000800275 DE_DSN
276000353250072 -0.0315712 0.0212334 0.00186669 DE_DSN
276000354844496 -0.0260655 -0.037808 -0.00311725 DE_DSN
276000666092508 -0.0302625 0.0417699 -0.00343408 DE_DSN
276000666420334 -0.0305067 0.0393807 -0.000849827 DE_DSN
276000666420335 -0.0316533 0.0471965 -0.00286781 DE_DSN
276000666420324 -0.0291568 0.0438821 0.00274636 DE_DSN
276000666420370 -0.0302811 0.036711 -0.000759858 DE_DSN
276001266988266 -0.0328745 0.0436664 0.00268245 DE_DSN
276000662406021 -0.0342369 0.0471518 -0.00030733 DE_DSN
276000666092516 -0.0319797 0.0418355 -0.00170432 DE_DSN
276000666092456 -0.034633 0.0414314 0.000979678 DE_DSN
276000666420346 -0.0283271 0.0384252 0.00071817 DE_DSN
276000666420372 -0.0267319 0.0107512 -0.00129467 DE_DSN
276001266988569 -0.0295706 0.0435698 -0.00181483 DE_DSN
276000666092477 -0.0356955 0.0440634 9.7255e-05 DE_DSN
276000666261585 -0.0303869 0.0494866 0.000939436 DE_DSN
276000666092448 -0.0301019 0.0341717 -0.00101681 DE_DSN
276000666261589 -0.0283579 0.0402518 0.00106647 DE_DSN
276001266988289 -0.0298217 0.0448616 0.000142676 DE_DSN
276000664073401 -0.0315581 0.0408402 0.000195618 DE_DSN
276000664073425 -0.0341213 0.0476541 -0.00272297 DE_DSN
276000666420355 -0.0342612 0.0447365 0.00147027 DE_DSN
276000666261505 -0.0353059 0.0490729 -0.000365609 DE_DSN
276000666420373 -0.035845 0.0532636 -0.00334373 DE_DSN
276000666420395 -0.0272542 0.0133059 0.000309195 DE_DSN
276000664073424 -0.0257925 0.0248393 0.00147667 DE_DSN
276000664073395 -0.0261776 0.0374437 0.00189724 DE_DSN
276000662980232 -0.0229426 -0.0188678 -0.00405968 DE_DSN
276000666261509 -0.0288858 0.0287917 0.000107462 DE_DSN
276000666420336 -0.02862 0.0395471 -0.00244494 DE_DSN
276000666420367 -0.0301817 0.0420137 -0.0035288 DE_DSN
276000664073436 -0.0269134 0.0285278 -0.000207656 DE_DSN
276000666092490 -0.0318476 0.0381262 -0.00227479 DE_DSN
276000666092489 -0.0301121 0.0341429 0.00284853 DE_DSN
276000666420322 -0.0283987 0.043547 -0.00414314 DE_DSN
276000664073379 -0.0270548 0.0364212 -0.00211117 DE_DSN
276000666420377 -0.0290397 0.0129171 -0.00239527 DE_DSN
276000664073456 -0.0283942 0.0287839 -0.00283635 DE_DSN
276000666261556 -0.025276 0.00388682 -0.00172069 DE_DSN
276000666420329 -0.0343683 0.0546081 0.00179399 DE_DSN
276000662604140 -0.02897 0.031317 -0.00369559 DE_DSN
276000666261506 -0.0338442 0.0445182 -0.00365047 DE_DSN
276000666420378 -0.0375426 0.0561942 0.0013105 DE_DSN
276000664073383 -0.0272 0.0400134 -0.000972675 DE_DSN
276000664073421 -0.025473 0.0366392 -0.00141276 DE_DSN
276000666092518 -0.0320943 -0.000330846 -0.00069106 DE_DSN
276000662604124 -0.0349681 0.0123327 -0.00320903 DE_DSN
276000666420375 -0.0388 0.0395031 0.00246934 DE_DSN
276001262396216 -0.0329025 0.0530211 -0.00145624 DE_DSN
276000666420349 -0.0319513 0.04454 0.00117294 DE_DSN
276000666261516 -0.029419 0.0395225 0.000316764 DE_DSN
276000664073363 -0.0264857 0.0156714 -0.0017575 DE_DSN
276000662980214 -0.0296221 0.0315297 0.000506623 DE_DSN
276000351532301 -0.0266637 0.0112078 0.000878172 DE_DSN
276001266988520 -0.0340541 0.0534608 0.000824262 DE_DSN
276000666420357 -0.0336998 0.0514649 0.00190985 DE_DSN
276000662604132 -0.026997 0.030205 -0.000400043 DE_DSN
276000664073403 -0.0264323 0.0353457 -0.00246067 DE_DSN
276000662980216 -0.0275129 0.0284182 -0.00175638 DE_DSN
276000351532305 -0.0242527 0.0122643 -2.86008e-05 DE_DSN
276001266988096 -0.0327672 0.0503112 0.000438371 DE_DSN
276000666420358 -0.0351839 0.060808 0.000192825 DE_DSN
276000662604105 -0.0296317 0.0366778 0.00234942 DE_DSN
276000664073413 -0.0336783 0.0276966 -0.000999481 DE_DSN
276000662980222 -0.0330815 0.0404811 0.00207241 DE_DSN
276000662604108 -0.0260387 0.0272446 -0.00368724 DE_DSN
276001262265893 -0.033453 0.0500161 -0.00130602 DE_DSN
276000666420364 -0.0306032 0.0460629 0.00219522 DE_DSN
276000662604109 -0.0234579 0.0248885 0.000870206 DE_DSN
276000664073423 -0.0298363 0.0454553 -0.00130852 DE_DSN
276000662980229 -0.0341143 0.0428 -0.00207203 DE_DSN
276000662604112 -0.0237424 0.0248395 -0.00172567 DE_DSN
276001266988062 -0.030372 0.047524 0.000947046 DE_DSN
276000666420366 -0.0317842 0.0380952 0.00144868 DE_DSN
276000666092460 -0.0298801 0.0376623 -0.000691499 DE_DSN
276000666092435 -0.0282366 0.0360431 -0.00191957 DE_DSN
276000662980235 -0.0295288 0.0407383 0.00162487 DE_DSN
276000662980148 -0.0285167 0.035733 -0.000649518 DE_DSN
276001262339772 -0.0363515 0.0487403 0.000280692 DE_DSN
276001262339661 -0.0296178 0.0412279 -0.00178423 DE_DSN
276000666092500 -0.0337653 0.0547819 -0.00406115 DE_DSN
276000666092436 -0.038184 0.0498538 -0.000648042 DE_DSN
276000663520245 -0.0265082 0.0326198 -0.00337074 DE_DSN
276000662980166 -0.0297888 0.0367552 -0.000724298 DE_DSN
276001262396665 -0.0314596 0.0420944 0.000185281 DE_DSN
276001262396434 -0.034888 0.0581014 0.00261699 DE_DSN
276000666261557 -0.0372451 0.0522348 -0.00182774 DE_DSN
276000666092465 -0.0280323 0.0334773 -0.000885256 DE_DSN
276000663520257 -0.0293202 0.0367859 0.00148417 DE_DSN
276000662980175 -0.0345582 0.0144432 0.00176941 DE_DSN
276001262339769 -0.0317526 0.0499908 0.00121504 DE_DSN
276001262396563 -0.029871 0.0414898 0.000730827 DE_DSN
276000666420340 -0.0331188 0.0476606 -0.00149906 DE_DSN
276000666092528 -0.0311656 0.0422919 0.00174538 DE_DSN
276000664073362 -0.0285785 0.0321964 0.00101743 DE_DSN
276000662980210 -0.0315356 0.0382401 -0.000175369 DE_DSN
276000116878792 -0.00730177 -0.0126501 0.000545287 DE_DN
276000121817892 -0.00798579 -0.0113473 -0.00171459 DE_DN
276001262396318 -0.0312872 0.0469161 -0.00272202 DE_DSN
276001262339916 -0.0300778 0.0505232 0.000287954 DE_DSN
276001266988121 -0.0347666 0.0504346 0.000128759 DE_DSN
276001262396332 -0.0302894 0.0484411 1.28973e-06 DE_DSN
276000120569024 -0.00818678 -0.0152549 -0.00152495 DE_DN
276000121394589 -0.00780582 -0.0145799 -0.00238921 DE_DN
276001262396203 -0.0364049 0.0593324 -0.00270775 DE_DSN
276001266988085 -0.036549 0.051596 0.00255562 DE_DSN
276001266988305 -0.0309398 0.0430861 0.000548156 DE_DSN
276001262339601 -0.0283047 0.0428511 0.000849036 DE_DSN
276000120569037 -0.00870047 -0.015857 -0.00100778 DE_DN
276000122319173 -0.010496 -0.0177661 -0.00183853 DE_DN
276001262396404 -0.036323 0.0616119 -0.00101381 DE_DSN
276001266988139 -0.0182993 0.0244655 -0.00127121 DE_DSN
276001262396311 -0.0325705 0.0529119 -0.00179343 DE_DSN
276001266988133 -0.0196754 0.0287729 -0.00261319 DE_DSN
276000120569045 -0.00965592 -0.0232527 -0.00320029 DE_DN
276000121817852 -0.00836998 -0.016236 -0.0018568 DE_DN
276001262396510 -0.0283756 0.0462988 -0.00136708 DE_DSN
276001262396540 -0.0300431 0.0435143 -0.00183835 DE_DSN
276001266988242 -0.0303821 0.0385845 0.00580302 DE_DSN
276001262396670 -0.0328627 0.0505981 0.000402341 DE_DSN
276000120894141 -0.0115555 -0.0195794 -0.00380882 DE_DN
276000122319164 -0.0105466 -0.0197931 0.00146667 DE_DN
276000121817886 -0.00921584 -0.0138755 -0.00194955 DE_DN
276001262396896 -0.0290286 0.0452268 0.00122222 DE_DSN
276001266988192 -0.0357819 0.0523199 0.000537499 DE_DSN
276001262396479 -0.0344119 0.0591915 0.000151067 DE_DSN
276000120894157 -0.00781813 -0.0128165 -0.000889204 DE_DN
276000117215388 -0.00762928 -0.0160041 -0.00266703 DE_DN
276000122319153 -0.00963737 -0.0169988 -0.00337773 DE_DN
276001262339689 -0.0279482 0.0448143 0.00175687 DE_DSN
276001262396788 -0.0379329 0.0564673 -0.000974102 DE_DSN
276001266988049 -0.0306108 0.0453211 -0.00116632 DE_DSN
276000121247276 -0.00749523 -0.0174995 -0.00522337 DE_DN
276000117181833 -0.0081826 -0.0115415 -0.000947513 DE_DN
276000122319151 -0.00596296 -0.0106647 -0.00242232 DE_DN
276001262396708 -0.0263142 0.0375941 -0.00181357 DE_DSN
276001262396717 -0.0265369 0.0385155 -0.000820615 DE_DSN
276001266988097 -0.0327456 0.0516989 0.00222584 DE_DSN
276000115827067 -0.0132054 -0.0275528 -0.000675933 DE_DN
276000115304370 -0.0109033 -0.0236915 -0.00297737 DE_DN
276000120819982 -0.00485944 -0.0143927 -0.00176029 DE_DN
276001262396733 -0.0309461 0.0478937 -0.00101567 DE_DSN
276001266988158 -0.0314347 0.0475748 -0.000630535 DE_DSN
276001266988091 -0.0297299 0.0421727 0.000128487 DE_DSN
276001262339941 -0.0306678 0.0500093 -0.00266003 DE_DSN
276001262396935 -0.0257592 0.0426738 -0.000672641 DE_DSN
276001262396832 -0.0372055 0.0564893 0.000276719 DE_DSN
276001262396995 -0.0368583 0.058014 0.00256646 DE_DSN
276001266988346 -0.0267784 0.0405804 -0.000107393 DE_DSN
276001262396035 -0.0295158 0.0437627 0.000744452 DE_DSN
276001266988246 -0.0315954 0.0552666 -0.0017588 DE_DSN
276001262396272 -0.0399562 0.06365 -7.10186e-05 DE_DSN
276001262396315 -0.0322482 0.0556113 -0.000593496 DE_DSN
276001262396029 -0.0368452 0.0560832 -0.000252574 DE_DSN
276001266988257 -0.0295453 0.0467566 0.000245686 DE_DSN
276001266988175 -0.0339378 0.0480203 0.00174696 DE_DSN
276001262396771 -0.0321626 0.046546 -0.000145968 DE_DSN
276001262339972 -0.0289771 0.0441435 0.000977654 DE_DSN
276001262396573 -0.0282526 0.041749 -0.000835705 DE_DSN
276001262396892 -0.0376963 0.0637349 0.00273167 DE_DSN
276001262396779 -0.0319302 0.0484612 0.000999355 DE_DSN
276001266988040 -0.0331852 0.051934 -0.000411184 DE_DSN
276001266988252 -0.0349496 0.0539454 -0.000238154 DE_DSN
276001266988141 -0.0311125 0.0431062 0.00206495 DE_DSN
276001262396593 -0.0325616 0.0535294 -0.000772513 DE_DSN
276001262396964 -0.0308245 0.0441103 0.0020126 DE_DSN
276001266988460 -0.0292941 0.0426169 -0.00134057 DE_DSN
276001262396630 -0.0313814 0.0394663 0.00342781 DE_DSN
276001262396526 -0.0312619 0.041396 -0.000857065 DE_DSN
276001266988210 -0.0339249 0.0536185 0.000349736 DE_DSN
276001262396300 -0.0327442 0.0529667 -0.00435117 DE_DSN
276001262396504 -0.0322997 0.0435888 -0.0010634 DE_DSN
276001262396601 -0.0323613 0.0418571 0.000681524 DE_DSN
276001262396812 -0.0304178 0.0420817 -0.00117763 DE_DSN
276001262396616 -0.0278689 0.0415203 -0.00298949 DE_DSN
276001262339687 -0.0316761 0.0442283 0.00285594 DE_DSN
276001262396132 -0.0362139 0.0590165 0.000540896 DE_DSN
276001262396941 -0.0339743 0.0506616 -0.00142334 DE_DSN
276001262396722 -0.0279797 0.0386236 0.000477575 DE_DSN
276001262396907 -0.0312827 0.0432043 0.00150131 DE_DSN
276001266988271 -0.0313825 0.0508603 0.00152905 DE_DSN
276001266988238 -0.0339609 0.044056 0.00286254 DE_DSN
276001262396568 -0.0271019 0.0354009 -0.00369827 DE_DSN
276001262396864 -0.0355465 0.0568696 0.00057533 DE_DSN
276001262339564 -0.030122 0.0490528 -0.00272936 DE_DSN
276001262396931 -0.0345704 0.05467 0.00310761 DE_DSN
276001262396627 -0.0277631 0.0442307 0.00209825 DE_DSN
276001266988222 -0.0367524 0.0599346 0.000129454 DE_DSN
276001262396482 -0.0277423 0.0474559 -0.0028477 DE_DSN
276001262396716 -0.0331029 0.0503924 0.00180418 DE_DSN
276001266988647 -0.0282513 0.0345321 0.000131052 DE_DSN
276001262396763 -0.0326687 0.0489098 -1.90074e-05 DE_DSN
276001304290437 -0.0250631 -0.0756504 0.00156465 DE_HF
276001500130810 -0.0315964 -0.077984 0.00326823 DE_HF
276001266812477 -0.02866 -0.0763262 0.000834352 DE_HF
276001260976909 -0.0284995 -0.0757465 -0.00136727 DE_HF
276001266840202 -0.0308589 -0.0804362 -0.000888479 DE_HF
276001304067054 -0.0306621 -0.0750089 9.64837e-05 DE_HF
276001304266371 -0.0336036 -0.0861297 0.000209374 DE_HF
276001304266380 -0.0299253 -0.077286 -0.00282264 DE_HF
276001260786194 -0.0311076 -0.0877424 0.00228349 DE_HF
276001304426604 -0.0305594 -0.0713222 -0.00162755 DE_HF
276001271198128 -0.0309068 -0.0809691 0.00171698 DE_HF
276001266982733 -0.0329887 -0.0846488 0.00297272 DE_HF
276001260786215 -0.0325505 -0.0764551 0.00186443 DE_HF
276001260995745 -0.0320177 -0.0792975 -0.000721004 DE_HF
276001260728649 -0.0289839 -0.0699441 0.000596109 DE_HF
276001260728654 -0.0278041 -0.077177 -5.35387e-05 DE_HF
276001260728656 -0.0277336 -0.0690965 -4.62701e-05 DE_HF
276001304113561 -0.0265508 -0.06739 -0.00236297 DE_HF
276001304113568 -0.0283425 -0.0761459 -0.000559764 DE_HF
276001304113596 -0.0294686 -0.0765631 -0.00152423 DE_HF
276001304180328 -0.0293241 -0.0784036 0.00176946 DE_HF
276001260996168 -0.0271085 -0.0764954 0.00302761 DE_HF
276001304380793 -0.0330822 -0.0852647 -0.00179795 DE_HF
276001263409814 -0.0291536 -0.0742131 0.00180508 DE_HF
276001260708349 -0.0280013 -0.0712362 0.00378846 DE_HF
276001260802831 -0.0312739 -0.0786943 0.00152604 DE_HF
276001266811780 -0.0259237 -0.0699911 0.00395941 DE_HF
276001266858668 -0.025289 -0.0619038 -0.00101988 DE_HF
276001260962110 -0.028703 -0.0777555 0.00254631 DE_HF
276001260708414 -0.0316558 -0.0756058 -0.00076432 DE_HF
276001266941132 -0.0298027 -0.0678917 0.00106574 DE_HF
276001260711986 -0.02929 -0.0660431 0.00253673 DE_HF
276001266858744 -0.0322427 -0.075884 -0.00327959 DE_HF
276001500130622 -0.026959 -0.0707873 -0.000640991 DE_HF
276001266996165 -0.0293505 -0.0756744 0.00287453 DE_HF
276001266996177 -0.0301566 -0.0743526 0.000526495 DE_HF
276001260976747 -0.0285801 -0.0728777 0.000607711 DE_HF
276001260708599 -0.0293063 -0.0729879 0.00295795 DE_HF
276001266915647 -0.0268425 -0.065227 0.00208922 DE_HF
276001266796517 -0.0298591 -0.0726676 -0.000170178 DE_HF
276001266915652 -0.0284423 -0.0722096 -0.000865296 DE_HF
276001266928338 -0.0319669 -0.0809131 0.00175181 DE_HF
276001266928344 -0.0314422 -0.0783749 -0.0010297 DE_HF
276001266928357 -0.0341529 -0.0853342 0.0010058 DE_HF
276001501108225 -0.0308887 -0.084914 0.00170626 DE_HF
276001266996240 -0.0304393 -0.0803307 -0.00208359 DE_HF
276001266848685 -0.0301824 -0.0747499 0.000520923 DE_HF
276001260995490 -0.0310028 -0.0796725 0.00179668 DE_HF
276001266982504 -0.0301907 -0.0870175 0.00160462 DE_HF
276001266840159 -0.0317325 -0.0764331 0.00268432 DE_HF
