# Supplementary material for: Multi-breed genome-wide association studies across countries for electronically recorded behavior traits in local dual-purpose cows
Source: PLoS One. 2019 Oct 30;14(10):e0221973. doi: 10.1371/journal.pone.0221973 (PMC6821105; doi:10.1371/journal.pone.0221973)
Supplement: S1 File — (ZIP) [file pone.0221973.s007.zip › S1_file/raw_phen/all_sensor.phen]

040000061500122 2611 5 1 201609 47 10.5282332 29.9787492 38.2088646 18.1390407 3.14511233 30.3622222 6 2
040000061500122 2611 5 1 201609 47 18.1751247 32.4216784 34.38576 11.4287253 3.58871154 30.3954167 8 2
040000061500122 2611 5 1 201609 47 19.8224044 31.9262295 34.5138889 10.2367942 3.50068306 30.4504167 8 2
040000061500122 2611 5 1 201609 47 18.3892709 37.1056968 24.2993424 16.7447362 3.46095366 30.3691667 7 2
040000061500122 2611 5 1 201609 47 13.7090164 35.3847905 38.5473588 9.53324226 2.82559199 29.8216667 7 2
040000061500122 2611 5 1 201609 47 17.0533674 35.3080717 33.002628 11.1943711 3.4415617 29.49875 8 2
040000061500122 2611 5 1 201609 47 13.2661658 35.9153005 36.8340164 11.3661202 2.61839709 27.765 7 2
040000061500122 2611 5 1 201609 47 23.8656378 33.176847 26.0948836 13.818306 3.04432558 27.5916667 7 2
040000061500122 2611 5 1 201609 47 19.4469336 28.8672587 34.5322775 12.1655514 4.98797891 27.7979167 6 2
040000061500122 2611 5 1 201609 47 22.3417577 34.3886612 29.0539617 10.8242259 3.39139344 28.3695833 8 2
040000061500122 2611 5 1 201609 47 23.6128284 31.233541 26.2020893 15.9893373 2.96220401 27.8595833 7 2
040000061500122 2611 5 1 201609 47 24.0569333 27.4477864 31.9849843 13.8110316 2.69926446 28.5125 5 2
040000061500122 2611 5 1 201609 47 24.375 29.1325137 32.2381603 11.1441257 3.11020036 28.92875 6 2
040000061500122 2611 5 1 201609 47 15.9433562 31.2135701 34.3506105 15.0406556 3.4518076 28.7366667 6 2
040000061500122 2611 5 1 201609 47 15.9205489 30.4565504 34.7934997 14.2221219 4.60727903 27.8395833 6 2
040000061500122 2611 5 1 201609 47 24.4922587 35.7320128 24.8611111 11.5391621 3.37545537 27.4179167 8 2
040000061500122 2611 5 1 201609 47 23.082878 28.8729508 35.2515938 9.81557377 2.97700364 27.0483333 6 2
040000061500122 2611 5 1 201609 47 27.0195811 37.7163024 25.9972678 6.15778689 3.10906193 30.1379167 6 2
040000061500122 2611 5 1 201609 48 18.9913479 30.7399818 34.6026867 12.7060565 2.95992714 28.3854167 7 2
040000061500122 2611 5 1 201610 48 18.816608 32.9275686 35.0302553 10.3907142 2.83485382 28.305 8 2
040000061500122 2611 5 1 201610 48 23.3276412 38.1762295 28.6179417 5.52367942 4.3545082 29.45 6 2
040000061500122 2611 5 1 201610 48 20.196949 36.6393443 33.2035519 5.39617486 4.56397996 27.9983333 6 2
040000061500122 2611 5 1 201610 48 21.5721767 40.2151639 29.3636157 5.80714936 3.04189435 25.305 6 2
040000061500122 2611 5 1 201610 48 22.1857923 35.8253643 31.9341985 7.30191257 2.75273224 24.1629167 6 2
040000061500122 2611 5 1 201610 48 21.7736794 35.6352459 35.3119308 4.29758652 2.98155738 25.5966667 6 2
040000061500122 2611 5 1 201610 48 20.7411202 33.3310565 38.4540073 4.56625683 2.9075592 26.0883333 6 2
040000061500122 2611 5 1 201610 48 27.0958561 36.3217213 28.7283698 4.88957195 2.96448087 26.1866667 6 2
040000061500122 2611 5 1 201610 48 19.9408015 43.5166211 27.9974954 4.41142987 4.13365209 26.9333333 5 2
040000061500122 2611 5 1 201610 48 18.5541894 34.3989071 38.0635246 5.66712204 3.31625683 25.73875 6 2
040000061500122 2611 5 1 201610 48 19.3112477 36.5050091 36.0291439 5.24817851 2.90642077 24.2575 6 2
040000061500122 2611 5 1 201610 48 25.7468124 36.0120674 28.6930783 6.14981785 3.39822404 24.5720833 6 2
040000061500122 2611 5 1 201610 48 27.4168944 35.564663 25.102459 7.57058288 4.34540073 24.76375 6 2
040000061500122 2611 5 1 201610 48 22.6935337 32.8062386 33.8854736 6.19763206 4.41712204 23.8883333 6 2
040000061500122 2611 5 1 201610 48 28.0783242 35.976776 27.5432605 5.37568306 3.02595628 23.0666667 6 2
040000061500122 2611 5 1 201610 48 27.7595628 36.6809784 26.790268 5.92505855 2.84413219 22.6066667 6 2
040000061500122 2611 5 1 201610 48 23.1739526 35.1719035 33.022541 5.73087432 2.9007286 25.93375 6 2
040000061500122 2611 5 1 201610 48 28.5154827 34.3818306 22.2131148 9.52185792 5.36771403 26.9633333 8 2
040000061500122 2611 5 1 201610 48 25.8788707 32.9178051 30.6898907 6.15664845 4.35678506 24.8783333 6 2
040000061500122 2611 5 1 201610 48 24.0471311 41.2340619 25.7570583 5.16621129 3.79553734 25.1016667 6 2
040000061500122 2611 5 1 201610 48 24.1240236 31.5957944 34.1149162 5.59547791 4.5697879 24.4883333 6 2
040000061500122 2611 5 1 201610 48 21.8875228 38.9606102 30.8401639 4.7825592 3.5291439 23.5241667 6 2
040000061500122 2611 5 1 201610 48 25.0990437 37.5489526 29.4569672 4.43533698 3.45969945 24.4804167 6 2
040000061500122 2611 5 1 201610 48 20.2424863 40.8333333 29.3806922 5.60223133 3.94125683 26.4970833 6 2
040000061500122 2611 5 1 201610 48 25.3825137 35.6443534 30.5191257 5.13091985 3.32308743 25.0541667 6 2
040000061500122 2611 5 1 201610 48 27.5660291 29.537796 34.1530055 4.85655738 3.88661202 25.3575 6 2
040000061500122 2611 5 1 201610 48 30.136612 31.6928506 27.1994536 6.55737705 4.41370674 25.9091667 6 2
040000061500122 2611 5 1 201610 48 21.1589253 43.5917577 26.9205373 4.46835155 3.86042805 25.1716667 5 2
040000061500122 2611 5 1 201610 48 22.4373862 39.2247268 28.6327413 5.64321494 4.06193078 24.9195833 6 2
040000061500122 2611 5 1 201610 49 21.7645719 36.0576047 33.1807832 4.91234062 4.08469945 25.9408333 6 2
040000061500122 2611 5 3 201611 49 18.3993625 46.4845173 27.7117486 3.39253188 4.01183971 25.96875 5 2
040000061500122 2611 5 3 201611 49 18.6452641 35.9301002 36.9376138 4.55031876 3.9367031 22.6454167 6 2
040000061500122 2611 5 3 201611 49 22.6464913 42.2313297 26.4919268 5.29209503 3.3381572 22.10875 5 2
040000061500122 2611 5 3 201611 49 20.170765 37.234745 33.484745 5.03756831 4.07217668 20.23875 6 2
040000061500122 2611 5 3 201611 49 24.5241348 36.0963115 32.6878415 3.72723133 2.96448087 22.235 6 2
040000061500122 2611 5 3 201611 49 24.2702641 39.776867 28.9845173 3.86042805 3.1079235 24.5091667 6 2
040000061500122 2611 5 3 201611 49 21.7827869 34.8224044 34.8224044 3.87067395 4.70173042 23.04375 6 2
040000061500122 2611 5 3 201611 49 23.9879326 34.3442623 30.6841985 6.14640255 4.83720401 21.3108333 6 2
040000061500122 2611 5 3 201611 49 28.2468124 38.3891166 24.7062842 5.26297814 3.39480874 20.7725 6 2
040000061500122 2611 5 3 201611 49 23.2559199 37.0503188 29.3897996 6.15551002 4.14845173 17.5454167 6 2
040000061500122 2611 5 3 201611 49 27.2700364 35.1798725 28.715847 5.93351548 2.9007286 19.4404167 6 2
040000061500122 2611 5 3 201611 49 24.0129781 32.7515938 33.3663479 5.44854281 4.42053734 21.54625 6 2
040000061500122 2611 5 3 201611 49 25.5851548 37.4601548 29.2292805 4.13479053 3.59061931 21.80375 6 2
040000061500122 2611 5 3 201611 49 28.3390255 40.8242259 21.2932605 5.94262295 3.60086521 21.63375 6 2
040000061500122 2611 5 3 201611 49 20.6545993 35.1639344 35.3164845 4.84289617 4.02208561 18.2595833 6 2
040000061500122 2611 5 3 201611 49 21.523224 36.5141166 33.6668944 4.90437158 3.39139344 24.32125 6 2
040000061500122 2611 5 3 201611 49 16.8579235 37.295082 36.362217 4.9687744 4.51600312 25.6714286 6 2
040000061500122 2611 5 3 201611 49 30.3051002 35.7912113 24.2372495 5.66256831 4.00387067 25.8279167 6 2
040000061500122 2611 5 3 201611 49 24.0790073 35.0546448 29.2793716 7.51935337 4.06762295 25.1345833 6 2
040000061500122 2611 5 3 201611 49 36.6268215 30.5282332 23.8775046 5.10359745 3.86384335 24.1283333 6 2
040000061500122 2611 5 3 201611 49 26.7600182 31.2682149 32.988388 4.56284153 4.42053734 25.6758333 6 2
040000061500122 2611 5 3 201611 49 26.2795993 36.3160291 26.4628871 6.94444444 3.99704007 25.8545833 6 2
040000061500122 2611 5 3 201611 49 27.0696721 31.9364754 31.2511384 5.59881603 4.143898 25.40875 6 2
040000061500122 2611 5 3 201611 49 24.7051457 39.6812386 28.2821038 4.28506375 3.04644809 23.9604167 6 2
040000061500122 2611 5 3 201611 49 27.5648907 36.0689891 26.2044627 6.28870674 3.87295082 23.5679167 6 2
040000061500122 2611 5 3 201611 49 21.9337547 35.821428 34.1946065 5.00144716 3.04876355 21.6545833 6 2
040000061500122 2611 5 3 201611 49 23.117031 35.5316485 31.7509107 5.66256831 3.93784153 23.4633333 6 2
040000061500122 2611 5 3 201611 49 35.8549636 32.1220401 22.628643 5.66939891 3.72495446 19.7229167 6 2
040000061500122 2611 5 3 201611 49 33.5166211 36.0541894 22.7641166 5.04326047 2.62181239 20.9920833 6 2
040000061500122 2611 5 3 201611 50 23.5348361 38.3424408 29.1643898 5.4451275 3.51320583 22.4429167 6 2
040000061500122 2611 5 3 201612 50 27.1072404 31.4196266 33.3993625 5.79121129 2.2825592 24.29 6 2
040000061500122 2611 5 3 201612 50 22.5489526 39.1769126 27.4760929 6.11566485 4.68237705 22.2666667 6 2
040000061500122 2611 5 3 201612 50 23.3606557 38.681694 30.3620219 4.83378871 2.76183971 21.205 6 2
040000061500122 2611 5 3 201612 50 26.5580331 34.0592873 30.1316531 5.86418681 3.38683971 21.6020833 6 2
040000061500122 2611 5 3 201612 50 28.3378871 36.242031 25.6147541 5.87431694 3.93101093 23.2408333 6 2
040000061500122 2611 5 3 201612 50 29.2657104 35.0204918 29.5856102 3.78415301 2.34403461 23.6804167 6 2
040000061500122 2611 5 3 201612 50 29.5286885 31.5129781 29.829235 5.67395264 3.45514572 20.4891667 6 2
040000061500122 2611 5 3 201612 50 26.447605 33.4273409 32.1182196 4.97165494 3.03517953 24.9029167 6 2
040000061500122 2611 5 3 201612 50 28.8479053 35.7388434 23.5974499 7.11520947 4.70059199 24.57375 6 2
040000061500122 2611 5 3 201612 50 22.1533952 33.4684017 32.0943511 7.57631364 4.70753836 26.1166667 6 2
040000061500122 2611 5 3 201612 50 26.3627049 34.2668488 27.5318761 7.26662113 4.571949 24.2266667 6 2
040000061500122 2611 5 3 201612 50 22.9382969 37.4647086 30.5384791 5.32673042 3.73178506 21.1104167 6 2
040000061500122 2611 5 3 201612 50 23.287275 33.9237365 28.0458885 8.62037294 6.12272699 21.0945833 8 2
040000061500122 2611 5 3 201612 50 27.9428506 35.1400273 29.4558288 4.83151184 2.62978142 23.2508333 6 2
040000061500122 2611 5 3 201612 50 21.5471311 38.3151184 30.0739982 6.27504554 3.78870674 22.7475 6 2
040000061500122 2611 5 3 201612 50 30.4770036 31.0371129 26.5869763 6.66666667 5.23224044 20.735 6 2
040000061500122 2611 5 3 201612 50 31.0689891 32.4977231 25.239071 6.74066485 4.45355191 19.745 6 2
040000061500122 2611 5 3 201612 50 28.7181239 29.6288707 28.1261384 8.20924408 5.31762295 23.275 6 2
040000061500122 2611 5 3 201612 50 27.5307377 33.5758197 29.9840619 5.6010929 3.3082878 24.16 6 2
040000061500122 2611 5 3 201612 50 30.4861111 31.8476776 25.0273224 7.66507286 4.97381603 23.41 6 2
040000061500122 2611 5 3 201612 50 28.4699454 35.0694444 26.601776 6.21470856 3.64412568 23.1283333 6 2
040000061500122 2611 5 3 201612 50 35.3836521 27.0833333 29.2065118 5.55100182 2.77550091 24.6875 4 3
040000061500122 2611 5 3 201612 50 20.496357 38.9310109 26.8317395 8.08857013 5.6523224 24.4304167 6 2
040000061500122 2611 5 3 201612 50 23.9885501 36.1048594 29.4530309 6.63965299 3.81390664 23.9283333 6 2
040000061500122 2611 5 3 201612 50 28.897514 32.7430652 28.0482812 5.81068044 4.50045923 25.4358333 6 2
040000061500122 2611 5 3 201612 50 29.6527778 38.064663 24.5081967 4.61407104 3.16029144 25.095 6 2
040000061500122 2611 5 3 201612 50 18.5154827 33.9196266 36.5255009 6.55510018 4.48428962 22.0529167 6 2
040000061500122 2611 5 3 201612 50 26.7759563 37.9007286 25.170765 6.35815118 3.79439891 22.9233333 6 2
040000061500122 2611 5 3 201612 50 27.8961749 35.068306 27.0867486 6.08037341 3.86839709 22.3441667 6 2
040000061500122 2611 5 3 201612 50 24.5218579 32.8734062 31.7326958 6.6746357 4.19740437 22.2558333 6 2
040000061500122 2611 5 3 201612 51 26.5809175 34.1753303 27.7123275 7.66754268 3.86388194 22.49625 6 2
040000061500122 2611 5 7 201701 51 28.6794171 37.7755009 22.1072404 6.89093807 4.54690346 24.0191667 6 2
040000061500122 2611 5 7 201701 51 33.818306 29.8576958 24.5184426 6.96607468 4.83948087 22.83 6 2
040000061500122 2611 5 7 201701 51 28.9036885 33.245674 25.7422587 6.91939891 5.18897996 22.9283333 6 2
040000061500122 2611 5 7 201701 51 34.4588976 29.9192207 24.8271561 6.47184604 4.32287954 20.6045652 6 2
040000061500122 2611 5 7 201701 51 30.2834699 28.1739526 24.3943534 10.1275046 7.02071949 17.1441667 6 2
040000061500122 2611 5 7 201701 51 25.9836066 37.2518215 25.727459 5.79348816 5.24362477 15.7875 6 2
040000061500122 2611 5 7 201701 51 25.7240437 38.0077413 25.3665756 5.59084699 5.31079235 16.72375 6 2
040000061500122 2611 5 7 201701 51 24.2554645 38.5769581 23.4836066 6.77481785 6.90915301 17.2516667 6 2
040000061500122 2611 5 7 201701 51 23.5120674 36.0906193 25.2800546 7.25751366 7.85974499 19.60375 6 2
040000061500122 2611 5 7 201701 51 24.8724954 40.4417122 22.1641621 6.643898 5.87773224 17.42625 6 2
040000061500122 2611 5 7 201701 51 26.4264572 36.0541894 27.8062386 5.4417122 4.27140255 14.9695833 6 2
040000061500122 2611 5 7 201701 51 23.5280055 36.7065118 28.6145264 5.4041439 5.74681239 20.055 6 2
040000061500122 2611 5 7 201701 51 18.6020036 40.4986339 23.0976776 10.8333333 6.96835155 20.89 8 2
040000061500122 2611 5 7 201701 51 20.1753188 36.9137067 28.3105647 7.39640255 7.20400729 20.055 6 2
040000061500122 2611 5 7 201701 51 25.6944444 36.1498179 23.56102 7.63661202 6.95810565 21.0958333 6 2
040000061500122 2611 5 7 201701 51 21.720173 38.2604736 26.6211293 6.62340619 6.77481785 17.61875 6 2
040000061500122 2611 5 7 201701 51 26.276184 32.303051 28.5724044 7.24499089 5.60336976 16.6008333 6 2
040000061500122 2611 5 7 201701 51 27.0651184 35.5214026 26.0883424 5.52595628 5.79918033 17.0529167 6 2
040000061500122 2611 5 7 201701 51 27.3872951 40.3608834 20.4257741 6.50159381 5.32445355 18.9129167 7 2
040000061500122 2611 5 7 201701 51 22.1983151 30.9961293 33.8160291 7.25637523 5.73315118 19.0041667 6 2
040000061500122 2611 5 7 201701 51 22.0537341 35.3529144 24.409153 8.06238616 10.1218124 20.6845833 7 2
040000061500122 2611 5 7 201701 51 23.6908015 40.4656193 25.2333789 5.58743169 5.02276867 20.5279167 6 2
040000061500122 2611 5 7 201701 51 20.4781421 40.9540073 26.8715847 5.46561931 6.23064663 18.1233333 6 2
040000061500122 2611 5 7 201701 51 24.348816 35.6534608 25.1719035 7.13683971 7.68897996 18.4654167 6 2
040000061500122 2611 5 7 201701 51 22.8164845 34.7825592 30.299408 6.0223133 6.07923497 20.73625 6 2
040000061500122 2611 5 7 201701 51 23.1989982 38.6532332 25.5851548 5.93920765 6.62340619 19.7841667 6 2
040000061500122 2611 5 7 201701 51 24.4581056 37.0651184 28.2240437 4.98406193 5.26867031 17.585 6 2
040000061500122 2611 5 7 201701 51 22.9474044 39.5833333 24.6300091 7.18920765 5.65004554 16.6845833 6 2
040000061500122 2611 5 7 201701 51 31.4287341 37.7367942 21.0291439 4.49567395 5.30965392 17.69125 6 2
040000061500122 2611 5 7 201701 52 27.3360656 34.9328324 25.1684882 6.28301457 6.27959927 19.78 6 2
040000061500122 2611 5 7 201701 52 24.5389344 38.7556922 25.1047359 6.35018215 5.25045537 17.7041667 6 2
040000061500122 2611 5 7 201702 52 24.598133 34.8406193 28.8945811 5.45651184 6.21015483 16.2191667 6 2
040000061500122 2611 5 7 201702 52 27.8301457 37.0742259 23.5883424 5.92668488 5.58060109 15.96125 6 2
040000061500122 2611 5 7 201702 52 28.9416427 37.7556844 26.1987705 2.83246118 4.27144114 15.97625 6 2
040000061500122 2611 5 7 201702 52 30.4838342 37.3998179 21.3410747 5.25159381 5.52367942 18.4970833 6 2
040000061500122 2611 5 7 201702 52 23.5348361 32.6946721 28.6908015 7.90983607 7.16985428 17.1429167 6 2
040000061500122 2611 5 7 201702 52 24.4501366 34.9225865 27.8233151 5.87887067 6.92509107 14.9804167 6 2
040000061500122 2611 5 7 201702 52 26.6996812 39.4785974 23.5462204 6.20560109 4.06989982 9.95125 6 2
040000061500122 2611 5 7 201702 52 26.609745 36.5027322 27.2040073 5.04667577 4.63683971 8.16083333 6 2
040000061500122 2611 5 7 201702 52 28.1682605 34.3863843 28.6372951 4.37272313 4.43533698 8.79708333 6 2
040000061500122 2611 5 7 201702 52 34.5355191 34.7836976 20.9255464 5.80714936 3.94808743 11.4016667 6 2
040000061500122 2611 5 7 201702 52 26.901184 35.5965392 28.0362022 5.25842441 4.20765027 8.33541667 6 2
040000061500122 2611 5 7 201702 52 27.9861111 37.6388889 25.0694444 4.72222222 4.58333333 10.7233333 6 2
040000061500122 2611 5 7 201702 52 32.9485428 37.1561931 20.4633424 4.92486339 4.50705829 8.33416667 7 2
040000061500122 2611 5 7 201702 52 30.2709472 30.8413024 28.5143443 6.01775956 4.35564663 13.6229167 6 2
040000061500122 2611 5 7 201702 52 30.239071 28.0396175 28.3788707 6.97745902 6.36498179 17.6795833 4 3
040000061500122 2611 5 7 201702 52 32.7595628 34.5207195 19.4592441 7.38957195 5.87090164 21.92875 7 2
040000061500122 2611 5 7 201702 52 26.1304645 39.2930328 21.2568306 6.40824226 6.91142987 21.025 6 2
040000061500122 2611 5 7 201702 52 22.4624317 34.6163479 26.5129781 8.92304189 7.48520036 20.2975 8 2
040000061500122 2611 5 7 201702 52 18.6908015 38.2889344 25.6432149 8.87864299 8.49840619 21.1233333 9 2
040000061500122 2611 5 7 201702 52 24.075592 36.173725 20.9016393 8.39936248 10.4496812 21.40625 9 2
040000061500122 2611 5 7 201702 52 30.9346539 33.7556922 21.4822404 7.97244991 5.85496357 19.3129167 6 2
040000061500122 2611 5 7 201702 52 26.4526412 30.9733607 26.806694 8.7807377 6.98656648 20.1254167 8 2
040000061500122 2611 5 7 201702 52 33.0635246 33.1693989 17.6662113 9.83606557 6.26479964 21.195 9 1
040000061500122 2611 5 7 201702 52 28.1284153 38.0862933 18.5063752 8.26844262 7.01047359 18.9033333 7 2
040000061500122 2611 5 7 201702 52 28.5039633 31.1905506 25.4375637 9.19703776 5.67088466 19.8670833 8 2
040000061500122 2611 5 7 201702 52 25.6363843 36.9899818 23.6919399 6.34904372 7.33265027 21.8195833 6 2
040000061500122 2611 5 7 201702 52 29.8360656 35.9858834 20.942623 5.37568306 7.85974499 24.2666667 6 2
040000061500122 2611 5 7 201702 52 24.9908925 32.2438525 26.7008197 8.68055556 7.38387978 23.2266667 8 2
040000061500122 2611 5 5 201703 53 29.1791894 34.7518215 20.3847905 8.80692168 6.87727687 22.2083333 9 1
040000061500122 2611 5 5 201703 53 23.193306 37.9417122 21.8932149 9.28278689 7.68897996 20.7141667 8 2
040000061500122 2611 5 5 201703 53 31.6951275 32.6673497 19.795082 9.80077413 6.04166667 22.9775 9 1
040000061500122 2611 5 5 201703 53 25.2781817 35.2236471 23.3451951 8.73005905 7.42291703 22.865 8 2
040000061500122 2611 5 5 201703 53 28.8672587 40.0728597 17.9348816 7.96334244 5.16165756 24.05375 7 2
040000061500122 2611 5 5 201703 53 25.488388 36.1612022 21.4173497 9.1473133 7.78574681 21.27125 8 2
040000061500122 2611 5 5 201703 53 26.5949454 33.8809199 22.1129326 9.28164845 8.12955373 19.7554167 8 2
040000061500122 2611 5 5 201703 53 17.8836521 39.6026867 28.2729964 6.15551002 8.08515483 21.47875 6 2
040000061500122 2611 5 5 201703 53 23.9310109 35.8025956 21.8784153 9.85200364 8.5359745 22.5825 9 2
040000061500122 2611 5 5 201703 53 27.5626138 31.181694 21.1111111 10.7229053 9.42167577 21.7133333 9 2
040000061500122 2611 5 5 201703 53 32.06398 28.4756375 21.5061475 11.5664845 6.38775046 17.3158333 6 2
040000061500122 2611 5 5 201703 53 26.8283242 38.4392077 20.4314663 9.62773224 4.67326958 17.5525 9 1
040000061500122 2611 5 5 201703 53 29.740032 31.5365186 21.1856882 11.4799636 6.05779769 20.7195833 8 2
040000061500122 2611 5 5 201703 53 27.7466349 31.7783875 22.4632807 10.5534716 7.45822528 23.7320833 8 2
040000061500122 2611 5 5 201703 53 41.9216758 29.3249089 9.79735883 14.2759563 4.68010018 18.5195833 4 3
040000061500122 2611 5 5 201703 53 17.3283253 15.7866272 42.8368991 8.60083489 15.4473134 15.8121429 5 2
040000061500122 2611 5 5 201703 53 17 58 13.6666667 6.33333333 5 22.686 6 2
040000061500122 2611 5 5 201703 53 20.5214026 36.2750455 24.992031 6.53119308 11.6803279 18.49625 7 2
040000061500122 2611 5 5 201703 53 20.2106102 36.9831512 23.4858834 5.71152095 13.6088342 19.4333333 5 2
040000061500122 2611 5 5 201703 53 21.0724044 38.5621585 23.5097905 6.74180328 10.1138434 23.7629167 7 2
040000061500122 2611 5 5 201703 53 26.1236339 35.2106102 16.2056011 9.96584699 12.4943078 24.5029167 10 1
040000061500122 2611 5 5 201703 53 31.4078371 32.5781853 21.7048138 6.01795252 8.29121129 21.6445833 6 2
040000061500122 2611 5 5 201703 53 25.1001821 37.9815574 24.7370219 4.42395264 7.75728597 20.8620833 6 2
040000061500122 2611 5 5 201703 53 26.2067395 34.1655282 23.6634791 6.46857923 9.49567395 22.055 7 2
040000061500122 2611 5 5 201703 53 29.8531421 38.7522769 19.4546903 5.17076503 6.76912568 20.0395833 7 2
040000061500122 2611 5 5 201703 53 27.5318761 35.367714 24.2793716 5.51229508 7.30874317 22.4958333 6 2
040000061500122 2611 5 5 201703 53 22.6946721 41.2397541 23.5484973 5.39275956 7.12431694 24.1366667 6 2
040000061500122 2611 5 5 201703 53 26.1065574 31.4321494 23.7295082 8.05100182 10.6807832 24.95125 7 2
040000061500122 2611 5 5 201703 53 25.922682 34.0270433 25.625404 5.94071332 8.48415741 22.3991667 7 2
040000061500122 2611 5 5 201703 53 27.5905151 39.2715183 18.2192777 6.00872928 8.90995956 23.9675 8 2
040000061500122 2611 5 5 201703 53 31.3570128 33.4619763 22.7071949 4.85200364 7.62181239 27.8529167 6 2
040000061500122 2611 5 5 201704 54 31.8180783 32.2438525 24.4364754 4.06648452 7.43510929 27.26 6 2
040000061500122 2611 5 5 201704 54 34.9615503 38.4565045 16.5221223 4.94249075 5.1173321 25.03875 7 2
040000061500122 2611 5 5 201704 54 27.1937614 35.9608379 22.7151639 6.40938069 7.7208561 23.15 6 2
040000061500122 2611 5 5 201704 54 26.2352004 34.1382058 27.6719035 3.86839709 8.08629326 24.35375 6 2
040000061500122 2611 5 5 201704 54 31.6678051 37.4373862 17.8198998 5.09676685 7.97814208 22.4383333 7 2
040000061500122 2611 5 5 201704 54 34.4979508 34.5969945 20.2880237 5.1832878 5.43374317 20.3441667 7 2
040000061500122 2611 5 5 201704 54 32.2973588 33.904827 22.9303279 4.20992714 6.6575592 23.0945833 6 2
040000061500122 2611 5 5 201704 54 25.1719035 41.977459 20.7912113 4.61634791 7.44307832 23.565 6 2
040000061500122 2611 5 5 201704 54 27.345173 31.215847 29.9590164 4.97153916 6.50842441 24.2833333 6 2
040000061500122 2611 5 5 201704 54 24.5856102 43.6486794 21.6769126 3.73520036 6.35359745 24.2566667 5 2
040000061500122 2611 5 5 201704 54 28.1876138 33.0601093 25.5009107 3.72040073 9.53096539 19.1025 7 2
040000061500122 2611 5 5 201704 54 38.6543716 43.4904372 8.33333333 5.37568306 4.14617486 22.865 4 3
040000061500122 2611 5 5 201704 54 29.0733151 32.0059199 26.1520947 5.58287796 7.18579235 20.8920833 6 2
040000061500122 2611 5 5 201704 54 30.1354736 34.443306 25.0648907 3.79326047 6.56306922 19.14625 6 2
040000061500122 2611 5 5 201704 54 28.159153 35.8025956 22.7493169 5.15710383 8.1318306 17.2895833 6 2
040000061500122 2611 5 5 201704 54 17.7641166 28.9822404 27.9405738 6.82718579 18.4858834 15.5933333 3 3
040000061500122 2611 5 5 201704 54 21.2773224 32.1892077 32.93602 6.04052823 7.55692168 17.4391667 6 2
040000061500122 2611 5 5 201704 54 26.4652025 31.7037526 26.6946837 5.03897688 10.0973843 19.0270833 7 2
040000061500122 2611 5 5 201704 54 36.9751821 25.829918 22.5500911 6.08606557 8.55874317 18.435 5 2
040000061500122 2611 5 5 201704 54 25.9676685 37.4795082 24.8941257 6.13387978 5.52481785 17.9254167 6 2
040000061500122 2611 5 5 201704 54 18.7249545 35.1104281 30.4405738 6.42873406 9.29530965 18.4695833 7 2
040000061500122 2611 5 5 201704 54 26.2010474 40.3847905 21.8943534 4.48542805 7.03438069 21.0745833 6 2
040000061500122 2611 5 5 201704 54 26.1327413 36.2488616 24.5002277 3.24567395 9.87249545 19.4195833 7 2
040000061500122 2611 5 5 201704 54 20.8356102 31.678051 29.6265938 8.9640255 8.89571949 19.84125 9 2
040000061500122 2611 5 5 201704 54 20.7137978 32.6309199 31.5471311 4.95673953 10.1514117 21.4345833 7 2
040000061500122 2611 5 5 201704 54 26.3627049 31.3797814 26.1395719 6.12249545 9.99544627 22.0429167 7 2
040000061500122 2611 5 5 201704 54 32.174408 30.0933515 21.6063297 6.36953552 9.75637523 19.9816667 7 2
040000061500122 2611 5 5 201704 54 18.7528943 36.7461448 31.2369563 4.13820583 9.12579883 20.7120833 7 2
040000061500122 2611 5 6 201705 55 26.5607923 43.9401184 20.9107468 4.70969945 3.87864299 21.8054167 5 2
040000061500122 2611 5 6 201705 55 15.3210383 40.9357923 28.9617486 5.76730419 9.01411658 21.6158333 6 2
040000061500122 2611 5 6 201705 55 24.9191712 32.2074226 24.56398 8.20355191 10.1058743 23.2066667 7 2
040000061500122 2611 5 6 201705 55 32.6127049 29.5901639 22.5227687 8.87295082 6.40141166 19.9308333 8 2
040000061500122 2611 5 6 201705 55 19.0391621 39.4000455 30.0102459 4.35678506 7.19376138 24.4708333 6 2
040000061500122 2611 5 6 201705 55 20.0091075 38.1580146 26.4116576 4.47859745 10.942623 24.93125 7 2
040000061500122 2611 5 6 201705 55 18.878643 39.4296448 29.3454007 4.1404827 8.20582878 21.935 6 2
040000061500122 2611 5 6 201705 55 33.3242259 38.9219035 18.3709016 3.65778689 5.72518215 19.7804167 7 2
040000061500122 2611 5 6 201705 55 13.5018215 30.7183515 19.1803279 11.8841075 24.7153916 19.25 7 2
040000061500122 2611 5 6 201705 55 21.5050091 41.0632969 25.2880237 3.99704007 8.14663024 20.615 6 2
040000061500122 2611 5 6 201705 55 24.8861566 44.0027322 18.9184882 4.67668488 7.51593807 20.9583333 6 2
040000061500122 2611 5 6 201705 55 24.598133 27.6092896 28.048725 7.02982696 12.7140255 23.9475 3 3
040000061500122 2611 5 6 201705 55 25.0466758 33.321949 23.3583789 6.69968124 11.5733151 25.8758333 7 2
040000061500122 2611 5 6 201705 55 18.364071 32.1892077 31.2374772 8.79439891 9.41484517 27.4158333 9 2
040000061500122 2611 5 6 201705 55 18.9378415 39.5081967 25.2094718 5.92782332 10.4166667 27.1466667 7 2
040000061500122 2611 5 6 201705 55 20.8082878 34.8964026 28.2411202 6.43442623 9.61976321 26.7058333 7 2
040000061500122 2611 5 6 201705 55 17.242714 31.678051 30.8014572 6.41621129 13.8615665 27.9891667 5 2
040000061500122 2611 5 6 201705 55 17.5540205 36.4666329 26.9176729 9.7715421 9.29013162 28.4533333 9 2
040000061500122 2611 5 6 201705 55 18.9503643 35.4462659 21.5664845 10.4348816 13.6020036 29.4820833 7 2
040000061500122 2611 5 6 201705 55 22.1265938 39.2247268 26.9501366 4.63570128 7.06284153 27.4016667 6 2
040000061500122 2611 5 6 201705 55 20.4906648 36.7702641 27.8324226 6.04394353 8.86270492 25.595 7 2
040000061500122 2611 5 6 201705 55 21.9808743 29.9533242 30.5145719 5.24931694 12.3019126 27.0695833 7 2
040000061500122 2611 5 6 201705 55 18.9014117 31.4071038 26.9489982 8.43806922 14.3044171 27.9495833 7 2
040000061500122 2611 5 6 201705 55 21.4959016 36.0644353 29.3897996 4.61976321 8.43010018 23.65125 7 2
040000061500122 2611 5 6 201705 55 17.6582423 35.829918 30.2925774 5.66370674 10.5555556 25.4279167 7 2
040000061500122 2611 5 6 201705 55 21.507286 32.0252732 28.1989982 5.856102 12.4123406 27.69875 7 2
040000061500122 2611 5 6 201705 55 22.1106557 32.6844262 24.7620674 8.23770492 12.2051457 28.7008333 7 2
040000061500122 2611 5 6 201705 55 17.4020947 34.2338342 28.9902095 8.05555556 11.318306 29.59875 7 2
040000061500122 2611 5 6 201705 55 17.8563297 31.8317395 34.0790073 5.65687614 10.5760474 28.8175 7 2
040000061500122 2611 5 6 201705 55 22.6980874 40.462204 24.0881148 5.71835155 7.03324226 29.3970833 6 2
040000061500122 2611 5 6 201705 55 14.8098816 33.9697177 37.2017304 5.93123862 8.08743169 25.6733333 5 2
040000061500122 2611 5 6 201706 56 12.8888233 39.9528032 31.9690848 5.58743169 9.601857 25.1325 6 2
040000061500122 2611 5 6 201706 56 16.9922587 36.9865665 35.53051 3.1045082 7.38615665 26.8841667 6 2
040000061500122 2611 5 6 201706 56 19.7301913 32.7698087 33.5280055 8.02595628 5.94603825 25.43625 6 2
040000061500122 2611 5 6 201706 56 15.868181 29.6386342 30.4504531 8.59635007 15.4463817 24.0254167 6 2
040000061500122 2611 5 6 201706 56 13.9902867 41.8932149 28.4705242 6.95086984 8.69510435 27.5233333 5 2
040000061500122 2611 5 6 201706 56 13.8843352 34.8235428 35.7547814 8.70901639 6.82832423 26.0379167 7 2
040000061500122 2611 5 6 201706 56 19.6561931 43.2866576 26.6234062 3.80122951 6.63251366 26.7316667 5 2
040000061500122 2611 5 6 201706 56 15.8025956 32.9109745 37.4373862 5.09221311 8.7568306 26.3220833 6 2
040000061500122 2611 5 6 201706 56 19.3317395 35.8424408 33.7704918 4.27595628 6.77937158 29.6733333 6 2
040000061500122 2611 5 6 201706 56 14.3977687 39.083561 35.3324226 4.89526412 6.29098361 27.5316667 5 2
040000061500122 2611 5 6 201706 56 17.8934928 32.5894925 35.8602119 5.72522074 7.93158208 29.1175 6 2
040000061500122 2611 5 6 201706 56 7.69588775 36.3485613 44.4202093 3.82069865 7.71464296 25.7108333 5 2
040000061500122 2611 5 6 201706 56 10.4326047 34.5605647 42.5796903 6.42076503 6.00637523 21.9466667 5 2
040000061500122 2611 5 6 201706 56 12.1505009 32.5432605 43.8775046 6.02459016 5.4041439 23.8075 5 2
040000061500122 2611 5 6 201706 56 11.4981785 31.9364754 40.9858834 6.62340619 8.95605647 27.42875 6 2
040000061500122 2611 5 6 201706 56 22.5979053 32.2575137 33.4813297 5.2345173 6.42873406 25.7520833 6 2
040000061500122 2611 5 6 201706 56 20.5919854 40.7661658 27.8836521 2.89617486 7.86202186 26.7154167 6 2
040000061500122 2611 5 6 201706 56 13.3424408 33.6646175 32.5443989 13.4175774 7.03096539 27.4766667 6 2
040000061500122 2611 5 6 201706 56 19.56398 35.9494536 31.5630692 6.29098361 6.63251366 30.5004167 6 2
040000061500122 2611 5 6 201706 56 16.1418488 38.2251821 30.6420765 8.01571038 6.97518215 27.9183333 5 2
040000061500122 2611 5 6 201706 56 13.5701275 34.1051913 37.5967668 7.54098361 7.18693078 24.3145833 5 2
040000061500122 2611 5 6 201706 56 23.1785064 32.9735883 28.7443078 7.38615665 7.7174408 27.3554167 6 2
040000061500122 2611 5 6 201706 56 18.2024135 36.9751821 32.0548725 5.93123862 6.83629326 26.7495833 6 2
040000061500122 2611 5 6 201706 56 16.9911202 39.4057377 27.9348816 8.36634791 7.30191257 25.8816667 8 2
040000061500122 2611 5 6 201706 56 24.6231785 32.7208561 34.1120219 3.86384335 4.68010018 25.86375 6 2
040000061500122 2611 5 6 201706 56 7.731102 23.4642532 40.7900729 6.90004554 21.1145264 23.3733333 2 3
040000061500122 2611 5 6 201706 56 16.0769581 39.0630692 28.0532787 10.890255 5.91643898 25.5879167 7 2
040000061500122 2611 5 6 201706 56 14.1461749 27.696949 33.6634791 11.3387978 13.1545993 26.7229167 4 3
040000061500122 2611 5 6 201706 56 20.0546448 35.8071494 27.4191712 10.9642532 5.75478142 29.2525 8 2
040000061500122 2611 5 6 201706 56 20.5549863 40.6284153 28.4699454 3.82342896 6.52322404 27.18125 6 2
040000061500122 2611 5 6 201707 57 12.191864 33.0267152 42.962963 7.20097146 4.61748634 22.0022222 5 2
040000061500122 2611 5 6 201707 57 16.4685792 26.5528233 39.4319217 8.65209472 8.89458106 23.4466667 6 2
040000061500122 2611 5 6 201707 57 21.4947632 33.6316029 25.7650273 13.185337 5.92326958 24.7070833 7 2
040000061500122 2611 5 6 201707 57 13.9184882 27.9030055 31.9330601 16.4458106 9.7996357 22.7654167 5 2
040000061500122 2611 5 6 201707 57 17.2461293 39.4524135 24.5343807 11.3274135 7.43966302 24.6933333 8 2
040000061500122 2611 5 6 201707 57 10.3096925 24.5507433 31.1260458 16.130561 17.8829575 24.8895833 3 3
040000061500122 2611 5 6 201707 57 23.9685792 33.7830146 27.5933515 8.78984517 5.86520947 27.6641667 8 2
040000061500122 2611 5 6 201707 57 13.5678506 26.4628871 40.1810109 9.24180328 10.5464481 27.5108333 6 2
040000061500122 2611 5 6 201707 57 13.459738 25.764159 30.3729624 16.9508312 13.4523093 27.7604167 3 3
040000061500122 2611 5 6 201707 57 20.1821301 35.1838667 23.9208036 15.3316315 5.38156818 28.6366667 7 2
040000061500122 2611 5 6 201707 57 8.77846084 31.0780965 33.904827 16.7611566 9.47745902 28.1883333 7 2
040000061500122 2611 5 6 201707 57 17.2438525 36.7361111 32.885929 6.36156648 6.77254098 29.1866667 6 2
040000061500122 2611 5 6 201707 57 15.8102366 32.1977941 33.4716627 10.5887245 7.93158208 25.66625 7 2
040000061500122 2611 5 6 201707 57 22.3406193 33.3891166 26.3923042 10.2379326 7.64002732 26.96875 8 2
040000061500122 2611 5 6 201707 57 10.0694444 29.2896175 33.0259563 11.7611566 15.8538251 26.02125 6 2
040000061500122 2611 5 6 201707 57 17.2780055 40.659153 23.2024135 12.3827413 6.4776867 27.18 8 2
040000061500122 2611 5 6 201707 57 14.2918944 29.2748179 32.2324681 14.9362477 9.26457195 24.7308333 7 2
040000061500122 2611 5 6 201707 57 12.7427758 23.4507656 27.4954463 25.8928985 10.4181138 25.2783333 5 2
040000061500122 2611 5 6 201707 57 13.4301002 26.1623792 21.9101564 21.6821223 16.8152419 26.8191667 3 3
040000061500122 2611 5 6 201707 57 16.1873862 26.1748634 22.7493169 24.3431239 10.5453097 25.965 5 2
040000061500122 2611 5 6 201707 57 6.74408015 31.5255009 20.0166327 22.6146152 19.0991711 28.3408333 6 2
040000061500122 2611 5 6 201707 57 11.1156648 30.2903005 22.7288251 22.9462659 12.9189435 26.6491667 5 2
040000061500122 2611 5 6 201707 57 32.2728922 33.4318561 20.5325746 6.54379303 7.2188841 29.5245833 7 2
040000061500122 2611 5 6 201707 57 17.8085155 37.6058743 29.1803279 7.81079235 7.59448998 28.625 6 2
040000061500122 2611 5 6 201707 57 22.3690801 32.2632058 31.3046448 6.49590164 7.56716758 27.3679167 6 2
040000061500122 2611 5 6 201707 57 25.3290073 33.3401639 30.7934882 4.06306922 6.4742714 28.8941667 6 2
040000061500122 2611 5 6 201707 57 22.8210383 34.28051 32.3224044 5.04781421 5.52823315 29.0370833 6 2
040000061500122 2611 5 6 201707 57 23.5143443 34.7301913 33.8683971 3.04644809 4.84061931 28.5166667 6 2
040000061500122 2611 5 6 201707 57 23.5997268 39.3177503 25.9797861 3.02834892 8.07438795 28.82 6 2
040000061500122 2611 5 6 201707 57 24.4763206 36.5141166 27.9155282 4.67326958 6.42076503 31.0225 6 2
040000061500122 2611 5 6 201707 58 25.3267304 33.2251821 29.2315574 4.61976321 7.59676685 30.2891667 6 2
040000061500122 2611 5 6 201708 58 16.8226321 34.3932149 35.4781421 5.01935337 8.28665756 31.28 6 2
040000061500122 2611 5 6 201708 58 16.0359745 43.7556922 25.6819217 5.33811475 9.1882969 29.9358333 5 2
040000061500122 2611 5 6 201708 58 16.6091854 24.5110525 32.2787773 15.1822651 11.4187197 27.9166667 5 2
040000061500122 2611 5 6 201708 58 19.7438525 29.1803279 31.010929 10.6284153 9.43647541 27.8429167 7 2
040000061500122 2611 5 6 201708 58 27.5523679 39.6197632 21.4708561 4.60724044 6.74977231 28.6795833 6 2
040000061500122 2611 5 6 201708 58 13.245674 26.5801457 28.5371129 22.6058743 9.03119308 25.5716667 5 2
040000061500122 2611 5 6 201708 58 12.0291734 30.2522642 27.1389977 17.7927231 12.7868417 25.5604167 5 2
040000061500122 2611 5 6 201708 58 10.8287796 25.2824473 25.8055285 25.9250641 12.1581805 25.5441667 5 2
040000061500122 2611 5 6 201708 58 11.9285064 20.5612477 21.1247723 28.4380692 17.9474044 26.82 3 3
040000061500122 2611 5 6 201708 58 19.0403005 34.8315118 27.5182149 11.0211749 7.58879781 28.055 8 2
040000061500122 2611 5 6 201708 58 13.1841985 31.4344262 23.8547359 9.19285064 22.3337887 28.5058333 6 2
040000061500122 2611 5 6 201708 58 16.0621585 35.2755009 24.0596539 9.15300546 15.4496812 27.1054167 6 2
040000061500122 2611 5 6 201708 58 17.8506375 31.8209341 18.4081419 24.8197995 7.10048702 25.4958333 8 1
040000061500122 2611 5 6 201708 58 12.2449909 25.9904372 25.6523224 24.7074226 11.404827 25.16375 5 2
040000061500122 2611 5 6 201708 58 18.2086845 24.8583133 30.5312818 14.4754137 11.9263067 26.70125 6 2
040000061500122 2611 5 6 201708 58 28.9054444 33.6892578 24.7708082 5.0410222 7.59346732 28.3254167 6 2
040000061500122 2611 5 6 201708 58 14.7222029 27.0710228 40.8504677 6.99978389 10.3565226 28.1329167 4 3
040000061500122 2611 5 6 201708 58 16.7930328 30.5658015 38.1898907 6.77481785 7.67645719 29.8616667 6 2
040000061500122 2611 5 6 201708 58 20.8386975 34.304996 26.9883996 9.94197848 7.9259285 27.13625 8 2
040000061500122 2611 5 6 201708 58 12.7618397 35.3688525 36.7884791 6.54257741 8.53825137 25.765 6 2
040000061500122 2611 5 6 201708 58 19.7279144 33.6031421 37.1277322 2.97358834 6.56762295 24.8566667 6 2
040000061500122 2611 5 6 201708 58 15.1992259 44.4376138 27.0332423 2.83583789 10.4940801 26.1791667 5 2
040000061500122 2611 5 6 201708 58 20.2071949 43.8057832 25.43602 2.84608379 7.70491803 27.8720833 5 2
040000061500122 2611 5 6 201708 58 15.9471767 35.4189435 38.1659836 3.16598361 7.30191257 27.9658333 5 2
040000061500122 2611 5 6 201708 58 12.8939752 37.5120404 34.7058018 7.07225773 7.81592495 26.5270833 5 2
040000061500122 2611 5 6 201708 58 16.4247592 29.9802414 39.8879511 5.33830771 8.36874055 26.52 6 2
040000061500122 2611 5 6 201708 58 14.6841329 23.6829868 32.8956539 17.8190315 10.9181949 24.8658333 5 2
040000061500122 2611 5 6 201708 58 22.9872495 27.132286 27.6832878 14.1495902 8.04758652 25.73 5 2
040000061500122 2611 5 6 201708 58 20.667122 29.8781876 31.8613388 11.1054189 6.4879326 26.9558333 8 2
040000061500122 2611 5 6 201708 58 25.0161117 31.5101224 24.175832 13.1228775 6.17505634 28.0154167 7 2
040000061500122 2611 5 6 201708 59 25.3426685 36.9546903 24.0892532 4.40118397 9.21220401 29.5375 7 2
040000061500122 2611 5 4 201709 59 16.3599457 46.1426592 25.2829104 4.47525933 7.7392254 27.3979167 4 3
040000061500122 2611 5 4 201709 59 18.6720655 41.0456608 27.6088072 3.73641598 8.93705042 26.58125 7 2
040000061500122 2611 5 4 201709 59 18.4984062 38.3401639 29.7472678 4.01411658 9.40004554 26.4041667 7 2
040000061500122 2611 5 4 201709 59 16.026867 41.0667122 29.9260018 2.96789617 10.0125228 25.0233333 6 2
040000061500122 2611 5 4 201709 59 22.0207195 31.5425774 30.6523224 6.75091075 9.03346995 27.9141667 7 2
040000061500122 2611 5 4 201709 59 27.1345628 33.2923497 27.2404372 6.61771403 5.71493625 29.215 6 2
040000061500122 2611 5 4 201709 59 18.6520947 39.9373862 32.9155282 2.4863388 6.00865209 25.2175 6 2
040000061500122 2611 5 4 201709 59 29.4637978 35.5897086 21.7736794 4.00045537 9.17235883 26.6754167 7 2
040000061500122 2611 5 4 201709 59 26.8271858 29.6152095 31.1589253 5.13433515 7.26434426 26.9825 6 2
040000061500122 2611 5 4 201709 59 21.1942168 30.821949 35.128643 4.08697632 8.76821494 26.6870833 7 2
040000061500122 2611 5 4 201709 59 19.4478597 35.0546448 33.2855191 6.34790528 5.86407104 27.2604167 6 2
040000061500122 2611 5 4 201709 59 11.8112477 31.1259107 46.3365209 3.94467213 6.78164845 26.2341667 5 2
040000061500122 2611 5 4 201709 59 19.3991001 32.9305787 33.1310009 9.2032509 5.33606943 23.1675 8 2
040000061500122 2611 5 4 201709 59 11.1008652 37.0890255 40.7627505 5.10245902 5.94489982 22.8966667 5 2
040000061500122 2611 5 4 201709 59 21.5505464 30.4735883 30.2834699 11.3353825 6.35701275 23.61 8 2
040000061500122 2611 5 4 201709 59 16.2394436 26.9771485 36.1835569 10.7588177 9.84103328 25.8377273 6 2
040000061500122 2611 5 4 201709 59 25.0671676 33.0555556 23.8820583 12.1186248 5.87659381 26.6508333 8 2
040000061500122 2611 5 4 201709 59 16.079245 47.2340747 26.7847148 3.6125373 6.28942822 25.3956522 4 3
040000061500122 2611 5 4 201709 59 23.0317835 35.3756831 27.5318761 5.25892609 8.80173119 26.0616667 7 2
040000061500122 2611 5 4 201709 59 21.5346084 35.317623 33.7716302 2.83242259 6.54371585 26.0729167 6 2
040000061500122 2611 5 4 201709 59 22.6719035 38.0874317 27.5250455 3.92531876 7.79030055 25.9891667 6 2
040000061500122 2611 5 4 201709 59 16.1145264 43.1876138 29.2338342 2.96789617 8.49612933 25.4991667 5 2
040000061500122 2611 5 4 201709 59 21.7827869 43.7010474 23.4096084 3.79326047 7.3132969 27.3875 5 2
040000061500122 2611 5 4 201709 59 15.454235 42.5853825 27.7789162 4.55031876 9.63114754 27.6291667 5 2
040000061500122 2611 5 4 201709 59 24.3078324 37.885929 27.0969945 4.07103825 6.63820583 26.1279167 6 2
040000061500122 2611 5 4 201709 59 21.3638434 35.8595173 31.3581512 3.5223133 7.89617486 27.0208333 6 2
040000061500122 2611 5 4 201709 59 23.1409381 40.1229508 27.1869308 2.98041894 6.56876138 27.0266667 6 2
040000061500122 2611 5 4 201709 59 16.7850638 41.8841075 26.6404827 5.57149362 9.11885246 24.5691667 6 2
040000061500122 2611 5 4 201709 59 22.9485428 35.9596995 30.8117031 3.31056466 6.96948998 24.09875 6 2
040000061500122 2611 5 4 201709 60 21.995674 32.8904827 32.7128871 3.5359745 8.86498179 23.6195833 7 2
040000061506722 2614 5 1 201609 43 16.3570128 19.298725 32.276867 26.7273831 5.34001214 30.54 4 3
040000061506722 2614 5 1 201609 43 11.7144809 30.7411202 40.1980874 11.9501366 5.39617486 31.0241667 7 2
040000061506722 2614 5 1 201609 43 15.7335371 39.0243818 32.4800099 8.00565744 4.75641382 30.9395833 5 2
040000061506722 2614 5 1 201609 44 19.2703027 34.2845621 32.2478273 10.6793554 3.51795252 31.05125 8 2
040000061506722 2614 5 1 201609 44 11.7270036 36.284153 34.5696721 11.9649362 5.45423497 30.73375 7 2
040000061506722 2614 5 1 201609 44 20.2663934 36.720173 31.2374772 8.17622951 3.59972678 30.2808333 6 2
040000061506722 2614 5 1 201609 44 20.0452093 31.4589894 29.1788228 16.1441643 3.17281421 28.3904167 7 2
040000061506722 2614 5 1 201609 44 23.8319672 40.4565118 25.7980419 5.17190346 4.74157559 27.9433333 6 2
040000061506722 2614 5 1 201609 44 19.7977833 27.3013916 34.7681841 11.9039625 6.22867849 28.1241667 6 2
040000061506722 2614 5 1 201609 44 18.2985436 29.0589786 25.3742745 22.2952556 4.97294773 28.9679167 5 2
040000061506722 2614 5 1 201609 44 25.8925319 29.272541 32.9052823 8.9776867 2.95195811 28.83375 8 2
040000061506722 2614 5 1 201609 44 22.1561931 31.2534153 31.1748634 11.9740437 3.44148452 29.4 8 2
040000061506722 2614 5 1 201609 44 21.0063752 30.5760474 29.8007741 15.4417122 3.17509107 29.1370833 7 2
040000061506722 2614 5 1 201609 44 18.5541894 29.579918 28.93898 19.2566029 3.67030965 29.3566667 7 2
040000061506722 2614 5 1 201609 44 12.908852 27.4651331 34.6088034 17.4690115 7.54820012 27.59 4 3
040000061506722 2614 5 1 201609 44 13.6566485 37.4954463 31.045082 12.6400273 5.16279599 28.67625 6 2
040000061506722 2614 5 1 201609 44 25.2584244 29.2167577 31.3513206 10.7923497 3.38114754 27.15375 8 2
040000061506722 2614 5 1 201609 44 26.5323315 33.6862477 25.727459 7.64571949 6.40824226 30.635 6 2
040000061506722 2614 5 1 201609 44 15.564663 34.8132969 32.1413934 13.3458561 4.13479053 28.8429167 6 2
040000061506722 2614 5 1 201610 44 16.8795537 31.943306 31.5141166 15.5236794 4.13934426 26.7304167 7 2
040000061506722 2614 5 1 201610 44 22.3076047 37.0241348 28.382286 6.76001821 5.52595628 29.7495833 6 2
040000061506722 2614 5 1 201610 44 20.6284153 40.3358379 28.4733607 6.22040073 4.34198543 27.9541667 6 2
040000061506722 2614 5 1 201610 44 22.3862145 39.9402805 29.0771549 4.33060109 4.26574897 25.215 6 2
040000061506722 2614 5 1 201610 44 25.2003643 35.0056922 28.8968579 6.55282332 4.3442623 23.0491667 6 2
040000061506722 2614 5 1 201610 44 22.5489526 43.3208106 23.8831967 5.6386612 4.60837887 24.6970833 5 2
040000061506722 2614 5 1 201610 44 25.462204 35.8173953 30.5054645 4.83948087 3.37545537 26.4258333 6 2
040000061506722 2614 5 1 201610 44 24.768898 35.6978597 27.5774135 6.66666667 5.28916211 26.84625 6 2
040000061506722 2614 5 1 201610 44 23.8274135 42.0503188 22.9075592 6.18283242 5.03187614 27.4629167 5 2
040000061506722 2614 5 1 201610 44 24.0163934 38.5211749 26.7770947 6.82490893 3.86042805 25.3575 6 2
040000061506722 2614 5 1 201610 44 24.1871585 37.7140255 26.6234062 6.56989982 4.90551002 24.5383333 6 2
040000061506722 2614 5 1 201610 44 18.278129 38.1713478 32.4334499 6.4140502 4.70302322 24.2091667 6 2
040000061506722 2614 5 1 201610 44 33.8080601 30.1946721 22.9940801 8.02367942 4.9795082 24.2541667 6 2
040000061506722 2614 5 1 201610 44 23.8296903 38.1397996 26.189663 6.60974499 5.231102 25.22125 6 2
040000061506722 2614 5 1 201610 45 23.9776867 38.553051 25.6978597 5.85724044 5.91416211 23.5004167 6 2
040000061506722 2614 5 1 201610 45 27.0595889 34.9128285 25.1496227 7.66718709 5.21077283 23.5247619 6 2
040000061506722 2614 5 1 201610 45 16.1111111 28.1056466 41.9945355 5.51001821 8.27868852 26.2233333 3 3
040000061506722 2614 5 1 201610 45 24.6778233 40.4530965 24.6288707 5.56352459 4.67668488 27.24375 6 2
040000061506722 2614 5 1 201610 45 21.0707836 35.0831056 26.6251621 8.09696366 9.12398506 27.5241667 7 2
040000061506722 2614 5 1 201610 45 25.5783242 38.8581512 24.2190346 6.18510929 5.15938069 26.4391667 6 2
040000061506722 2614 5 1 201610 45 26.1103586 37.5182535 23.329783 7.79186348 5.24974144 27.07875 6 2
040000061506722 2614 5 1 201610 45 21.8551642 37.8490167 30.2934264 5.86418681 4.13820583 26.10375 6 2
040000061506722 2614 5 1 201610 45 27.9030055 35.6295537 24.1951275 6.82377049 5.44854281 26.9983333 6 2
040000061506722 2614 5 1 201610 45 26.3766941 39.0629341 22.7025061 6.10599781 5.7518678 27.2404167 6 2
040000061506722 2614 5 1 201610 45 21.9803147 33.9443827 31.7532262 7.05302013 5.26905622 26.8983333 6 2
040000061506722 2614 5 1 201610 45 28.9815651 37.7030271 21.597994 6.51089423 5.20651956 26.6383333 6 2
040000061506722 2614 5 1 201610 45 30.4064208 32.6297814 24.2019581 7.731102 5.0307377 27.32375 6 2
040000061506722 2614 5 1 201610 45 28.6168033 34.2645719 25.2538707 6.83060109 5.03415301 26.7104167 6 2
040000061506722 2614 5 1 201610 45 28.417288 32.2524775 27.3936433 6.97518215 4.96140903 24.4983333 6 2
040000061506722 2614 5 1 201610 45 23.5803734 36.1771403 27.568306 7.15960838 5.51457195 26.0254167 6 2
040000061506722 2614 5 1 201610 45 30.6432149 37.4271403 18.9162113 7.64116576 5.37226776 26.9854167 7 2
040000061506722 2614 5 3 201611 45 31.0500241 37.3659947 18.9719566 7.79459597 4.81742863 26.9941667 7 2
040000061506722 2614 5 3 201611 45 12.6190476 36.9047619 37.8571429 10 2.61904762 20.64 7 2
040000061506722 2614 5 3 201611 45 28.7363388 37.9223588 21.7270036 7.25865209 4.35564663 21.4508333 6 2
040000061506722 2614 5 3 201611 45 29.9726776 32.4715392 24.7905282 7.62978142 5.13547359 25.1779167 6 2
040000061506722 2614 5 3 201611 45 36.4537796 29.8588342 21.7691257 6.76229508 5.15596539 24.4666667 6 2
040000061506722 2614 5 3 201611 45 24.9977231 32.1026867 26.1247723 9.85200364 6.92281421 24.6479167 8 2
040000061506722 2614 5 3 201611 45 34.7802823 29.2770947 21.8306011 9.57991803 4.53210383 23.8891667 8 2
040000061506722 2614 5 3 201611 45 33.4130237 30.9540073 20.0853825 9.88729508 5.66029144 23.8633333 9 1
040000061506722 2614 5 3 201611 45 24.8007741 31.0769581 30.0819672 8.33333333 5.70696721 24.4291667 8 2
040000061506722 2614 5 3 201611 45 33.082878 29.0243625 22.3770492 9.93397086 5.58173953 21.6304167 6 2
040000061506722 2614 5 3 201611 45 42.4768261 28.3545584 13.5985883 10.8100051 4.76002207 21.2666667 5 2
040000061506722 2614 5 3 201611 45 36.3877505 32.773224 20.7969035 5.98702186 4.05510018 19.9908333 7 2
040000061506722 2614 5 3 201611 45 35.0956284 24.6607468 22.0753643 9.49795082 8.67030965 22.5541667 7 2
040000061506722 2614 5 3 201611 46 31.9256419 29.490349 22.0246489 10.4535739 6.10578618 22.77625 8 2
040000061506722 2614 5 3 201611 46 32.0264117 27.1725171 25.302997 10.4453205 5.05275385 22.83 6 2
040000061506722 2614 5 3 201611 46 22.928051 33.1773679 26.6575592 10.9653916 6.27163024 25.78 8 2
040000061506722 2614 5 3 201611 46 26.5061475 29.7279144 24.4444444 11.8476776 7.47381603 27.0783333 8 2
040000061506722 2614 5 3 201611 46 28.9388835 29.264051 22.0059199 13.1825391 6.60860656 25.49125 7 2
040000061506722 2614 5 3 201611 46 27.0059199 34.0938069 24.7893898 8.9435337 5.16734973 26.3879167 8 2
040000061506722 2614 5 3 201611 46 26.2750455 35.2367942 23.0339253 10.0842441 5.36999089 26.2325 8 2
040000061506722 2614 5 3 201611 46 28.428925 30.1244565 25.445458 10.2165594 5.78460103 26.7266667 8 2
040000061506722 2614 5 3 201611 46 27.9804189 31.9034608 26.352459 9.27823315 4.48542805 26.6825 8 2
040000061506722 2614 5 3 201611 46 24.9476321 29.1063297 28.792122 10.0899362 7.06397996 26.0470833 6 2
040000061506722 2614 5 3 201611 46 25.2470401 37.6960421 21.4242768 9.81482125 5.81781976 26.1220833 8 2
040000061506722 2614 5 3 201611 46 26.7822273 27.2444699 30.1577213 9.61316415 6.20241734 24.3616667 6 2
040000061506722 2614 5 3 201611 46 21.2704918 34.9248634 28.7204007 9.64822404 5.43602004 23.79875 8 2
040000061506722 2614 5 3 201611 46 22.7237118 38.6494898 26.2156154 7.21145534 5.19972755 25.315 6 2
040000061506722 2614 5 3 201611 46 35.3438069 30.6637067 17.2404372 11.8636157 4.88843352 23.3379167 9 1
040000061506722 2614 5 3 201611 46 28.3433284 30.7668604 27.636612 8.8405537 4.41264549 21.9325 8 2
040000061506722 2614 5 3 201611 46 30.9153005 34.4102914 23.9059654 5.80942623 4.95901639 23.29 6 2
040000061506722 2614 5 3 201612 46 22.9348816 36.3239982 28.6202186 7.16757741 4.95332423 25.3616667 6 2
040000061506722 2614 5 3 201612 46 36.419327 29.6879494 20.1495542 9.5743457 4.1688237 22.1968421 9 1
040000061506722 2614 5 3 201612 46 31.403378 26.8926975 27.4764034 7.4863388 6.74118231 23.0327273 4 3
040000061506722 2614 5 3 201612 46 24.3824095 39.1427789 23.2559199 7.6495207 5.56937112 20.6441667 6 2
040000061506722 2614 5 3 201612 46 24.5398259 30.5836343 31.6358248 7.28697786 5.95373715 23.159 6 2
040000061506722 2614 5 3 201612 46 26.886547 34.1478012 22.6893052 10.2315899 6.0447567 23.2171429 8 2
040000061506722 2614 5 3 201612 46 29.1621129 27.9439891 29.0186703 9.21106557 4.66416211 18.6741667 6 2
040000061506722 2614 5 3 201612 46 27.8324226 35.4508197 23.1045082 8.37090164 5.24134791 25.4095833 8 2
040000061506722 2614 5 3 201612 46 26.4993169 25.3927596 26.7770947 13.1659836 8.16484517 23.9708333 5 2
040000061506722 2614 5 3 201612 46 23.742031 37.1334244 21.798725 9.08356102 8.24225865 26.0775 8 2
040000061506722 2614 5 3 201612 46 25.4143898 36.3137523 24.5730874 6.96152095 6.73724954 25.3995833 6 2
040000061506722 2614 5 3 201612 46 30.7206284 31.5277778 21.4799636 9.52527322 6.74635701 21.7883333 8 2
040000061506722 2614 5 3 201612 46 28.2160747 32.2404372 25.8025956 8.98224044 4.75865209 20.8270833 8 2
040000061506722 2614 5 3 201612 46 22.5865209 32.9212204 25.3711293 13.4881603 5.63296903 24.0225 7 2
040000061506722 2614 5 3 201612 47 33.8012295 31.4071038 21.8966302 9.65619308 3.23884335 22.8991667 8 2
040000061506722 2614 5 3 201612 47 29.0642077 32.2882514 25.5430328 8.38683971 4.71766849 18.3275 8 2
040000061506722 2614 5 3 201612 47 23.2843807 27.8358379 30.4974954 10.4439891 7.9382969 17.77 6 2
040000061506722 2614 5 3 201612 47 25.5270947 29.6641621 23.185337 15.1263661 6.49704007 21.21125 7 2
040000061506722 2614 5 3 201612 47 25.1177796 29.1064648 25.7651045 13.1635717 6.84707944 24.65625 5 2
040000061506722 2614 5 3 201612 47 20.5464481 29.9908925 26.4401184 17.7891621 5.23337887 25.43375 7 2
040000061506722 2614 5 3 201612 47 30.548725 23.6862477 27.636612 11.5607923 6.56762295 23.40375 6 2
040000061506722 2614 5 3 201612 47 28.8930374 24.0420178 23.521252 17.6041763 5.93951638 24.1829167 5 2
040000061506722 2614 5 3 201612 47 25.2447632 27.1937614 27.303051 13.1272769 7.13114754 24.49875 5 2
040000061506722 2614 5 3 201612 47 27.3017003 31.8779329 23.4517304 11.5683176 5.80031876 23.5441667 8 2
040000061506722 2614 5 3 201612 47 23.8239982 22.3724954 29.4831512 17.5899362 6.73041894 25.6525 5 2
040000061506722 2614 5 3 201612 47 21.6573855 36.4089755 24.2850638 11.1936572 6.45491803 24.9370833 8 2
040000061506722 2614 5 3 201612 47 30.1275046 26.4606102 22.9052823 14.8474499 5.65915301 22.4320833 5 2
040000061506722 2614 5 3 201612 47 27.6892832 33.6835849 24.456154 10.4379082 3.73306959 22.7571429 8 2
040000061506722 2614 5 3 201612 47 23.8809199 29.973816 32.8756831 8.22632058 5.04326047 19.5616667 6 2
040000061506722 2614 5 3 201612 47 29.6265938 30.5703552 20.0113843 13.9856557 5.80601093 21.5791667 8 1
040000061506722 2614 5 3 201612 47 29.3726961 30.8832546 24.2930907 9.50833565 5.94262295 21.831 8 2
040000061506722 2614 5 7 201701 47 26.7493285 28.2384381 27.1300091 13.3842348 4.49798941 24.5091667 5 2
040000061506722 2614 5 7 201701 47 30.1593807 25.3358379 24.3966302 12.3645264 7.74362477 20.7491667 6 2
040000061506722 2614 5 7 201701 47 23.4803263 32.157428 28.5752987 11.7135547 4.0733923 20.5291667 8 2
040000061506722 2614 5 7 201701 47 30.8399131 35.9728011 16.5626254 10.2881009 6.33655954 20.5120833 9 1
040000061506722 2614 5 7 201701 47 29.8816029 26.9000455 25.6375228 11.7793716 5.80145719 14.0954167 6 2
040000061506722 2614 5 7 201701 47 24.5321038 34.8918488 25.9631148 7.11179417 7.50113843 17.3995833 6 2
040000061506722 2614 5 7 201701 47 27.6901184 32.2984973 24.7165301 7.31785064 7.97700364 16.9170833 6 2
040000061506722 2614 5 7 201701 47 24.1252393 32.5587162 24.4498858 8.91051913 9.95563968 15.7820833 9 2
040000061506722 2614 5 7 201701 47 29.5002277 36.3251366 21.8249089 5.93579235 6.41393443 19.18375 6 2
040000061506722 2614 5 7 201701 47 23.6247723 31.7577413 29.9624317 7.43510929 7.21994536 14.3608333 6 2
040000061506722 2614 5 7 201701 47 26.4947632 37.7504554 23.2923497 7.41689435 5.04553734 11.9745833 6 2
040000061506722 2614 5 7 201701 47 24.6852714 31.8271858 27.973106 7.03719783 8.47723905 21.63625 7 2
040000061506722 2614 5 7 201701 47 29.413726 28.2601263 25.3161951 10.0506699 6.95928267 19.5741667 6 2
040000061506722 2614 5 7 201701 48 24.3014263 37.8633918 24.5191759 6.40968942 6.90631657 18.5733333 6 2
040000061506722 2614 5 7 201701 48 29.3727231 29.7290528 27.0765027 6.07923497 7.74248634 19.1 6 2
040000061506722 2614 5 7 201701 48 24.9146175 38.8797814 21.9125683 5.93351548 8.3595173 18.9804167 7 2
040000061506722 2614 5 7 201701 48 23.9435337 32.4453552 26.2659381 9.12909836 8.21607468 16.7520833 8 2
040000061506722 2614 5 7 201701 48 24.4501366 38.1864754 23.6509563 4.69376138 9.01867031 15.25125 7 2
040000061506722 2614 5 7 201701 48 23.7249545 37.200592 24.0881148 5.50091075 9.48542805 18.0816667 7 2
040000061506722 2614 5 7 201701 48 23.0202641 34.4319217 27.1573315 6.82718579 8.5632969 22.1845833 7 2
040000061506722 2614 5 7 201701 48 28.2741348 30.6944444 26.2727687 7.9041439 6.8545082 21.14875 6 2
040000061506722 2614 5 7 201701 48 23.3674863 34.7415756 27.5535064 6.61771403 7.71971767 16.6408333 6 2
040000061506722 2614 5 7 201701 48 25.8310565 36.8806922 24.7108379 5.70355191 6.87386157 17.6445833 6 2
040000061506722 2614 5 7 201701 48 24.4444444 30.1092896 29.3294627 7.93032787 8.18647541 18.6020833 6 2
040000061506722 2614 5 7 201701 48 28.1386612 35.3995902 22.7686703 5.4348816 8.25819672 21.19875 6 2
040000061506722 2614 5 7 201701 48 22.7641166 37.2711749 22.4282787 6.53802368 10.9984062 20.1433333 7 2
040000061506722 2614 5 7 201701 48 28.0140124 32.956068 23.2120998 7.75060974 8.06721003 18.12875 6 2
040000061506722 2614 5 7 201701 48 20.3980851 36.1817326 26.650883 7.35493656 9.41436279 15.54625 7 2
040000061506722 2614 5 7 201701 48 24.5594262 36.4964805 24.1779545 7.1881464 7.57799234 13.535 6 2
040000061506722 2614 5 7 201701 48 26.1065574 28.5006831 27.2210838 12.4362477 5.73542805 16.565 6 2
040000061506722 2614 5 7 201701 48 22.8449454 41.5892532 20.5327869 6.83060109 8.20241348 16.63125 7 2
040000061506722 2614 5 7 201702 48 27.7322404 28.9230419 29.0300546 7.98383424 6.33082878 14.51875 4 3
040000061506722 2614 5 7 201702 48 30.6904696 36.8290189 18.443472 6.338875 7.69816461 17.9304167 7 2
040000061506722 2614 5 7 201702 48 28.2201846 30.6156803 22.773224 10.4423297 7.9485814 14.13875 8 2
040000061506722 2614 5 7 201702 48 27.0059199 34.7370219 21.5801457 9.26684882 7.41006375 19.0895833 8 2
040000061506722 2614 5 7 201702 48 32.2675859 23.6573045 22.6912568 15.3137253 6.0701275 15.7333333 5 2
040000061506722 2614 5 7 201702 48 25.6213339 32.567978 25.068306 7.47781019 9.26457195 15.1833333 7 2
040000061506722 2614 5 7 201702 48 29.8986794 35.5874317 20.3654372 7.32240437 6.82604736 12.6925 7 2
040000061506722 2614 5 7 201702 48 27.0628415 38.2559199 22.6901184 6.06557377 5.92554645 6.65083333 6 2
040000061506722 2614 5 7 201702 48 26.1589253 31.1338798 26.8283242 8.63274135 7.24612933 12.05 8 2
040000061506722 2614 5 7 201702 48 31.2135701 30.6796448 24.8201275 7.61270492 5.67395264 11.8979167 6 2
040000061506722 2614 5 7 201702 48 31.4082423 36.0302823 17.226776 8.7670765 6.56762295 11.1816667 9 1
040000061506722 2614 5 7 201702 48 24.3340164 33.7135701 27.3702186 6.35587432 8.22632058 11.6704167 6 2
040000061506722 2614 5 7 201702 48 26.8533698 41.1156648 18.4335155 6.28187614 7.31557377 10.195 7 2
040000061506722 2614 5 7 201702 49 23.4699454 39.1120219 23.7295082 6.33424408 7.35428051 17.5691667 6 2
040000061506722 2614 5 7 201702 49 27.5671676 28.0976776 23.8991348 9.71653005 10.71949 18.82875 7 2
040000061506722 2614 5 7 201702 49 24.6584699 36.5209472 20.3096539 10.0512295 8.45969945 22.15125 10 1
040000061506722 2614 5 7 201702 49 28.7852914 32.4123406 20.3278689 8.81375228 9.66074681 21.615 10 1
040000061506722 2614 5 7 201702 49 25.6427518 32.6530132 24.1947609 7.37087463 10.1385995 21.0616667 7 2
040000061506722 2614 5 7 201702 49 25.0774135 36.5539617 22.3781876 8.19899818 7.79143898 20.07 6 2
040000061506722 2614 5 7 201702 49 27.8389638 33.3532656 25.9490869 6.67467429 6.18400945 20.7825 6 2
040000061506722 2614 5 7 201702 49 27.4464936 35.0147996 19.9294171 8.63843352 8.9708561 22.21375 10 1
040000061506722 2614 5 7 201702 49 22.0685337 33.2285974 30.9369308 6.34221311 7.42372495 20.2970833 6 2
040000061506722 2614 5 7 201702 49 26.0754916 35.1848121 21.5805316 9.4185692 7.74059538 23.1504167 8 2
040000061506722 2614 5 7 201702 49 21.9683515 38.5712659 22.3258197 8.32081056 8.81375228 21.5491667 9 2
040000061506722 2614 5 7 201702 49 27.1614414 32.956068 24.9134791 7.62929903 7.33971242 20.5470833 6 2
040000061506722 2614 5 7 201702 49 22.9713115 37.3508652 24.6095173 7.45901639 7.60928962 21.065 6 2
040000061506722 2614 5 7 201702 49 24.7040073 40.096844 21.3043747 6.56196937 7.33280464 24.9129167 6 2
040000061506722 2614 5 7 201702 49 28.2445355 33.3845628 22.3303734 6.29667577 9.74385246 22.1883333 7 2
040000061506722 2614 5 5 201703 49 23.1102968 35.2213192 21.4640255 10.9819086 9.22244991 22.0875 9 2
040000061506722 2614 5 5 201703 49 25.8196721 31.2556922 28.1272769 7.28825137 7.50910747 19.32625 6 2
040000061506722 2614 5 5 201703 49 20.3973133 42.3417577 24.2190346 5.35177596 7.6901184 23.7170833 5 2
040000061506722 2614 5 5 201703 49 21.8044171 35.3904827 26.1543716 8.22062842 8.43010018 23.73625 7 2
040000061506722 2614 5 5 201703 49 22.9269126 44.6698543 18.1580146 6.60746812 7.63775046 23.85125 6 2
040000061506722 2614 5 5 201703 49 22.8955873 38.0276088 26.0752321 4.48572184 8.51584993 23.3379167 7 2
040000061506722 2614 5 5 201703 49 30.3563297 33.8057832 20.6773679 7.59790528 7.56261384 18.0033333 7 2
040000061506722 2614 5 5 201703 49 29.9607723 31.9782308 26.051353 5.45211247 6.55753141 16.9025 6 2
040000061506722 2614 5 5 201703 49 19.9328903 34.1257795 24.7251937 8.57317619 12.6429602 20.6695833 7 2
040000061506722 2614 5 5 201703 49 22.9413842 36.0436927 26.6450364 6.65130746 7.71857923 20.79 6 2
040000061506722 2614 5 5 201703 49 25.2561475 38.1090619 21.8362933 6.19535519 8.60314208 20.655 7 2
040000061506722 2614 5 5 201703 49 23.2361999 40.0313552 23.5332538 5.05252231 8.14666883 19.5604167 6 2
040000061506722 2614 5 5 201703 49 24.7096995 38.56102 22.1459472 5.73315118 8.85018215 21.18125 7 2
040000061506722 2614 5 5 201703 49 32.2757286 26.9330987 25.6139437 8.03074156 7.14648745 21.57375 4 3
040000061506722 2614 5 5 201703 49 21.5430405 36.720559 28.1486949 6.89595489 6.69175079 20.9575 6 2
040000061506722 2614 5 5 201703 50 28.7848146 38.2455113 22.0364122 5.23425819 5.69900369 17.9571429 6 2
040000061506722 2614 5 5 201703 50 22.4943078 37.5634243 23.5072242 7.65145025 8.78359344 11.1258333 7 2
040000061506722 2614 5 5 201703 50 26.6473133 34.0801457 24.7438525 6.61543716 7.91325137 15.3979167 6 2
040000061506722 2614 5 5 201703 50 25.7593352 42.6149818 19.3533698 4.55373406 7.71857923 21.2533333 6 2
040000061506722 2614 5 5 201703 50 27.2540984 38.9014117 19.435337 7.3167122 7.0924408 23.36125 7 2
040000061506722 2614 5 5 201703 50 24.7882514 37.5455373 25.2891621 5.46675774 6.91029144 20.0679167 6 2
040000061506722 2614 5 5 201703 50 31.2670765 28.1363843 25.9551457 7.11407104 7.5273224 18.6833333 4 3
040000061506722 2614 5 5 201703 50 24.7723133 37.2928051 23.9845173 7.49089253 6.45947177 20.2870833 6 2
040000061506722 2614 5 5 201703 50 26.0234517 36.3535974 21.6769126 7.31557377 8.63046448 17.53625 7 2
040000061506722 2614 5 5 201703 50 24.5548725 36.1532332 26.0154827 5.53392532 7.74248634 21.3008333 6 2
040000061506722 2614 5 5 201703 50 22.3082222 36.3514749 23.0843251 7.7806721 10.4753056 24.47625 7 2
040000061506722 2614 5 5 201703 50 22.9149301 36.6155529 21.3404765 8.29061313 10.8384273 26.4708333 7 2
040000061506722 2614 5 5 201703 50 26.0371129 35.8731785 25.1149818 4.83037341 8.14435337 21.4566667 6 2
040000061506722 2614 5 5 201703 50 21.6404827 40.8276412 22.4772313 4.41029144 10.6443534 23.8445833 7 2
040000061506722 2614 5 5 201703 50 26.2970617 30.1278905 23.4056335 9.15354574 11.0158686 27.6495833 9 2
040000061506722 2614 5 5 201704 50 21.2608634 34.6843645 30.5003898 5.4519967 8.10238569 26.5329167 6 2
040000061506722 2614 5 5 201704 50 36.3843352 44.1302368 12.0218579 4.16666667 3.29690346 25.075 4 3
040000061506722 2614 5 5 201704 50 32.4922432 26.9177588 23.7694306 9.71898058 7.10158686 18.765 6 2
040000061506722 2614 5 5 201704 50 40.7593352 27.3064663 16.8693078 9.46152095 5.60336976 19.7820833 7 2
040000061506722 2614 5 5 201704 50 24.9385246 32.704918 27.5478142 7.88592896 6.92281421 18.4008333 6 2
040000061506722 2614 5 5 201704 50 28.9754098 29.7256375 27.7777778 7.16188525 6.35928962 17.48625 6 2
040000061506722 2614 5 5 201704 50 22.2597905 39.4899818 27.0309654 5.70696721 5.51229508 17.4195833 6 2
040000061506722 2614 5 5 201704 50 27.0416165 40.6694761 20.9858834 5.67460869 5.6284153 18.3775 6 2
040000061506722 2614 5 5 201704 50 33.4483064 27.623328 20.3464877 11.8783736 6.70350423 23.8925 7 2
040000061506722 2614 5 5 201704 50 22.6229508 31.8693078 28.2137978 10.1684882 7.12545537 20.7029167 8 2
040000061506722 2614 5 5 201704 50 33.7557797 26.1454393 20.1996637 10.9773014 8.92181589 12.6184615 8 2
040000061506722 2614 5 5 201704 50 28.4181563 30.9188316 24.9690886 9.55545136 6.13847211 14.6395833 8 2
040000061506722 2614 5 5 201704 51 26.9558288 33.2980419 29.3294627 4.76434426 5.6523224 13.7591667 6 2
040000061506722 2614 5 5 201704 51 28.9480874 29.0243625 27.8529144 8.57695811 5.5976776 10.82875 6 2
040000061506722 2614 5 5 201704 51 23.0031876 31.5516849 31.1725865 9.51161202 4.76092896 8.39791667 8 2
040000061506722 2614 5 5 201704 51 27.178518 34.9118968 26.949577 5.3110239 5.64898429 11.5625 6 2
040000061506722 2614 5 5 201704 51 25.7342896 32.2415756 30.6830601 5.67622951 5.66484517 14.6495833 6 2
040000061506722 2614 5 5 201704 51 23.1261384 34.8918488 29.3772769 5.4451275 7.15960838 16.2183333 6 2
040000061506722 2614 5 5 201704 51 27.226776 38.6065574 23.2137978 5.57035519 5.38251366 11.78 6 2
040000061506722 2614 5 5 201704 51 35.7158238 29.2675435 21.7167577 8.05051943 5.24935553 12.31 6 2
040000061506722 2614 5 5 201704 51 25.3039617 29.1689435 32.8699909 6.91712204 5.73998179 14.3408333 4 3
040000061506722 2614 5 5 201704 51 27.9405738 38.6805556 24.067623 5.78893443 3.5223133 17.425 6 2
040000061506722 2614 5 5 201704 51 28.2559199 36.1680328 22.7504554 6.8886612 5.93693078 19.3025 6 2
040000061506722 2614 5 5 201704 51 21.6655282 32.8164845 30.942623 9.11999089 5.45537341 20.66875 8 2
040000061506722 2614 5 5 201704 51 21.738388 41.2454463 26.9444444 5.03642987 5.03529144 21.0045833 6 2
040000061506722 2614 5 5 201704 51 22.1994536 35.6728142 34.0869763 4.85769581 3.18306011 17.74 6 2
040000061506722 2614 5 5 201704 51 24.5351139 37.5928692 23.8326233 7.39879519 6.64059847 20.9666667 6 2
040000061506722 2614 5 6 201705 51 27.8164845 34.9214481 27.2017304 5.52254098 4.53779599 21.405 6 2
040000061506722 2614 5 6 201705 51 29.6761253 27.5471389 27.9269126 8.21840943 6.63141382 22.64875 4 3
040000061506722 2614 5 6 201705 51 32.9167053 23.8978806 28.9788251 10.4008058 3.80578324 25.07375 6 2
040000061506722 2614 5 6 201705 51 36.3586653 24.0088284 22.16923 10.5377079 6.92556848 18.1641667 6 2
040000061506722 2614 5 6 201705 51 30.2128871 33.056694 22.6684882 7.59221311 6.46971767 22.5695833 6 2
040000061506722 2614 5 6 201705 51 27.1152095 26.3900273 30.1275046 10.2937158 6.07354281 23.4804167 6 2
040000061506722 2614 5 6 201705 51 33.2604736 31.079235 18.6509563 11.7827869 5.22654827 20.9870833 9 1
040000061506722 2614 5 6 201705 51 34.5819826 26.2507718 21.6598361 10.4240761 7.08333333 12.5679167 6 2
040000061506722 2614 5 6 201705 51 39.2751073 32.7323369 12.350653 10.5723812 5.06952163 16.7583333 7 2
040000061506722 2614 5 6 201705 51 36.0632969 28.7511384 20.9403461 8.3321949 5.91302368 16.98375 6 2
040000061506722 2614 5 6 201705 51 37.0194074 29.2662892 18.8672587 9.90055108 4.94649362 22.1004167 9 1
040000061506722 2614 5 6 201705 51 24.8019126 36.3923042 24.3738616 7.63433515 6.79758652 25.84125 6 2
040000061506722 2614 5 6 201705 51 19.0705608 41.4154034 22.662796 9.01018714 7.84105265 28.03625 8 2
040000061506722 2614 5 6 201705 51 25.8292427 36.9842896 21.7006074 7.88066129 7.60519898 27.8908333 6 2
040000061506722 2614 5 6 201705 51 18.7852914 37.7789162 24.6641621 8.35837887 10.4132514 27.3083333 9 2
040000061506722 2614 5 6 201705 52 20.318086 31.5266393 27.5894732 8.77494906 11.7908524 26.8283333 9 2
040000061506722 2614 5 6 201705 52 18.7209796 34.3762735 28.4756375 9.60197277 8.82513661 28.9170833 9 2
040000061506722 2614 5 6 201705 52 19.3035401 39.029604 19.8868538 12.2379817 9.54202046 29.8954167 10 1
040000061506722 2614 5 6 201705 52 28.9822404 30.9289617 22.4100638 10.2276867 7.45104736 30.9429167 8 2
040000061506722 2614 5 6 201705 52 18.1306922 39.9442168 29.204235 6.63934426 6.08151184 27.585 6 2
040000061506722 2614 5 6 201705 52 17.5239071 43.4118852 26.9387523 4.54804189 7.57741348 25.6583333 5 2
040000061506722 2614 5 6 201705 52 26.575592 33.7727687 24.3362933 7.66279599 7.65255009 26.9775 6 2
040000061506722 2614 5 6 201705 52 17.5307377 36.2647996 23.2046903 11.1486794 11.8510929 27.8804167 9 2
040000061506722 2614 5 6 201705 52 29.183145 36.8991001 19.2389668 7.76010312 6.91868497 25.1929167 7 2
040000061506722 2614 5 6 201705 52 23.9993169 37.7800546 19.8861566 8.50979053 9.82468124 26.6116667 10 1
040000061506722 2614 5 6 201705 52 19.0712723 25.0920556 23.1688325 12.8425477 19.8252918 27.0854167 4 3
040000061506722 2614 5 6 201705 52 21.2179888 27.9173999 22.1856766 9.85406826 18.8248665 28.3908333 5 2
040000061506722 2614 5 6 201705 52 25.1047359 28.2718579 22.2734517 10.8652095 13.484745 29.5454167 5 2
040000061506722 2614 5 6 201705 52 20.9224206 39.006437 14.6542442 11.1919592 14.224939 29.2629167 8 2
040000061506722 2614 5 6 201705 52 16.6552823 38.5393898 23.3970856 8.7568306 12.6514117 29.6295833 6 2
040000061506722 2614 5 6 201705 52 21.3331056 43.5928962 23.4369308 4.61407104 7.02299636 27.975 5 2
040000061506722 2614 5 6 201706 52 22.8669615 38.1827321 18.5659983 5.65459927 14.7297089 25.71375 6 2
040000061506722 2614 5 6 201706 52 17.962204 26.8882174 33.3636658 8.28225819 13.5036546 26.925 3 3
040000061506722 2614 5 6 201706 52 17.9862462 35.3316701 29.6255904 8.47447979 8.58201352 25.98375 9 2
040000061506722 2614 5 6 201706 52 16.15551 29.7700364 37.0321038 7.38274135 9.65960838 23.7608333 6 2
040000061506722 2614 5 6 201706 52 18.6099727 34.931694 31.3627049 8.20696721 6.8886612 27.7170833 6 2
040000061506722 2614 5 6 201706 52 14.4228142 33.5382514 34.6029375 9.83429039 7.60170649 27.1591667 7 2
040000061506722 2614 5 6 201706 52 20.9312386 39.0015938 25.3119308 4.61520947 10.1400273 27.2825 7 2
040000061506722 2614 5 6 201706 52 12.4704393 34.6976398 33.6511299 6.63820583 12.5425851 27.3458333 4 3
040000061506722 2614 5 6 201706 52 19.4899818 32.5443989 31.9376138 7.73907104 8.28893443 30.545 6 2
040000061506722 2614 5 6 201706 52 15.9232696 37.1231785 32.3428962 6.51411658 8.09653916 27.57375 5 2
040000061506722 2614 5 6 201706 52 16.4156903 35.0383015 31.0645125 7.88309253 9.59840311 29.4975 6 2
040000061506722 2614 5 6 201706 52 10.6921676 33.1272769 35.4571679 12.7992729 7.92411472 25.8708333 6 2
040000061506722 2614 5 6 201706 52 8.7807377 36.0234517 35.4326047 10.5122951 9.25091075 21.10375 8 2
040000061506722 2614 5 6 201706 52 10.0204918 35.0967668 32.3759107 16.3148907 6.19193989 23.2620833 6 2
040000061506722 2614 5 6 201706 53 11.5782548 34.3204131 28.2484525 15.0763522 10.7765274 27.4216667 7 2
040000061506722 2614 5 6 201706 53 19.4872225 30.17912 31.0189366 9.91538931 9.3993316 25.4954167 9 2
040000061506722 2614 5 6 201706 53 28.2035905 40.1509679 19.7605623 4.07233105 7.81254824 26.6629167 7 2
040000061506722 2614 5 6 201706 53 12.012789 31.8317395 32.9793384 12.9365603 10.2395727 27.7195833 7 2
040000061506722 2614 5 6 201706 53 17.1038251 36.7099271 26.6336521 12.0161658 7.53642987 30.38875 8 2
040000061506722 2614 5 6 201706 53 14.1360833 40.5367811 22.1431493 17.0521518 6.13183446 26.0604167 6 2
040000061506722 2614 5 6 201706 53 10.4337432 36.4970401 30.9187158 15.4861111 6.6643898 22.0604167 6 2
040000061506722 2614 5 6 201706 53 16.4697177 35.007969 29.5787796 7.80965392 11.1338798 27.3104167 6 2
040000061506722 2614 5 6 201706 53 17.2748217 40.8293585 27.9708291 7.6896746 6.23531614 25.3470833 6 2
040000061506722 2614 5 6 201706 53 22.4282787 35.693306 24.0630692 10.9972678 6.81807832 25.7854167 8 2
040000061506722 2614 5 6 201706 53 19.135929 36.1982109 24.8396159 12.1436703 7.68257386 26.3325 8 2
040000061506722 2614 5 6 201706 53 11.454918 31.670082 33.5883424 15.4246357 7.86202186 23.9683333 6 2
040000061506722 2614 5 6 201706 53 17.5295993 38.1534608 23.3185337 13.6372951 7.36111111 26.3070833 7 2
040000061506722 2614 5 6 201706 53 10.0125228 29.8053279 29.6550546 20.0728597 10.454235 26.2958333 7 2
040000061506722 2614 5 6 201706 53 16.7372495 38.6280525 20.0380314 16.1308504 8.46581612 29.2733333 9 1
040000061506722 2614 5 6 201706 53 16.0997268 41.0877732 28.2223361 6.41051913 8.17964481 27.664375 5 2
040000061506722 2614 5 6 201707 53 11.0006831 31.6398074 30.419561 18.7927202 8.1472284 19.54625 6 2
040000061506722 2614 5 6 201707 53 14.9071115 28.244632 32.6313058 14.8384196 9.37853107 22.2908333 5 2
040000061506722 2614 5 6 201707 53 16.7087887 36.489071 23.6612022 15.6033698 7.53756831 24.7433333 7 2
040000061506722 2614 5 6 201707 53 7.77094718 28.022541 30.5282332 24.8964026 8.78187614 22.3729167 5 2
040000061506722 2614 5 6 201707 53 14.6527778 39.4751821 23.4346539 14.2770947 8.16029144 24.7670833 6 2
040000061506722 2614 5 6 201707 53 10.0698304 26.0518933 34.833808 13.9964419 15.0480265 24.9358333 3 3
040000061506722 2614 5 6 201707 53 22.8893443 36.1520947 23.5815118 9.7893898 7.58765938 27.0541667 8 2
040000061506722 2614 5 6 201707 53 6.98542805 33.0623862 32.4988616 17.9269126 9.52641166 26.5491667 7 2
040000061506722 2614 5 6 201707 53 13.6316029 28.5291439 21.4663217 25.6473635 10.7255681 26.60125 5 2
040000061506722 2614 5 6 201707 53 15.0375683 38.4836066 21.9683515 17.4214481 7.0890255 28.19 6 2
040000061506722 2614 5 6 201707 53 10.4189821 31.3502207 27.9646159 21.7035596 8.56262156 27.7295833 7 2
040000061506722 2614 5 6 201707 53 8.90866676 29.4437691 28.3969698 12.9008251 20.3497692 26.3558333 5 2
040000061506722 2614 5 6 201707 53 15.7707195 37.329235 25.8265027 12.6559654 8.41757741 23.5708333 7 2
040000061506722 2614 5 6 201707 53 21.5237015 32.8749119 27.305842 12.1850579 6.11048681 24.9483333 8 2
040000061506722 2614 5 6 201707 53 12.9987111 26.4350823 30.0323392 17.9705975 12.5632699 25.0145833 3 3
040000061506722 2614 5 6 201707 54 15.4382969 33.886612 27.3998179 15.2675319 8.00774135 26.9070833 6 2
040000061506722 2614 5 6 201707 54 15.0250455 31.5528233 26.2301257 18.0739056 9.11809994 25.47 7 2
040000061506722 2614 5 6 201707 54 13.9391343 25.2448018 31.7612531 18.1322551 10.9225556 25.8470833 5 2
040000061506722 2614 5 6 201707 54 9.63867278 23.6678977 30.5443449 20.2009432 15.9481415 27.3583333 3 3
040000061506722 2614 5 6 201707 54 12.9565118 32.3588342 29.8224044 14.9157559 9.94649362 26.8483333 7 2
040000061506722 2614 5 6 201707 54 14.2019581 36.4515027 25.6500455 15.9688069 7.7276867 29.0175 6 2
040000061506722 2614 5 6 201707 54 12.1978327 31.1482356 31.0968903 14.4560603 11.100981 27.795 7 2
040000061506722 2614 5 6 201707 54 26.7721165 32.468587 24.1959765 7.59408478 8.96923528 29.6045833 7 2
040000061506722 2614 5 6 201707 54 15.5179872 36.5220856 28.6509563 10.0045537 9.30441712 29.50625 8 2
040000061506722 2614 5 6 201707 54 21.1469042 33.1528241 32.2681069 6.50661063 6.92555417 28.3858333 6 2
040000061506722 2614 5 6 201707 54 27.2799543 36.5090419 26.4682512 3.52121345 6.22153916 29.315 6 2
040000061506722 2614 5 6 201707 54 23.5040984 31.8920765 33.1978597 5.52937158 5.87659381 29.6975 6 2
040000061506722 2614 5 6 201707 54 21.7292805 39.6869308 28.6247723 3.66006375 6.29895264 29.4425 6 2
040000061506722 2614 5 6 201707 54 17.4260018 40.0765259 30.6197709 4.41712204 7.46057933 29.8529167 6 2
040000061506722 2614 5 6 201707 54 24.3351548 35.7980419 27.3918488 5.37340619 7.10154827 31.5616667 6 2
040000061506722 2614 5 6 201707 54 16.8693078 42.0730874 29.2941712 4.67440801 7.0890255 31.2179167 5 2
040000061506722 2614 5 6 201708 54 24.8804645 33.715847 33.6122495 3.65437158 4.1370674 32.53375 6 2
040000061506722 2614 5 6 201708 54 10.2857468 37.1687158 37.1277322 6.53688525 8.88091985 30.9433333 6 2
040000061506722 2614 5 6 201708 54 21.9877049 27.0525956 34.7244991 6.2602459 9.97495446 29.3016667 5 2
040000061506722 2614 5 6 201708 54 20.3130692 33.7101548 31.4184882 6.42190346 8.13638434 29.0225 6 2
040000061506722 2614 5 6 201708 54 25.0705829 30.9301002 34.6368397 4.43875228 4.92372495 29.7575 6 2
040000061506722 2614 5 6 201708 54 14.0839855 33.5314401 33.9600506 10.8800863 7.5444375 27.0695833 7 2
040000061506722 2614 5 6 201708 54 12.8728466 28.550311 37.4276805 8.64246627 12.5066955 26.91125 4 3
040000061506722 2614 5 6 201708 54 16.1866915 28.4688262 31.7627196 12.0940809 11.4876818 28.0604167 6 2
040000061506722 2614 5 6 201708 54 11.0497129 29.6968487 32.7517482 13.9862346 12.5154557 28.5070833 5 2
040000061506722 2614 5 6 201708 54 14.608128 35.5925643 31.4373591 10.7832808 7.57866769 28.68625 7 2
040000061506722 2614 5 6 201708 54 26.3080601 36.2909836 24.5059199 5.79690346 7.09813297 30.3625 6 2
040000061506722 2614 5 6 201708 54 17.9553734 32.2540984 28.1272769 15.0489526 6.61429872 27.2645833 7 2
040000061506722 2614 5 6 201708 54 14.7575137 28.4824681 30.1935337 20.3460838 6.22040073 26.4283333 4 3
040000061506722 2614 5 6 201708 54 15.2561475 31.784427 32.8746797 8.41647757 11.6682682 26.36375 8 2
040000061506722 2614 5 6 201708 55 20.9068105 34.4257471 25.3245693 9.4437691 9.89910392 28.0820833 9 2
040000061506722 2614 5 6 201708 55 33.5655738 29.1416211 23.9367031 6.75204918 6.60405282 29.41 4 3
040000061506722 2614 5 6 201708 55 17.1095559 24.7859938 35.2407304 12.1795792 10.6841407 28.475 7 2
040000061506722 2614 5 6 201708 55 16.6894353 30.3904827 32.7373537 10.0969598 10.0857684 30.25375 8 2
040000061506722 2614 5 6 201708 55 17.1573315 35.9881603 27.2711749 9.56397996 10.0193534 28.1025 9 2
040000061506722 2614 5 6 201708 55 19.3258936 28.8987315 36.1803726 8.14237029 7.45263208 26.7445833 4 3
040000061506722 2614 5 6 201708 55 29.9840619 27.970173 26.8989071 6.19990893 8.946949 26.2275 5 2
040000061506722 2614 5 6 201708 55 14.8965376 31.9652257 28.5287773 8.03834398 16.5711154 26.44 4 3
040000061506722 2614 5 6 201708 55 18.9556899 35.45711 26.7653438 7.49436572 11.3274907 28.0416667 7 2
040000061506722 2614 5 6 201708 55 18.0521403 39.9783698 28.6771403 5.37909836 7.91325137 29.1970833 6 2
040000061506722 2614 5 6 201708 55 14.7740306 31.1038753 39.1968448 7.75080269 7.17444661 27.5129167 5 2
040000061506722 2614 5 6 201708 55 18.9184882 24.3738616 37.0878871 9.52299636 10.0967668 28.4058333 7 2
040000061506722 2614 5 6 201708 55 12.3413911 25.9876393 36.2725178 16.392555 9.0058967 26.4670833 5 2
040000061506722 2614 5 6 201708 55 14.7036407 27.5392084 38.4542388 10.9373167 8.36559538 26.9116667 6 2
040000061506722 2614 5 6 201708 55 13.7169854 29.7984973 35.2367942 10.8356102 10.4121129 27.46125 8 2
040000061506722 2614 5 6 201708 55 12.5045537 35.2185792 30.239071 11.8772769 10.1605191 29.3291667 8 2
040000061506722 2614 5 6 201708 55 20.8940375 38.0751847 21.985936 8.20388616 10.8409557 29.76125 7 2
040000061506722 2614 5 4 201709 55 18.5587432 36.4082423 29.6516393 6.68260474 8.69877049 27.60625 7 2
040000061506722 2614 5 4 201709 55 21.8553186 42.161345 19.8947817 6.45568985 9.63286484 27.8883333 7 2
040000061506722 2614 5 4 201709 55 26.8672239 35.1324828 24.2327537 4.81812077 8.94941882 26.25 7 2
040000061506722 2614 5 4 201709 55 24.5890255 42.1892077 21.6427596 5.09790528 6.481102 25.3595833 5 2
040000061506722 2614 5 4 201709 55 27.101008 29.3357723 23.7905784 7.70678969 12.0658516 28.21625 7 2
040000061506722 2614 5 4 201709 55 30.2903005 27.8768215 25.1923953 7.58993625 9.05054645 29.7991667 5 2
040000061506722 2614 5 4 201709 55 21.1042805 39.8531421 26.6074681 6.27959927 6.15551002 24.5016667 6 2
040000061506722 2614 5 4 201709 55 17.1857923 34.8087432 31.2818761 5.26183971 11.4617486 27.3066667 7 2
040000061506722 2614 5 4 201709 55 22.4692623 28.5150003 34.0335278 5.58063968 9.40156988 27.8925 5 2
040000061506722 2614 5 4 201709 55 18.3941913 33.6533682 36.9149995 6.26356472 4.77387623 27.6041667 6 2
040000061506722 2614 5 4 201709 55 19.0019243 33.1397262 36.6281803 5.93498443 5.29518479 28.38375 6 2
040000061506722 2614 5 4 201709 55 19.2235883 32.3178506 35.102459 4.3579235 8.99817851 27.9370833 7 2
040000061506722 2614 5 4 201709 55 19.1643814 35.2577809 25.8430079 7.53544664 12.1993831 25.976087 7 2
040000061506722 2614 5 4 201709 55 15.8303954 30.5411232 31.8766526 8.86553264 12.8862962 23.72625 6 2
040000061506722 2614 5 4 201709 56 21.7509107 38.5200364 28.8331056 3.45173042 7.44421676 25.525 6 2
040000061506722 2614 5 4 201709 56 20.3986587 30.1341282 36.934923 6.49279682 6.03949329 27.7495455 6 2
040000061506722 2614 5 4 201709 56 23.9527762 36.0411843 29.4833441 4.49002038 6.03267497 26.4958333 6 2
040000061506722 2614 5 4 201709 56 18.8923042 40.5811414 28.901431 4.48212852 7.14299497 28.33125 6 2
040000061506722 2614 5 4 201709 56 18.4744991 38.9412568 30.7365665 3.92645719 7.9212204 27.265 6 2
040000061506722 2614 5 4 201709 56 23.994358 36.044561 28.826275 5.06782362 6.06698234 26.8354167 6 2
040000061506722 2614 5 4 201709 56 22.9212204 43.5769581 22.5546448 4.00045537 6.94672131 26.9066667 5 2
040000061506722 2614 5 4 201709 56 21.5277778 37.1903461 30.9266849 3.59061931 6.76457195 27.8575 6 2
040000061506722 2614 5 4 201709 56 21.6609745 39.1040528 24.5685337 5.50204918 9.1643898 28.5445833 7 2
040000061506722 2614 5 4 201709 56 26.6074681 36.7452186 25.0387067 4.80532787 6.80327869 28.0466667 6 2
040000061506722 2614 5 4 201709 56 26.6666667 30.5601093 28.004326 7.03779599 7.731102 27.2925 6 2
040000061506722 2614 5 4 201709 56 24.5514572 35.2663934 28.3413024 5.15938069 6.6814663 27.605 6 2
040000061506722 2614 5 4 201709 56 25.6215847 39.7381603 18.3583789 7.62522769 8.65664845 27.6795833 8 2
040000061506722 2614 5 4 201709 56 24.843475 31.3871909 29.7970694 6.5631464 7.40911827 26.5616667 6 2
040000061506722 2614 5 4 201709 56 14.9112022 29.2326958 23.364071 11.5186703 20.9733607 25.9833333 6 2
040000205013109 2619 4 2 201607 117 18.6670166 17.6163132 37.2412604 19.845173 6.63023679 29.4877778 5 2
040000205013109 2619 4 2 201607 117 20.4394353 17.9041439 25.2333789 29.1734973 7.24954463 29.9820833 5 2
040000205013109 2619 4 2 201607 117 22.4979435 22.718873 37.3612213 7.01410923 10.407853 30.6575 5 2
040000205013109 2619 4 2 201607 118 12.5853825 23.0202641 31.6757741 26.8727231 5.8458561 30.67 4 3
040000205013109 2619 4 2 201607 118 13.7273085 18.3775972 29.9343568 31.2446937 6.71604381 29.8141667 4 3
040000205013109 2619 4 2 201608 118 13.6773332 22.9614901 38.8420395 14.6918704 9.82726683 28.9020833 5 2
040000205013109 2619 4 2 201608 118 23.7876808 34.6736542 28.6377116 5.67634195 7.22461154 29.4004167 6 2
040000205013109 2619 4 2 201608 118 23.4369308 26.6871585 30.882286 13.1090619 5.88456284 29.4416667 5 2
040000205013109 2619 4 2 201608 118 27.3444591 29.7441612 29.1982534 5.98603779 7.72708854 31.1779167 6 2
040000205013109 2619 4 2 201608 118 25.385215 34.4320182 34.1580223 2.77451684 3.25022769 30.0475 6 2
040000205013109 2619 4 2 201608 118 25.1127049 31.2773224 33.0122951 3.43920765 7.15846995 29.4283333 6 2
040000205013109 2619 4 2 201608 118 21.0234517 22.2495446 43.2638889 9.89640255 3.5667122 28.8129167 6 2
040000205013109 2619 4 2 201608 118 14.8224044 22.6741803 38.4107468 19.2554645 4.83720401 29.5341667 4 3
040000205013109 2619 4 2 201608 118 20.8834051 33.4492799 29.5409219 10.0065798 6.11981337 28.85125 8 2
040000205013109 2619 4 2 201608 118 28.2980419 34.7745902 24.1564208 8.00091075 4.77003643 29.0095833 6 2
040000205013109 2619 4 2 201608 118 18.4050546 23.7545537 50.0922131 5.05578324 2.69239526 25.88875 4 3
040000205013109 2619 4 2 201608 118 21.2822235 23.0825885 46.1776419 6.27994659 3.17759949 26.6258333 4 3
040000205013109 2619 4 2 201608 118 13.1954864 27.3414683 50.6674694 6.23520036 2.56037557 28.4841667 3 3
040000205013109 2619 4 2 201608 118 16.2634104 20.3822242 53.0241425 5.71265938 4.61756352 27.9116667 3 3
040000205013109 2619 4 2 201608 118 17.0667199 25.6361721 50.0949917 4.58254222 2.61957411 27.1175 4 3
040000205013109 2619 4 2 201608 118 15.0500911 25.7695811 49.6083789 5.16393443 4.40801457 26.6483333 3 3
040000205013109 2619 4 2 201608 118 11.5653461 25.3108888 55.5731337 3.4680544 4.08257695 26.9725 3 3
040000205013109 2619 4 2 201608 118 23.1716758 42.6081512 26.6461749 3.78415301 3.78984517 28.83375 5 2
040000205013109 2619 4 2 201608 118 20.7172131 27.7208561 44.4216758 2.95765027 4.18260474 29.2816667 4 3
040000205013109 2619 4 2 201608 118 16.1805556 26.7156193 50.5430328 3.66006375 2.9007286 29.7058333 3 3
040000205013109 2619 4 2 201608 118 27.7140255 43.2046903 22.1778233 4.07445355 2.82900729 30.1566667 5 2
040000205013109 2619 4 2 201608 118 15.6318306 28.629326 50.488388 2.83583789 2.41461749 28.3029167 3 3
040000205013109 2619 4 2 201608 118 17.268898 25.3847905 50.2493169 4.40801457 2.68897996 28.7166667 4 3
040000205013109 2619 4 2 201608 118 17.9159527 21.5940578 53.0252038 3.4518076 4.01297814 29.5620833 4 3
040000205013109 2619 4 2 201608 118 12.7743625 24.2975865 55.6682605 3.66120219 3.59858834 28.99 3 3
040000205013109 2619 4 2 201608 118 21.0439435 24.2782332 47.4260018 4.28278689 2.96903461 29.9425 4 3
040000205013109 2619 4 2 201608 118 17.4066485 26.5129781 50.4861111 3.52117486 2.07308743 30.2004167 4 3
040000205013109 2619 4 2 201608 118 17.5330146 26.446949 46.1042805 5.86520947 4.05054645 30.96125 4 3
040000205013109 2619 4 2 201608 118 23.3572404 28.3526867 41.7930328 4.63114754 1.86589253 28.5595833 4 3
040000205013109 2619 4 2 201608 119 24.2520492 27.2233607 42.2666211 3.44376138 2.81420765 25.6091667 4 3
040000205013109 2619 4 2 201608 119 13.3973943 21.1952201 55.7120998 4.724885 4.97040073 28.5279167 3 3
040000205013109 2619 4 1 201609 119 28.3948087 32.2973588 32.4009563 4.07673042 2.83014572 29.2654167 6 2
040000205013109 2619 4 1 201609 119 15.5327869 31.6610324 43.2427603 4.90786407 4.65555633 28.9783333 5 2
040000205013109 2619 4 1 201609 119 21.079235 24.7780055 44.5343807 5.67053734 3.93784153 29.82 4 3
040000205013109 2619 4 1 201609 119 19.9624317 32.3360656 38.5223133 4.00500911 5.17418033 29.8125 6 2
040000205013109 2619 4 1 201609 119 23.0737705 43.2581967 26.0416667 3.23428962 4.3920765 29.4970833 5 2
040000205013109 2619 4 1 201609 119 16.9524135 25.2823315 50.1161202 4.27254098 3.37659381 28.9395833 4 3
040000205013109 2619 4 1 201609 119 17.3258197 28.629326 46.1042805 4.01411658 3.92645719 29.9408333 4 3
040000205013109 2619 4 1 201609 119 13.0980635 23.7273471 52.5510173 4.86726637 5.75630576 30.8479167 3 3
040000205013109 2619 4 1 201609 119 36.5935175 28.8982086 24.7637268 4.41735359 5.32719351 30.77875 4 3
040000205013109 2619 4 1 201609 119 10.9984062 25.0796903 58.398224 2.76297814 2.76070128 29.76625 3 3
040000205013109 2619 4 1 201609 119 15.7027029 24.3912082 48.5456415 7.41785913 3.94258822 30.1404167 3 3
040000205013109 2619 4 1 201609 119 22.4533242 28.8558743 39.8303734 4.64139344 4.21903461 30.6758333 4 3
040000205013109 2619 4 1 201609 119 20.0091075 28.0362022 45.3312842 3.58948087 3.03392532 30.7058333 4 3
040000205013109 2619 4 1 201609 119 16.3934426 27.6992259 47.4692623 4.15300546 4.28506375 30.1404167 3 3
040000205013109 2619 4 1 201609 119 21.6063297 28.8296903 42.5899362 2.75842441 4.21561931 30.7441667 4 3
040000205013109 2619 4 1 201609 119 14.2611566 28.3378871 50.1650729 3.86042805 3.37545537 29.5941667 3 3
040000205013109 2619 4 1 201609 119 21.34449 28.261612 42.5739982 3.81261384 4.00728597 29.4054167 4 3
040000205013109 2619 4 1 201609 119 19.6755464 29.2156193 42.0913024 4.12682149 4.89071038 26.715 6 2
040000205013109 2619 4 1 201609 119 21.8727231 22.0844718 48.3492714 3.53483607 4.15869763 26.01125 4 3
040000205013109 2619 4 1 201609 119 26.3479053 24.9009563 39.0869763 5.1798725 4.48428962 25.2333333 4 3
040000205013109 2619 4 1 201609 119 21.1781822 29.2360918 42.1117942 4.29079451 3.18313729 27.7154167 6 2
040000205013109 2619 4 1 201609 119 21.7194205 29.365333 40.1044465 4.16932944 4.64147062 25.8866667 6 2
040000205013109 2619 4 1 201609 119 27.6582423 23.4050546 41.6917122 3.99704007 3.24795082 27.1045833 4 3
040000205013109 2619 4 1 201609 119 23.5416667 23.9423953 44.1655282 4.41939891 3.93101093 27.4454167 4 3
040000205013109 2619 4 1 201609 119 25.2003643 22.0469035 45.1104281 4.20537341 3.43693078 27.9408333 4 3
040000205013109 2619 4 1 201609 119 26.5858379 19.529827 43.1545993 5.6113388 5.11839709 26.6220833 4 3
040000205013109 2619 4 1 201609 119 22.6571038 25 44.845173 3.57354281 3.92418033 26.3495833 4 3
040000205013109 2619 4 1 201609 119 21.6564208 27.8950364 40.8094262 5.15938069 4.47973588 25.5379167 4 3
040000205013109 2619 4 1 201609 120 24.2566029 37.4180328 29.8224044 3.18078324 5.32217668 29.21125 6 2
040000205013109 2619 4 1 201609 120 23.458561 24.3306011 42.4886157 5.72290528 3.99931694 26.9679167 4 3
040000205013109 2619 4 1 201610 120 30.7832423 33.5917577 25.5794627 4.68579235 5.35974499 27.4258333 6 2
040000205013109 2619 4 1 201610 120 28.1033698 35.2550091 27.079918 4.54462659 5.0170765 28.625 6 2
040000205013109 2619 4 1 201610 120 25.1968394 33.6710684 32.1726658 4.27087037 4.68855596 23.9120833 6 2
040000205013109 2619 4 1 201610 120 26.617714 36.601776 30.1320583 2.77094718 3.87750455 19.4533333 6 2
040000205013109 2619 4 1 201610 120 25.5464481 32.6775956 34.537796 3.37773224 3.86042805 16.1025 6 2
040000205013109 2619 4 1 201610 120 25.8014572 33.3469945 33.9628871 3.10564663 3.78301457 19.6779167 6 2
040000205013109 2619 4 1 201610 120 27.3588342 29.6152095 34.692623 3.85245902 4.48087432 20.0141667 6 2
040000205013109 2619 4 1 201610 120 27.2848361 30.1183971 32.5466758 4.54462659 5.50546448 20.6525 6 2
040000205013109 2619 4 1 201610 120 18.8934426 35.6568761 34.2862022 4.95901639 6.20446266 21.1058333 6 2
040000205013109 2619 4 1 201610 120 25.359745 32.6115665 35.2515938 2.62750455 4.14959016 19 6 2
040000205013109 2619 4 1 201610 120 28.7215392 35.0466758 30.4314663 2.34858834 3.45173042 17.905 6 2
040000205013109 2619 4 1 201610 120 24.6448087 29.075592 35.4428506 4.75637523 6.08037341 15.3366667 4 3
040000205013109 2619 4 1 201610 120 22.8665756 30.6739526 36.0587432 4.4057377 5.99499089 17.9204167 6 2
040000205013109 2619 4 1 201610 120 26.4036885 32.5466758 32.6195355 3.66006375 4.77003643 18.9983333 6 2
040000205013109 2619 4 1 201610 120 20.0887978 34.3715847 33.432377 4.7791439 7.32809654 16.1741667 6 2
040000205013109 2619 4 1 201610 120 28.7561801 32.1376529 31.2789487 4.43013271 3.39708561 17.1047619 6 2
040000205013109 2619 4 1 201610 120 22.1766849 47.0582878 13.6612022 6.06557377 11.0382514 12.2266667 7 2
040000205013109 2619 4 1 201610 120 31.2067395 29.3431239 30.2538707 4.00956284 5.1867031 24.6316667 6 2
040000205013109 2619 4 1 201610 120 25.6010929 35.8401639 27.1174863 4.76092896 6.68032787 24.1529167 6 2
040000205013109 2619 4 1 201610 120 25.1370365 34.989812 32.0131364 3.16833766 4.69167747 19.8845833 6 2
040000205013109 2619 4 1 201610 120 28.6703097 34.9134791 29.0368852 3.24112022 4.13820583 21.3295833 6 2
040000205013109 2619 4 1 201610 120 21.5539617 36.4799636 31.3991348 3.87067395 6.69626594 22.0483333 6 2
040000205013109 2619 4 1 201610 120 27.8028233 34.7552368 27.7663934 3.79553734 5.88000911 21.1104167 6 2
040000205013109 2619 4 1 201610 120 23.1466302 31.7748179 34.4546903 3.51775956 7.106102 22.0541667 6 2
040000205013109 2619 4 1 201610 120 25.4189435 39.254326 26.1486794 4.20081967 4.97723133 23.5220833 6 2
040000205013109 2619 4 1 201610 120 27.1243169 29.143898 32.8301457 5.3870674 5.51457195 19.06875 4 3
040000205013109 2619 4 1 201610 120 40.6376192 29.7228397 20.7948195 4.98083959 3.86388194 23.4804167 7 2
040000205013109 2619 4 1 201610 120 24.3856704 33.4221504 31.858348 4.20203529 6.13179587 18.9795833 6 2
040000205013109 2619 4 1 201610 120 20.0072551 35.8179355 32.3049613 4.06318499 7.80666312 15.825 6 2
040000205013109 2619 4 1 201610 121 27.2415756 33.9230419 30.5737705 3.85132058 4.41029144 22.2291667 6 2
040000205013109 2619 4 1 201610 121 29.1609745 34.2406648 27.9234973 3.57695811 5.09790528 22.8341667 6 2
040000205013109 2619 4 3 201611 121 29.1575592 34.2645719 27.2780055 3.58378871 5.71607468 23.0770833 6 2
040000205013109 2619 4 3 201611 121 28.3686248 35.1115665 28.5211749 3.64867942 4.34995446 13.9991667 6 2
040000205013109 2619 4 3 201611 121 28.5473588 34.4410291 28.7033242 3.45969945 4.84858834 13.9275 6 2
040000205013109 2619 4 3 201611 121 28.1887523 33.8581512 28.6179417 4.42509107 4.91006375 16.1979167 6 2
040000205013109 2619 4 3 201611 121 26.4435337 38.1944444 27.0173042 3.17281421 5.17190346 20.4145833 6 2
040000205013109 2619 4 3 201611 121 24.8929872 33.7966758 32.7424863 3.45400729 5.11384335 20.9604167 6 2
040000205013109 2619 4 3 201611 121 26.6245446 34.3875228 29.3966302 3.65892532 5.93237705 18.1020833 6 2
040000205013109 2619 4 3 201611 121 25.8686248 32.8642987 30.3346995 4.53893443 6.39344262 15.37625 6 2
040000205013109 2619 4 3 201611 121 30.0011384 29.1586976 29.9066485 4.67554645 6.25796903 15.9504167 4 3
040000205013109 2619 4 3 201611 121 33.5940346 34.8406193 20.3460838 4.95332423 6.26593807 15.9516667 7 2
040000205013109 2619 4 3 201611 121 23.4543932 30.9578471 35.1639537 3.80130669 6.62249931 12.0991667 6 2
040000205013109 2619 4 3 201611 121 34.7199454 33.1124772 21.0428051 5.15141166 5.97336066 17.2808333 6 2
040000205013109 2619 4 3 201611 121 29.63738 31.6155722 29.3036646 4.34088559 5.10249761 17.44375 6 2
040000205013109 2619 4 3 201611 121 28.9879326 30.7433971 28.2206284 5.57946266 6.46857923 14.7545833 6 2
040000205013109 2619 4 3 201611 121 34.846736 33.1595389 21.499452 5.65809175 4.83618135 14.9475 6 2
040000205013109 2619 4 3 201611 121 25.6285311 34.3885647 29.3493177 4.69976228 5.93382421 21.24625 6 2
040000205013109 2619 4 3 201611 121 28.8686542 29.6735634 28.2334082 5.65467272 7.56970151 26.8183333 6 2
040000205013109 2619 4 3 201611 121 29.946127 36.2198798 21.2489002 6.91185437 5.67323871 25.6129167 6 2
040000205013109 2619 4 3 201611 121 26.749753 31.7274667 29.5628415 5.67084607 6.28909265 22.4783333 6 2
040000205013109 2619 4 3 201611 121 34.7586521 30.2402095 21.9057377 6.68032787 6.41507286 22.57 6 2
040000205013109 2619 4 3 201611 121 33.4779144 30.667122 27.5774135 4.20765027 4.06989982 25.6104167 6 2
040000205013109 2619 4 3 201611 121 31.4697177 30.0648907 26.2955373 6.43101093 5.73884335 25.1154167 6 2
040000205013109 2619 4 3 201611 121 28.0794627 30.1639344 30.3608834 5.42235883 5.97336066 24.9066667 6 2
040000205013109 2619 4 3 201611 121 30.3180475 30.739345 26.4402535 6.21816245 6.2841916 20.5191667 6 2
040000205013109 2619 4 3 201611 121 25.3790984 36.318306 29.8224044 3.79439891 4.68579235 20.3379167 6 2
040000205013109 2619 4 3 201611 121 27.9314663 33.6020036 27.7868852 4.68123862 5.99840619 15.7725 6 2
040000205013109 2619 4 3 201611 121 28.3440037 33.0931432 29.0931702 4.4877821 4.98190084 18.5066667 6 2
040000205013109 2619 4 3 201611 121 32.7106102 32.4373862 24.5787796 4.55031876 5.72290528 15.03875 6 2
040000205013109 2619 4 3 201611 122 26.4448925 31.3174614 31.8885878 4.5541013 5.79495711 14.695 6 2
040000205013109 2619 4 3 201611 122 35.7240437 36.4310109 17.9121129 4.20651184 5.72632058 19.2420833 7 2
040000205013109 2619 4 3 201612 122 25.5441712 30.6796448 34.1757741 4.00500911 5.59540073 18.3783333 6 2
040000205013109 2619 4 3 201612 122 30.159921 32.9500671 27.8147479 4.3813868 4.69387716 14.46125 6 2
040000205013109 2619 4 3 201612 122 25.1138434 34.3909381 31.4230419 4.11999089 4.95218579 12.7879167 6 2
040000205013109 2619 4 3 201612 122 28.5029599 33.5086521 28.3868397 3.86498179 5.73656648 15.8441667 6 2
040000205013109 2619 4 3 201612 122 31.6507286 30.9016393 28.0396175 4.21448087 5.1935337 15.4616667 6 2
040000205013109 2619 4 3 201612 122 26.9455829 33.2285974 29.598133 5.3904827 4.83720401 16.565 6 2
040000205013109 2619 4 3 201612 122 31.651867 29.5229964 30.8014572 4.77345173 3.25022769 11.3691667 6 2
040000205013109 2619 4 3 201612 122 31.5630692 31.6917122 27.8995902 4.69831512 4.1473133 17.7829167 6 2
040000205013109 2619 4 3 201612 122 29.8736339 31.7361111 28.4779144 4.05965392 5.8526867 16.1591667 6 2
040000205013109 2619 4 3 201612 122 31.4640255 30.7593352 28.7260929 4.42281421 4.62773224 20.6370833 6 2
040000205013109 2619 4 3 201612 122 23.0103269 31.4929108 33.5802383 5.54561838 6.3709055 18.16875 6 2
040000205013109 2619 4 3 201612 122 34.1837432 31.523224 25.026184 4.91803279 4.34881603 11.6983333 6 2
040000205013109 2619 4 3 201612 122 39.8570591 29.4722299 17.7943719 6.63729894 6.23904017 12.1925 7 2
040000205013109 2619 4 3 201612 122 35.5350638 24.4717668 30.5282332 4.83720401 4.62773224 13.5766667 4 3
040000205013109 2619 4 3 201612 122 39.0277778 27.423725 22.6901184 5.25273224 5.60564663 14.67375 4 3
040000205013109 2619 4 3 201612 122 36.0789841 24.632286 29.1763144 4.50865981 5.60375567 9.1 4 3
040000205013109 2619 4 3 201612 122 39.8645264 31.095173 18.9640255 4.76320583 5.31306922 9.89958333 7 2
040000205013109 2619 4 3 201612 122 30.7001366 31.4799636 25.9528689 5.44740437 6.41962659 14.5954167 6 2
040000205013109 2619 4 3 201612 122 26.9323462 28.4385709 32.6841368 6.35170649 5.59323963 12.565 4 3
040000205013109 2619 4 3 201612 122 28.9310109 30.5965392 30.5134335 4.41826047 5.54075592 13.8866667 6 2
040000205013109 2619 4 3 201612 122 29.4323462 34.6725556 24.7957766 5.12659767 5.9727239 9.425 6 2
040000205013109 2619 4 3 201612 122 32.4681239 32.0890255 25.9596995 3.5325592 5.95059199 9.54458333 6 2
040000205013109 2619 4 3 201612 122 26.7588798 28.1432149 33.1454918 5.24476321 6.70765027 14.0466667 4 3
040000205013109 2619 4 3 201612 122 35.0979053 33.6224954 23.2604736 4.70286885 3.31625683 13.59625 6 2
040000205013109 2619 4 3 201612 122 28.5974499 31.7270036 29.238388 4.96812386 5.46903461 15.32 6 2
040000205013109 2619 4 3 201612 122 29.3642717 34.2094448 26.8927711 4.83515869 4.69835371 15.56875 6 2
040000205013109 2619 4 3 201612 122 27.7265483 31.8135246 29.3556466 5.24134791 5.8629326 10.3070833 6 2
040000205013109 2619 4 3 201612 122 31.1828324 36.6473133 23.9560565 4.1404827 4.07331512 12.9470833 6 2
040000205013109 2619 4 3 201612 122 25.5897086 30.6215847 34.5958561 5.25159381 3.94125683 11.00375 6 2
040000205013109 2619 4 3 201612 123 23.5245902 36.0120674 30.7991803 4.89981785 4.76434426 12.50125 6 2
040000205013109 2619 4 3 201612 123 30.632969 31.3558743 26.4458106 6.19307832 5.37226776 11.8516667 6 2
040000205013109 2619 4 7 201701 123 31.8674169 32.1279059 26.5726398 4.54356534 4.88847211 17.71125 6 2
040000205013109 2619 4 7 201701 123 29.0266393 29.1996812 31.3945811 5.63979964 4.73929872 11.5641667 4 3
040000205013109 2619 4 7 201701 123 33.2684426 29.6448087 27.988388 4.54804189 4.55031876 11.8195833 6 2
040000205013109 2619 4 7 201701 123 28.6079467 36.8316238 25.6794519 4.99378685 3.88719089 10.2554167 6 2
040000205013109 2619 4 7 201701 123 26.7850638 31.8693078 29.9157559 4.56739526 6.86247723 6.99541667 6 2
040000205013109 2619 4 7 201701 123 34.1342029 30.8213247 24.8694841 4.80576855 5.3692197 7.85875 6 2
040000205013109 2619 4 7 201701 123 29.5742259 37.6047359 23.0396175 3.1215847 6.65983607 9.61208333 6 2
040000205013109 2619 4 7 201701 123 28.4312386 31.2124317 30.2607013 4.21448087 5.88114754 6.64666667 6 2
040000205013109 2619 4 7 201701 123 28.1609475 37.9352096 24.2262897 3.63374471 6.04380847 11.1358333 6 2
040000205013109 2619 4 7 201701 123 27.6229508 32.3702186 30.617031 4.3442623 5.04553734 7.33875 6 2
040000205013109 2619 4 7 201701 123 31.8237705 34.2178962 25.7354281 3.1113388 5.11156648 5.66708333 6 2
040000205013109 2619 4 7 201701 123 22.7128871 31.5231083 36.3832739 3.93101093 5.44971983 16.93 6 2
040000205013109 2619 4 7 201701 123 25.8390255 30.659153 32.0025046 3.39025501 8.10906193 16.5179167 6 2
040000205013109 2619 4 7 201701 123 24.4356308 33.7264601 31.1611655 4.89768788 5.77905576 10.9425 6 2
040000205013109 2619 4 7 201701 123 26.6632514 34.7916667 29.0824226 3.79781421 5.66484517 10.6854167 6 2
040000205013109 2619 4 7 201701 123 28.450592 32.9610656 28.579235 4.00500911 6.00409836 10.4216667 6 2
040000205013109 2619 4 7 201701 123 25.81398 36.4287341 27.4521858 3.57126594 6.73383424 9.2525 6 2
040000205013109 2619 4 7 201701 123 31.9797359 33.5644353 26.0564663 3.23428962 5.16507286 12.6179167 6 2
040000205013109 2619 4 7 201701 123 23.3099665 32.4455867 32.4913556 5.11199099 6.64110015 10.5704167 6 2
040000205013109 2619 4 7 201701 123 32.7208561 32.8301457 24.7358834 3.65892532 6.05418944 18.08625 6 2
040000205013109 2619 4 7 201701 123 24.3306011 30.6306922 31.1236339 4.81785064 9.09722222 16.4095833 7 2
040000205013109 2619 4 7 201701 123 25.5589709 32.5535064 31.8784153 2.48406193 7.52504554 11.0020833 6 2
040000205013109 2619 4 7 201701 123 29.1461749 33.1716758 28.5040984 2.89503643 6.28301457 7.30333333 6 2
040000205013109 2619 4 7 201701 123 22.3917137 29.5134837 35.7342896 3.93921151 8.42130144 12.6729167 7 2
040000205013109 2619 4 7 201701 123 25.1297814 38.1534608 26.8214936 3.11361566 6.78164845 16.6058333 6 2
040000205013109 2619 4 7 201701 123 25.8447177 36.3148907 28.6543716 3.45059199 5.73542805 14.3054167 6 2
040000205013109 2619 4 7 201701 123 31.9615209 32.670765 27.9929417 2.47836976 4.89640255 13.75375 6 2
040000205013109 2619 4 7 201701 123 24.2497723 33.2741348 34.1108834 2.97700364 5.38820583 8.48125 6 2
040000205013109 2619 4 7 201701 124 26.1008652 33.9196266 30.6102004 3.78984517 5.57946266 9.88 6 2
040000205013109 2619 4 7 201701 124 24.9601548 37.5182149 29.648224 2.83356102 5.03984517 11.4229167 6 2
040000205013109 2619 4 7 201701 124 25.8811475 32.4385246 32.7140255 2.83242259 6.13387978 10.0466667 6 2
040000205013109 2619 4 7 201702 124 31.6554174 31.9577969 27.732144 4.01996311 4.63467861 9.08416667 6 2
040000205013109 2619 4 7 201702 124 30.5362022 32.174408 28.1602914 3.80464481 5.32445355 10.7704167 6 2
040000205013109 2619 4 7 201702 124 28.954918 35.5316485 27.9986339 2.82673042 4.68806922 12.6641667 6 2
040000205013109 2619 4 7 201702 124 28.7625228 32.234745 30.9289617 2.27459016 5.79918033 12.3566667 6 2
040000205013109 2619 4 7 201702 124 22.3360656 35.1400273 34.2338342 3.04075592 5.24931694 13.55125 6 2
040000205013109 2619 4 7 201702 124 26.1361566 35.5760474 29.4990893 3.60200364 5.1867031 14.0858333 6 2
040000205013109 2619 4 7 201702 124 23.1454918 33.2525046 32.6115665 3.73064663 7.25979053 7.16666667 6 2
040000205013109 2619 4 7 201702 124 27.9394353 33.8456284 28.7260929 3.64184882 5.84699454 5.29291667 6 2
040000205013109 2619 4 7 201702 124 25.5692168 38.2346691 27.4605343 3.03278689 5.70279296 6.615 6 2
040000205013109 2619 4 7 201702 124 24.1772643 30.8906676 33.8283783 4.97709478 6.12659499 8.41461538 6 2
040000205013109 2619 4 7 201702 124 37.2629357 28.7088427 23.5500988 5.0619385 5.41618428 10.1529167 4 3
040000205013109 2619 4 7 201702 124 23.5750671 33.5240306 34.2645912 3.31060325 5.32570776 8.92041667 6 2
040000205013109 2619 4 7 201702 124 28.1716758 34.5605647 26.7418033 3.7226776 6.80327869 9.87875 6 2
040000205013109 2619 4 7 201702 124 24.5173042 34.1541439 31.6734973 3.72381603 5.93123862 16.4745833 6 2
040000205013109 2619 4 7 201702 124 29.2099271 34.4990893 27.268898 3.99248634 5.02959927 21.57375 6 2
040000205013109 2619 4 7 201702 124 23.3276412 29.9726776 35.0204918 5.25159381 6.42759563 20.0470833 6 2
040000205013109 2619 4 7 201702 124 24.7859745 34.3590619 29.837204 3.37545537 7.64230419 19.99 6 2
040000205013109 2619 4 7 201702 124 23.9970401 31.7452186 32.542122 4.13137523 7.58424408 18.1408333 6 2
040000205013109 2619 4 7 201702 124 29.3135246 37.1789617 25.2151639 3.04075592 5.25159381 19.20875 6 2
040000205013109 2619 4 7 201702 124 21.0701275 32.5387067 38.6600638 2.62067395 5.11042805 18.6425 6 2
040000205013109 2619 4 7 201702 124 23.7443078 35.4064208 31.1304645 3.44376138 6.27504554 20.54625 6 2
040000205013109 2619 4 7 201702 124 26.7577413 34.4239526 28.7295082 4.00614754 6.08265027 18.5266667 6 2
040000205013109 2619 4 7 201702 124 24.6866028 32.8284863 33.8232457 2.69930305 5.96236223 18.8875 6 2
040000205013109 2619 4 7 201702 124 25.1816284 37.0455528 30.1770747 2.76191689 4.8338273 16.825 6 2
040000205013109 2619 4 7 201702 124 21.1076958 29.7381603 38.5541894 3.64867942 6.95127505 15.27 6 2
040000205013109 2619 4 7 201702 124 23.0031876 35.4405738 33.7591075 3.24795082 4.54918033 20.3104167 6 2
040000205013109 2619 4 7 201702 124 25.5240653 42.8119501 24.4370157 2.88938285 4.33758606 23.0741667 5 2
040000205013109 2619 4 7 201702 125 22.8005464 34.6493625 32.8267304 4.06762295 5.6557377 20.3466667 6 2
040000205013109 2619 4 5 201703 125 21.7331589 33.4498395 36.2467584 2.76073987 5.80950341 19.4108333 6 2
040000205013109 2619 4 5 201703 125 26.3171676 35.9961293 29.2702641 2.96675774 5.44968124 15.15875 6 2
040000205013109 2619 4 5 201703 125 22.9223588 35.1172587 33.4824681 3.03164845 5.44626594 20.6608333 6 2
040000205013109 2619 4 5 201703 125 20.8754554 34.6243169 34.8280965 2.89503643 6.77709472 20.3533333 6 2
040000205013109 2619 4 5 201703 125 23.5955975 39.2191697 28.042396 2.61160508 6.53123167 24.3208333 6 2
040000205013109 2619 4 5 201703 125 24.3192168 37.9257741 31.1316029 1.86020036 4.76320583 23.8716667 6 2
040000205013109 2619 4 5 201703 125 25.1040605 33.97568 32.072605 3.18576148 5.66189296 13.92375 6 2
040000205013109 2619 4 5 201703 125 22.9463045 33.7288714 34.5287464 3.39040937 5.40566824 14.6341667 6 2
040000205013109 2619 4 5 201703 125 21.9899818 33.9093807 32.8039617 4.48315118 6.81352459 18.45625 6 2
040000205013109 2619 4 5 201703 125 21.567623 35.43602 31.6279599 4.87932605 6.48907104 15.8554167 6 2
040000205013109 2619 4 5 201703 125 25.1252277 35.0546448 32.2962204 2.62067395 4.90323315 14.2320833 6 2
040000205013109 2619 4 5 201703 125 24.4859297 35.5920047 31.2652627 2.90642077 5.75038205 15.6675 6 2
040000205013109 2619 4 5 201703 125 24.6725171 37.5551465 29.5754608 3.09430089 5.10257479 16.5704167 6 2
040000205013109 2619 4 5 201703 125 27.0708106 32.4146175 30.598816 4.06648452 5.8492714 19.8104167 6 2
040000205013109 2619 4 5 201703 125 24.511612 32.9303279 33.776184 3.38456284 5.3973133 17.3945833 6 2
040000205013109 2619 4 5 201703 125 20.9016393 36.440281 34.3754879 3.20257611 5.08001561 16.4621429 6 2
040000205013109 2619 4 5 201703 125 26.3501821 40.1058743 25.4576503 2.62408925 5.46220401 12.9658333 6 2
040000205013109 2619 4 5 201703 125 23.0475865 35.1992259 32.954235 2.81306922 5.98588342 11.9920833 6 2
040000205013109 2619 4 5 201703 125 22.8267304 32.5489526 35.3699909 3.66120219 5.59312386 19.1620833 6 2
040000205013109 2619 4 5 201703 125 23.8490437 35.7923497 32.2973588 3.23542805 4.82581967 21.4716667 6 2
040000205013109 2619 4 5 201703 125 24.1712204 37.0480419 29.254326 3.37887067 6.14754098 18.545 6 2
040000205013109 2619 4 5 201703 125 27.7971311 36.7634335 27.799408 3.58037341 4.05965392 16.0920833 6 2
040000205013109 2619 4 5 201703 125 23.7696472 36.5451848 29.3408103 3.85502967 6.4893281 18.93125 6 2
040000205013109 2619 4 5 201703 125 23.6976321 37.8085155 30.4872495 3.10336976 4.90323315 13.0554167 6 2
040000205013109 2619 4 5 201703 125 23.9298725 32.654827 31.1805556 4.47062842 7.76411658 19.3895833 6 2
040000205013109 2619 4 5 201703 125 22.439663 36.2784608 31.515255 3.23315118 6.53346995 22.2504167 6 2
040000205013109 2619 4 5 201703 125 28.6714481 36.2795993 25.7058288 3.91393443 5.42918944 26.2525 6 2
040000205013109 2619 4 5 201703 125 18.8769257 36.4820668 36.3666412 2.54451468 5.72985166 16.2041667 6 2
040000205013109 2619 4 5 201703 125 25.8037341 36.4059654 27.0867486 3.45059199 7.25295993 22.1270833 6 2
040000205013109 2619 4 5 201703 126 23.8957195 40.2015027 26.3274135 3.37317851 6.20218579 27.6729167 6 2
040000205013109 2619 4 5 201704 126 24.4041114 33.2305491 34.7202706 2.43689826 5.2081707 27.5214286 6 2
040000205013109 2619 4 5 201704 126 29.5947177 39.1461749 22.6525501 3.09881603 5.50774135 25.3283333 6 2
040000205013109 2619 4 5 201704 126 39.6043268 33.5933207 20.2238276 3.4680544 3.1104705 18.1495833 7 2
040000205013109 2619 4 5 201704 126 37.9633424 37.0503188 16.1054189 6.06443534 2.81648452 24.1029167 7 2
040000205013109 2619 4 5 201704 126 34.5503188 38.6168033 18.4039162 4.84061931 3.58834244 22.2895833 7 2
040000205013109 2619 4 5 201704 126 31.0985883 37.3485883 24.5742259 3.80122951 3.17736794 18.0741667 6 2
040000205013109 2619 4 5 201704 126 30.9419862 39.9932273 19.8672664 4.9124178 4.28510234 21.6629167 7 2
040000205013109 2619 4 5 201704 126 34.0323315 36.1634791 22.098133 3.16939891 4.53665756 21.6491667 6 2
040000205013109 2619 4 5 201704 126 39.1461749 32.9121129 20.7775501 3.30373406 3.86042805 24.03375 7 2
040000205013109 2619 4 5 201704 126 34.9362477 36.4640255 18.364071 4.91347905 5.32217668 22.2583333 7 2
040000205013109 2619 4 5 201704 126 35.3210383 34.8520036 20.5692168 4.28734062 4.97040073 13.25 7 2
040000205013109 2619 4 5 201704 126 30.7139866 32.7542675 23.1298146 4.66983582 8.73209547 14.7752174 7 2
040000205013109 2619 4 5 201704 126 32.3580817 33.0863897 24.3822937 5.25732457 4.91591028 14.8829167 6 2
040000205013109 2619 4 5 201704 126 28.1777539 34.6862169 26.9513329 4.6095559 5.57514047 12.3370833 6 2
040000205013109 2619 4 5 201704 126 30.8367486 36.5038707 22.8472222 3.97540984 5.83674863 12.6245833 6 2
040000205013109 2619 4 5 201704 126 34.0505464 32.4726776 24.3738616 4.54690346 4.55601093 15.105 6 2
040000205013109 2619 4 5 201704 126 32.4321185 35.7403677 21.9070112 4.26806443 5.65243818 17.4475 6 2
040000205013109 2619 4 5 201704 126 29.3867148 37.3325401 22.9431812 4.60870938 5.72885452 18.0391667 6 2
040000205013109 2619 4 5 201704 126 27.5357352 35.7109421 26.1700974 4.76912954 5.81409574 14.5129167 6 2
040000205013109 2619 4 5 201704 126 28.5359745 35.522541 24.2361111 4.19398907 7.51138434 15.15875 6 2
040000205013109 2619 4 5 201704 126 31.370674 32.7800546 26.4879326 4.4023224 4.95901639 18.4433333 6 2
040000205013109 2619 4 5 201704 126 30.5858109 37.7462875 21.8037418 4.22825785 5.63590195 19.5516667 6 2
040000205013109 2619 4 5 201704 126 30.2493169 33.6179417 26.2670765 4.48656648 5.37909836 16.1354167 6 2
040000205013109 2619 4 5 201704 126 30.3346995 29.0459927 29.8076047 4.88843352 5.92326958 15.03625 4 3
040000205013109 2619 4 5 201704 126 27.2677596 37.5182149 25.6750911 2.76411658 6.77481785 20.095 6 2
040000205013109 2619 4 5 201704 126 27.1994536 36.9239526 25.7855191 2.4760929 7.61498179 21.295 6 2
040000205013109 2619 4 5 201704 127 26.3353825 36.8636157 25.7513661 3.17281421 7.87682149 20.63875 6 2
040000205013109 2619 4 6 201705 127 28.4460383 36.370674 24.4854281 3.86270492 6.83515483 24.3329167 6 2
040000205013109 2619 4 6 201705 127 28.9674408 31.4344262 27.5671676 4.88274135 7.14822404 23.4079167 6 2
040000205013109 2619 4 6 201705 127 28.2946266 36.5892532 23.3151184 3.51775956 8.28324226 25.32625 6 2
040000205013109 2619 4 6 201705 127 32.2955065 33.187691 23.0510597 3.44843089 8.01731191 23.435 6 2
040000205013109 2619 4 6 201705 127 23.793591 36.1682164 27.1379414 4.06791674 8.83233445 26.2345833 7 2
040000205013109 2619 4 6 201705 127 29.2839253 31.6894353 26.6757741 4.27367942 8.07718579 27.745 6 2
040000205013109 2619 4 6 201705 127 27.6377505 30.2197177 28.9708561 3.99704007 9.1746357 25.0179167 7 2
040000205013109 2619 4 6 201705 127 29.425477 34.827344 24.9394508 4.08485382 6.72287441 21.0533333 6 2
040000205013109 2619 4 6 201705 127 29.7877304 35.0918079 25.3024181 3.73300068 6.08504291 20.2783333 6 2
040000205013109 2619 4 6 201705 127 22.0890255 33.3162568 34.170082 3.51320583 6.91142987 19.5591667 6 2
040000205013109 2619 4 6 201705 127 32.6092896 36.5539617 19.2292805 4.3954918 7.21197632 24.455 7 2
040000205013109 2619 4 6 201705 127 30.8117031 34.0585155 22.2552368 4.94877049 7.92577413 27.6991667 6 2
040000205013109 2619 4 6 201705 127 29.5651184 28.167122 25.2288251 7.25637523 9.7825592 28.9808333 5 2
040000205013109 2619 4 6 201705 127 28.5519126 34.1541439 23.2934882 4.82354281 9.17691257 29.82 7 2
040000205013109 2619 4 6 201705 127 32.4215253 30.196949 21.9895959 6.74871106 8.6432188 29.4516667 7 2
040000205013109 2619 4 6 201705 127 36.260709 27.9968201 20.3741394 7.64375135 7.72458013 29.51 5 2
040000205013109 2619 4 6 201705 127 32.1876491 32.7678275 19.4080208 6.33933062 9.29717198 30.7516667 8 2
040000205013109 2619 4 6 201705 127 28.8260628 35.1257873 20.8219683 7.39204177 7.83413988 31.6595833 6 2
040000205013109 2619 4 6 201705 127 32.7483908 28.8733174 15.7207249 10.3929332 12.2646337 31.84375 8 2
040000205013109 2619 4 6 201705 127 52.3007741 19.2156193 13.5598816 9.73816029 5.18556466 25.97625 5 2
040000205013109 2619 4 6 201705 127 33.8843352 34.5400729 17.9030055 5.10359745 8.56898907 28.0854167 8 2
040000205013109 2619 4 6 201705 127 28.6316029 33.0009107 23.7807377 6.53346995 8.05327869 29.1895833 6 2
040000205013109 2619 4 6 201705 127 26.4538568 27.8215399 23.4093961 12.4992475 9.81595968 29.3429167 7 2
040000205013109 2619 4 6 201705 127 38.5689891 27.9599271 22.9246357 5.44968124 5.09676685 24.65125 4 3
040000205013109 2619 4 6 201705 127 29.9590164 36.4082423 21.9285064 4.32946266 7.37477231 27.085 6 2
040000205013109 2619 4 6 201705 127 27.9077136 30.3295476 27.5828548 6.30844602 7.87143805 26.9420833 6 2
040000205013109 2619 4 6 201705 127 29.6877412 30.5680976 21.546012 11.0721149 7.12603424 29.7191667 8 2
040000205013109 2619 4 6 201705 127 31.0097905 30.848133 24.4501366 5.94034608 7.75159381 31.62875 6 2
040000205013109 2619 4 6 201705 127 28.3060109 34.803051 21.4344262 6.27618397 9.18032787 30.8708333 7 2
040000205013109 2619 4 6 201705 127 30.1530132 29.8752354 26.6434928 4.97287055 8.35538807 30.5033333 7 2
040000205013109 2619 4 6 201705 128 27.5573462 33.7174099 23.6650806 5.73585255 9.32431077 28.29625 7 2
040000205013109 2619 4 6 201706 128 31.292122 33.4744991 16.6951275 8.7602459 9.77800546 25.9645833 10 1
040000205013109 2619 4 6 201706 128 30.5339253 17.6673497 38.0658015 6.20787796 7.52504554 27.8708333 4 3
040000205013109 2619 4 6 201706 128 23.5302823 23.2320128 40.898224 5.44057377 6.8989071 26.6058333 4 3
040000205013109 2619 4 6 201706 128 29.4706284 20.3449454 41.2363388 4.13137523 4.8167122 22.7625 4 3
040000205013109 2619 4 6 201706 128 23.6228814 22.2089469 43.6419839 3.80813729 6.71805054 29.1929167 4 3
040000205013109 2619 4 6 201706 128 29.7563752 17.1914845 43.3094262 5.39162113 4.3510929 28.0308333 4 3
040000205013109 2619 4 6 201706 128 30.9915756 29.5548725 25.6728142 5.23679417 8.54394353 25.9320833 7 2
040000205013109 2619 4 6 201706 128 28.9981785 24.3727231 35.9312386 5.87090164 4.82695811 27.3695833 4 3
040000205013109 2619 4 6 201706 128 26.7315574 23.8649818 37.9371585 6.36042805 5.10587432 31.01625 4 3
040000205013109 2619 4 6 201706 128 24.4683515 20.3586066 41.5061475 6.21584699 7.45104736 28.2733333 4 3
040000205013109 2619 4 6 201706 128 27.2666211 21.6621129 38.5018215 5.94262295 6.62682149 30.7283333 4 3
040000205013109 2619 4 6 201706 128 18.1022313 12.0332423 58.0031876 5.72745902 6.13387978 25.2283333 4 3
040000205013109 2619 4 6 201706 128 16.6541439 15.976776 48.4826804 7.43329551 11.4531043 18.1433333 4 3
040000205013109 2619 4 6 201706 128 14.6930089 22.1272499 51.8104952 5.75539888 5.61384721 20.3158333 3 3
040000205013109 2619 4 6 201706 128 16.8385701 22.2586521 49.4421676 5.8526867 5.6079235 26.7520833 4 3
040000205013109 2619 4 6 201706 128 26.7349727 22.8472222 37.7242714 6.20446266 6.48907104 24.6075 4 3
040000205013109 2619 4 6 201706 128 30.2880237 33.852459 27.5159381 2.89617486 5.44740437 27.3825 6 2
040000205013109 2619 4 6 201706 128 17.1049636 19.6265938 53.9196266 3.64298725 5.70582878 29.23875 4 3
040000205013109 2619 4 6 201706 128 27.7209912 23.4783775 39.1313752 4.35489411 5.31436201 30.5725 4 3
040000205013109 2619 4 6 201706 128 27.5751366 23.6372951 40.0842441 3.03620219 5.66712204 26.1508333 4 3
040000205013109 2619 4 6 201706 128 14.8690801 25.034153 51.6848816 2.54667577 5.86520947 21.2020833 3 3
040000205013109 2619 4 6 201706 128 26.9296448 24.3920765 37.0309654 4.89412568 6.75318761 26.6716667 4 3
040000205013109 2619 4 6 201706 128 19.6766849 26.0496357 44.7882514 3.02595628 6.45947177 25.6766667 4 3
040000205013109 2619 4 6 201706 128 20.1468579 27.6183971 44.4467213 2.4829235 5.30510018 24.9858333 4 3
040000205013109 2619 4 6 201706 128 16.9398907 22.5216302 52.3850182 2.35086521 5.80259563 25.025 4 3
040000205013109 2619 4 6 201706 128 19.4353003 15.6413053 53.1799753 4.04848992 7.6949292 23.4275 4 3
040000205013109 2619 4 6 201706 128 25.8128415 24.2099271 39.7563752 4.55145719 5.66939891 24.71 4 3
040000205013109 2619 4 6 201706 128 12.8267304 19.9203097 57.379326 5.52026412 4.35336976 26.2291667 3 3
040000205013109 2619 4 6 201706 128 20.265255 29.5081967 40.9517304 3.29576503 5.97905282 29.9404167 6 2
040000205013109 2619 4 6 201706 129 29.0242081 31.0008567 29.1948574 4.25786677 6.52221103 28.150625 6 2
040000205013109 2619 4 6 201707 129 8.44489982 20.3813752 61.738388 2.88479053 6.55054645 19.5079167 3 3
040000205013109 2619 4 6 201707 129 10.162796 21.7145388 59.7695926 2.26775956 6.08531305 20.7858333 3 3
040000205013109 2619 4 6 201707 129 16.4594718 28.2729964 46.8306011 2.21083789 6.2260929 22.87625 3 3
040000205013109 2619 4 6 201707 129 11.7429417 21.9592441 57.2256375 2.76525501 6.30692168 21.7729167 3 3
040000205013109 2619 4 6 201707 129 19.7472678 29.7734517 39.7290528 4.06762295 6.68260474 24.1108333 6 2
040000205013109 2619 4 6 201707 129 16.3387978 22.859745 45.5623862 6.50500911 8.73406193 25.1425 4 3
040000205013109 2619 4 6 201707 129 26.3239982 27.9326047 37.6445811 4.08697632 4.01183971 25.57375 4 3
040000205013109 2619 4 6 201707 129 16.8294627 21.7474954 50.8549636 4.76092896 5.80714936 26.1804167 4 3
040000205013109 2619 4 6 201707 129 13.6076958 23.1102004 53.132969 4.3442623 5.8048725 27.6329167 3 3
040000205013109 2619 4 6 201707 129 22.7963786 24.6238731 41.5175512 4.3852459 6.67695116 27.7858333 4 3
040000205013109 2619 4 6 201707 129 17.0025046 19.0516849 53.8479053 3.58834244 6.50956284 28.7241667 4 3
040000205013109 2619 4 6 201707 129 22.3838798 27.9667577 39.1040528 4.82809654 5.71721311 26.4095833 4 3
040000205013109 2619 4 6 201707 129 22.7663934 16.0553279 47.7265483 6.40482696 7.04690346 23.2425 4 3
040000205013109 2619 4 6 201707 129 23.9681205 26.1500961 39.0361346 3.93597423 6.90967461 25.9591667 4 3
040000205013109 2619 4 6 201707 129 22.7903005 17.3235428 47.0503188 7.18806922 5.64776867 25.00875 4 3
040000205013109 2619 4 6 201707 129 23.382286 24.2588798 45.120674 2.68556466 4.55259563 25.7645833 4 3
040000205013109 2619 4 6 201707 129 16.8545082 18.6464026 51.2454463 6.21584699 7.03779599 25.21125 4 3
040000205013109 2619 4 6 201707 129 17.8494256 22.4958135 49.9571068 4.19307098 5.50458311 25.4175 4 3
040000205013109 2619 4 6 201707 129 14.1837432 20.4667577 51.8579235 5.16279599 8.3287796 27.2191667 4 3
040000205013109 2619 4 6 201707 129 10.4545823 22.5840318 54.1834923 5.25049396 7.52739959 26.8391667 3 3
040000205013109 2619 4 6 201707 129 23.1870157 26.9152697 40.5678661 4.00956284 5.32028573 29.5320833 4 3
040000205013109 2619 4 6 201707 129 18.6680328 24.238388 46.1794171 5.1901184 5.72404372 28.5254167 4 3
040000205013109 2619 4 6 201707 129 26.6067928 35.9557246 28.7346408 3.99727162 4.70557022 30.4404167 6 2
040000205013109 2619 4 6 201707 129 20.504326 24.4922587 43.8809199 4.91689435 6.20560109 29.8033333 4 3
040000205013109 2619 4 6 201707 129 23.1637067 31.308446 38.0443449 3.536399 3.94710336 28.7670833 6 2
040000205013109 2619 4 6 201707 129 26.519172 30.7705458 33.6329343 4.15786793 4.91947995 29.6116667 6 2
040000205013109 2619 4 6 201707 129 21.3550639 24.71352 40.9970555 5.53297984 7.40138078 29.5220833 4 3
040000205013109 2619 4 6 201707 129 16.9649362 19.238388 33.4517304 6.42759563 23.9173497 27.8383333 3 3
040000205013109 2619 4 6 201707 129 20.8970856 29.7142532 32.7550091 4.68465392 11.9489982 29.5533333 7 2
040000205013109 2619 4 6 201707 130 27.996357 33.6794171 29.6163479 4.28278689 4.42509107 31.6483333 6 2
040000205013109 2619 4 6 201707 130 29.8838798 31.06102 30.6352459 3.7295082 4.69034608 31.0825 6 2
040000205013109 2619 4 6 201708 130 24.2338342 28.8558743 38.0714936 3.31625683 5.52254098 32.145 4 3
040000205013109 2619 4 6 201708 130 20.0893767 29.6593575 36.5379079 4.68366985 9.02968803 31.3958333 7 2
040000205013109 2619 4 6 201708 130 25.6785064 19.6539162 43.2354281 4.41256831 7.01958106 30.26375 4 3
040000205013109 2619 4 6 201708 130 26.1443827 25.5319055 38.0489453 5.1721238 5.10264263 28.6675 4 3
040000205013109 2619 4 6 201708 130 29.9601548 35.8959472 25.4086976 3.57581967 5.15938069 30.43 6 2
040000205013109 2619 4 6 201708 130 19.3078324 20.1252277 52.3315118 4.01639344 4.21903461 27.2708333 4 3
040000205013109 2619 4 6 201708 130 25.7119647 17.9758073 46.2017613 5.09335155 5.01711509 26.6683333 4 3
040000205013109 2619 4 6 201708 130 20.3452734 21.450673 47.7439335 5.08883641 5.37128369 27.88125 4 3
040000205013109 2619 4 6 201708 130 17.7255063 24.1294457 45.8970856 6.36187521 5.88608718 28.97 4 3
040000205013109 2619 4 6 201708 130 24.5790734 25.7937819 39.3054821 4.81935631 5.50230625 29.63 4 3
040000205013109 2619 4 6 201708 130 33.6236339 37.276867 19.0960838 4.00159381 6.00182149 30.5 7 2
040000205013109 2619 4 6 201708 130 22.5717213 23.3105647 46.8123862 3.44376138 3.86156648 27.8804167 4 3
040000205013109 2619 4 6 201708 130 17.7060565 16.9228142 58.4551457 2.84153005 4.07445355 26.3229167 4 3
040000205013109 2619 4 6 201708 130 30.3796125 18.2906237 38.3792746 5.47300076 7.4774884 26.7058333 4 3
040000205013109 2619 4 6 201708 130 27.7823894 24.2183207 38.0878948 4.13039116 5.78100398 28.53125 4 3
040000205013109 2619 4 6 201708 130 28.9560565 32.3804645 28.8467668 4.11657559 5.70013661 29.7633333 6 2
040000205013109 2619 4 6 201708 130 25.6397996 22.4669854 43.0578324 5.25045537 3.58492714 29.3670833 4 3
040000205013109 2619 4 6 201708 130 22.0702896 22.5163433 46.2454463 4.20545059 4.96247028 30.8354167 4 3
040000205013109 2619 4 6 201708 130 25.5316485 23.2741348 39.7222222 5.52481785 5.94717668 28.1429167 4 3
040000205013109 2619 4 6 201708 130 16.8010018 17.8984517 55.3506375 4.59471767 5.35519126 27.0320833 4 3
040000205013109 2619 4 6 201708 130 27.6533605 21.758108 30.7069479 7.67911997 12.2024636 26.0558333 5 2
040000205013109 2619 4 6 201708 130 29.2349727 31.8852459 22.3098816 7.57058288 8.99931694 26.4025 7 2
040000205013109 2619 4 6 201708 130 27.4954463 34.6846539 28.0259563 3.72723133 6.0667122 29.4316667 6 2
040000205013109 2619 4 6 201708 130 24.5909719 31.6788589 32.4126344 5.93362565 5.38390916 28.6783333 6 2
040000205013109 2619 4 6 201708 130 12.7235575 21.1680328 55.8256923 4.49029051 5.79242691 27.2420833 3 3
040000205013109 2619 4 6 201708 130 22.83578 21.8260859 45.4625899 5.24978003 4.6257641 27.4225 4 3
040000205013109 2619 4 6 201708 130 16.7292805 17.260929 53.398224 5.92440801 6.68715847 26.86875 4 3
040000205013109 2619 4 6 201708 130 28.3128415 17.1459472 44.1598361 4.91575592 5.46561931 24.29125 4 3
040000205013109 2619 4 6 201708 131 28.4304861 27.0205072 33.604705 6.37204393 4.57225773 26.7358333 4 3
040000205013109 2619 4 6 201708 131 26.1873862 32.9792805 25.632969 8.03847905 7.16188525 29.2170833 6 2
040000205013109 2619 4 4 201709 131 29.9791995 35.9851116 21.4180251 6.93500895 5.6826549 26.4908333 6 2
040000205013109 2619 4 4 201709 131 34.9291663 30.5192029 18.5501374 8.61263545 7.38885802 24.845 9 1
040000205013109 2619 4 4 201709 131 28.9654944 30.498487 26.2571978 6.68859069 7.59023004 23.69875 6 2
040000205013109 2619 4 4 201709 131 27.2905282 33.5223133 30.2698087 4.35223133 4.5651184 22.2345833 6 2
040000205013109 2619 4 4 201709 131 29.3121353 32.6357823 24.1764688 7.05518122 6.82043237 28.1308333 6 2
040000205013109 2619 4 4 201709 131 32.910222 26.7070521 28.3968348 4.54819626 7.43769488 29.97 4 3
040000205013109 2619 4 4 201709 131 27.9694977 37.5512488 23.3663865 4.42767667 6.68519033 21.3045833 6 2
040000205013109 2619 4 4 201709 131 22.7553029 28.9773929 31.7483034 7.01745108 9.50154974 23.4504167 5 2
040000205013109 2619 4 4 201709 131 28.7659381 26.5903916 34.5389344 4.42964481 5.67509107 28.1383333 4 3
040000205013109 2619 4 4 201709 131 22.9750355 24.6206508 43.4772005 3.52831419 5.39879905 25.4175 4 3
040000205013109 2619 4 4 201709 131 25.9996 30.1595133 35.8564151 3.58166247 4.40280915 28.7795833 6 2
040000205013109 2619 4 4 201709 131 17.5173273 20.213929 50.9416196 4.63153345 6.6955906 27.5925 4 3
040000205013109 2619 4 4 201709 131 24.382969 24.2440801 42.8005464 3.45173042 5.12067395 21.6908333 4 3
040000205013109 2619 4 4 201709 131 19.3203552 29.9066485 41.7566029 3.44034608 5.57604736 20.9916667 6 2
040000205013109 2619 4 4 201709 131 22.3832044 29.1702942 42.7064424 2.41920981 3.32084916 23.88375 4 3
040000205013109 2619 4 4 201709 131 23.7975248 27.0299234 41.4982171 3.59411179 4.0802229 26.8916667 4 3
040000205013109 2619 4 4 201709 131 23.6851093 32.4214481 36.4970401 3.87636612 3.52003643 28.7804167 6 2
040000205013109 2619 4 4 201709 131 24.1038775 36.7087476 31.0415735 3.81923723 4.32656414 24.7704348 6 2
040000205013109 2619 4 4 201709 131 26.2010474 34.3636157 29.6914845 4.49453552 5.24931694 25.9654167 6 2
040000205013109 2619 4 4 201709 131 29.7051843 33.752354 26.3152573 4.42312294 5.80408138 26.17375 6 2
040000205013109 2619 4 4 201709 131 22.5785886 31.9173424 33.3734723 5.06063077 7.06996592 23.3533333 6 2
040000205013109 2619 4 4 201709 131 25.7325144 35.5378037 28.8673551 3.44725387 6.41507286 25.3054167 6 2
040000205013109 2619 4 4 201709 131 29.6345628 35.9744991 25.0147996 4.41826047 4.95787796 28.58625 6 2
040000205013109 2619 4 4 201709 131 29.1879664 37.030084 23.2385496 4.83386215 5.70953787 28.4245833 6 2
040000205013109 2619 4 4 201709 131 31.6917122 34.3180783 25.9619763 3.31967213 4.70856102 24.8104167 6 2
040000205013109 2619 4 4 201709 131 35.6887523 25.5942623 29.3727231 4.54007286 4.80418944 26.47125 4 3
040000205013109 2619 4 4 201709 131 27.0514572 33.2229053 30.1218124 4.04257741 5.56124772 27.0154167 6 2
040000205013109 2619 4 4 201709 131 21.659045 33.6182118 32.0023309 5.25994875 7.46046355 23.6266667 6 2
040000205013109 2619 4 4 201709 132 50.1109683 33.0943202 10.4386828 3.1796834 3.17634528 18.2829167 3 3
040000205013109 2619 4 4 201709 132 49.760929 28.0270947 16.4332878 2.96220401 2.81648452 18.0829167 3 3
040000266590614 2622 4 2 201607 106 28.294781 24.4024961 24.1810225 17.0868644 6.03483607 27.48125 5 2
040000266590614 2622 4 2 201607 106 23.497808 27.1464682 23.6224183 12.3416227 13.3916829 29.50125 5 2
040000266590614 2622 4 2 201607 106 18.2308743 13.0822798 19.8141459 40.2163024 8.65639761 29.1070833 7 2
040000266590614 2622 4 2 201607 106 12.6128207 15.7016031 20.729022 42.0168411 8.93971319 28.2204167 6 2
040000266590614 2622 4 2 201608 106 18.1172432 23.038151 23.6351533 20.5734232 14.6360293 26.6066667 4 3
040000266590614 2622 4 2 201608 106 24.7034863 28.5644739 29.1244096 9.74533821 7.86229199 27.8266667 6 2
040000266590614 2622 4 2 201608 106 17.8087856 25.0944321 21.5837926 29.2626424 6.25034732 27.94625 5 2
040000266590614 2622 4 2 201608 106 24.328247 25.3040196 33.6304452 6.9407783 9.79650983 30.1879167 5 2
040000266590614 2622 4 2 201608 106 21.0803734 30.3346995 38.4448998 4.48884335 5.65118397 28.5095833 6 2
040000266590614 2622 4 2 201608 106 24.4894415 27.9695556 35.779113 4.92187259 6.84001729 28.215 4 3
040000266590614 2622 4 2 201608 106 24.4647626 21.0442523 30.8564107 18.9940107 4.64056374 27.8775 5 2
040000266590614 2622 4 2 201608 106 18.216422 20.4143898 20.9553387 35.4363867 4.97746288 28.3183333 5 2
040000266590614 2622 4 2 201608 106 19.3921151 21.2981615 25.5924485 25.6131719 8.10410299 25.9575 5 2
040000266590614 2622 4 2 201608 106 19.4911202 29.6265938 39.101776 7.71857923 4.06193078 24.8479167 6 2
040000266590614 2622 4 2 201608 106 25.8922039 24.9040436 38.4168635 6.31170696 4.47518215 23.8583333 4 3
040000266590614 2622 4 2 201608 106 25.4428506 23.5917577 39.348816 8.72153916 2.89503643 25.9608333 6 2
040000266590614 2622 4 2 201608 106 17.5617455 28.3157166 42.561514 9.41963045 2.14139344 27.8995833 6 2
040000266590614 2622 4 2 201608 106 15.3599765 26.9923551 43.4501482 8.59525022 5.60226992 25.8870833 5 2
040000266590614 2622 4 2 201608 106 20.9913055 24.5803039 44.3425836 6.50653345 3.57927356 25.6733333 4 3
040000266590614 2622 4 2 201608 106 23.6828324 24.8555733 39.6270762 8.08652481 3.74799327 25.3879167 4 3
040000266590614 2622 4 2 201608 106 24.3057485 23.0413348 39.8381688 8.72891004 4.08583789 25.15875 6 2
040000266590614 2622 4 2 201608 106 20.3449454 39.4023224 32.2222222 4.45696721 3.57354281 25.88625 6 2
040000266590614 2622 4 2 201608 107 20.106569 36.0847535 31.5577244 8.10587818 4.14507502 27.67875 6 2
040000266590614 2622 4 2 201608 107 18.6520947 25.7285974 43.2240437 9.35223133 3.04303279 27.93 6 2
040000266590614 2622 4 2 201608 107 21.0378076 39.9940956 31.8297714 4.22955065 2.90877481 28.0170833 6 2
040000266590614 2622 4 2 201608 107 23.4369308 34.8554189 32.2381603 6.29781421 3.17167577 27.8741667 6 2
040000266590614 2622 4 2 201608 107 18.2435707 26.3273556 44.2436363 7.44651292 3.73892439 26.87125 4 3
040000266590614 2622 4 2 201608 107 24.8463115 21.2557308 39.2298787 9.61661804 5.05146105 28.4733333 6 2
040000266590614 2622 4 2 201608 107 20.8629133 25.3509077 42.8523934 7.05851934 3.87526628 28.1195833 4 3
040000266590614 2622 4 2 201608 107 21.6509601 33.9757379 34.5913024 6.44953459 3.33246504 28.475 6 2
040000266590614 2622 4 2 201608 107 21.5787564 33.7938779 34.9230496 5.89280201 3.811514 29.5195833 6 2
040000266590614 2622 4 2 201608 107 20.1377505 32.8665756 37.5364299 6.21698543 3.24225865 29.4916667 6 2
040000266590614 2622 4 2 201608 107 16.6393443 37.9530965 37.0503188 5.93579235 2.42144809 27.625 5 2
040000266590614 2622 4 2 201608 107 21.0496357 26.8385701 40.3711293 7.87909836 3.86156648 25.2920833 4 3
040000266590614 2622 4 2 201608 107 18.290343 31.2585286 39.5787796 6.09289617 4.77945263 26.70625 6 2
040000266590614 2622 4 1 201609 107 26.5662337 31.7458746 33.8477509 4.92426523 2.91587555 27.8970833 6 2
040000266590614 2622 4 1 201609 107 27.0111682 29.3178661 33.0057732 6.23303927 4.43215322 28.3654167 6 2
040000266590614 2622 4 1 201609 107 29.1054228 23.6509563 34.5788761 8.1677009 4.49704393 27.7695833 4 3
040000266590614 2622 4 1 201609 107 28.5473588 30.3973133 32.3144353 4.75295993 3.9879326 27.21125 6 2
040000266590614 2622 4 1 201609 107 23.4289617 38.2502277 30.9562842 3.71812386 3.64640255 28.30375 6 2
040000266590614 2622 4 1 201609 107 32.5899362 27.7629781 30.3699909 4.91803279 4.35906193 28.9154167 4 3
040000266590614 2622 4 1 201609 107 26.4617486 23.2493208 39.8447485 6.98428962 3.45989241 28.6466667 4 3
040000266590614 2622 4 1 201609 107 25.81398 25.170765 38.6498179 6.70081967 3.66461749 29.9879167 4 3
040000266590614 2622 4 1 201609 107 24.4319217 38.0009107 29.5525956 4.69148452 3.32308743 30.885 6 2
040000266590614 2622 4 1 201609 107 22.7607013 27.3998179 36.6746357 8.74430783 4.42053734 29.3020833 6 2
040000266590614 2622 4 1 201609 107 20.3783651 24.0593066 42.4980126 8.62392331 4.44039239 29.6233333 6 2
040000266590614 2622 4 1 201609 107 20.511832 26.0336397 39.0183809 9.80928344 4.62686394 29.5845833 6 2
040000266590614 2622 4 1 201609 107 18.3854118 36.4891096 35.7068321 5.33261554 4.08603084 29.7429167 6 2
040000266590614 2622 4 1 201609 107 23.2934882 28.2900729 37.0002277 8.78870674 2.62750455 29.1604167 6 2
040000266590614 2622 4 1 201609 107 30.3069718 27.530101 33.1492158 5.70086984 3.31284153 29.81125 4 3
040000266590614 2622 4 1 201609 107 25.359745 27.5330146 35.3961749 7.84836066 3.86270492 29.07375 4 3
040000266590614 2622 4 1 201609 107 26.185611 36.0492884 30.9622658 4.44259208 2.36024281 28.8091667 6 2
040000266590614 2622 4 1 201609 108 25.9653916 28.75 35.5214026 5.95514572 3.80806011 26.38875 4 3
040000266590614 2622 4 1 201609 108 21.3651747 30.09449 38.48762 6.38228983 3.67042543 26.4758333 6 2
040000266590614 2622 4 1 201609 108 35.8117031 37.8882058 16.3945811 4.63911658 5.26639344 27.1570833 7 2
040000266590614 2622 4 1 201609 108 35.0751752 29.4329443 25.9949909 5.33356102 4.16332855 25.6004167 6 2
040000266590614 2622 4 1 201609 108 26.2693534 41.8465392 24.1734973 3.85928962 3.85132058 25.8708333 5 2
040000266590614 2622 4 1 201609 108 29.4827074 36.4802723 24.8857514 6.02717576 3.12409311 24.5833333 6 2
040000266590614 2622 4 1 201609 108 31.8900119 35.7649501 22.7890463 5.41390741 4.14208422 26.0808333 6 2
040000266590614 2622 4 1 201609 108 23.4521356 35.777415 30.1428831 5.98574836 4.64181794 26.685 6 2
040000266590614 2622 4 1 201609 108 35.1665393 42.7311213 12.3695818 6.26701862 3.46573894 26.4591667 4 3
040000266590614 2622 4 1 201609 108 33.6168033 35.5806011 21.5220856 6.09517304 3.18533698 25.45 6 2
040000266590614 2622 4 1 201609 108 24.5582878 45.7821038 23.4574226 3.92873406 2.27345173 27.3079167 5 2
040000266590614 2622 4 1 201609 108 21.8695394 44.1180228 25.8108155 5.17782717 3.02379519 28.9091667 5 2
040000266590614 2622 4 1 201609 108 31.2818761 37.1493625 25.0056922 3.86953552 2.6935337 27.7425 6 2
040000266590614 2622 4 1 201610 108 23.1420765 45.7490893 23.673725 3.84904372 3.58606557 26.3216667 5 2
040000266590614 2622 4 1 201610 108 28.6137739 40.6280101 22.3879511 4.56079621 3.80946868 28.15125 6 2
040000266590614 2622 4 1 201610 108 40.0590249 34.4719984 19.1024706 3.52588296 2.84062317 25.4483333 7 2
040000266590614 2622 4 1 201610 108 28.0737705 36.9979508 26.909153 4.55714936 3.46197632 23.15 6 2
040000266590614 2622 4 1 201610 108 24.4785974 37.5853825 31.310337 3.72723133 2.89845173 18.96375 6 2
040000266590614 2622 4 1 201610 108 30.1455265 32.7105137 23.037495 8.17032509 5.93613967 21.1216667 6 2
040000266590614 2622 4 1 201610 108 33.2691492 37.9837557 17.7597984 6.49433139 4.49296527 24.2695833 7 2
040000266590614 2622 4 1 201610 108 27.3060611 36.7591499 24.1330539 5.83599611 5.96573894 23.8229167 6 2
040000266590614 2622 4 1 201610 108 25.2972662 39.7404565 23.5193611 6.65973959 4.78317665 23.9908333 6 2
040000266590614 2622 4 1 201610 108 33.2695811 38.3697632 21.6074681 4.41029144 2.34289617 22.1370833 6 2
040000266590614 2622 4 1 201610 108 33.5132058 36.7008197 19.1632514 6.62682149 3.99590164 18.97 7 2
040000266590614 2622 4 1 201610 108 29.3001721 38.4044372 22.1550546 4.97177071 5.16856534 19.3854167 6 2
040000266590614 2622 4 1 201610 108 32.1653005 36.9410291 22.2438525 5.05236794 3.59744991 20.36375 6 2
040000266590614 2622 4 1 201610 108 38.0806011 33.9663024 17.7424863 6.06785064 4.14275956 19.10875 7 2
040000266590614 2622 4 1 201610 108 30.4758652 37.9382969 22.8460838 4.54007286 4.19968124 17.27 6 2
040000266590614 2622 4 1 201610 108 28.9721572 34.9973979 25.408535 5.19516003 5.42674993 16.3657143 6 2
040000266590614 2622 4 1 201610 108 25.6037812 32.6407456 28.7819651 6.4212941 6.55221395 19.5266667 6 2
040000266590614 2622 4 1 201610 109 34.7387199 26.218201 18.2115209 12.3343483 8.49720987 21.0654167 8 2
040000266590614 2622 4 1 201610 109 35.0565551 29.1291948 16.420765 11.6054228 7.78806227 24.3479167 7 2
040000266590614 2622 4 1 201610 109 29.2213115 30.9118852 28.8376594 6.34221311 4.68693078 23.2479167 6 2
040000266590614 2622 4 1 201610 109 27.8578347 36.506765 24.2144616 6.51841947 4.90251922 24.3833333 6 2
040000266590614 2622 4 1 201610 109 30.1983962 32.9830431 26.9418781 5.65604643 4.22063613 24.4479167 6 2
040000266590614 2622 4 1 201610 109 29.2098307 32.871824 21.9390803 9.89030518 6.0889599 25.2691667 8 2
040000266590614 2622 4 1 201610 109 36.5491186 31.6795368 18.0616336 9.06125544 4.64845559 24.6541667 9 1
040000266590614 2622 4 1 201610 109 36.7808959 28.9310495 22.9439698 7.48004847 3.86403631 23.8666667 4 3
040000266590614 2622 4 1 201610 109 37.1567912 31.1318731 20.2515938 7.18833935 4.27140255 25.4883333 7 2
040000266590614 2622 4 1 201610 109 34.6743713 31.1515239 21.4843735 7.65504917 5.03468208 23.4845833 6 2
040000266590614 2622 4 1 201610 109 40.9270322 26.8425643 20.5146877 7.12948813 4.58622766 21.6579167 5 2
040000266590614 2622 4 1 201610 109 35.3580762 28.9408386 20.8924628 8.68100931 6.12761311 22.8016667 6 2
040000266590614 2622 4 1 201610 109 36.5290513 32.6995539 20.6333549 5.90134991 4.23668998 24.8345833 7 2
040000266590614 2622 4 3 201611 109 32.1721311 30.4724499 25.3608834 7.30760474 4.68693078 24.9016667 6 2
040000266590614 2622 4 3 201611 109 36.2363388 32.2734517 21.9911202 5.78324226 3.71584699 18.1104167 6 2
040000266590614 2622 4 3 201611 109 32.2040073 32.1368397 27.4521858 4.76320583 3.44376138 18.99875 6 2
040000266590614 2622 4 3 201611 109 30.3756831 32.9804189 25.9221311 6.70992714 4.01183971 20.01625 6 2
040000266590614 2622 4 3 201611 109 39.7764232 33.0517736 18.968888 5.51598052 2.68693464 21.8345833 7 2
040000266590614 2622 4 3 201611 109 33.8490437 32.4874772 25.0990437 4.83378871 3.73064663 23.5166667 6 2
040000266590614 2622 4 3 201611 109 33.6532332 32.4510474 24.5252732 5.92554645 3.44489982 21.1691667 6 2
040000266590614 2622 4 3 201611 109 36.859197 34.2926662 20.2846084 4.70196196 3.86156648 20.6383333 7 2
040000266590614 2622 4 3 201611 109 41.0963115 25.273224 21.7349727 7.0787796 4.8167122 16.7379167 4 3
040000266590614 2622 4 3 201611 109 40.9665301 26.2443078 20.4918033 7.25409836 5.04326047 16.8791667 5 2
040000266590614 2622 4 3 201611 109 36.5974538 31.6565172 22.2283389 5.58303232 3.93465778 20.2841667 6 2
040000266590614 2622 4 3 201611 109 34.5462792 33.8958664 21.3668914 5.30319055 4.88777249 20.6629167 6 2
040000266590614 2622 4 3 201611 109 31.9976228 34.8470833 22.8606905 6.4315512 3.86305224 18.9120833 6 2
040000266590614 2622 4 3 201611 109 38.3356681 31.2473565 20.898224 5.66052298 3.85822837 20.3675 6 2
040000266590614 2622 4 3 201611 109 31.5331805 26.6540474 30.3153461 7.75531784 3.74210815 16.4625 4 3
040000266590614 2622 4 3 201611 109 29.7662159 34.196401 26.1873862 6.20355577 3.64644114 23.2266667 6 2
040000266590614 2622 4 3 201611 109 39.6801002 31.3137523 20.3210383 4.82354281 3.86156648 26.15375 7 2
040000266590614 2622 4 3 201611 110 36.1376231 30.5789417 23.1204463 5.54094887 4.62204007 25.815 6 2
040000266590614 2622 4 3 201611 110 40.8699948 31.7057979 16.8272437 6.37086691 4.22609676 25.44 7 2
040000266590614 2622 4 3 201611 110 34.1089539 28.1439482 26.4156903 6.62823006 4.70317758 23.0979167 4 3
040000266590614 2622 4 3 201611 110 35.1821494 29.6820876 20.9435491 9.83060495 4.36160893 26.1104167 8 2
040000266590614 2622 4 3 201611 110 36.6739218 32.1753149 19.2695888 7.92347797 3.95769658 26.4825 7 2
040000266590614 2622 4 3 201611 110 33.5553279 30.1161202 23.0293716 7.79485428 5.50432605 24.8541667 6 2
040000266590614 2622 4 3 201611 110 42.7094718 25.4417122 21.2659381 6.4332878 4.14959016 21.04 2 3
040000266590614 2622 4 3 201611 110 37.2108379 34.0289162 18.3652095 6.41165756 3.98337887 22.9020833 7 2
040000266590614 2622 4 3 201611 110 36.6323014 31.3784307 20.522541 7.67676592 3.78996095 18.6591667 7 2
040000266590614 2622 4 3 201611 110 44.9257124 25.137654 19.3271858 6.24924748 4.36020036 20.1670833 3 3
040000266590614 2622 4 3 201611 110 36.1420997 18.9188934 19.2890579 14.340326 11.309623 15.7175 7 2
040000266590614 2622 4 3 201611 110 38.0975811 28.6996388 19.5710421 9.2075152 4.42422278 18.5983333 7 2
040000266590614 2622 4 3 201611 110 26.43898 27.3428962 30.0614754 9.01639344 7.14025501 17.8279167 6 2
040000266590614 2622 4 3 201612 110 27.6632398 35.8267536 20.8753975 8.61614723 7.01846192 24.13 8 2
040000266590614 2622 4 3 201612 110 22.7950279 31.8201622 27.8200542 8.98042666 8.58432898 21.2570833 9 2
040000266590614 2622 4 3 201612 110 29.5116892 22.7421969 22.4441589 13.3165463 11.9854088 16.7454167 6 2
040000266590614 2622 4 3 201612 110 36.2657644 25.6728142 16.7783489 12.2663703 9.01670217 18.5291667 8 2
040000266590614 2622 4 3 201612 110 35.2379326 24.6892077 20.0580601 11.4219035 8.59289617 20.1 8 2
040000266590614 2622 4 3 201612 110 39.6778233 27.9030055 19.9704007 8.7192623 3.7295082 21.4916667 7 2
040000266590614 2622 4 3 201612 110 43.261612 22.928051 19.4467213 9.00273224 5.36088342 21.4216667 5 2
040000266590614 2622 4 3 201612 110 37.2390715 31.6695884 19.4211822 6.63779129 5.03236662 23.2358333 7 2
040000266590614 2622 4 3 201612 110 36.155001 27.718868 25.603566 5.57847127 4.94409367 22.1991667 4 3
040000266590614 2622 4 3 201612 110 26.3265838 31.8044943 24.8583904 10.0407714 6.96976012 23.21875 8 2
040000266590614 2622 4 3 201612 110 28.6117286 37.2039108 23.7360687 5.39314547 5.05514649 23.9566667 6 2
040000266590614 2622 4 3 201612 110 16.9960985 23.5571031 29.8688293 11.3107615 18.2672077 19.1583333 5 2
040000266590614 2622 4 3 201612 110 22.7823315 33.484745 28.8296903 7.05259563 7.85063752 18.5258333 6 2
040000266590614 2622 4 3 201612 110 26.6753303 39.0115503 20.6580532 7.62329814 6.03176808 21.24125 7 2
040000266590614 2622 4 3 201612 110 21.1771403 27.662796 25.5510018 11.6974044 13.9116576 20.2883333 5 2
040000266590614 2622 4 3 201612 110 26.8684009 38.3359575 24.8289455 4.56436587 5.40233012 19.99125 6 2
040000266590614 2622 4 3 201612 110 29.3168434 34.6143798 25.7869277 4.82502856 5.45682057 19.09625 6 2
040000266590614 2622 4 3 201612 110 14.8670734 26.5889252 24.8949361 14.3283049 19.3207604 20.1083333 3 3
040000266590614 2622 4 3 201612 111 23.132969 31.8784153 26.3729508 8.47336066 10.1423042 21.8966667 9 2
040000266590614 2622 4 3 201612 111 25.2362153 34.6361451 25.4471921 8.00231932 6.67812818 21.4666667 6 2
040000266590614 2622 4 3 201612 111 18.3550986 29.7946382 24.0861466 13.5910245 14.1730921 18.8333333 6 2
040000266590614 2622 4 3 201612 111 19.1451489 32.2327369 28.1611844 9.60420772 10.8567221 19.07 9 2
040000266590614 2622 4 3 201612 111 24.3499545 33.8461301 28.2615541 7.26025362 6.28210768 20.95375 6 2
040000266590614 2622 4 3 201612 111 18.5579135 22.0490453 24.7166458 15.7791323 18.8972631 19.05625 4 3
040000266590614 2622 4 3 201612 111 20.8866468 29.4087671 28.1495246 9.97584205 11.5792195 21.4283333 9 2
040000266590614 2622 4 3 201612 111 15.238743 28.1947146 27.5660291 14.8857129 14.1148004 20.1208333 3 3
040000266590614 2622 4 3 201612 111 24.0394708 35.8898112 24.9455096 7.38430428 7.74090411 20.06875 6 2
040000266590614 2622 4 3 201612 111 16.8920765 24.6475487 24.1648143 15.6196937 18.6758668 18.48875 4 3
040000266590614 2622 4 3 201612 111 16.577946 32.3702958 27.6333125 10.5677503 12.8506954 19.7254167 6 2
040000266590614 2622 4 3 201612 111 31.045082 32.4146175 24.579918 5.74225865 6.21812386 21.00125 6 2
040000266590614 2622 4 3 201612 111 28.9930266 25.8217753 29.6449245 8.49647664 7.04379689 20.5779167 6 2
040000266590614 2622 4 7 201701 111 22.1212104 34.5019932 30.7813513 6.09605099 6.49939412 21.5395833 6 2
040000266590614 2622 4 7 201701 111 27.5217074 36.0603061 25.3733869 5.58432512 5.46027446 21.4066667 6 2
040000266590614 2622 4 7 201701 111 30.7640725 31.886568 24.9284623 6.3151845 6.10571273 20.28375 6 2
040000266590614 2622 4 7 201701 111 27.1941079 36.1867427 27.4922785 4.29258731 4.83428368 19.4123913 6 2
040000266590614 2622 4 7 201701 111 27.978528 31.6464836 28.9220771 5.59088559 5.86202572 16.1041667 6 2
040000266590614 2622 4 7 201701 111 29.3351548 31.9831512 29.614071 3.80578324 5.26183971 15.4175 6 2
040000266590614 2622 4 7 201701 111 29.614071 34.5969945 26.420765 3.44034608 5.92782332 15.42875 6 2
040000266590614 2622 4 7 201701 111 21.6006375 39.7955451 29.3478513 3.78988376 5.4660824 13.90375 6 2
040000266590614 2622 4 7 201701 111 31.9182605 32.9576503 25.3973133 4.11316029 5.61361566 17.7116667 6 2
040000266590614 2622 4 7 201701 111 31.8032787 32.431694 26.5311931 4.3442623 4.88957195 13.765 6 2
040000266590614 2622 4 7 201701 111 31.3581512 30.81398 30.1798725 3.51320583 4.13479053 12.1425 6 2
040000266590614 2622 4 7 201701 111 21.6999128 35.8246504 31.6115781 4.493783 6.37007579 17.99625 6 2
040000266590614 2622 4 7 201701 111 24.9032332 36.3126138 28.7887067 4.27823315 5.71721311 19.09 6 2
040000266590614 2622 4 7 201701 111 31.7008197 33.4187158 26.2887067 3.64754098 4.94421676 19.7883333 6 2
040000266590614 2622 4 7 201701 111 31.4195351 32.0970929 26.4133288 4.47885825 5.59118498 19.9133333 6 2
040000266590614 2622 4 7 201701 111 27.3216518 35.8769797 26.3357491 5.2379326 5.2276867 18.02125 6 2
040000266590614 2622 4 7 201701 111 27.1960383 35.8811475 26.917122 4.61748634 5.38820583 16.565 6 2
040000266590614 2622 4 7 201701 112 31.1372951 33.8114754 26.6871585 2.90528233 5.45878871 17.8175 6 2
040000266590614 2622 4 7 201701 112 16.2926623 27.7493555 27.4014194 10.8181671 17.7383957 14.12 4 3
040000266590614 2622 4 7 201701 112 24.9576464 33.8792026 24.923011 8.28108116 7.95905884 20.1845833 6 2
040000266590614 2622 4 7 201701 112 24.7772143 34.7691295 29.1451329 4.47305965 6.83546355 22.10625 6 2
040000266590614 2622 4 7 201701 112 24.4637399 35.4148915 29.0510288 5.55542049 5.51491927 18.425 6 2
040000266590614 2622 4 7 201701 112 23.4699454 33.2263206 32.2233607 3.98679417 7.09357923 17.9295833 6 2
040000266590614 2622 4 7 201701 112 21.2921992 38.5455644 29.2921645 4.42399123 6.4460807 20.855 6 2
040000266590614 2622 4 7 201701 112 25.8641096 36.7806258 29.6168303 3.25045923 4.48797505 22.3770833 6 2
040000266590614 2622 4 7 201701 112 25.5692168 33.9788251 32.2666211 2.95992714 5.22540984 21.5275 6 2
040000266590614 2622 4 7 201701 112 18.7112933 41.6325137 29.6231785 3.91507286 6.11794171 20.18125 6 2
040000266590614 2622 4 7 201701 112 27.3201275 32.5842441 31.6803279 3.03278689 5.38251366 19.6895833 6 2
040000266590614 2622 4 7 201701 112 21.3900273 36.3979964 31.7429417 4.05851548 6.41051913 17.9504167 6 2
040000266590614 2622 4 7 201701 112 23.3993625 39.3989071 28.7317851 2.19717668 6.27276867 21.2145833 6 2
040000266590614 2622 4 7 201701 112 24.6332281 34.0048521 30.4280117 4.43604359 6.49786446 18.795 6 2
040000266590614 2622 4 7 201702 112 32.3246812 33.0669399 24.957878 4.1404827 5.51001821 19.6633333 6 2
040000266590614 2622 4 7 201702 112 26.8317395 32.7128871 31.7862022 3.30601093 5.36316029 18.9383333 6 2
040000266590614 2622 4 7 201702 112 25.5299312 36.3712721 29.9309029 3.32700441 4.84088944 17.0575 6 2
040000266590614 2622 4 7 201702 112 25.8321949 34.0983607 28.9230419 3.85245902 7.29394353 18.1766667 6 2
040000266590614 2622 4 7 201702 112 27.2529599 30.6124772 31.6495902 3.92873406 6.55623862 17.8504167 6 2
040000266590614 2622 4 7 201702 112 26.3695355 33.9002732 29.4603825 4.55145719 5.71835155 18.7004167 6 2
040000266590614 2622 4 7 201702 112 26.6442839 34.2850445 29.7067087 3.64530271 5.71866028 14.7416667 6 2
040000266590614 2622 4 7 201702 112 27.4640332 26.78051 36.1829418 4.2290554 5.3434596 12.2911111 4 3
040000266590614 2622 4 7 201702 112 21.1953552 39.1120219 32.7846084 2.48178506 4.42622951 12.0408333 6 2
040000266590614 2622 4 7 201702 112 32.8198998 30.4326047 27.9713115 4.56397996 4.21220401 15.2679167 6 2
040000266590614 2622 4 7 201702 112 28.8752277 33.1739526 28.681694 2.94968124 6.31944444 12.5170833 6 2
040000266590614 2622 4 7 201702 112 30.6323709 34.0016131 27.1987396 3.73641598 4.43086042 12.3516667 6 2
040000266590614 2622 4 7 201702 112 26.3752277 32.7128871 32.6275046 3.17509107 5.10928962 13.5091667 6 2
040000266590614 2622 4 7 201702 112 26.8974406 33.0732302 30.4159334 3.80248371 5.81091198 19.5458333 6 2
040000266590614 2622 4 7 201702 112 31.3427148 28.8036414 28.1728142 4.42422278 7.25660677 22.3320833 4 3
040000266590614 2622 4 7 201702 112 21.4196459 32.41674 33.5313822 4.51093668 8.12129527 21.275 6 2
040000266590614 2622 4 7 201702 113 28.3731785 33.587204 27.5455373 3.73178506 6.76229508 22.9833333 6 2
040000266590614 2622 4 7 201702 113 24.9651492 38.0408661 26.1313458 3.98378283 6.87885598 21.5179167 6 2
040000266590614 2622 4 7 201702 113 28.4052862 27.244084 32.549435 4.96357013 6.83762465 21.86375 4 3
040000266590614 2622 4 7 201702 113 23.4338242 34.7348608 29.8073925 4.28890355 7.73501899 21.11625 6 2
040000266590614 2622 4 7 201702 113 26.3470756 32.5854404 31.048613 4.08512395 5.93374703 22.6170833 6 2
040000266590614 2622 4 7 201702 113 24.9066485 36.6894353 30.8151184 2.35086521 5.2379326 21.9104167 6 2
040000266590614 2622 4 7 201702 113 25.0591985 32.6901184 32.9303279 3.44945355 5.87090164 22.3016667 6 2
040000266590614 2622 4 7 201702 113 33.0253353 38.4798808 17.6428217 5.27322404 5.5787382 24.0472727 7 2
040000266590614 2622 4 7 201702 113 29.5437158 26.829235 33.9590164 3.46721311 6.20081967 21.2755 4 3
040000266590614 2622 4 7 201702 113 21.9514487 36.8514209 32.0614908 3.25752138 5.87811815 21.56625 6 2
040000266590614 2622 4 7 201702 113 28.2902932 31.895198 30.243331 5.16525648 4.40592132 24.215 6 2
040000266590614 2622 4 7 201702 113 29.9373862 33.920765 27.303051 3.52117486 5.31762295 23.6970833 6 2
040000266590614 2622 4 5 201703 113 25.5091368 37.3124155 29.1759945 3.23792526 4.76452788 22.2925 6 2
040000266590614 2622 4 5 201703 113 27.4146175 33.9742714 30.076275 4.47404372 4.06079235 19.78375 6 2
040000266590614 2622 4 5 201703 113 28.6350182 32.8756831 30.4303279 2.48064663 5.57832423 23.0720833 6 2
040000266590614 2622 4 5 201703 113 21.8353384 38.0774061 30.0402124 4.40250602 5.64453699 23.7695833 6 2
040000266590614 2622 4 5 201703 113 27.1607468 36.6803279 28.2240437 3.51320583 4.42167577 24.7283333 6 2
040000266590614 2622 4 5 201703 113 32.208561 33.9970401 25.162796 2.96789617 5.66370674 24.1908333 6 2
040000266590614 2622 4 5 201703 113 25.2925774 29.9886157 27.988388 7.06284153 9.66757741 19.3629167 7 2
040000266590614 2622 4 5 201703 113 30.1240893 33.9367031 24.9840619 4.48087432 6.4742714 19.25125 6 2
040000266590614 2622 4 5 201703 113 22.1015869 34.746824 32.1596277 4.49127458 6.50068692 20.5354167 6 2
040000266590614 2622 4 5 201703 113 24.0646707 35.0645048 30.1237612 4.56781976 6.17924346 20.9975 6 2
040000266590614 2622 4 5 201703 113 30.2481785 34.0516849 26.6746357 3.9298725 5.09562842 20.6608333 6 2
040000266590614 2622 4 5 201703 113 29.6209016 36.7793716 25.1935337 2.8973133 5.50887978 21.2445833 6 2
040000266590614 2622 4 5 201703 113 26.9751821 33.9799636 30.2026412 3.11020036 5.73201275 21.6758333 6 2
040000266590614 2622 4 5 201703 113 24.5651184 31.2616931 32.1441527 4.97157775 7.05745809 21.5004167 6 2
040000266590614 2622 4 5 201703 113 35.4326433 32.1467962 22.5348862 4.83519728 5.05047698 21.0804167 6 2
040000266590614 2622 4 5 201703 113 19.3696993 36.0327273 35.471758 2.83567525 6.29014012 16.5628571 6 2
040000266590614 2622 4 5 201703 113 15.5384121 40.8711025 32.9411765 4.00353584 6.64577306 18.4911765 5 2
040000266590614 2622 4 5 201703 113 25.7129532 35.8039911 28.1057201 4.53581291 5.84152271 17.8708333 6 2
040000266590614 2622 4 5 201703 113 32.5375683 33.0885701 24.3340164 4.01411658 6.0257286 19.9895833 6 2
040000266590614 2622 4 5 201703 114 29.4546903 34.5792041 25.439802 3.66693294 6.85937066 24.12 6 2
040000266590614 2622 4 5 201703 114 26.9797166 32.6462212 29.6116012 3.73782455 7.02463647 24.7816667 6 2
040000266590614 2622 4 5 201703 114 32.0316159 40.0039032 19.6584699 4.51209992 3.79391101 22.1571429 7 2
040000266590614 2622 4 5 201703 114 16.235937 36.1089682 34.8167792 4.67373835 8.16457731 19.9511765 5 2
040000266590614 2622 4 5 201703 114 24.0256167 34.7727378 30.2050531 3.67281807 7.32377435 22.2608333 6 2
040000266590614 2622 4 5 201703 114 29.7859745 34.931694 26.617714 2.95651184 5.70810565 19.6725 6 2
040000266590614 2622 4 5 201703 114 23.6001513 36.2239511 28.5143443 4.89443441 6.76711895 23.0495833 6 2
040000266590614 2622 4 5 201703 114 27.4100638 31.8158015 30.9050546 3.65551002 6.21357013 25.3954167 6 2
040000266590614 2622 4 5 201703 114 26.9686217 36.2483406 25.0611474 4.30464867 7.41724167 26.8975 6 2
040000266590614 2622 4 5 201703 114 23.2636926 36.6118256 28.9633189 3.68503078 7.47613215 20.9570833 6 2
040000266590614 2622 4 5 201703 114 32.3640826 31.7061838 25.6982457 3.86968988 6.36179803 24.62875 6 2
040000266590614 2622 4 5 201703 114 30.4140618 32.6710931 23.0794241 5.34469451 8.49072659 28.5379167 7 2
040000266590614 2622 4 5 201704 114 25.2031814 32.6425164 26.2852914 7.68803448 8.1809762 28.1995833 6 2
040000266590614 2622 4 5 201704 114 25.6422309 35.9422177 28.3390448 3.37773224 6.69877435 26.7341667 6 2
040000266590614 2622 4 5 201704 114 23.9959016 37.9974954 25.4644809 3.58948087 8.95264117 25.8541667 7 2
040000266590614 2622 4 5 201704 114 27.7395615 34.8610825 25.0577115 5.30787313 7.03377133 23.0145833 6 2
040000266590614 2622 4 5 201704 114 30.4830624 34.1211293 24.1797683 4.22358834 6.99245161 22.2808333 6 2
040000266590614 2622 4 5 201704 114 26.2932605 35.727459 26.8032787 3.03847905 8.13752277 23.9783333 6 2
040000266590614 2622 4 5 201704 114 31.2560009 34.0449122 22.9546981 4.2122426 7.53214628 24.4691667 6 2
040000266590614 2622 4 5 201704 114 30.6948304 30.5497669 26.5757849 5.05707604 7.12254176 26.18875 6 2
040000266590614 2622 4 5 201704 114 28.7978142 31.4526412 28.9628871 3.73064663 7.05601093 25.4370833 6 2
040000266590614 2622 4 5 201704 114 23.4902168 39.2564645 23.2906209 5.57214335 8.39055445 20.2107692 7 2
040000266590614 2622 4 5 201704 114 26.9167718 32.0428752 29.4850778 4.44094157 7.11433375 23.0438462 6 2
040000266590614 2622 4 5 201704 114 30.7607244 31.217352 24.198427 6.05409296 7.76940354 21.8470833 6 2
040000266590614 2622 4 5 201704 114 33.0857723 30.2318931 28.9818931 3.57248155 4.12795993 17.2075 6 2
040000266590614 2622 4 5 201704 114 25.8213539 33.3218292 28.6119926 4.36334654 7.8814778 16.6663158 6 2
040000266590614 2622 4 5 201704 114 28.6828324 29.7528249 25.0257209 5.27247152 11.2661503 18.72 7 2
040000266590614 2622 4 5 201704 115 23.7088041 29.3650242 31.977131 3.66689435 11.2821463 17.8020833 7 2
040000266590614 2622 4 5 201704 115 30.1502732 29.734745 28.1102004 5.02163024 6.98315118 19.6375 6 2
040000266590614 2622 4 5 201704 115 27.1812386 25.8367486 33.8422131 4.91234062 8.22745902 20.8995833 4 3
040000266590614 2622 4 5 201704 115 25.1127701 35.1150596 27.7274904 5.22359273 6.82108709 19.4358333 6 2
040000266590614 2622 4 5 201704 115 29.0243625 29.6801002 30.9938525 4.63342441 5.66826047 21.23875 6 2
040000266590614 2622 4 5 201704 115 30.6903731 34.6013746 23.0749668 5.4600815 6.17320398 20.5283333 6 2
040000266590614 2622 4 5 201704 115 34.0346084 32.9519581 21.3057832 4.74954463 6.95810565 21.3104167 6 2
040000266590614 2622 4 5 201704 115 28.9061857 28.481293 26.5955697 5.29724132 10.7197103 20.7479167 5 2
040000266590614 2622 4 5 201704 115 26.3923042 31.0928962 26.1566485 6.62909836 9.72905282 23.435 7 2
040000266590614 2622 4 5 201704 115 34.2265412 26.9602641 23.5006179 5.89935516 9.41322169 22.7945833 5 2
040000266590614 2622 4 5 201704 115 31.5475556 28.7990491 23.8672779 6.04934627 9.73677102 22.6570833 5 2
040000266590614 2622 4 5 201704 115 21.9088057 30.9165933 33.885763 5.32707774 7.96176021 20.8695833 6 2
040000266590614 2622 4 6 201705 115 19.1886828 39.919287 28.2745979 5.89428777 6.72314455 23.3183333 6 2
040000266590614 2622 4 6 201705 115 21.2255333 36.037441 28.4596995 6.69873576 7.5785905 23.89 6 2
040000266590614 2622 4 6 201705 115 22.9329328 32.4324658 27.9860918 6.16849588 10.4800137 24.4704167 7 2
040000266590614 2622 4 6 201705 115 31.5537881 26.7326958 29.5216071 4.77922108 7.41268794 20.60125 4 3
040000266590614 2622 4 6 201705 115 25.8310565 36.4788251 26.4435337 4.62545537 6.62112933 26.0854167 6 2
040000266590614 2622 4 6 201705 115 25.2891621 28.9606102 31.5846995 4.41142987 9.75409836 26.23375 5 2
040000266590614 2622 4 6 201705 115 27.8457172 34.8121778 28.9208036 2.97495832 5.44634312 24.53 6 2
040000266590614 2622 4 6 201705 115 28.7448095 34.8316855 25.4763862 4.50175203 6.44536677 21.1325 6 2
040000266590614 2622 4 6 201705 115 32.8574681 32.9940801 22.8233151 5.31193078 6.01320583 21.7775 6 2
040000266590614 2622 4 6 201705 115 28.3025956 38.7386157 22.6297814 3.9503643 6.37864299 21.7920833 6 2
040000266590614 2622 4 6 201705 115 29.7317735 40.5972338 18.64127 4.89431864 6.13540412 21.4704167 7 2
040000266590614 2622 4 6 201705 115 32.1603802 20.1389082 28.5607499 5.12082832 14.0191334 25.7004167 3 3
040000266590614 2622 4 6 201705 115 31.1471358 30.5374564 24.5874047 4.78985289 8.93815026 27.5279167 7 2
040000266590614 2622 4 6 201705 115 30.450646 24.6583349 29.6994536 5.59779337 9.59377219 28.5208333 5 2
040000266590614 2622 4 6 201705 115 21.7391598 34.7648074 29.6296039 5.96319194 7.90323701 27.8358333 6 2
040000266590614 2622 4 6 201705 115 26.9854281 26.5084244 31.4674408 4.55601093 10.4826958 28.02375 5 2
040000266590614 2622 4 6 201705 115 21.6168457 34.8737689 30.6593846 3.93697323 8.91302754 28.7841667 7 2
040000266590614 2622 4 6 201705 115 20.5168488 32.7971311 34.8827413 4.62090164 7.18237705 29.7029167 6 2
040000266590614 2622 4 6 201705 115 23.6317187 33.175284 27.6848314 7.4102953 8.09787055 30.6229167 6 2
040000266590614 2622 4 6 201705 116 31.412796 35.4269126 21.4241803 5.6010929 6.13501821 28.06125 6 2
040000266590614 2622 4 6 201705 116 31.5826541 24.0529391 28.3435985 6.61779121 9.40301704 26.5083333 5 2
040000266590614 2622 4 6 201705 116 28.3310565 27.0533674 31.1237304 4.56971072 8.92213501 28.3770833 5 2
040000266590614 2622 4 6 201705 116 23.8308288 29.606102 31.5084244 5.79918033 9.25546448 28.5825 7 2
040000266590614 2622 4 6 201705 116 24.9123406 32.3599727 28.2934882 5.10245902 9.33173953 24.49625 7 2
040000266590614 2622 4 6 201705 116 21.3078286 31.0456029 34.6576209 4.43689991 8.55204764 27.0183333 7 2
040000266590614 2622 4 6 201705 116 23.2547814 31.4947632 31.8977687 4.83492714 8.51775956 29.0904167 7 2
040000266590614 2622 4 6 201705 116 26.3490437 29.8816029 28.3743169 5.86748634 9.52755009 29.9720833 7 2
040000266590614 2622 4 6 201705 116 23.0239496 31.5466874 32.1735011 7.07939705 6.17646491 31.0633333 6 2
040000266590614 2622 4 6 201705 116 22.3588342 31.798725 33.9993169 5.428051 6.41507286 30.2895833 6 2
040000266590614 2622 4 6 201705 116 22.1129326 38.6224954 26.7679872 5.60336976 6.89321494 29.9883333 6 2
040000266590614 2622 4 6 201705 116 23.9073547 30.5272877 33.275582 5.10489025 7.18488546 27.71125 6 2
040000266590614 2622 4 6 201706 116 23.6748827 29.5017134 32.9409597 5.61942361 8.26302059 25.7483333 6 2
040000266590614 2622 4 6 201706 116 25.4178051 27.6297814 36.0985883 4.41712204 6.4367031 28.1566667 4 3
040000266590614 2622 4 6 201706 116 25.0136612 26.0974499 36.8271858 5.49863388 6.56306922 27.4491667 4 3
040000266590614 2622 4 6 201706 116 17.9690732 31.9248981 38.4382043 4.79106851 6.87675589 25.4525 6 2
040000266590614 2622 4 6 201706 116 20.627547 32.741618 35.1175867 3.18537557 8.32787271 28.4529167 7 2
040000266590614 2622 4 6 201706 116 17.9373707 33.2625382 38.3509694 4.55848075 5.89064092 28.0091667 6 2
040000266590614 2622 4 6 201706 116 25.0161696 42.1027446 23.3257888 3.81166836 5.74362863 27.8658333 5 2
040000266590614 2622 4 6 201706 116 27.1827244 26.7822273 33.6229585 5.48562872 6.92646105 27.7654167 4 3
040000266590614 2622 4 6 201706 116 22.2647688 27.5430675 35.760763 6.64742907 7.78397163 30.0754167 4 3
040000266590614 2622 4 6 201706 116 24.5759432 30.9814069 32.3032633 4.99677765 7.14260906 28.67 6 2
040000266590614 2622 4 6 201706 116 28.5416667 53.9583333 5.83333333 3.125 8.54166667 28.59625 5 2
040000266590614 2622 4 6 201706 116 7.69945355 43.2604736 36.6783983 4.70865364 7.6530209 25.716 4 3
040000266590614 2622 4 6 201706 116 11.1911874 31.2447902 43.6316029 6.43901855 7.49340094 21.8241667 5 2
040000266590614 2622 4 6 201706 116 26.5544133 29.0136612 31.0747893 7.86760211 5.48953413 24.806 4 3
040000266590614 2622 4 6 201706 116 22.5 27.3155738 28.9754098 13.7431694 7.46584699 24.9425 5 2
040000266590614 2622 4 6 201706 116 9.03483992 20.3389831 41.1346516 11.1346516 18.3568738 24.5633333 4 3
040000266590614 2622 4 6 201706 117 32.7185792 42.3315118 12.2176685 3.87067395 8.86156648 25.5533333 5 2
040000266590614 2622 4 6 201706 117 15.0212508 39.8427547 33.1588507 4.96367304 7.01347082 28.1133333 5 2
040000266590614 2622 4 6 201706 117 10.7923497 55.7581967 22.7288251 4.94877049 5.77185792 26.84625 4 3
040000266590614 2622 4 6 201707 117 14.9043716 35.6944444 34.5537341 3.5701275 11.2773224 22.27 6 2
040000266590614 2622 4 6 201707 117 22.1940817 27.7316847 38.989071 4.30610355 6.779059 22.203 4 3
040000266590614 2622 4 6 201707 117 32.0355191 41.2978142 14.7540984 4.10519126 7.80737705 15.465 7 2
040000266590614 2622 4 6 201707 118 8.47457627 68.6440678 17.7966102 3.38983051 1.69491525 24.945 5 2
040000266590614 2622 4 6 201707 118 20 44.5386064 25.3672316 3.36158192 6.73258004 26.2933333 5 2
040000266590614 2622 4 6 201708 118 26.6666667 13.3333333 13.3333333 33.3333333 13.3333333 24.81 5 2
040000266590614 2622 4 6 201708 119 15.6779661 38.700565 33.3333333 1.11111111 11.1770245 26.7566667 6 2
040000266590614 2622 4 4 201709 119 15 38.3333333 33.3333333 3.33333333 10 18.04 6 2
040000266590614 2622 4 4 201709 119 10 32.9065365 51.0755881 2.07650273 3.9413726 17.0325 5 2
040000266590614 2622 4 4 201709 119 11.0928962 47.5318761 27.4863388 7.22222222 6.66666667 16.8233333 4 3
040000266590614 2622 4 4 201709 119 10 48.3333333 30 3.33333333 8.33333333 19.68 5 2
040000266590614 2622 4 4 201709 119 16.3023679 39.8816415 32.6222948 5.94991664 5.24377914 16.23 5 2
040000266590614 2622 4 4 201709 119 24.3904557 36.1962524 26.2542836 7.20721034 5.95179795 16.67625 6 2
040000266590614 2622 4 4 201709 119 17.2752111 51.1624441 20.1639344 3.13959265 8.25881769 16.99 6 2
040000266590614 2622 4 4 201709 119 17.9166667 35 29.1666667 8.75 9.16666667 16.59 9 2
040000266590614 2622 4 4 201709 120 15.6908665 27.4004684 44.9453552 4.21545667 7.74785324 18.6 3 3
040000266590614 2622 4 4 201709 120 5.92349727 29.0601093 50.442623 4.61748634 9.95628415 18.31 4 3
040000284160314 2627 4 2 201607 118 20.7407407 23.8888889 21.2962963 25.7407407 8.33333333 27.49 6 2
040000284160314 2627 4 2 201607 118 8.22085996 21.3330092 37.3178892 14.8650474 18.2631943 28.3379167 3 3
040000284160314 2627 4 2 201607 118 16.2147086 18.0202641 13.2001366 43.9458106 8.61908015 28.5783333 6 2
040000284160314 2627 4 2 201608 118 10.8556582 22.6623522 30.9289617 22.660056 12.8929718 26.1645833 3 3
040000284160314 2627 4 2 201608 118 8.45514572 23.681694 37.6798725 13.2570583 16.9262295 27.39125 3 3
040000284160314 2627 4 2 201608 118 11.6598361 25.0364299 43.2399818 12.5443989 7.51935337 27.9808333 4 3
040000284160314 2627 4 2 201608 118 15.8151184 33.7295082 37.7857468 4.95218579 7.7174408 30.1466667 5 2
040000284160314 2627 4 2 201608 118 10.8003188 35.5919854 46.9706284 2.35541894 4.28164845 29.1291667 5 2
040000284160314 2627 4 2 201608 118 12.40551 29.511612 41.6222678 4.8098816 11.6507286 28.3441667 6 2
040000284160314 2627 4 2 201608 118 23.246137 23.2948581 16.7969112 31.4064285 5.25566515 27.3641667 6 2
040000284160314 2627 4 2 201608 118 17.0787796 18.2433971 22.3918488 38.0157104 4.27026412 28.5191667 5 2
040000284160314 2627 4 2 201608 118 15.5168488 22.0138889 45.9005009 10.1411658 6.42759563 25.86125 5 2
040000284160314 2627 4 2 201608 118 17.9028318 25.7242367 45.3482642 9.36369285 1.6609745 24.915 6 2
040000284160314 2627 4 2 201608 118 14.0459927 33.2707195 44.5252732 5.80714936 2.35086521 24.75 5 2
040000284160314 2627 4 2 201608 118 22.364893 27.0191951 40.7153607 6.4418357 3.45871538 24.9529167 4 3
040000284160314 2627 4 2 201608 118 21.9029399 25.6541941 44.0889638 5.93700797 2.41689435 27.0091667 4 3
040000284160314 2627 4 2 201608 118 18.8604281 24.6231785 49.1723588 4.85200364 2.49203097 26.00875 4 3
040000284160314 2627 4 2 201608 118 18.442623 25.5384791 47.6696266 6.21470856 2.13456284 25.2191667 4 3
040000284160314 2627 4 2 201608 118 13.1238616 23.6042805 51.6689435 8.28438069 3.3185337 25.115 3 3
040000284160314 2627 4 2 201608 118 18.8604281 26.5095628 45.5145719 6.21129326 2.9041439 25.8270833 4 3
040000284160314 2627 4 2 201608 118 14.1894353 41.1111111 35.6454918 4.21448087 4.83948087 26.3929167 5 2
040000284160314 2627 4 2 201608 118 24.3636157 31.5141166 35.0933515 5.86179417 3.16712204 27.2754167 6 2
040000284160314 2627 4 2 201608 118 25.366016 25.1136311 42.2455698 5.40657513 1.86820799 28.3341667 4 3
040000284160314 2627 4 2 201608 118 18.1443534 36.0040984 35.6625683 5.29713115 4.89184882 28.1629167 6 2
040000284160314 2627 4 2 201608 118 22.6042921 33.2418534 37.4518192 3.85928962 2.84274567 27.5320833 6 2
040000284160314 2627 4 2 201608 119 19.1427596 22.1106557 50.4178051 5.37454463 2.95423497 26.6654167 4 3
040000284160314 2627 4 2 201608 119 20.3779599 25.4451275 43.398224 7.9451275 2.83356102 27.6054167 4 3
040000284160314 2627 4 2 201608 119 29.6015483 24.2133424 37.1231785 5.95173042 3.11020036 28.0641667 4 3
040000284160314 2627 4 2 201608 119 14.5070969 17.8449839 48.3227208 12.7330508 6.59214751 28.3729167 4 3
040000284160314 2627 4 2 201608 119 16.5631464 29.6026867 37.9276458 8.74720215 7.15931895 30.27625 7 2
040000284160314 2627 4 2 201608 119 16.5668704 34.9363056 37.5092232 6.4371276 4.55047313 30.2245833 5 2
040000284160314 2627 4 2 201608 119 22.9273757 34.3105338 32.9751513 6.74151385 3.04542543 26.4620833 6 2
040000284160314 2627 4 2 201608 119 21.011064 21.6113465 36.0591291 18.8377752 2.48068522 25.8004167 5 2
040000284160314 2627 4 2 201608 119 11.7930328 25.7058288 41.8636157 17.9439891 2.6935337 27.1925 4 3
040000284160314 2627 4 1 201609 119 13.810337 40.026184 34.2953097 7.79371585 4.07445355 28.0520833 5 2
040000284160314 2627 4 1 201609 119 22.3497268 24.9647086 43.3936703 5.36429872 3.92759563 29.0591667 4 3
040000284160314 2627 4 1 201609 119 25.8548671 26.0734849 41.4448844 4.05257247 2.57419113 29.1425 4 3
040000284160314 2627 4 1 201609 119 17.4977231 37.431694 36.6837432 4.39776867 3.98907104 28.885 6 2
040000284160314 2627 4 1 201609 119 19.7244991 37.5614754 33.2103825 4.61407104 4.88957195 28.2066667 6 2
040000284160314 2627 4 1 201609 119 19.9556011 35.0853825 37.4203097 3.31967213 4.21903461 28.90875 6 2
040000284160314 2627 4 1 201609 119 18.071127 29.2435206 42.9315435 5.41174632 4.34206261 29.0791667 6 2
040000284160314 2627 4 1 201609 119 22.0533289 26.2568306 40.531359 6.03541493 5.12306659 30.6595833 4 3
040000284160314 2627 4 1 201609 119 22.0241348 39.1347905 26.0223133 6.60632969 6.21243169 30.7775 6 2
040000284160314 2627 4 1 201609 119 13.0384791 26.3570128 50.3734062 5.88911658 4.34198543 29.3533333 3 3
040000284160314 2627 4 1 201609 119 26.1794171 24.5969945 38.4574226 6.76229508 4.00387067 30.3720833 4 3
040000284160314 2627 4 1 201609 119 28.3720401 28.0612477 34.5093352 6.36270492 2.69467213 29.97375 4 3
040000284160314 2627 4 1 201609 119 26.4219035 28.2547814 35.3642987 6.36498179 3.59403461 30.13 4 3
040000284160314 2627 4 1 201609 119 20.9870219 32.9291894 36.8841075 6.36953552 2.83014572 29.3070833 6 2
040000284160314 2627 4 1 201609 119 22.130395 32.3452309 35.3315543 6.73653561 3.45628415 29.3833333 6 2
040000284160314 2627 4 1 201609 119 14.6983151 38.4130237 37.9155282 4.97153916 4.00159381 29.1595833 5 2
040000284160314 2627 4 1 201609 119 13.4153005 35.7035519 42.2529599 3.86953552 4.75865209 27.7354167 5 2
040000284160314 2627 4 1 201609 119 20.1673497 35.2140255 36.1908015 5.25273224 3.17509107 25.1075 6 2
040000284160314 2627 4 1 201609 119 18.6008652 32.885929 39.7757286 6.03142077 2.70605647 25.1645833 6 2
040000284160314 2627 4 1 201609 119 24.0033497 21.6829135 31.2354126 12.4611582 10.617166 26.5566667 7 2
040000284160314 2627 4 1 201609 119 24.4239526 22.7163024 39.3362933 7.5239071 5.99954463 27.3233333 4 3
040000284160314 2627 4 1 201609 120 29.1564208 29.4159836 33.7773224 4.61407104 3.03620219 27.5416667 6 2
040000284160314 2627 4 1 201609 120 25.0967668 28.3549636 37.0047814 5.05122951 4.49225865 26.1483333 4 3
040000284160314 2627 4 1 201609 120 25.5661295 29.2675049 32.4467059 7.7251204 4.99453938 27.6695833 6 2
040000284160314 2627 4 1 201609 120 21.1323747 29.1325137 37.3936047 8.04718132 4.29432558 26.83625 4 3
040000284160314 2627 4 1 201609 120 26.4487435 27.540424 32.0357507 6.99169908 6.98338273 27.0808333 4 3
040000284160314 2627 4 1 201609 120 25.4490445 32.2294773 32.3604358 6.29850885 3.66253357 25.225 6 2
040000284160314 2627 4 1 201609 120 28.458561 28.3469945 34.0004554 6.16006375 3.03392532 25.5404167 4 3
040000284160314 2627 4 1 201609 120 18.2456932 40.935117 31.3858595 4.2715955 5.16173474 28.8641667 6 2
040000284160314 2627 4 1 201609 120 20.2864414 30.8339122 39.1560542 4.3455165 5.3780757 27.1908333 6 2
040000284160314 2627 4 1 201610 120 19.7324681 29.6026867 42.1083789 5.10815118 3.44831512 25.2141667 6 2
040000284160314 2627 4 1 201610 120 21.1595428 36.5774636 33.3567581 5.30749282 3.59874271 27.9183333 6 2
040000284160314 2627 4 1 201610 120 22.6719035 31.6256831 35.7855191 4.75068306 5.16621129 22.6745833 6 2
040000284160314 2627 4 1 201610 120 18.9947632 31.4332878 39.81102 4.25887978 5.50204918 18.9370833 6 2
040000284160314 2627 4 1 201610 120 21.5915301 30.1058743 38.4255464 4.41939891 5.45765027 14.6508333 6 2
040000284160314 2627 4 1 201610 120 25.1058743 32.2597905 34.8964026 3.17395264 4.56397996 19.6054167 6 2
040000284160314 2627 4 1 201610 120 27.1709927 33.2513661 31.4822404 2.77094718 5.32445355 20.0654167 6 2
040000284160314 2627 4 1 201610 120 28.6680328 31.7679872 30.4508197 4.41598361 4.69717668 20.27 6 2
040000284160314 2627 4 1 201610 120 24.9499089 35.7126594 29.5878871 3.80350638 5.94603825 21.495 6 2
040000284160314 2627 4 1 201610 120 24.3010018 29.4637978 38.7659381 3.45856102 4.01070128 19.2191667 6 2
040000284160314 2627 4 1 201610 120 22.1789617 34.2235883 34.8315118 3.03620219 5.72973588 17.45125 6 2
040000284160314 2627 4 1 201610 120 25.7181779 33.8575916 31.1094131 3.24347427 6.07134312 16.5533333 6 2
040000284160314 2627 4 1 201610 120 27.996357 34.2406648 28.2673042 3.99134791 5.50432605 18.6983333 6 2
040000284160314 2627 4 1 201610 120 33.5799682 27.1592418 28.1506244 5.38262943 5.7275362 18.16625 4 3
040000284160314 2627 4 1 201610 120 27.5011384 39.8872951 26.1099727 3.3253643 3.17622951 16.7283333 6 2
040000284160314 2627 4 1 201610 120 26.9594067 35.8118657 27.4160812 4.18423107 5.6284153 18.187619 6 2
040000284160314 2627 4 1 201610 120 28.9355647 35.4007286 26.2511384 5.15141166 4.26115665 24.53375 6 2
040000284160314 2627 4 1 201610 120 22.5022769 36.1168033 29.0198087 6.97632058 5.38479053 25.4908333 6 2
040000284160314 2627 4 1 201610 120 27.5557832 37.6559654 26.3843352 4.47518215 3.92873406 23.9008333 6 2
040000284160314 2627 4 1 201610 120 25.2254098 35.4906648 31.045082 4.9863388 3.25250455 23.2679167 6 2
040000284160314 2627 4 1 201610 120 21.1486794 33.8399362 34.1530055 6.04735883 4.81102004 22.745 6 2
040000284160314 2627 4 1 201610 121 28.2001366 35.5191257 28.2092441 3.44376138 4.62773224 22.5129167 6 2
040000284160314 2627 4 1 201610 121 31.7270036 38.048725 21.1725865 4.768898 4.28278689 22.4833333 6 2
040000284160314 2627 4 1 201610 121 22.5956284 30.9096084 36.7600182 5.30737705 4.42736794 21.9995833 6 2
040000284160314 2627 4 1 201610 121 32.542122 30.2584244 27.0537341 4.83378871 5.31193078 18.6620833 6 2
040000284160314 2627 4 1 201610 121 30.6420765 34.0209472 25.4041439 4.97153916 4.96129326 23.0516667 6 2
040000284160314 2627 4 1 201610 121 29.083561 33.7249545 29.9328324 3.38797814 3.87067395 23.7645833 6 2
040000284160314 2627 4 1 201610 121 22.5068306 35.5817395 32.9257741 3.65551002 5.33014572 15.1516667 6 2
040000284160314 2627 4 1 201610 121 25.6807832 34.1347905 29.9020947 4.96470856 5.31762295 18.1441667 6 2
040000284160314 2627 4 1 201610 121 22.6388889 34.7540984 32.3770492 4.9760929 5.25387067 21.08125 6 2
040000284160314 2627 4 3 201611 121 18.8467668 35.1058743 36.4628871 4.27140255 5.31306922 21.2583333 6 2
040000284160314 2627 4 3 201611 121 21.4822404 34.7461293 31.8795537 5.84130237 6.05077413 12.1820833 6 2
040000284160314 2627 4 3 201611 121 23.4574226 34.9624317 31.7873406 4.82468124 4.96812386 11.0879167 6 2
040000284160314 2627 4 3 201611 121 27.1618852 31.292122 28.0510018 6.88410747 6.61088342 10.5354167 6 2
040000284160314 2627 4 3 201611 121 19.8053279 25.0113843 35.8538251 9.90778689 9.42167577 11.1829167 7 2
040000284160314 2627 4 3 201611 121 26.026867 30.0626138 35.8447177 3.72040073 4.34540073 17.8870833 6 2
040000284160314 2627 4 3 201611 121 22.2188069 33.1637067 35.4371585 3.79212204 5.38820583 14.21125 6 2
040000284160314 2627 4 3 201611 121 28.0840164 32.2438525 27.5990437 5.24590164 6.82718579 11.3120833 6 2
040000284160314 2627 4 3 201611 121 25.4997723 29.7142532 36.4822404 3.73406193 4.56967213 14.235 6 2
040000284160314 2627 4 3 201611 121 27.8608834 30.2709472 31.9785974 3.84790528 6.04166667 9.33458333 6 2
040000284160314 2627 4 3 201611 121 26.7714026 30.3107923 31.3843352 5.59198543 5.94148452 9.27541667 6 2
040000284160314 2627 4 3 201611 121 23.2069672 33.0601093 31.1794171 5.76161202 6.79189435 15.38125 6 2
040000284160314 2627 4 3 201611 121 17.757286 33.7693534 35.8515483 5.8595173 6.76229508 16.1220833 6 2
040000284160314 2627 4 3 201611 121 20.0478142 34.7188069 35.4997723 5.44626594 4.28734062 9.53958333 6 2
040000284160314 2627 4 3 201611 121 24.7825592 30.787796 32.8426685 5.17418033 6.41279599 8.87708333 6 2
040000284160314 2627 4 3 201611 121 23.7444622 31.1270492 31.9305131 5.38824442 7.8097311 20.7829167 6 2
040000284160314 2627 4 3 201611 121 20.1906973 37.1100962 30.9126185 5.44080532 6.34578278 24.4354167 6 2
040000284160314 2627 4 3 201611 121 26.2864299 30.8663479 31.3456284 5.02846084 6.47313297 20.6116667 6 2
040000284160314 2627 4 3 201611 121 23.2525046 24.7438525 41.995674 4.06876138 5.93920765 20.3966667 4 3
040000284160314 2627 4 3 201611 121 25.727459 36.515255 27.9052823 3.44148452 6.41051913 19.2595833 6 2
040000284160314 2627 4 3 201611 121 25.843367 28.536592 33.0367811 5.6626069 6.92065311 21.4966667 4 3
040000284160314 2627 4 3 201611 122 26.2776896 31.3013764 29.7972854 4.79882778 7.82482079 23.2141667 6 2
040000284160314 2627 4 3 201611 122 23.2752732 31.2488616 33.2661658 5.92782332 6.28187614 20.8379167 6 2
040000284160314 2627 4 3 201611 122 21.5050091 34.992031 33.9879326 4.48201275 5.03301457 20.0275 6 2
040000284160314 2627 4 3 201611 122 22.5984841 34.9018825 31.7139599 4.21679633 6.56887716 18.9258333 6 2
040000284160314 2627 4 3 201611 122 23.4881603 31.8089709 32.9781421 5.8595173 5.86520947 13.2004167 6 2
040000284160314 2627 4 3 201611 122 21.1577869 34.8349271 32.4795082 4.28051002 7.24726776 17.92625 6 2
040000284160314 2627 4 3 201611 122 24.6357013 42.859745 23.5063752 4.43078324 4.56739526 16.0558333 5 2
040000375026314 2632 4 2 201607 115 9.48232148 22.9900667 25.720995 30.9942191 10.8123977 27.8604167 5 2
040000375026314 2632 4 2 201607 115 13.0168488 29.7654827 31.3631487 10.4193294 15.4351903 28.6470833 6 2
040000375026314 2632 4 2 201607 115 8.55453675 27.7180004 23.1033698 32.7367942 7.88729894 29.0741667 4 3
040000375026314 2632 4 2 201607 115 5.68242336 19.2146352 37.8748534 30.7045167 6.52357136 28.2520833 4 3
040000375026314 2632 4 2 201608 115 13.3082878 27.4760929 32.9098361 13.6441257 12.6616576 26.2054167 3 3
040000375026314 2632 4 2 201608 115 14.3915941 31.2497877 40.6028681 6.41208206 7.34366799 26.8525 5 2
040000375026314 2632 4 2 201608 115 13.052449 33.5647441 26.0393319 21.5108556 5.8326194 27.4404167 6 2
040000375026314 2632 4 2 201608 115 16.9319217 34.2918944 35.4291894 2.89959016 10.4474044 29.5654167 7 2
040000375026314 2632 4 2 201608 115 19.0337787 34.3052661 37.4094656 3.17866074 6.07282887 28.2208333 6 2
040000375026314 2632 4 2 201608 115 19.332878 37.1448087 34.7802823 3.43693078 5.30510018 27.3441667 6 2
040000375026314 2632 4 2 201608 115 12.4609503 28.5243592 43.8101359 12.7974984 2.40705615 26.7891667 4 3
040000375026314 2632 4 2 201608 115 6.51070128 29.1222678 37.8506375 21.6928506 4.82354281 27.3945833 4 3
040000375026314 2632 4 2 201608 115 9.4711301 21.4939528 43.1363264 20.4025617 5.49602899 23.8258333 4 3
040000375026314 2632 4 2 201608 115 8.2851911 36.3688602 38.7335217 13.6964357 2.91599132 23.08 6 2
040000375026314 2632 4 2 201608 115 7.57336143 32.5664536 52.6395063 4.23885107 2.98182751 21.705 5 2
040000375026314 2632 4 2 201608 115 12.1095173 32.7106102 43.03051 6.76798725 5.38137523 24.1354167 5 2
040000375026314 2632 4 2 201608 115 17.1289093 30.0637523 40.2679371 7.61419067 4.92521071 26.1829167 6 2
040000375026314 2632 4 2 201608 115 21.4313414 23.9844071 40.5079617 9.21822669 4.85806305 23.4258333 6 2
040000375026314 2632 4 2 201608 115 23.0516193 19.0779074 38.0555749 14.5085826 5.3063158 22.0079167 5 2
040000375026314 2632 4 2 201608 115 16.1748634 33.0532787 41.0689891 7.77663934 1.92622951 23.6733333 5 2
040000375026314 2632 4 2 201608 115 10.5304135 32.6338528 48.4616676 6.16409651 2.20996959 24.14625 5 2
040000375026314 2632 4 2 201608 115 17.7356557 40.9494536 33.3094262 4.41598361 3.58948087 24.8429167 6 2
040000375026314 2632 4 2 201608 115 11.7315574 40.8117031 38.458561 5.61020036 3.38797814 26.9325 5 2
040000375026314 2632 4 2 201608 115 7.73210537 36.4136836 47.9625127 6.29561452 1.59608379 27.9329167 5 2
040000375026314 2632 4 2 201608 115 12.6309199 39.9328324 39.8588342 4.40687614 3.17053734 26.5525 5 2
040000375026314 2632 4 2 201608 115 15.8811475 41.6712204 36.3604281 4.35906193 1.72814208 25.99125 5 2
040000375026314 2632 4 2 201608 116 11.7144809 28.7784608 51.8158015 4.71539162 2.97586521 27.72375 3 3
040000375026314 2632 4 2 201608 116 5.3870674 34.7677596 53.7704918 4.42053734 1.6541439 27.8820833 5 2
040000375026314 2632 4 2 201608 116 14.5280132 34.5708106 42.7266833 4.85823608 3.31625683 27.965 5 2
040000375026314 2632 4 2 201608 116 11.3342441 35.4052823 44.8850182 5.6079235 2.76753188 28.7183333 5 2
040000375026314 2632 4 2 201608 116 15.1727525 32.6494821 44.8274984 4.71809299 2.63217406 29.19375 5 2
040000375026314 2632 4 2 201608 116 10.8913934 32.7880237 36.079235 10.0523679 10.18898 26.2345833 8 2
040000375026314 2632 4 2 201608 116 8.71760288 32.2199839 47.2772915 7.61909172 4.16602992 24.57375 5 2
040000375026314 2632 4 2 201608 116 14.5434882 37.5273224 41.3023679 4.00500911 2.62181239 27.2479167 5 2
040000375026314 2632 4 1 201609 116 21.1372951 40.7320128 26.8374317 6.41051913 4.88274135 27.425 6 2
040000375026314 2632 4 1 201609 116 16.4321494 33.9264572 38.5507741 6.19421676 4.89640255 27.31625 5 2
040000375026314 2632 4 1 201609 116 24.3963408 27.1529707 35.4500671 6.35861428 6.64200704 26.9516667 4 3
040000375026314 2632 4 1 201609 116 25.1354736 31.9945355 32.3497268 5.56693989 4.95332423 26.2995833 6 2
040000375026314 2632 4 1 201609 116 19.1666667 38.2251821 29.9669854 6.80327869 5.83788707 27.5495833 6 2
040000375026314 2632 4 1 201609 116 17.3403149 37.9799621 35.6472713 5.4195168 3.61293485 28.6166667 6 2
040000375026314 2632 4 1 201609 116 21.1418488 29.5662568 41.5061475 4.27254098 3.51320583 28.6633333 6 2
040000375026314 2632 4 1 201609 116 17.9182682 28.7140718 45.4657158 4.43537557 3.46656865 29.54375 4 3
040000375026314 2632 4 1 201609 116 24.1830871 40.4826958 24.7327769 6.19566392 4.4057763 30.4720833 6 2
040000375026314 2632 4 1 201609 116 11.0963115 27.1948998 51.9922587 5.37568306 4.34084699 28.3758333 3 3
040000375026314 2632 4 1 201609 116 10.6022313 23.9344262 54.7916667 6.92395264 3.74772313 28.9575 3 3
040000375026314 2632 4 1 201609 116 19.8155738 33.364071 36.5846995 6.64275956 3.59289617 29.4591667 6 2
040000375026314 2632 4 1 201609 116 13.2969035 36.583561 41.1930783 5.33469945 3.59175774 29.0479167 5 2
040000375026314 2632 4 1 201609 116 7.51821494 31.4822404 49.340847 7.38046448 4.27823315 28.0816667 5 2
040000375026314 2632 4 1 201609 116 19.2652666 38.3234733 32.0868644 4.50406749 5.82032818 28.5975 6 2
040000375026314 2632 4 1 201609 116 14.7853377 31.943306 42.2723326 6.43602775 4.56299589 28.3129167 5 2
040000375026314 2632 4 1 201609 116 16.8533698 29.4535519 45.727459 5.13205829 2.83356102 27.91625 6 2
040000375026314 2632 4 1 201609 116 13.159153 33.2695811 45.1320583 4.84403461 3.59517304 25.3108333 5 2
040000375026314 2632 4 1 201609 116 11.9073006 35.3806227 47.3073153 3.74606372 1.65869763 25.2916667 5 2
040000375026314 2632 4 1 201609 116 10.9039162 32.8586066 49.5947177 4.29303279 2.34972678 25.3133333 5 2
040000375026314 2632 4 1 201609 116 11.2130106 36.8515367 44.8007741 4.15759779 2.97708082 25.73125 5 2
040000375026314 2632 4 1 201609 117 10.2935036 37.8904827 44.7538089 3.53632182 3.52588296 24.6004167 5 2
040000375026314 2632 4 1 201609 117 17.7421583 33.2069672 36.0582994 6.22647881 6.76609629 24.8883333 6 2
040000375026314 2632 4 1 201609 117 16.1802661 29.0138271 38.8551218 7.04124988 8.90953506 23.7895833 4 3
040000375026314 2632 4 1 201609 117 15.3924259 29.6181828 32.2402255 10.5382114 12.2109543 24.08875 8 2
040000375026314 2632 4 1 201609 117 19.0029159 36.0097171 28.334839 9.71113168 6.94139638 21.5979167 8 2
040000375026314 2632 4 1 201609 117 19.5161658 37.3098816 36.5630692 4.26343352 2.34744991 25.6120833 6 2
040000375026314 2632 4 1 201609 117 16.0917577 31.4822404 47.1687158 3.45969945 1.79758652 24.5008333 5 2
040000375026314 2632 4 1 201609 117 22.0070583 42.0389344 29.5992714 2.90300546 3.45173042 28.5529167 5 2
040000375026314 2632 4 1 201609 117 11.8579235 33.0623862 48.5712659 3.60086521 2.9075592 25.995 5 2
040000375026314 2632 4 1 201610 117 11.515255 35.2675319 46.9398907 3.51434426 2.76297814 23.7716667 5 2
040000375026314 2632 4 1 201610 117 23.3572404 36.8693078 30.2868852 4.88160291 4.60496357 26.76125 6 2
040000375026314 2632 4 1 201610 117 23.6418488 43.0680783 23.5667122 5.92896175 3.79439891 25.8766667 5 2
040000375026314 2632 4 1 201610 117 22.561186 32.3838798 34.0617571 5.73895912 5.25421799 22.6229167 6 2
040000375026314 2632 4 1 201610 117 26.2978142 35.7399818 29.1336521 4.82809654 4.00045537 19.8591667 6 2
040000375026314 2632 4 1 201610 117 20.4417122 37.7925774 34.7313297 3.58834244 3.44603825 21.3566667 6 2
040000375026314 2632 4 1 201610 117 20.2254098 36.7930328 35.0956284 4.63342441 3.25250455 22.6566667 6 2
040000375026314 2632 4 1 201610 117 20.8629326 38.3094262 31.3797814 4.20309654 5.24476321 23.5420833 6 2
040000375026314 2632 4 1 201610 117 20.9460383 43.0168488 26.1828324 5.6523224 4.20195811 23.6845833 5 2
040000375026314 2632 4 1 201610 117 19.417122 39.3624772 30.1935337 5.856102 5.17076503 22.52375 6 2
040000375026314 2632 4 1 201610 117 22.1231785 33.2741348 33.7033242 4.61748634 6.28187614 20.4254167 6 2
040000375026314 2632 4 1 201610 117 18.6457272 37.4047575 35.0524258 4.69611543 4.20097404 20.5045833 6 2
040000375026314 2632 4 1 201610 117 21.0928962 32.7538707 31.43898 8.1557377 6.55851548 18.275 6 2
040000375026314 2632 4 1 201610 117 15.7559199 38.5985883 36.8590619 3.5701275 5.21630237 19.5558333 5 2
040000375026314 2632 4 1 201610 117 25.5316485 39.0653461 26.5107013 5.09904372 3.79326047 16.505 6 2
040000375026314 2632 4 1 201610 117 20.2276867 40.4957065 30.0221181 4.66822795 4.58626073 16.522381 6 2
040000375026314 2632 4 1 201610 117 14.9089253 44.0892532 37.6958106 1.6575592 1.64845173 14.5366667 4 3
040000375026314 2632 4 1 201610 117 17.2533844 34.0397796 32.4351479 8.45819441 7.81349372 21.66625 8 2
040000375026314 2632 4 1 201610 117 18.5837887 45.1468579 27.2643443 4.53779599 4.46721311 23.2304167 5 2
040000375026314 2632 4 1 201610 117 15.8745678 39.6775339 35.4986339 4.05969251 4.88957195 21.7154167 5 2
040000375026314 2632 4 1 201610 117 21.5084244 35.4610656 26.9797359 8.34016393 7.7106102 21.725 8 2
040000375026314 2632 4 1 201610 118 22.114071 37.0434882 30.6477687 5.44626594 4.74840619 21.6208333 6 2
040000375026314 2632 4 1 201610 118 23.2103825 38.7750455 27.8153461 5.24134791 4.95787796 21.1404167 6 2
040000375026314 2632 4 1 201610 118 19.6334244 38.9458106 31.0029599 5.45309654 4.96470856 21.87625 6 2
040000375026314 2632 4 1 201610 118 17.9326047 41.609745 29.3158015 5.91074681 5.231102 23.74625 6 2
040000375026314 2632 4 1 201610 118 20.2424863 33.946949 34.5810565 5.92554645 5.30396175 19.2395833 6 2
040000375026314 2632 4 1 201610 118 21.284153 33.1614299 34.8929872 5.15938069 5.50204918 22.0145833 6 2
040000375026314 2632 4 1 201610 118 26.3740893 35.7217668 26.0849271 5.04439891 6.77481785 23.4154167 6 2
040000375026314 2632 4 1 201610 118 20.5134335 35.4997723 35.5760474 4.26457195 4.14617486 20.4304167 6 2
040000375026314 2632 4 1 201610 118 18.3868397 37.473816 34.3510929 4.27254098 5.51571038 20.2454167 6 2
040000375026314 2632 4 1 201610 118 23.6748634 41.0883424 26.2272313 4.13251366 4.87704918 22.5166667 6 2
040000375026314 2632 4 3 201611 118 20.8390255 37.431694 30.2106102 5.17076503 6.34790528 21.9404167 6 2
040000375026314 2632 4 3 201611 118 28.3686248 32.7868852 27.8449454 5.08424408 5.91530055 17.7758333 6 2
040000375026314 2632 4 3 201611 118 21.9030649 38.9593728 26.9945355 7.68234735 4.4606795 14.6556522 6 2
040000375026314 2632 4 3 201611 118 27.3531421 38.2821038 24.5184426 4.67896175 5.16734973 16.61 6 2
040000375026314 2632 4 3 201611 118 23.03051 34.8224044 30.6705373 6.18624772 5.29030055 18.0575 6 2
040000375026314 2632 4 3 201611 118 23.167122 38.6281876 26.507286 6.27163024 5.42577413 19.1129167 6 2
040000375026314 2632 4 3 201611 118 24.023224 36.1714481 29.5161658 4.55373406 5.73542805 17.4645833 6 2
040000375026314 2632 4 3 201611 118 20.8583789 36.0849271 29.9931694 7.15163934 5.91188525 14.84625 6 2
040000375026314 2632 4 3 201611 118 22.3212659 38.2354281 30.1377505 4.41142987 4.89412568 16.3533333 6 2
040000375026314 2632 4 3 201611 118 23.1296888 33.9512905 31.4209001 5.40821524 6.08990537 13.9479167 6 2
040000375026314 2632 4 3 201611 118 23.7955373 36.43898 28.1113388 6.14298725 5.51115665 14.4920833 6 2
040000375026314 2632 4 3 201611 118 21.7930328 41.5505464 25.2937158 5.0307377 6.33196721 18.0975 6 2
040000375026314 2632 4 3 201611 118 19.5207195 38.8012295 29.3897996 5.80259563 6.48565574 18.2866667 6 2
040000375026314 2632 4 3 201611 118 19.2594972 35.3136867 34.8880669 4.96490152 5.57384767 15.2058333 6 2
040000375026314 2632 4 3 201611 118 23.2910376 41.1059978 24.7979763 5.37803711 5.42695116 14.82125 6 2
040000375026314 2632 4 3 201611 118 23.0010265 35.8327159 26.6794982 8.00671869 6.48004075 20.9258333 6 2
040000375026314 2632 4 3 201611 118 23.7822434 32.3143986 28.8277807 7.51270639 7.56287091 22.9616667 6 2
040000375026314 2632 4 3 201611 118 24.6960383 38.1876138 25.617031 6.30009107 5.19922587 22.0379167 6 2
040000375026314 2632 4 3 201611 118 21.35738 37.4962909 27.0632088 7.56522122 6.51789911 21.0529167 6 2
040000375026314 2632 4 3 201611 118 19.606102 36.189663 32.4100638 5.72176685 6.07240437 20.4304167 6 2
040000375026314 2632 4 3 201611 118 20.9682088 36.4040358 24.7260234 8.78477046 9.1169615 23.06625 9 2
040000375026314 2632 4 3 201611 119 19.4763206 37.182377 30.7069672 6.41962659 6.21470856 22.08 6 2
040000375026314 2632 4 3 201611 119 24.3203552 37.3964026 24.7643443 5.59084699 7.928051 21.8725 6 2
040000375026314 2632 4 3 201611 119 24.6801002 36.3729508 26.8545082 5.6352459 6.4571949 20.76875 6 2
040000375026314 2632 4 3 201611 119 27.3690801 37.6582423 22.8665756 5.88683971 6.2192623 20.2704167 6 2
040000375026314 2632 4 3 201611 119 23.2718579 34.4854281 28.9355647 6.6848816 6.62226776 17.0629167 6 2
040000375026314 2632 4 3 201611 119 24.5286885 36.3228597 26.4924863 6.32855191 6.32741348 18.3991667 6 2
040000375026314 2632 4 3 201611 119 39.7739692 47.9706905 7.72727273 2.41182315 2.11624441 18.0636364 4 3
276000940433143 3376 4 2 201607 103 21.1327799 21.2661117 36.1405946 7.55385369 13.90666 31.6641667 3 3
276000940433143 3376 4 2 201607 103 24.8998179 24.4626594 30.4303279 6.54599271 13.6612022 31.1041667 3 3
276000940433143 3376 4 2 201607 103 26.7467236 26.5951769 24.9835795 7.27414637 14.4003736 31.8341667 3 3
276000940433143 3376 4 2 201607 103 24.1154372 26.292122 32.6810109 5.93237705 10.9790528 31.3841667 5 2
276000940433143 3376 4 2 201608 103 24.6769787 27.2563503 31.4005284 5.32160965 11.3445329 30.5533333 5 2
276000940433143 3376 4 2 201608 103 31.0580267 30.9129913 25.6773903 4.33796076 8.01363083 30.2920833 6 2
276000940433143 3376 4 2 201608 103 32.8322103 20.003724 29.0967205 5.46384412 12.603501 29.9729167 3 3
276000940433143 3376 4 2 201608 103 18.442623 19.8098816 42.3554189 4.87818761 14.5138889 31.0470833 3 3
276000940433143 3376 4 2 201608 103 27.9181524 39.4767065 27.5430482 1.87067781 3.19141505 31.2408333 6 2
276000940433143 3376 4 2 201608 103 35.2064424 30.2900497 26.2720161 2.54781421 5.68367756 29.8970833 6 2
276000940433143 3376 4 2 201608 103 31.2932605 27.620674 27.2290528 4.89071038 8.96630237 30.3 5 2
276000940433143 3376 4 2 201608 103 24.4165046 33.1626455 27.5752138 5.86410963 8.9815265 30.8783333 7 2
276000940433143 3376 4 2 201608 103 29.7795684 34.9086745 23.011504 7.9524212 4.34783196 29.6325 6 2
276000940433143 3376 4 2 201608 103 33.1721775 36.6417176 20.1872048 6.41393443 3.58496573 29.2625 7 2
276000940433143 3376 4 2 201608 103 30.2766393 36.3194444 22.6263661 6.10883424 4.66871585 29.0933333 6 2
276000940433143 3376 4 2 201608 103 34.4364754 33.2832423 21.1680328 6.42418033 4.68806922 29.65375 6 2
276000940433143 3376 4 2 201608 103 33.4824681 33.852459 19.973816 8.5564663 4.13479053 31.66 9 1
276000940433143 3376 4 2 201608 103 32.7037796 34.1325137 22.7800546 6.4674408 3.91621129 30.5091667 6 2
276000940433143 3376 4 2 201608 103 32.1618852 30.5532787 18.9025501 12.5091075 5.87317851 30.20375 8 1
276000940433143 3376 4 2 201608 103 40.3392532 30.7789587 14.9237442 9.05446343 4.90358047 30.5020833 9 1
276000940433143 3376 4 2 201608 103 43.4688069 31.7008197 15.3984517 5.78210383 3.64981785 30.5916667 5 2
276000940433143 3376 4 2 201608 103 32.9628986 33.0066415 21.9259787 7.19183184 4.91264935 29.5441667 6 2
276000940433143 3376 4 2 201608 103 40.8595173 31.1862477 17.2677596 6.75546448 3.93101093 30.84625 7 2
276000940433143 3376 4 2 201608 103 29.2150211 25.6388156 24.3288645 11.8232881 8.99401068 30.8141667 7 2
276000940433143 3376 4 2 201608 103 32.7538707 38.1147541 19.0528233 5.17531876 4.90323315 30.8383333 7 2
276000940433143 3376 4 2 201608 104 27.7675319 36.2181239 25.8128415 5.17076503 5.0307377 30.2441667 6 2
276000940433143 3376 4 2 201608 104 29.8918488 38.5974499 21.8522313 4.51844262 5.14002732 30.60375 6 2
276000940433143 3376 4 2 201608 104 32.5831056 31.4184882 25.385929 5.65687614 4.95560109 31.1220833 6 2
276000940433143 3376 4 2 201608 104 33.5982603 36.0022074 19.9355338 5.96927001 4.49472847 31.4054167 7 2
276000940433143 3376 4 2 201608 104 32.0699616 32.1961154 21.0798717 9.46798493 5.18606635 31.3154167 8 2
276000940433143 3376 4 2 201608 104 36.3957195 30.4519581 21.5380237 7.0821949 4.53210383 32.2120833 6 2
276000940433143 3376 4 2 201608 104 29.4478597 33.6725865 24.3226321 6.21243169 6.34448998 32.2679167 6 2
276000940433143 3376 4 2 201608 104 26.293357 27.9026774 20.1714018 14.8231569 10.8094069 30.7791667 7 2
276000940433143 3376 4 2 201608 104 29.0499097 28.7492861 21.734992 9.47639776 10.9894145 29.59125 7 2
276000940433143 3376 4 2 201608 104 32.8396198 32.6975279 23.2422587 6.71691211 4.50368158 30.8733333 6 2
276000940433143 3376 4 1 201609 104 27.6992259 34.340847 26.5881148 6.26935337 5.10245902 31.0025 6 2
276000940433143 3376 4 1 201609 104 26.4055602 36.8311414 24.998109 6.15703436 5.60815504 30.6725 6 2
276000940433143 3376 4 1 201609 104 31.6521241 31.5688348 23.5259857 6.9333539 6.31970151 31.35 6 2
276000940433143 3376 4 1 201609 104 31.0906193 37.1163479 21.4571949 4.89298725 5.44285064 30.8904167 6 2
276000940433143 3376 4 1 201609 104 33.2413406 35.5364593 19.9387449 6.05099448 5.23246078 30.2483333 7 2
276000940433143 3376 4 1 201609 104 29.3294627 35.3278689 21.2636612 7.38160291 6.69740437 29.9825 6 2
276000940433143 3376 4 1 201609 104 26.2613843 34.2372495 23.8000911 8.37090164 7.33037341 30.1416667 8 2
276000940433143 3376 4 1 201609 104 28.5989743 29.987593 27.3210923 8.18811553 5.90422494 31.25 6 2
276000940433143 3376 4 1 201609 104 24.8428962 39.2030965 22.1391166 7.87568306 5.93920765 32.24875 6 2
276000940433143 3376 4 1 201609 104 28.1777924 32.4752632 25.2763885 7.24427696 6.8262789 30.9420833 6 2
276000940433143 3376 4 1 201609 104 35.9073315 29.4250911 22.5910747 6.73155738 5.34494536 31.9516667 6 2
276000940433143 3376 4 1 201609 104 27.9913402 35.8512588 21.2872789 8.84852274 6.02159936 32.62125 8 2
276000940433143 3376 4 1 201609 104 26.7292805 30.625 31.8784153 6.48679417 4.28051002 32.06375 6 2
276000940433143 3376 4 1 201609 104 26.535674 37.527371 24.0411228 6.57066043 5.32517184 31.4791667 6 2
276000940433143 3376 4 1 201609 104 26.7312733 36.584104 23.3383854 7.65297326 5.69326409 30.395 6 2
276000940433143 3376 4 1 201609 104 35.93531 32.756572 19.1580995 7.73380337 4.41621515 30.3066667 7 2
276000940433143 3376 4 1 201609 104 32.4886157 29.4603825 24.5958561 7.66165756 5.79348816 28.9829167 6 2
276000940433143 3376 4 1 201609 104 33.4858834 38.3538251 19.0482696 5.11156648 4.00045537 27.28625 7 2
276000940433143 3376 4 1 201609 104 41.4966928 25.3221188 20.1359753 6.84370273 6.20151045 25.3420833 5 2
276000940433143 3376 4 1 201609 104 34.5480419 28.0054645 24.6653005 7.95081967 4.83037341 27.7475 4 3
276000940433143 3376 4 1 201609 105 31.9820128 34.6812386 21.9239526 6.29439891 5.11839709 27.0220833 6 2
276000940433143 3376 4 1 201609 105 30.7786885 29.4831512 26.9831512 7.37704918 5.37795993 26.20125 6 2
276000940433143 3376 4 1 201609 105 30.3680806 30.210726 21.8460568 10.1331002 7.44203637 27.8916667 8 2
276000940433143 3376 4 1 201609 105 27.156579 28.4278233 18.4710838 15.0356195 10.9088944 28.23625 7 2
276000940433143 3376 4 1 201609 105 40.4764441 29.1280757 19.4610772 6.77531953 4.15908354 27.86125 5 2
276000940433143 3376 4 1 201609 105 37.2834468 31.3347458 21.4950719 6.01351456 3.87322096 28.45125 6 2
276000940433143 3376 4 1 201609 105 34.380986 34.1305306 21.4483078 6.46990129 3.5702744 28.1254167 6 2
276000940433143 3376 4 1 201609 105 32.1721311 37.2677596 20.3221767 5.91074681 4.32718579 29.1445833 7 2
276000940433143 3376 4 1 201609 105 42.0582878 29.7848361 17.3155738 7.41234062 3.42896175 30.2829167 5 2
276000940433143 3376 4 1 201609 105 37.6001821 34.0038707 20.4599271 4.75751366 3.17850638 29.4941667 7 2
276000940433143 3376 4 1 201610 105 31.5201947 36.4356033 21.7985513 4.98672471 5.25892609 28.17375 6 2
276000940433143 3376 4 1 201610 105 29.742714 38.442623 21.0063752 6.19307832 4.61520947 29.5570833 6 2
276000940433143 3376 4 1 201610 105 31.3228597 39.0983607 21.1600638 3.73064663 4.68806922 28.39875 6 2
276000940433143 3376 4 1 201610 105 24.923494 30.5482681 33.6252759 5.5916406 5.31132142 25.9258333 6 2
276000940433143 3376 4 1 201610 105 30.5441712 36.3957195 25.1252277 2.75728597 5.17759563 24.0983333 6 2
276000940433143 3376 4 1 201610 105 29.8280965 35.4451275 28.3674863 3.24908925 3.11020036 24.23 6 2
276000940433143 3376 4 1 201610 105 29.6174863 35.8310565 27.526184 3.30714936 3.71812386 25.1841667 6 2
276000940433143 3376 4 1 201610 105 26.7934187 34.0868798 30.1107368 4.01662499 4.99233969 26.5270833 6 2
276000940433143 3376 4 1 201610 105 31.943306 34.4592441 23.1261384 4.61065574 5.86065574 27.8829167 6 2
276000940433143 3376 4 1 201610 105 27.1835155 36.3945811 28.090847 2.8870674 5.44398907 25.65375 6 2
276000940433143 3376 4 1 201610 105 29.6641621 34.0334699 28.3936703 3.37204007 4.53665756 23.7616667 6 2
276000940433143 3376 4 1 201610 105 26.2932605 34.9897541 29.6732696 4.69262295 4.3510929 23.2629167 6 2
276000940433143 3376 4 1 201610 105 32.2319857 37.1784408 19.6476645 5.96004677 4.98186225 22.8208333 7 2
276000940433143 3376 4 1 201610 105 38.2752732 30.3813752 23.1648452 4.32718579 3.85132058 21.5166667 6 2
276000940433143 3376 4 1 201610 105 33.9606102 37.6559654 18.7534153 4.98861566 4.64139344 19.4279167 7 2
276000940433143 3376 4 1 201610 105 29.0411137 34.8568826 24.4704658 5.65443664 5.97710122 17.1566667 6 2
276000940433143 3376 4 1 201610 105 23.2695811 43.0692168 17.6593807 6.61202186 9.38979964 22.76 7 2
276000940433143 3376 4 1 201610 105 39.3727231 36.1976321 16.0132058 4.55259563 3.86384335 25.3283333 7 2
276000940433143 3376 4 1 201610 105 29.7988278 36.622635 19.1880398 7.51513015 6.87536724 26.1925 7 2
276000940433143 3376 4 1 201610 105 43.1193078 31.1190801 17.9041439 3.36634791 4.49112022 22.4283333 5 2
276000940433143 3376 4 1 201610 106 34.9977231 31.8613388 22.5068306 5.59540073 5.03870674 23.3375 6 2
276000940433143 3376 4 1 201610 106 36.6837432 35.7217668 20.0204918 3.99362477 3.58037341 23.8833333 7 2
276000940433143 3376 4 1 201610 106 33.2088389 31.8380877 24.3586181 6.52781637 4.06663888 22.8595833 6 2
276000940433143 3376 4 1 201610 106 33.1944444 37.3520036 21.0974499 4.48656648 3.86953552 22.80125 6 2
276000940433143 3376 4 1 201610 106 29.4159836 32.4134791 27.3964026 4.63114754 6.14298725 26.12125 6 2
276000940433143 3376 4 1 201610 106 36.7326958 30.1764572 23.056694 4.25887978 5.77527322 24.2833333 6 2
276000940433143 3376 4 1 201610 106 36.0414158 31.552148 20.627547 6.10242814 5.67646105 25.82125 7 2
276000940433143 3376 4 1 201610 106 27.0058234 37.3961903 25.8989766 5.12906749 4.56994227 26.42 6 2
276000940433143 3376 4 1 201610 106 31.5084244 30.4997723 25.7183515 6.0701275 6.20332423 24.6033333 6 2
276000940433143 3376 4 1 201610 106 31.5801457 35.1434426 22.3929872 5.50887978 5.37454463 24.8229167 6 2
276000940433143 3376 4 1 201610 106 30.7263206 33.6407104 23.6054189 5.77185792 6.25569217 25.7525 6 2
276000940433143 3376 4 3 201611 106 40.5851548 30.6568761 20.5851548 4.26001821 3.91279599 27.0291667 7 2
276000940433143 3376 4 3 201611 106 29.325565 40.5641035 20.5364723 4.27065003 5.30320922 22.0104167 7 2
276000940433143 3376 4 3 201611 106 34.0869763 31.4719945 23.5985883 6.08151184 4.76092896 19.37375 6 2
276000940433143 3376 4 3 201611 106 37.9508197 27.5216302 21.3057832 7.71288707 5.50887978 20.5616667 4 3
276000940433143 3376 4 3 201611 106 32.3360656 32.5626138 25.4997723 4.76662113 4.83492714 19.06375 6 2
276000940433143 3376 4 3 201611 106 45.6989017 29.5249838 14.822443 6.22640162 3.72726992 25.4475 5 2
276000940433143 3376 4 3 201611 106 33.6498179 33.4494536 21.951275 5.44285064 5.50660291 22.3666667 6 2
276000940433143 3376 4 3 201611 106 37.4225865 28.4710838 22.5170765 7.10496357 4.48428962 19.165 4 3
276000940433143 3376 4 3 201611 106 39.5491803 27.7641166 20.9266849 6.87044627 4.88957195 20.8983333 4 3
276000940433143 3376 4 3 201611 106 45.5384791 27.9132514 13.4448998 8.07604736 5.0273224 19.9758333 3 3
276000940433143 3376 4 3 201611 106 43.382286 25.154827 24.7529599 4.28961749 2.42030965 18.2416667 2 3
276000940433143 3376 4 3 201611 106 44.5708106 30.3085155 14.7165301 6.26252277 4.14162113 20.83 5 2
276000940433143 3376 4 3 201611 106 43.2889344 23.5894809 21.5380237 5.58970856 5.99385246 20.96375 2 3
276000940433143 3376 4 3 201611 106 44.4763206 31.1566485 16.9159836 3.66120219 3.78984517 21.2258333 5 2
276000940433143 3376 4 3 201611 106 42.1892077 27.9098361 20.2903005 5.14913479 4.46152095 20.2325 3 3
276000940433143 3376 4 3 201611 106 35.6625683 29.1723588 24.8918488 5.93237705 4.34084699 26.30875 4 3
276000940433143 3376 4 3 201611 106 41.3061113 33.1992683 16.123904 5.4464203 3.9242961 27.1954167 7 2
276000940433143 3376 4 3 201611 106 39.2550207 28.4000185 18.8144855 7.59923667 5.93123862 25.1291667 5 2
276000940433143 3376 4 3 201611 106 41.5175319 26.0701275 21.4378415 6.21584699 4.75865209 24.3833333 4 3
276000940433143 3376 4 3 201611 106 46.0815118 25.4576503 19.0653461 4.76092896 4.63456284 23.5179167 3 3
276000940433143 3376 4 3 201611 107 39.537275 29.0266393 17.8788089 7.54372357 6.01355315 26.1079167 5 2
276000940433143 3376 4 3 201611 107 39.0277778 28.3663479 22.2040073 5.57490893 4.82695811 23.9970833 4 3
276000940433143 3376 4 3 201611 107 43.2126594 30.1240893 14.4933971 6.25910747 5.91074681 25.9958333 5 2
276000940433143 3376 4 3 201611 107 38.8750297 28.3368971 18.9463055 8.24305061 5.59871703 24.4230435 5 2
276000940433143 3376 4 3 201611 107 36.9865665 27.1527778 24.503643 6.67349727 4.68351548 23.2391667 4 3
276000940433143 3376 4 3 201611 107 43.4699454 31.8476776 14.367031 5.98702186 4.32832423 23.6 5 2
276000940433143 3376 4 3 201611 107 40.2596207 23.3269658 25.5510018 5.74962953 5.1127821 21.8633333 4 3
276000940433143 3376 4 3 201611 107 35.0034153 32.0104736 22.1857923 6.39571949 4.40459927 23.5975 6 2
276000940433143 3376 4 3 201611 107 42.9248094 28.012681 20.0345775 4.96596277 4.06196937 20.7708333 3 3
276000940433143 3376 4 3 201611 107 41.3987682 31.9556165 16.5027708 5.44304359 4.69980087 22.2795833 7 2
276000940433143 3376 4 3 201612 107 42.242714 25.0364299 20.9619763 6.18852459 5.57035519 24.2333333 2 3
276000940433143 3376 4 3 201612 107 36.2397541 26.6632514 25.3301457 6.57673042 5.1901184 21.00375 4 3
276000940433143 3376 4 3 201612 107 37.595339 30.8454123 19.5794356 5.64553039 6.33428267 20.5445833 7 2
276000940433143 3376 4 3 201612 107 47.9638441 25.4212204 15.4543315 6.0022074 5.15839662 23.6833333 3 3
276000940433143 3376 4 3 201612 107 40.9257394 28.1933832 19.4558481 6.02269921 5.40233012 24.1620833 5 2
276000940433143 3376 4 3 201612 107 41.3207298 27.904401 18.0079984 7.00496504 5.76190581 24.0791667 5 2
276000940433143 3376 4 3 201612 107 41.6939891 25.7786885 20.4678962 7.58652095 4.47290528 22.13375 5 2
276000940433143 3376 4 3 201612 107 42.80894 28.9561144 17.4595567 6.14530271 4.63008629 26.07625 3 3
276000940433143 3376 4 3 201612 107 36.0778071 31.163344 20.204918 5.93496264 6.61896823 26.4795833 7 2
276000940433143 3376 4 3 201612 107 41.4116576 31.6268215 15.2857468 6.79758652 4.87818761 27.59125 7 2
276000940433143 3376 4 3 201612 107 41.0972762 30.0551465 17.01742 7.33645148 4.49370581 24.7895833 7 2
276000940433143 3376 4 3 201612 107 42.3074311 23.3850259 21.5222014 6.77638078 6.00896082 23.0945833 2 3
276000940433143 3376 4 3 201612 107 40.582878 27.3087432 18.6042805 7.99863388 5.50546448 23.4141667 5 2
276000940433143 3376 4 3 201612 107 37.2681268 28.1100902 23.1526529 6.11360832 5.35552177 25.6583333 4 3
276000940433143 3376 4 3 201612 107 30.4804189 35.9596995 22.2666211 5.64776867 5.6454918 25.6154167 6 2
276000940433143 3376 4 3 201612 107 34.8280965 30.6887523 24.2133424 5.37682149 4.89298725 22.1254167 6 2
276000940433143 3376 4 3 201612 107 37.7015027 34.0915301 17.0901639 6.6951275 4.42167577 22.7620833 7 2
276000940433143 3376 4 3 201612 107 43.6873862 27.6104281 16.7292805 7.29508197 4.67782332 24.5120833 3 3
276000940433143 3376 4 3 201612 107 54.5514572 20.6955829 15.5270947 4.61748634 4.60837887 26.0595833 3 3
276000940433143 3376 4 3 201612 107 39.1541439 27.7424863 21.875 5.99043716 5.2379326 22.9625 4 3
276000940433143 3376 4 3 201612 108 41.7657104 29.9783698 16.6484517 6.56193078 5.04553734 21.1745833 5 2
276000940433143 3376 4 3 201612 108 38.1716758 24.3784153 22.1049636 8.29576503 7.04918033 20.6191667 4 3
276000940433143 3376 4 3 201612 108 44.3647541 24.6903461 17.928051 7.78688525 5.22996357 22.8245833 3 3
276000940433143 3376 4 3 201612 108 37.3463115 37.0412113 14.7916667 6.41051913 4.41029144 24.2191667 7 2
276000940433143 3376 4 3 201612 108 38.1785064 28.5735428 22.8005464 5.70924408 4.73816029 25.6866667 4 3
276000940433143 3376 4 3 201612 108 40.8356102 32.3212659 17.5091075 5.32445355 4.00956284 25.6633333 7 2
276000940433143 3376 4 3 201612 108 37.0924408 30.1821494 19.923725 7.22563752 5.57604736 23.1054167 7 2
276000940433143 3376 4 3 201612 108 43.8888889 29.8201275 16.4139344 4.97381603 4.90323315 23.35375 5 2
276000940433143 3376 4 3 201612 108 44.3909381 25.3927596 17.9826958 6.59836066 5.6352459 22.7633333 3 3
276000940433143 3376 4 3 201612 108 36.7877284 27.6804769 14.8312075 11.2850605 9.41552674 23.9145833 8 2
276000940433143 3376 4 3 201612 108 34.6612485 24.5666041 17.4482109 11.002246 12.3216904 19.3320833 8 2
276000940433143 3376 4 7 201701 108 44.9385246 27.4043716 14.4398907 7.15619308 6.06102004 21.1291667 3 3
276000940433143 3376 4 7 201701 108 39.1575592 29.3795537 21.7554645 5.37568306 4.33173953 18.86625 6 2
276000940433143 3376 4 7 201701 108 35.0569217 34.0311931 18.8513206 6.2739071 5.78665756 19.9616667 7 2
276000940433143 3376 4 7 201701 108 26.6197434 35.5399145 28.407579 4.95604657 4.47671656 18.2802174 6 2
276000940433143 3376 4 7 201701 108 38.5519126 35.667122 15.4326047 5.99726776 4.3510929 15.375 7 2
276000940433143 3376 4 7 201701 108 40.4097626 31.8127534 18.1196751 4.54719725 5.11061167 9.88625 7 2
276000940433143 3376 4 7 201701 108 45.6580146 27.1561931 18.7169854 4.20651184 4.26229508 13.7225 3 3
276000940433143 3376 4 7 201701 108 37.3804645 32.132286 20.3415301 4.34881603 5.79690346 16.2604167 7 2
276000940433143 3376 4 7 201701 108 32.8934542 34.968587 20.2396885 4.19410484 7.70416551 21.41875 7 2
276000940433143 3376 4 7 201701 108 36.7550207 33.5798138 19.8150528 4.6142254 5.23588728 16.6741667 7 2
276000940433143 3376 4 7 201701 108 39.2608286 40.4096045 11.7043315 1.94915254 6.67608286 15.16 5 2
276000940433143 3376 4 7 201701 108 30.5919854 29.9874772 27.68898 4.90095628 6.83060109 19.17625 6 2
276000940433143 3376 4 7 201701 108 31.2613843 37.6104281 21.5084244 4.05623862 5.56352459 22.5804167 6 2
276000940433143 3376 4 7 201701 108 30.5510018 36.3672587 20.8208106 4.75523679 7.50569217 20.4541667 6 2
276000940433143 3376 4 7 201701 108 32.8670773 31.133243 23.1654626 5.17445046 7.6597666 19.0058333 6 2
276000940433143 3376 4 7 201701 108 33.1245562 33.4956083 23.5425928 3.71812386 6.11911874 16.1333333 6 2
276000940433143 3376 4 7 201701 108 39.7336066 32.1846539 19.6857923 3.65209472 4.74385246 18.0725 7 2
276000940433143 3376 4 7 201701 108 36.7315574 34.1871585 19.4808743 3.80350638 5.79690346 18.35875 7 2
276000940433143 3376 4 7 201701 108 46.2864299 23.9446721 19.7791439 3.86498179 6.12477231 18.4508333 3 3
276000940433143 3376 4 7 201701 108 38.9993169 29.3806922 19.9248634 4.74271403 6.95241348 20.8508333 7 2
276000940433143 3376 4 7 201701 109 31.4378415 28.5712659 24.3465392 7.06056466 8.58378871 21.375 5 2
276000940433143 3376 4 7 201701 109 28.6543716 42.0366576 19.8269581 3.77504554 5.70696721 20.0908333 6 2
276000940433143 3376 4 7 201701 109 34.5776412 36.5915301 18.5371129 4.07445355 6.2192623 17.4433333 7 2
276000940433143 3376 4 7 201701 109 36.1253512 29.86169 22.5282486 4.53901161 6.94569865 16.8566667 6 2
276000940433143 3376 4 7 201701 109 28.7473179 36.6047861 24.325565 3.99142509 6.33090596 20.7825 6 2
276000940433143 3376 4 7 201701 109 30.7137978 34.8121585 23.4631148 4.19626594 6.81466302 20.4695833 6 2
276000940433143 3376 4 7 201701 109 28.5883424 38.6930783 21.943306 3.91165756 6.86361566 17.2995833 6 2
276000940433143 3376 4 7 201701 109 37.1812386 31.2852914 22.4294171 4.62431694 4.47973588 17.99 6 2
276000940433143 3376 4 7 201701 109 32.0992714 36.1691712 21.1839709 3.24567395 7.30191257 19.5095833 6 2
276000940433143 3376 4 7 201701 109 38.31398 36.848816 17.1892077 3.44831512 4.19968124 21.9541667 7 2
276000940433143 3376 4 7 201701 109 32.3344833 35.029387 21.2688324 3.5120674 7.85522985 17.2920833 6 2
276000940433143 3376 4 7 201702 109 38.6999089 30.6648452 19.7939435 4.77459016 6.0667122 15.33125 7 2
276000940433143 3376 4 7 201702 109 39.3442623 29.9874772 20.7764117 3.87522769 6.01662113 17.8970833 7 2
276000940433143 3376 4 7 201702 109 31.7862022 31.5289162 26.5220856 3.15459927 7.00819672 18.54625 6 2
276000940433143 3376 4 7 201702 109 30.2982696 32.8278689 24.682377 4.33629326 7.85519126 18.8270833 6 2
276000940433143 3376 4 7 201702 109 27.0664498 36.4008907 23.0665733 4.97503164 8.49105461 17.37125 7 2
276000940433143 3376 4 7 201702 109 31.9285064 36.9159836 20.6477687 4.21903461 6.28870674 15.6454167 7 2
276000940433143 3376 4 7 201702 109 34.8611111 29.6186248 26.3399362 2.97131148 6.20901639 10.765 6 2
276000940433143 3376 4 7 201702 109 39.1689435 33.4596995 19.7040073 2.69808743 4.9692623 7.6775 7 2
276000940433143 3376 4 7 201702 109 33.8797814 31.6450364 23.7795993 3.66006375 7.03551913 8.78291667 6 2
276000940433143 3376 4 7 201702 109 33.1739526 28.3310565 26.0928962 4.75295993 7.64913479 13.44375 4 3
276000940433143 3376 4 7 201702 109 33.895295 33.7571779 22.7219945 3.67490198 5.95063058 13.5141667 6 2
276000940433143 3376 4 7 201702 109 31.2670765 34.5081967 25.9357923 2.97017304 5.31876138 11.5895833 6 2
276000940433143 3376 4 7 201702 109 29.2178962 36.6939891 23.6612022 4.62887067 5.79804189 10.2683333 6 2
276000940433143 3376 4 7 201702 109 36.4165972 30.4251374 22.2092557 5.13005156 5.8189582 19.1341667 6 2
276000940433143 3376 4 7 201702 109 36.4310109 28.7591075 23.8570128 4.89071038 6.06215847 21.92375 4 3
276000940433143 3376 4 7 201702 109 38.4702759 29.8523342 22.3576591 3.63410012 5.68563077 19.8208333 6 2
276000940433143 3376 4 7 201702 109 35.7604736 32.6650729 22.1869308 3.45286885 5.93465392 17.9295833 6 2
276000940433143 3376 4 7 201702 109 39.0340488 30.6563166 20.1887291 4.95453984 5.16636566 19.1075 7 2
276000940433143 3376 4 7 201702 109 39.2583588 23.491016 26.617386 3.86168226 6.77155691 17.3279167 4 3
276000940433143 3376 4 7 201702 110 34.5992714 29.6288707 23.6748634 5.39275956 6.70423497 22.4345833 6 2
276000940433143 3376 4 7 201702 110 26.2112933 39.2622951 26.2488616 2.82900729 5.44854281 19.8504167 6 2
276000940433143 3376 4 7 201702 110 32.2723133 34.5913024 25.3426685 3.24453552 4.54918033 18.61375 6 2
276000940433143 3376 4 7 201702 110 27.6775956 33.0703552 29.7062842 3.23087432 6.31489071 20.8608333 6 2
276000940433143 3376 4 7 201702 110 31.9863349 33.4349048 25.62637 3.95416551 4.99822482 16.1116667 6 2
276000940433143 3376 4 7 201702 110 33.0951885 25.4006707 25.1832878 6.57119262 9.7496604 15.4066667 5 2
276000940433143 3376 4 7 201702 110 37.3588342 31.3638434 21.257969 4.77117486 5.24817851 16.4775 6 2
276000940433143 3376 4 7 201702 110 42.3698906 24.5526342 22.7624572 4.0896391 6.22537896 25.4125 2 3
276000940433143 3376 4 7 201702 110 36.242031 34.5628415 20.4394353 4.06534608 4.69034608 21.7041667 7 2
276000940433143 3376 4 5 201703 110 48.6418488 29.4250911 13.1261384 3.92645719 4.88046448 21.1120833 5 2
276000940433143 3376 4 5 201703 110 52.2505094 25.285824 10.7650659 6.57047868 5.12812201 14.6516667 1 3
276000940433143 3376 4 5 201703 110 41.5311931 24.4159836 23.886612 4.48998179 5.67622951 18.2095833 4 3
276000940433143 3376 4 5 201703 110 35.8538251 30.3620219 24.3135246 3.18419854 6.28642987 23.7408333 6 2
276000940433143 3376 4 5 201703 110 27.2404372 35.9813297 28.1534608 3.17395264 5.45081967 24.42 6 2
276000940433143 3376 4 5 201703 110 24.1757741 42.7436248 24.5264117 3.30601093 5.24817851 22.2408333 5 2
276000940433143 3376 4 5 201703 110 30.4826958 36.8795537 24.0084244 3.24908925 5.38023679 15.6795833 6 2
276000940433143 3376 4 5 201703 110 30.9553293 27.9650317 20.4194209 11.2926362 9.36758182 19.6379167 8 2
276000940433143 3376 4 5 201703 110 29.9100638 32.620674 27.371357 4.33060109 5.76730419 24.5466667 6 2
276000940433143 3376 4 5 201703 110 22.1149779 39.4381155 25.8423829 5.43640595 7.16811769 24.0008333 6 2
276000940433143 3376 4 5 201703 110 29.0019797 39.3970161 21.0424771 4.68947779 5.86904927 22.5379167 6 2
276000940433143 3376 4 5 201703 110 34.5093352 30.6432149 25.1582423 5.8424408 3.84676685 19.9104167 6 2
276000940433143 3376 4 5 201703 110 27.8182404 32.3054051 29.5435846 5.10151354 5.23125637 18.5445833 6 2
276000940433143 3376 4 5 201703 110 20.961095 38.3757859 26.2454095 7.24304454 7.17466508 24.5766667 6 2
276000940433143 3376 4 5 201703 110 24.4000455 38.4392077 27.2973588 4.07445355 5.78893443 20.0066667 6 2
276000940433143 3376 4 5 201703 110 32.3463528 32.6263579 23.9010836 4.96688895 6.15931674 14.8592857 6 2
276000940433143 3376 4 5 201703 110 26.7110463 37.1162128 25.8538251 3.91852675 6.400389 13.7191667 6 2
276000940433143 3376 4 5 201703 110 31.8875228 36.6245446 22.6980874 3.36179417 5.428051 12.7620833 6 2
276000940433143 3376 4 5 201703 110 28.2581967 34.0084244 26.43898 3.92304189 7.37135701 19.6508333 6 2
276000940433143 3376 4 5 201703 110 32.0343807 34.3693078 21.0280055 5.04895264 7.51935337 24.18125 6 2
276000940433143 3376 4 5 201703 110 32.0059199 30.7752732 26.1111111 4.97040073 6.13729508 17.8341667 6 2
276000940433143 3376 4 5 201703 111 30.0523679 35.9278233 23.6657559 3.93556466 6.41848816 16.1825 6 2
276000940433143 3376 4 5 201703 111 32.9349009 32.5484317 24.6599943 3.64871801 6.20795514 17.63625 6 2
276000940433143 3376 4 5 201703 111 27.3053279 33.1876138 26.7941712 5.70696721 7.00591985 13.8183333 6 2
276000940433143 3376 4 5 201703 111 29.0562386 35.7980419 24.700592 3.94125683 6.50387067 22.2016667 6 2
276000940433143 3376 4 5 201703 111 31.7577413 37.0947177 20.1423042 4.61065574 6.39458106 25.6270833 7 2
276000940433143 3376 4 5 201703 111 27.8483607 31.1930783 25.0523679 6.29667577 9.6095173 25.7016667 7 2
276000940433143 3376 4 5 201703 111 25.7103246 33.5650914 21.0851008 10.799875 8.83960822 20.3691667 9 2
276000940433143 3376 4 5 201703 111 24.6417794 37.294561 23.1606773 6.42589763 8.47708468 25.6195833 7 2
276000940433143 3376 4 5 201703 111 25.8463702 33.3096098 25.1667621 6.87661584 8.80064193 29.6670833 7 2
276000940433143 3376 4 5 201704 111 24.5150273 36.8010018 26.2090164 4.90095628 7.57399818 29.4341667 6 2
276000940433143 3376 4 5 201704 111 28.5143443 35.4098361 24.4569672 3.94467213 7.67418033 26.36875 6 2
276000940433143 3376 4 5 201704 111 24.1318383 34.5663147 28.9121207 5.4998109 6.88991541 24.72875 6 2
276000940433143 3376 4 5 201704 111 31.2299906 33.5134953 21.316801 4.71338489 9.2263283 26.4229167 7 2
276000940433143 3376 4 5 201704 111 36.8142077 25.2404372 15.3579235 11.6420765 10.9453552 22.501 8 2
276000940621360 3377 4 2 201607 104 26.0128261 25.7260255 22.0923157 6.77542037 19.3934122 29.4720833 3 3
276000940621360 3377 4 2 201607 104 25.5174663 25.7921954 23.7583549 9.2703413 15.6616421 28.89375 5 2
276000940621360 3377 4 2 201607 104 24.5469035 23.2001366 21.2135701 10.3540528 20.685337 29.60625 5 2
276000940621360 3377 4 2 201607 104 26.5289162 21.9387523 23.93898 7.30760474 20.2857468 29.7354167 3 3
276000940621360 3377 4 2 201608 104 28.5598816 25.6967213 25.8652095 5.23565574 14.6425319 28.195 3 3
276000940621360 3377 4 2 201608 104 30.3400443 30.3015305 19.4443866 6.41306613 13.5009725 27.7016667 6 2
276000940621360 3377 4 2 201608 104 24.7336066 28.0692168 24.2953097 7.86657559 15.0352914 27.7608333 3 3
276000940621360 3377 4 2 201608 104 22.5734 23.2382452 27.9880985 7.51369979 18.6865565 29.4295833 3 3
276000940621360 3377 4 2 201608 104 27.7078317 31.8210498 20.5052715 5.97067858 13.9951684 27.9475 6 2
276000940621360 3377 4 2 201608 104 29.3607406 24.9962181 22.4289926 6.2094023 17.0046464 27.7820833 3 3
276000940621360 3377 4 2 201608 104 21.928545 32.6815126 19.3560711 16.4022221 9.63164922 27.01875 9 1
276000940621360 3377 4 2 201608 104 16.9076094 24.2288174 26.6955327 14.7645565 17.403484 25.4204167 4 3
276000940621360 3377 4 2 201608 104 33.8614314 24.6305108 13.4481801 18.6424084 9.41746936 24.6366667 7 2
276000940621360 3377 4 2 201608 104 26.6333627 34.0974345 13.8179008 15.9685175 9.48278457 26.40625 9 1
276000940621360 3377 4 2 201608 104 31.4016239 33.0947061 11.9972562 15.4714851 8.03492868 29.3479167 6 2
276000940621360 3377 4 2 201608 104 34.351429 32.4820596 14.1046977 11.4111216 7.65069212 28.2929167 9 1
276000940621360 3377 4 2 201608 104 30.6409381 30.0705829 12.9496812 18.0703552 8.26844262 26.9658333 8 1
276000940621360 3377 4 2 201608 104 28.9253188 38.4039162 12.2017304 13.9344262 6.53460838 26.6683333 6 2
276000940621360 3377 4 2 201608 104 31.8043206 27.7501659 24.5509748 8.33452965 7.56000895 26.3658333 6 2
276000940621360 3377 4 2 201608 104 28.7276558 43.0077606 16.4929494 5.23690994 6.53472415 25.9991667 6 2
276000940621360 3377 4 2 201608 105 22.6530518 32.4858564 31.040644 8.3496959 5.47075191 27.1766667 8 2
276000940621360 3377 4 2 201608 105 28.0946289 29.5606033 32.4172031 7.03932034 2.88824442 27.9616667 6 2
276000940621360 3377 4 2 201608 105 24.6623097 45.0964388 19.2501968 5.74389877 5.24715585 27.8845833 6 2
276000940621360 3377 4 2 201608 105 21.5551002 36.5664845 28.3526867 7.25068306 6.27504554 26.8583333 6 2
276000940621360 3377 4 2 201608 105 18.7231407 29.3634034 39.636203 7.38646538 4.89078756 25.6433333 6 2
276000940621360 3377 4 2 201608 105 15.8395658 28.9633116 39.5542357 8.07089546 7.57199145 27.5879167 3 3
276000940621360 3377 4 2 201608 105 31.9842896 18.2684426 38.6088342 8.09312386 3.04530965 26.6791667 4 3
276000940621360 3377 4 2 201608 105 23.5858919 26.9729439 39.8204748 6.23711062 3.38357877 27.5545833 4 3
276000940621360 3377 4 2 201608 105 21.1457658 30.9316631 30.1688355 9.99178012 7.76195548 29.1354167 8 2
276000940621360 3377 4 2 201608 105 20.2015027 23.4995446 30.6705373 13.2604736 12.3679417 28.95 6 2
276000940621360 3377 4 2 201608 105 33.4395743 25.6812077 29.3852845 7.30108286 4.19285064 26.74 4 3
276000940621360 3377 4 2 201608 105 10.4274143 16.15551 36.2528364 18.3288761 18.8353632 22.2445833 3 3
276000940621360 3377 4 2 201608 105 24.9282787 25.1161202 38.4824681 7.32923497 4.143898 26.44 4 3
276000940621360 3377 4 1 201609 105 22.6084985 39.3610494 23.0873352 8.05214026 6.89097666 27.6329167 6 2
276000940621360 3377 4 1 201609 105 26.2989526 20.7946266 39.9453552 8.75910747 4.20195811 27.0983333 6 2
276000940621360 3377 4 1 201609 105 23.5371129 27.9747268 37.8551913 7.66279599 2.97017304 27.4475 4 3
276000940621360 3377 4 1 201609 105 22.0391548 40.1687819 26.3480889 6.75803514 4.68593924 27.14875 6 2
276000940621360 3377 4 1 201609 105 22.9043369 45.9106889 20.9730712 5.31546186 4.89644114 27.1641667 5 2
276000940621360 3377 4 1 201609 105 23.6145264 36.7839253 30.2174408 6.56193078 2.82217668 27.6016667 6 2
276000940621360 3377 4 1 201609 105 24.3394963 34.7928437 33.1048555 5.55648174 2.20632274 27.8354167 6 2
276000940621360 3377 4 1 201609 105 17.0119593 31.5324473 39.674736 8.13331635 3.64754098 28.71625 6 2
276000940621360 3377 4 1 201609 105 21.5312124 44.0677387 23.8905676 6.85265583 3.65782548 29.4470833 5 2
276000940621360 3377 4 1 201609 105 16.9455829 36.9376138 34.7620674 6.74977231 4.60496357 27.8658333 6 2
276000940621360 3377 4 1 201609 105 17.5041485 14.3133895 38.2933338 17.2181316 12.6709966 28.39875 4 3
276000940621360 3377 4 1 201609 105 16.4219999 26.4705667 38.8294974 9.52562054 8.75231546 28.3458333 6 2
276000940621360 3377 4 1 201609 105 24.1974044 40.068306 26.9376138 5.84471767 2.95195811 28.965 6 2
276000940621360 3377 4 1 201609 105 21.1513422 37.729597 31.4407744 6.70803618 2.97025022 28.38625 6 2
276000940621360 3377 4 1 201609 105 21.8909381 36.181694 32.06398 5.73201275 4.13137523 27.6675 6 2
276000940621360 3377 4 1 201609 105 23.1208708 34.6463331 33.9242768 5.87910222 2.42941712 27.4529167 6 2
276000940621360 3377 4 1 201609 105 29.1444383 32.0055532 28.8962598 6.36650613 3.5872426 27.2345833 6 2
276000940621360 3377 4 1 201609 106 22.06398 36.0769581 32.3178506 6.09175774 3.44945355 24.2195833 6 2
276000940621360 3377 4 1 201609 106 23.5701275 36.3012295 30.8549636 6.64617486 2.62750455 24.42875 6 2
276000940621360 3377 4 1 201609 106 23.4770654 33.4350977 32.6899061 6.58857785 3.80935291 23.99625 6 2
276000940621360 3377 4 1 201609 106 19.6190879 37.6017065 32.4385439 6.24901593 4.09164583 25.1883333 6 2
276000940621360 3377 4 1 201609 106 22.1341576 35.1451599 32.4583796 6.52816369 3.73413911 24.375 6 2
276000940621360 3377 4 1 201609 106 10.0831442 14.6998395 40.3350661 11.6367008 23.2452495 22.1220833 4 3
276000940621360 3377 4 1 201609 106 18.6600638 38.7773224 31.4105191 5.95400729 5.19808743 24.6316667 6 2
276000940621360 3377 4 1 201609 106 20.1749521 34.1151091 36.88623 5.34411565 3.4795931 25.2616667 6 2
276000940621360 3377 4 1 201609 106 30.6090619 30.9130237 25.9073315 8.49385246 4.07673042 23.9820833 8 2
276000940621360 3377 4 1 201609 106 27.2338269 31.541696 24.6618118 10.8063782 5.75628709 23.9575 8 2
276000940621360 3377 4 1 201609 106 27.9820591 30.305872 28.5877057 8.84605292 4.27831033 24.13 8 2
276000940621360 3377 4 1 201609 106 36.8422942 35.2252362 17.9159527 6.15369624 3.86282069 27.9591667 7 2
276000940621360 3377 4 1 201609 106 35.0614754 29.7017304 25.548725 5.95286885 3.73520036 24.9954167 6 2
276000940621360 3377 4 1 201610 106 23.5120674 36.4310109 31.4184882 5.39275956 3.24567395 22.73125 6 2
276000940621360 3377 4 1 201610 106 25.1336212 44.3797274 18.2165378 6.61088342 5.65923019 26.8654167 6 2
276000940621360 3377 4 1 201610 106 23.3390255 47.0514572 18.7887067 6.34562842 4.47518215 24.8841667 6 2
276000940621360 3377 4 1 201610 106 21.1577869 39.700592 30.7786885 3.18078324 5.18214936 21.9808333 6 2
276000940621360 3377 4 1 201610 106 19.5714666 38.2783605 30.7350228 4.87818761 6.53696243 19.7891667 6 2
276000940621360 3377 4 1 201610 106 20.632969 34.3852459 32.7151639 5.78779599 6.47882514 21.1941667 6 2
276000940621360 3377 4 1 201610 106 18.364071 31.5960838 40.0831056 5.25273224 4.70400729 21.545 6 2
276000940621360 3377 4 1 201610 106 22.2074226 37.3087432 33.9742714 3.04644809 3.46311475 22.3829167 6 2
276000940621360 3377 4 1 201610 106 20.0500911 41.9729053 29.0334699 4.74840619 4.1951275 23.4358333 5 2
276000940621360 3377 4 1 201610 106 20.7729964 39.3135246 30.4269126 4.60382514 4.88274135 21.9175 6 2
276000940621360 3377 4 1 201610 106 23.2866576 30.8048725 35.1218124 4.91006375 5.87659381 17.2695833 6 2
276000940621360 3377 4 1 201610 106 21.1270492 32.5739982 37.0412113 4.91234062 4.34540073 16.8408333 6 2
276000940621360 3377 4 1 201610 106 24.3841075 35.6454918 31.4241803 4.20651184 4.33970856 16.58375 6 2
276000940621360 3377 4 1 201610 106 24.6163479 29.0858379 36.7839253 4.63228597 4.88160291 17.0129167 4 3
276000940621360 3377 4 1 201610 106 29.529827 34.8053279 26.7611566 4.56056466 4.34312386 14.4416667 6 2
276000940621360 3377 4 1 201610 106 25.52433 29.0749415 26.0356492 10.7129846 8.65209472 12.1914286 7 2
276000940621360 3377 4 1 201610 106 21.1111111 38.8888889 28.8888889 8.33333333 2.77777778 15.7766667 8 2
276000940621360 3377 4 1 201610 106 23.2786885 28.5416667 28.6999089 12.3645264 7.11520947 21.2179167 6 2
276000940621360 3377 4 1 201610 107 21.7953097 41.3217213 22.439663 8.04872495 6.39458106 22.1166667 6 2
276000940621360 3377 4 1 201610 107 25.638355 35.3410676 25.1905522 8.32387917 5.50614605 20.41875 8 2
276000940621360 3377 4 1 201610 107 29.4990893 31.1873862 26.6757741 6.62682149 6.01092896 20.7183333 6 2
276000940621360 3377 4 1 201610 107 32.7618397 35.6580146 20.5510018 5.24248634 5.78665756 21.9929167 7 2
276000940621360 3377 4 1 201610 107 30.9078332 30.9236555 25.413753 7.31846809 5.43629017 20.4966667 6 2
276000940621360 3377 4 1 201610 107 26.5126115 32.9196768 27.1517551 8.30089763 5.11505897 21.61 8 2
276000940621360 3377 4 1 201610 107 22.7538707 36.5289162 27.5409836 6.24544627 6.93078324 22.5425 6 2
276000940621360 3377 4 1 201610 107 29.1051913 35.8925319 25.1764572 5.32786885 4.49795082 21.4075 6 2
276000940621360 3377 4 1 201610 107 34.5081967 28.8422131 28.1580146 4.48542805 4.00614754 21.3870833 4 3
276000940621360 3377 4 1 201610 107 13.8820583 27.902716 26.2834005 14.0031182 17.928707 20.3333333 3 3
276000940621360 3377 4 1 201610 107 32.3389599 38.1552939 20.7326302 4.83743555 3.93568044 19.99625 7 2
276000940621360 3377 4 1 201610 107 40.2060565 29.5081967 20.3529144 5.10587432 4.82695811 21.2120833 7 2
276000940621360 3377 4 1 201610 107 27.7345173 35.3278689 25.0933515 6.61543716 5.22882514 21.7941667 6 2
276000940621360 3377 4 3 201611 107 29.7324681 34.2941712 24.306694 6.31489071 5.35177596 22.38875 6 2
276000940621360 3377 4 3 201611 107 29.9988616 34.7540984 24.8076047 5.28688525 5.15255009 15.2270833 6 2
276000940621360 3377 4 3 201611 107 26.7357059 39.5989434 23.804201 4.89871801 4.96243169 14.9066667 6 2
276000940621360 3377 4 3 201611 107 28.2570583 34.5514572 25.1309199 5.99499089 6.06557377 16.0625 6 2
276000940621360 3377 4 3 201611 107 35.4952186 33.4027778 20.0182149 5.44626594 5.63752277 15.78375 7 2
276000940621360 3377 4 3 201611 107 32.826248 31.3986524 22.6316531 5.87553256 7.26791393 19.9233333 6 2
276000940621360 3377 4 3 201611 107 35.5789031 30.7872364 23.2352544 5.75599704 4.64260906 16.1541667 6 2
276000940621360 3377 4 3 201611 107 30.0865209 29.8360656 26.3274135 6.52777778 7.22222222 12.0075 6 2
276000940621360 3377 4 3 201611 107 39.4501366 30.6386612 17.8768215 6.84881603 5.18556466 15.9529167 7 2
276000940621360 3377 4 3 201611 107 30.5794627 31.5471311 23.8763661 7.79826958 6.19877049 10.90875 6 2
276000940621360 3377 4 3 201611 107 32.5916535 31.941608 21.2530101 7.65729678 6.55643157 13.5516667 6 2
276000940621360 3377 4 3 201611 107 38.912796 25.9187158 21.7850638 6.82604736 6.55737705 16.4841667 4 3
276000940621360 3377 4 3 201611 107 38.6054189 29.2281421 18.56102 7.55692168 6.04849727 17.1654167 7 2
276000940621360 3377 4 3 201611 107 37.0711411 26.2103752 21.6609378 7.70972883 7.34781715 16.00625 4 3
276000940621360 3377 4 3 201611 107 34.8258197 27.6832878 21.8989071 9.19626594 6.39571949 12.9654167 6 2
276000940621360 3377 4 3 201611 107 34.5890255 26.6268215 21.3820583 9.54462659 7.85746812 20.6220833 6 2
276000940621360 3377 4 3 201611 107 20.5708183 22.9486586 20.0370087 13.691226 22.7522884 22.0945833 5 2
276000940621360 3377 4 3 201611 108 26.5814771 22.342298 21.3962598 13.7025717 15.9773934 20.035 4 3
276000940621360 3377 4 3 201611 108 37.2404372 31.8875228 18.5667122 5.98588342 6.31944444 21.9983333 7 2
276000940621360 3377 4 3 201611 108 22.132421 23.5003164 20.6604265 12.5632699 21.1435661 16.975 5 2
276000940621360 3377 4 3 201611 108 31.6234641 30.8337192 21.1999475 9.91291948 6.42994968 22.94125 8 2
276000940621360 3377 4 3 201611 108 29.1427596 31.6051913 20.0808288 9.85541894 9.31580146 21.9025 10 1
276000940621360 3377 4 3 201611 108 35.3790984 33.2240437 18.9856557 6.24772313 6.16347905 22.2754167 7 2
276000940621360 3377 4 3 201611 108 27.1654163 34.9775015 25.6821725 6.59851502 5.57639468 21.0325 6 2
276000940621360 3377 4 3 201611 108 29.760929 29.8497268 26.6848816 6.75887978 6.94558288 19.17625 6 2
276000940621360 3377 4 3 201611 108 38.9162113 28.6851093 19.8417577 7.06625683 5.49066485 18.7658333 5 2
276000940621360 3377 4 3 201611 108 29.6759137 33.0832452 22.7857101 7.28623156 7.16889947 15.8245833 6 2
276000940621360 3377 4 3 201611 108 38.5018215 32.457878 17.7925774 6.42418033 4.82354281 14.9816667 7 2
276000940621360 3377 4 3 201611 108 31.9797359 31.7702641 25.1035974 6.29553734 4.85086521 15.1879167 6 2
276000940621360 3377 4 3 201611 108 35.8865889 35.6552553 19.2731584 4.62317851 4.56181887 15.29375 7 2
276000940621360 3377 4 3 201612 108 29.8417577 34.4444444 22.2017304 6.99795082 6.51411658 18.9829167 6 2
276000940621360 3377 4 3 201612 108 27.6053147 35.7804058 25.0966704 6.41856534 5.09904372 13.5075 6 2
276000940621360 3377 4 3 201612 108 36.710506 30.3834398 20.5539347 6.90695332 5.4451661 15.9525 7 2
276000940621360 3377 4 3 201612 108 29.9487705 33.8410747 22.3656648 6.81238616 7.03210383 15.8016667 6 2
276000940621360 3377 4 3 201612 108 29.4626594 34.3385701 24.5491803 5.71948998 5.93010018 14.8345833 6 2
276000940621360 3377 4 3 201612 108 25.6567025 38.5024389 24.3858248 5.03874533 6.41628848 17.8345833 6 2
276000940621360 3377 4 3 201612 108 34.075592 29.6971767 22.7413479 6.87272313 6.61316029 13.6583333 6 2
276000940621360 3377 4 3 201612 108 19.2224499 26.8886612 25.9995446 10.9756375 16.9137067 19.0416667 5 2
276000940621360 3377 4 3 201612 108 26.8681694 28.3868397 20.0933515 10.6306922 14.0209472 18.5083333 6 2
276000940621360 3377 4 3 201612 108 39.161592 30.4528843 19.2879195 6.26829212 4.82931215 21.5879167 7 2
276000940621360 3377 4 3 201612 108 33.6862477 33.545082 19.7449909 7.02755009 5.99612933 21.1929167 7 2
276000940621360 3377 4 3 201612 108 31.8237705 29.46949 25.7729964 6.94558288 5.98816029 15.58125 6 2
276000940621360 3377 4 3 201612 108 30.4155282 33.5234517 24.6095173 5.44968124 6.00182149 15.0583333 6 2
276000940621360 3377 4 3 201612 108 28.8900273 36.2830146 24.2611566 5.94831512 4.61748634 18.7920833 6 2
276000940621360 3377 4 3 201612 108 28.9150729 31.8180783 26.9285064 6.54485428 5.79348816 18.46375 6 2
276000940621360 3377 4 3 201612 108 33.9822404 31.9239526 22.602459 6.12704918 5.36429872 17.2070833 6 2
276000940621360 3377 4 3 201612 108 37.6836158 30.516077 19.5787989 6.63164536 5.58986292 16.1841667 7 2
276000940621360 3377 4 3 201612 108 34.923725 31.2898452 22.507969 5.428051 5.85040984 18.9804167 6 2
276000940621360 3377 4 3 201612 109 32.4310697 29.4914875 24.4939479 7.06566925 6.51782567 18.4016667 6 2
276000940621360 3377 4 3 201612 109 32.3178506 34.4102914 19.5685337 6.74635701 6.95696721 18.4208333 7 2
276000940621360 3377 4 3 201612 109 32.2640162 32.2195402 21.634231 7.32821231 6.55400034 15.4854167 6 2
276000940621360 3377 4 3 201612 109 30.3506375 31.018898 24.2133424 6.55965392 7.85746812 15.4841667 6 2
276000940621360 3377 4 3 201612 109 27.4351093 34.1939891 24.4649362 7.56944444 6.33652095 17.0470833 6 2
276000940621360 3377 4 3 201612 109 31.0456222 32.8624078 24.1979061 6.36772174 5.52634219 17.7770833 6 2
276000940621360 3377 4 3 201612 109 35.9175774 30.9301002 20.0694444 6.4708561 6.61202186 19.9075 7 2
276000940621360 3377 4 3 201612 109 28.9936248 34.8702186 25.1252277 5.57718579 5.43374317 18.7354167 6 2
276000940621360 3377 4 3 201612 109 33.1204463 31.1532332 22.3986794 7.18237705 6.14526412 15.1795833 6 2
276000940621360 3377 4 3 201612 109 16.6290984 21.4401184 26.2431694 15.0307377 20.6568761 13.8529167 3 3
276000940621360 3377 4 3 201612 109 19.451275 30.7285974 25.8321949 9.08925319 14.8986794 13.6833333 7 2
276000940621360 3377 4 3 201612 109 32.6832878 34.9533242 22.7197177 5.09221311 4.55145719 15.4783333 6 2
276000940621360 3377 4 3 201612 109 38.0783242 32.0821949 20.5088798 4.9726776 4.3579235 15.2233333 7 2
276000940621360 3377 4 7 201701 109 31.9785974 31.3945811 24.46949 7.04918033 5.10815118 19.5870833 6 2
276000940621360 3377 4 7 201701 109 28.4562842 36.7065118 22.8312842 6.51867031 5.48724954 17.42 6 2
276000940621360 3377 4 7 201701 109 31.8460954 33.416439 21.5146954 6.09442052 7.1283497 18.1945833 6 2
276000940621360 3377 4 7 201701 109 35.0481112 32.0123545 22.0634355 5.60346876 5.27263008 16.1408696 6 2
276000940621360 3377 4 7 201701 109 33.31398 31.8989071 22.7470401 6.18510929 5.85496357 13.55375 6 2
276000940621360 3377 4 7 201701 109 35.2829876 32.3312996 23.8952371 3.45063058 5.03984517 12.0095833 6 2
276000940621360 3377 4 7 201701 109 35.420082 31.1202186 19.2827869 6.32513661 7.85177596 12.0295833 7 2
276000940621360 3377 4 7 201701 109 34.0767304 30.6147541 24.6243169 3.92645719 6.75774135 11.1158333 6 2
276000940621360 3377 4 7 201701 109 32.8198998 34.1461749 21.7668488 4.7654827 6.50159381 16.1279167 6 2
276000940621360 3377 4 7 201701 109 40.0176747 27.4697254 22.114071 4.13365209 6.26487682 12.7270833 4 3
276000940621360 3377 4 7 201701 109 37.6423042 29.5480419 22.5876594 4.14617486 6.07581967 9.3825 6 2
276000940621360 3377 4 7 201701 109 33.0692168 27.7618397 25.829918 5.6420765 7.696949 15.5854167 4 3
276000940621360 3377 4 7 201701 109 27.8591854 36.4202055 22.4200974 6.19763206 7.10287966 15.7820833 6 2
276000940621360 3377 4 7 201701 109 26.617714 34.9191712 24.5548725 5.05236794 8.85587432 15.7479167 7 2
276000940621360 3377 4 7 201701 109 32.6479964 30.4257741 25.5669399 4.27140255 7.08788707 15.79875 6 2
276000940621360 3377 4 7 201701 109 29.1689435 38.3105647 20.8173953 4.89071038 6.81238616 13.1341667 6 2
276000940621360 3377 4 7 201701 109 33.8422131 29.4137067 25.4405738 4.20081967 7.1026867 11.50875 6 2
276000940621360 3377 4 7 201701 110 30.2083333 33.7340619 23.5678506 5.57946266 6.91029144 13.0316667 6 2
276000940621360 3377 4 7 201701 110 30.0836845 33.866892 25.4106465 5.46118135 5.17759563 12.7054167 6 2
276000940621360 3377 4 7 201701 110 26.2568306 35.4485428 25.864071 4.5582878 7.87226776 14.8945833 6 2
276000940621360 3377 4 7 201701 110 29.0311931 36.5004554 22.1561931 4.47745902 7.83469945 16.00875 6 2
276000940621360 3377 4 7 201701 110 28.3048725 39.8019126 20.6637067 5.22996357 5.99954463 14.195 7 2
276000940621360 3377 4 7 201701 110 37.5569217 27.200592 22.1983151 4.14162113 8.90255009 13.4508333 5 2
276000940621360 3377 4 7 201701 110 29.0368852 36.4879326 23.2969035 4.27481785 6.90346084 15.7495833 6 2
276000940621360 3377 4 7 201701 110 32.6411658 34.5047814 21.4014117 5.24590164 6.20673953 17.1208333 6 2
276000940621360 3377 4 7 201701 110 29.3658925 34.1188525 23.5576047 5.99499089 6.96265938 18.28625 6 2
276000940621360 3377 4 7 201701 110 26.8545082 35.0375683 28.4153005 3.84448998 5.84813297 14.0725 6 2
276000940621360 3377 4 7 201701 110 32.3463115 32.5182149 21.8624772 5.16621129 8.10678506 13.1795833 6 2
276000940621360 3377 4 7 201701 110 34.0163934 33.723816 21.3205829 4.4057377 6.53346995 13.8666667 6 2
276000940621360 3377 4 7 201701 110 30.1423042 35.5680783 23.7659381 3.64298725 6.88069217 15.685 6 2
276000940621360 3377 4 7 201701 110 29.2235883 33.8592896 25.7365665 4.68123862 6.49931694 13.41375 6 2
276000940621360 3377 4 7 201702 110 31.9387523 33.6589253 23.5371129 4.61179417 6.2534153 13.0291667 6 2
276000940621360 3377 4 7 201702 110 36.4082423 33.4744991 18.8627049 5.31989982 5.93465392 14.2825 7 2
276000940621360 3377 4 7 201702 110 40.8242259 29.9977231 18.3868397 5.35632969 5.4348816 14.77375 7 2
276000940621360 3377 4 7 201702 110 31.7549049 35.7942214 21.5763252 4.7462451 6.12830339 14.8258333 6 2
276000940621360 3377 4 7 201702 110 34.2896175 29.6129326 21.1999089 5.86634791 9.03119308 14.9795833 7 2
276000940621360 3377 4 7 201702 110 32.9512442 30.2009046 23.9674987 5.99165277 6.88869979 14.6595833 6 2
276000940621360 3377 4 7 201702 110 33.2433971 37.4897541 19.9032332 4.33287796 5.0307377 10.5225 7 2
276000940621360 3377 4 7 201702 110 36.5562386 30.2163024 22.4089253 4.96015483 5.85837887 9.45125 6 2
276000940621360 3377 4 7 201702 110 37.3343676 30.4790297 21.6377234 4.27493362 6.27394569 9.00541667 6 2
276000940621360 3377 4 7 201702 110 34.430378 29.8509038 21.1667207 5.58538637 8.9666111 11.7091667 7 2
276000940621360 3377 4 7 201702 110 36.8522313 32.4988616 18.3800091 7.16871585 5.10018215 11.4704167 7 2
276000940621360 3377 4 7 201702 110 30.8868397 31.6734973 25.8595173 6.19421676 5.38592896 9.15666667 6 2
276000940621360 3377 4 7 201702 110 29.6038251 35.8572404 23.6350182 5.45537341 5.44854281 10.2770833 6 2
276000940621360 3377 4 7 201702 110 29.2452186 34.4820128 23.3526867 5.5976776 7.32240437 16.6795833 6 2
276000940621360 3377 4 7 201702 110 31.1646175 33.5371129 23.3173953 5.37454463 6.60632969 18.1129167 6 2
276000940621360 3377 4 7 201702 110 26.9199778 36.698099 25.1817827 4.87598793 6.32415254 19.56125 6 2
276000940621360 3377 4 7 201702 110 28.9685792 33.621357 25.1388889 5.51343352 6.75774135 19.1891667 6 2
276000940621360 3377 4 7 201702 111 31.2431694 32.1334244 23.1625683 5.29371585 8.16712204 17.4108333 6 2
276000940621360 3377 4 7 201702 111 28.8171676 36.995674 20.7251821 4.42167577 9.04030055 19.45 8 2
276000940621360 3377 4 7 201702 111 29.0425774 33.6407104 23.1318306 5.71152095 8.47336066 18.9316667 7 2
276000940621360 3377 4 7 201702 111 33.1739526 31.8340164 22.0469035 6.05418944 6.89093807 18.3779167 6 2
276000940621360 3377 4 7 201702 111 29.6801002 33.8274135 25.1958106 5.50432605 5.79234973 18.95125 6 2
276000940621360 3377 4 7 201702 111 30.8151184 36.0985883 24.2645719 3.79098361 5.0307377 19.3975 6 2
276000940621360 3377 4 7 201702 111 32.3155738 32.1709927 23.1705373 5.23907104 7.10382514 17.96625 6 2
276000940621360 3377 4 7 201702 111 30.0705829 35.2743625 22.8836521 5.51001821 6.26138434 17.7720833 6 2
276000940621360 3377 4 7 201702 111 37.4020947 29.8941257 20.4952186 6.40596539 5.80259563 20.2808333 7 2
276000940621360 3377 4 7 201702 111 31.0667122 29.6596084 25.3096539 6.0598816 7.9041439 22.9120833 6 2
276000940621360 3377 4 7 201702 111 29.8234463 35.188131 21.3637469 5.8804722 7.74420364 22.54125 6 2
276000940621360 3377 4 5 201703 111 23.0373406 34.5856102 29.3943534 5.14913479 7.83356102 18.6083333 6 2
276000940621360 3377 4 5 201703 111 28.03051 36.2283698 26.0689891 3.45286885 6.2192623 16.3616667 6 2
276000940621360 3377 4 5 201703 111 29.6152095 34.7654827 22.542122 5.6386612 7.43852459 21.405 6 2
276000940621360 3377 4 5 201703 111 29.6384412 34.7021163 22.8659388 5.19391961 7.59958399 22.2383333 6 2
276000940621360 3377 4 5 201703 111 27.7075621 35.9971943 23.9916417 6.40280716 5.9007947 22.4958333 6 2
276000940621360 3377 4 5 201703 111 33.4585996 32.3365673 21.0223326 5.24260211 7.93989843 21.8020833 6 2
276000940621360 3377 4 5 201703 111 26.1931555 28.8491595 21.740221 7.9536754 15.2637886 13.4708333 3 3
276000940621360 3377 4 5 201703 111 30.8401639 34.3954918 18.5177596 7.59790528 8.64867942 15.3420833 8 2
276000940621360 3377 4 5 201703 111 28.2525046 33.7181239 25.1479964 5.51343352 7.36794171 18.56875 6 2
276000940621360 3377 4 5 201703 111 34.3249089 31.6484517 21.5198087 6.52663934 5.98019126 20.9029167 6 2
276000940621360 3377 4 5 201703 111 31.7497723 35.9540073 18.2388434 6.17030965 7.8870674 19.7308333 7 2
276000940621360 3377 4 5 201703 111 35.8208106 33.629326 18.9628871 6.55510018 5.03187614 18.81625 7 2
276000940621360 3377 4 5 201703 111 34.1325137 27.9052823 20.5464481 8.45969945 8.95605647 19.21375 8 2
276000940621360 3377 4 5 201703 111 33.7112933 28.2069672 22.7948543 7.99408015 7.2928051 18.81625 4 3
276000940621360 3377 4 5 201703 111 35.864071 29.4125683 19.1871585 7.32126594 8.21493625 19.2158333 7 2
276000940621360 3377 4 5 201703 111 31.7818111 32.54879 19.941452 6.2685402 9.45940671 18.6628571 8 2
276000940621360 3377 4 5 201703 111 32.2495446 37.3189891 19.1256831 5.30737705 5.99840619 15.7729167 7 2
276000940621360 3377 4 5 201703 111 34.8736339 29.4877049 19.5446266 7.77208561 8.321949 13.9845833 8 2
276000940621360 3377 4 5 201703 112 31.9968124 34.238388 21.8442623 4.70969945 7.21083789 20.2033333 6 2
276000940621360 3377 4 5 201703 112 32.0935792 33.0453097 20.8492714 5.38934426 8.62249545 22.7275 7 2
276000940621360 3377 4 5 201703 112 29.2714026 33.5484973 23.4995446 5.49749545 8.18306011 20.8729167 6 2
276000940621360 3377 4 5 201703 112 38.5019952 34.56398 15.7972894 4.29322574 6.84350977 19.0366667 7 2
276000940621360 3377 4 5 201703 112 30.1092896 31.370674 22.9212204 5.66256831 9.93624772 18.9883333 7 2
276000940621360 3377 4 5 201703 112 31.1794171 36.2932605 20.667122 4.45469035 7.40551002 15.70375 7 2
276000940621360 3377 4 5 201703 112 34.6960383 30.8777322 22.4146175 5.65801457 6.35359745 19.1841667 6 2
276000940621360 3377 4 5 201703 112 33.9516378 29.72913 20.4885038 6.91754654 8.9131819 21.3375 8 2
276000940621360 3377 4 5 201703 112 45.4143898 28.8217213 14.5332423 4.81557377 6.41507286 24.4529167 3 3
276000940621360 3377 4 5 201703 112 35.135107 35.7429533 18.3020361 3.86847427 6.95142941 20.44875 7 2
276000940621360 3377 4 5 201703 112 31.1008652 34.18602 21.0815118 5.09562842 8.5359745 22.0954167 7 2
276000940621360 3377 4 5 201703 112 34.0304219 32.1185146 16.6123891 7.59239673 9.64627769 27.1329167 8 2
276000940621360 3377 4 5 201704 112 32.071949 34.0186703 20.3290073 4.75409836 8.82627505 26.9679167 8 2
276000940621360 3377 4 5 201704 112 29.2238821 32.4422704 22.1913376 6.05341824 10.0890916 24.8395833 7 2
276000940621360 3377 4 5 201704 112 29.6636797 30.9226328 22.3578888 6.08652867 10.96927 21.7408333 7 2
276000940621360 3377 4 5 201704 112 32.869277 31.1165717 18.9864661 7.87599179 9.15169337 23.72625 8 2
276000940621360 3377 4 5 201704 112 28.6070591 36.1771403 21.1370828 5.7950125 8.28370535 22.3133333 6 2
276000940621360 3377 4 5 201704 112 41.8681694 32.0685337 14.9168944 4.40687614 6.73952641 20.90875 5 2
276000940621360 3377 4 5 201704 112 37.836301 31.6375305 17.6818599 4.28517953 8.55912908 22.3604167 8 2
276000940621360 3377 4 5 201704 112 35.014954 29.5754415 20.3210575 6.33690686 8.75164012 21.5575 8 2
276000940621360 3377 4 5 201704 112 33.4380692 31.4082423 19.8246812 5.71038251 9.61862477 24.38875 8 2
276000940621360 3377 4 5 201704 112 32.4912784 34.7115711 18.8267381 5.19042712 8.77998518 23.4720833 8 2
276000940621360 3377 4 5 201704 112 39.5059199 30.2755009 17.3907104 6.0701275 6.75774135 16.8383333 7 2
276000940621360 3377 4 5 201704 112 35.2272074 27.1196434 17.2188668 7.86022433 12.5740581 18.1342105 4 3
276000940621360 3377 4 5 201704 112 37.7811931 28.6429872 16.4241803 6.91484517 10.2367942 17.3166667 6 2
276000940621360 3377 4 5 201704 112 36.6145057 32.3720815 17.0144064 7.36959762 6.62940884 12.7245455 7 2
276000940621360 3377 4 5 201704 112 34.1820182 31.1899602 21.448319 4.47003797 8.70966472 13.6445 7 2
276000940621360 3377 4 5 201704 112 28.0107514 33.4751937 23.2019697 6.51874749 8.79333766 15.8091667 7 2
276000940621360 3377 4 5 201704 113 28.0541277 30.2259115 27.5631155 6.11111111 8.04573415 15.1841667 6 2
276000940621360 3377 4 5 201704 113 33.029005 25.9814069 26.059322 7.54729323 7.38297289 16.5383333 4 3
276000940621360 3377 4 5 201704 113 31.0678506 32.1908478 25.0581566 5.59437807 6.08876694 19.5408333 6 2
276000940621360 3377 4 5 201704 113 31.1942168 35.2880237 20.034153 5.57263206 7.9109745 17.4945833 7 2
276000940621360 3377 4 5 201704 113 35.0728597 27.6297814 25.9335155 5.4451275 5.91871585 18.91375 4 3
276000940621360 3377 4 5 201704 113 32.4020947 34.7256375 17.423725 6.34562842 9.10291439 19.1116667 8 2
276000940621360 3377 4 5 201704 113 31.8965338 38.4753674 17.5090496 4.15665231 7.96239696 18.19625 7 2
276000940621360 3377 4 5 201704 113 29.3843969 30.742934 21.6180999 8.28825908 9.96631009 18.895 7 2
276000940621360 3377 4 5 201704 113 32.0424655 29.2168349 22.3618057 7.24674678 9.13214705 20.6345833 7 2
276000940621360 3377 4 5 201704 113 35.6545993 30.8970856 20.1218124 6.91598361 6.41051913 21.4141667 7 2
276000940621360 3377 4 5 201704 113 31.5380237 30.0045537 23.1876138 8.21607468 7.05373406 21.0466667 6 2
276000940621360 3377 4 5 201704 113 34.5070583 29.4911202 22.4715392 5.32559199 8.20469035 20.7 6 2
276000940621360 3377 4 6 201705 113 37.1095173 36.1259107 14.3135246 5.4382969 7.01275046 21.0041667 7 2
276000940621360 3377 4 6 201705 113 32.7504554 29.6197632 22.8711293 6.09289617 8.66575592 22.3345833 7 2
276000940621360 3377 4 6 201705 113 32.337204 26.8886612 23.4073315 7.77322404 9.59357923 22.1691667 5 2
276000940621360 3377 4 6 201705 113 34.9972022 29.7552368 20.2533111 7.97353046 7.02071949 18.3804167 7 2
276000940621360 3377 4 6 201705 113 30.2333789 34.7096995 22.0582878 4.68123862 8.31739526 22.5616667 7 2
276000940621360 3377 4 6 201705 113 28.2217668 32.3645264 25.3893443 5.73770492 8.28665756 24.7354167 6 2
276000940621360 3377 4 6 201705 113 28.7959233 37.9986918 19.9961988 5.10265197 8.10653422 21.71 7 2
276000940621360 3377 4 6 201705 113 32.1436703 35.5817395 19.8520036 5.11042805 7.31215847 17.2145833 7 2
276000940621360 3377 4 6 201705 113 29.6509783 34.3184823 18.3190111 7.86697955 9.84454874 19.2041667 8 2
276000940621360 3377 4 6 201705 113 27.7208561 36.2044627 22.4760929 6.07809654 7.5204918 16.9879167 6 2
276000940621360 3377 4 6 201705 113 33.954918 40.3904827 12.1789617 6.56079235 6.91484517 20.5595833 5 2
276000940621360 3377 4 6 201705 113 38.3662346 21.0604237 19.1226369 8.70287296 12.7478318 23.8291667 6 2
276000940621360 3377 4 6 201705 113 35.7240437 26.9865665 21.9341985 6.94102914 8.41416211 26.7416667 5 2
276000940621360 3377 4 6 201705 113 39.2935731 25.6168187 17.2051843 8.78112361 9.1033003 27.2616667 8 2
276000940621360 3377 4 6 201705 113 29.5235366 33.3201738 20.3990885 6.24166435 10.5155367 26.3229167 8 2
276000940621360 3377 4 6 201705 113 29.4152697 27.0344579 25.2767744 8.93033559 9.34316245 26.2425 7 2
276000940621360 3377 4 6 201705 113 29.3829883 28.8497769 24.9786206 7.11571115 9.67290297 27.7754167 5 2
276000940621360 3377 4 6 201705 113 25.2550091 29.1530055 26.7839253 10.1878415 8.62021858 28.4875 7 2
276000940621360 3377 4 6 201705 113 28.8627628 31.5225101 21.3228597 9.80712235 8.48474499 29.59125 9 2
276000940621360 3377 4 6 201705 114 31.4275956 35.8128415 20.0739982 3.79326047 8.89230419 26.7229167 8 2
276000940621360 3377 4 6 201705 114 25.18898 32.2153916 27.7925774 5.73428962 9.06876138 25.1041667 7 2
276000940621360 3377 4 6 201705 114 26.3300763 30.5559801 26.8536785 7.54482341 8.71544179 27.265 7 2
276000940621360 3377 4 6 201705 114 25.9528689 29.9503334 28.2913464 8.48862338 7.31682798 27.5091667 8 2
276000940621360 3377 4 6 201705 114 24.713848 35.6485598 26.4397132 5.66883934 7.5290397 22.3495833 6 2
276000940621360 3377 4 6 201705 114 41.523224 46.0860656 4.52868852 3.32650273 4.53551913 27.0825 4 3
276000941567409 3393 4 2 201607 109 20.6285311 26.3877119 36.8008475 13.8841808 2.29872881 29.17125 5 2
276000941567409 3393 4 2 201607 109 12.098461 19.2877651 19.2234919 40.4415771 8.94870489 30.2875 6 2
276000941567409 3393 4 2 201607 109 15.4661596 32.1060827 26.8731476 12.6164868 12.9381232 30.2708333 5 2
276000941567409 3393 4 2 201607 109 17.2609868 23.8982665 22.6302059 28.0376108 8.17292998 30.8758333 5 2
276000941567409 3393 4 2 201607 109 17.4282594 17.9650983 21.2927588 34.4957897 8.81809376 29.8870833 6 2
276000941567409 3393 4 2 201608 109 24.013651 23.1420236 28.6518096 14.7346759 9.45783987 28.3125 6 2
276000941567409 3393 4 2 201608 109 16.7114515 36.5986308 30.5997422 8.70371014 7.38646538 28.8204167 8 2
276000941567409 3393 4 2 201608 109 22.1018184 22.8142462 25.3324419 22.5562849 7.19520855 29.42625 5 2
276000941567409 3393 4 2 201608 109 20.0171151 31.0531668 31.1605461 7.8896144 9.87955759 31.2191667 7 2
276000941567409 3393 4 2 201608 109 23.8355176 33.2228088 30.6836004 5.52991186 6.72816137 29.5525 6 2
276000941567409 3393 4 2 201608 109 21.5315404 27.1916968 34.5481577 5.75578479 10.9728204 29.0254167 5 2
276000941567409 3393 4 2 201608 109 23.2525046 21.0428051 43.2172131 8.01229508 4.47518215 28.95375 4 3
276000941567409 3393 4 2 201608 109 12.6144222 27.2408038 36.0177403 19.1092626 5.01777114 29.7470833 4 3
276000941567409 3393 4 2 201608 109 16.0906193 25.5269596 35.7647186 16.7405684 5.87713408 28.0333333 4 3
276000941567409 3393 4 2 201608 109 14.5823686 30.5954393 43.2422587 7.98119076 3.59874271 26.9941667 5 2
276000941567409 3393 4 2 201608 109 23.2912928 21.1302759 43.4124529 7.42425402 4.74172435 25.10625 4 3
276000941567409 3393 4 2 201608 109 23.553051 22.4977231 43.0407559 6.63023679 4.27823315 28.30125 4 3
276000941567409 3393 4 2 201608 109 16.2594013 26.6554659 45.7298828 7.51395499 3.84129502 30.0145833 3 3
276000941567409 3393 4 2 201608 109 14.4866437 24.4043484 47.2766548 9.68158593 4.15076719 28.4658333 5 2
276000941567409 3393 4 2 201608 109 12.6990908 29.5546217 47.2336066 6.36415208 4.14852891 27.9229167 5 2
276000941567409 3393 4 2 201608 109 10.1946721 29.0277778 48.4562842 6.19193989 6.12932605 27.8358333 3 3
276000941567409 3393 4 2 201608 109 11.6690014 29.7817874 46.2668257 7.21483205 5.06755349 27.99875 5 2
276000941567409 3393 4 2 201608 109 17.0856102 38.2240437 31.6404827 8.01571038 5.03415301 28.5525 6 2
276000941567409 3393 4 2 201608 109 19.0010728 31.4451159 37.2594239 6.04130005 6.25308728 29.31 6 2
276000941567409 3393 4 2 201608 109 15.1684882 24.666439 50.1320583 6.15095628 3.88205829 30.3625 3 3
276000941567409 3393 4 2 201608 109 14.4799929 40.1243463 30.4520683 9.16806217 5.77553029 29.41875 7 2
276000941567409 3393 4 2 201608 109 21.0245902 31.2875683 37.037796 5.94717668 4.70286885 28.815 6 2
276000941567409 3393 4 2 201608 109 22.7263746 22.758135 39.2053734 10.1836737 5.1264433 28.4075 6 2
276000941567409 3393 4 2 201608 110 19.2410122 25.9072736 41.0546525 8.14018555 5.65687614 30.4266667 4 3
276000941567409 3393 4 2 201608 110 15.1894816 21.9820706 49.1081821 7.89326125 5.82700441 30.08375 3 3
276000941567409 3393 4 2 201608 110 20.0611474 31.0582994 33.0635632 9.32419499 6.49279507 30.4375 8 2
276000941567409 3393 4 2 201608 110 16.2966758 31.5630692 40.2891621 6.27504554 5.57604736 30.86125 5 2
276000941567409 3393 4 2 201608 110 25.6192885 24.2870898 33.4099364 11.0684295 5.61525578 31.49 6 2
276000941567409 3393 4 2 201608 110 21.1321432 26.4628678 37.9332801 8.78013954 5.69156942 28.5254167 6 2
276000941567409 3393 4 2 201608 110 14.6644708 25.3299335 45.251671 9.8436294 4.9102953 27.1783333 5 2
276000941567409 3393 4 2 201608 110 11.6154372 28.5815118 46.635929 8.82172131 4.34540073 29.1658333 5 2
276000941567409 3393 4 1 201609 110 18.2107298 28.1223565 36.1697501 10.6059554 6.89120821 29.3179167 6 2
276000941567409 3393 4 1 201609 110 27.1106557 25.4394353 35.5453097 6.68602004 5.21857923 30.1316667 4 3
276000941567409 3393 4 1 201609 110 30.2709472 22.140255 36.6689435 7.12090164 3.79895264 30.495 4 3
276000941567409 3393 4 1 201609 110 16.4025501 31.4833789 36.5175319 9.1814663 6.41507286 29.7416667 7 2
276000941567409 3393 4 1 201609 110 25.0286538 33.11514 26.9019365 7.61841638 7.33585332 29.34875 6 2
276000941567409 3393 4 1 201609 110 21.7612145 25.713875 38.5035002 6.97427526 7.04713501 29.1883333 4 3
276000941567409 3393 4 1 201609 110 17.7629781 28.9196266 40.7729964 7.92691257 4.61748634 29.8991667 4 3
276000941567409 3393 4 1 201609 110 25.266104 19.7636303 33.630889 14.4106002 6.92877651 31.7445833 5 2
276000941567409 3393 4 1 201609 110 20.3970625 38.9944931 23.4722994 9.13928638 7.9968587 31.93375 8 2
276000941567409 3393 4 1 201609 110 25.0725317 21.8137561 38.8008629 8.65483468 5.65801457 30.67625 6 2
276000941567409 3393 4 1 201609 110 19.4623699 23.2884906 42.2725448 10.8382344 4.13836019 31.6658333 6 2
276000941567409 3393 4 1 201609 110 14.4516031 26.0249375 42.6958106 10.9783775 5.8492714 31.01125 5 2
276000941567409 3393 4 1 201609 110 12.6239156 28.8935005 41.1669522 9.97211803 7.34351363 31.2425 5 2
276000941567409 3393 4 1 201609 110 16.9354913 27.3071609 40.8717506 10.8040428 4.08155429 30.34 6 2
276000941567409 3393 4 1 201609 110 22.9363867 30.5349287 33.2743856 8.43177889 4.82252014 31.0304167 8 2
276000941567409 3393 4 1 201609 110 26.4537796 27.0309654 33.681694 7.48747723 5.34608379 30.1029167 4 3
276000941567409 3393 4 1 201609 110 26.5015938 24.923725 35.6693989 9.04371585 3.86156648 29.7170833 6 2
276000941567409 3393 4 1 201609 110 23.1762295 24.1769126 38.4039162 7.81762295 6.42531876 28.24125 4 3
276000941567409 3393 4 1 201609 110 22.8230643 24.1676314 39.0027322 9.32529483 4.68127721 27.7875 6 2
276000941567409 3393 4 1 201609 110 20.3066245 28.6109375 36.934623 9.98892439 4.15889059 27.3854167 6 2
276000941567409 3393 4 1 201609 110 17.3397896 27.6593807 39.5837385 11.002246 4.41484517 27.9658333 6 2
276000941567409 3393 4 1 201609 110 22.4288961 24.0801457 35.6111265 12.1258799 5.75395171 26.70625 6 2
276000941567409 3393 4 1 201609 110 24.8106528 20.2257036 41.6367002 9.87271579 3.45422763 27.5825 6 2
276000941567409 3393 4 1 201609 111 16.832878 29.1416211 40.1343352 8.67372495 5.2174408 28.0129167 6 2
276000941567409 3393 4 1 201609 111 20.354979 25.3800245 40.2447632 9.67357831 4.34665494 28.1020833 6 2
276000941567409 3393 4 1 201609 111 25.246394 24.0103782 35.7836686 10.4007018 4.55885732 28.0541667 6 2
276000941567409 3393 4 1 201609 111 29.6547845 22.9093923 32.5182728 11.6183701 3.29918033 28.6395833 6 2
276000941567409 3393 4 1 201609 111 24.7484062 24.4364754 36.2716302 9.3886612 5.15482696 26.9366667 6 2
276000941567409 3393 4 1 201609 111 19.1609745 39.5947177 26.5539617 7.51935337 7.17099271 29.5475 6 2
276000941567409 3393 4 1 201609 111 24.6103856 28.7361651 33.4225942 8.10744111 5.12341391 27.9075 4 3
276000941567409 3393 4 1 201610 111 25.7745979 23.2499768 36.3698828 9.75998348 4.84555895 26.6070833 6 2
276000941567409 3393 4 1 201610 111 19.7814208 35.7206284 30.0705829 7.24954463 7.17782332 28.4216667 6 2
276000941567409 3393 4 1 201610 111 25.8688818 34.809037 26.5826797 6.26615841 6.47324314 26.71 6 2
276000941567409 3393 4 1 201610 111 21.7909395 31.2712263 30.5893413 9.86937394 6.47911893 23.4725 8 2
276000941567409 3393 4 1 201610 111 20.3762545 31.3172105 34.3408146 7.78255559 6.1831648 20.1545833 6 2
276000941567409 3393 4 1 201610 111 15.4410369 32.3881441 38.9088211 7.00254314 6.25945479 20.4666667 5 2
276000941567409 3393 4 1 201610 111 15.748684 35.343942 36.9068761 5.80055031 6.19994752 25.1029167 5 2
276000941567409 3393 4 1 201610 111 15.9024883 30.8218718 38.3369416 7.5461548 7.39254345 25.70125 5 2
276000941567409 3393 4 1 201610 111 20.1104281 36.2830146 27.5216302 7.14822404 8.9367031 26.4154167 7 2
276000941567409 3393 4 1 201610 111 15.3517567 31.2283119 40.522213 4.50194498 8.39577352 23.5316667 6 2
276000941567409 3393 4 1 201610 111 22.3137214 33.5204995 32.0583843 5.1161974 6.9911974 20.5841667 6 2
276000941567409 3393 4 1 201610 111 16.6928506 28.5678506 38.8057832 6.82832423 9.10519126 21.0679167 4 3
276000941567409 3393 4 1 201610 111 23.6366083 31.1054263 29.258693 7.17580633 8.8234661 18.7382609 7 2
276000941567409 3393 4 1 201610 111 22.799601 29.5757502 33.4036654 5.94077058 8.28021287 19.26125 6 2
276000941567409 3393 4 1 201610 111 24.6573315 31.9410291 28.9367031 5.57604736 8.88888889 16.2095833 7 2
276000941567409 3393 4 1 201610 111 20.6156145 32.3987476 33.4981911 4.47201867 9.01542813 13.2733333 7 2
276000941567409 3393 4 1 201610 111 22.5892995 40.006792 11.2241055 10.0197586 16.1600445 21.41 6 2
276000941567409 3393 4 1 201610 111 18.2441316 33.2622849 31.8761851 7.91692373 8.70047472 21.5220833 7 2
276000941567409 3393 4 1 201610 111 20.4781807 38.5445803 21.4822404 7.88616051 11.6088381 26.4375 7 2
276000941567409 3393 4 1 201610 111 23.896144 28.0584499 22.2518601 12.8500008 12.9435453 20.935 4 3
276000941567409 3393 4 1 201610 111 23.902415 29.2426137 25.3618482 9.7731623 11.7199608 19.19625 9 2
276000941567409 3393 4 1 201610 111 28.7864299 37.0901639 20.462204 8.07035519 5.59084699 18.89625 7 2
276000941567409 3393 4 1 201610 111 27.6783482 27.8837486 24.3225549 11.6866568 8.42869161 18.4525 7 2
276000941567409 3393 4 1 201610 112 26.3467668 29.0685105 28.2296394 7.92808959 8.42699361 22.0270833 5 2
276000941567409 3393 4 1 201610 112 26.5257518 28.5872619 26.1092587 11.4548987 7.32282887 21.0383333 6 2
276000941567409 3393 4 1 201610 112 26.3539834 29.3895488 26.6335556 9.39774937 8.22516285 20.4879167 8 2
276000941567409 3393 4 1 201610 112 26.1948535 32.0402851 24.2287788 8.94920657 8.58687598 17.4158333 9 2
276000941567409 3393 4 1 201610 112 25.4462659 34.375 24.4751821 8.26047359 7.44307832 17.7508333 6 2
276000941567409 3393 4 1 201610 112 38.7606318 30.8607136 14.5356735 8.20849156 7.63448952 15.0620833 7 2
276000941567409 3393 4 1 201610 112 30.2088157 25.6423852 26.2511384 9.19092109 8.70673953 13.74625 7 2
276000941567409 3393 4 1 201610 112 27.9286685 29.7737026 25.6204463 8.64530271 8.03188 19.2975 8 2
276000941567409 3393 4 3 201611 112 24.8961517 32.487265 27.9439891 7.81542327 6.85717097 23.12625 6 2
276000941567409 3393 4 3 201611 112 21.5289162 32.9485428 30.2800546 7.20969945 8.03278689 13.4916667 6 2
276000941567409 3393 4 3 201611 112 27.8571594 29.3969004 25.2952788 9.77563212 7.67502933 9.42625 8 2
276000941567409 3393 4 3 201611 112 23.6122881 32.548258 27.2540984 8.3655182 8.2198373 10.8570833 8 2
276000941567409 3393 4 3 201611 112 22.8722292 35.8512395 25.615989 8.25221512 7.40832716 15.7275 6 2
276000941567409 3393 4 3 201611 112 26.3909921 34.9394122 20.0250455 10.5718795 8.07267065 19.1529167 9 1
276000941567409 3393 4 3 201611 112 23.5587432 30.7058288 29.2554645 8.49157559 7.98838798 12.6258333 8 2
276000941567409 3393 4 3 201611 112 24.3135246 32.9974954 27.1049636 7.65710383 7.92691257 11.2816667 6 2
276000941567409 3393 4 3 201611 112 17.024019 33.8199461 35.2656795 7.89733259 5.99302275 10.2654167 6 2
276000941567409 3393 4 3 201611 112 24.7701329 32.199222 26.9341985 8.26249961 7.83394693 8.88375 6 2
276000941567409 3393 4 3 201611 112 19.9168944 34.5184426 30.2527322 8.28438069 7.02755009 11.395 6 2
276000941567409 3393 4 3 201611 112 23.4528689 31.3069217 27.8267304 8.47222222 8.94125683 11.47875 9 2
276000941567409 3393 4 3 201611 112 21.2497877 25.5929116 31.9211162 13.2491471 7.98703729 12.2829167 5 2
276000941567409 3393 4 3 201611 112 22.5933515 38.9332878 23.056694 8.56785064 6.84881603 14.2704167 8 2
276000941567409 3393 4 3 201611 112 22.5933515 34.1234062 30.1491348 6.46288707 6.6712204 13.8895833 6 2
276000941567409 3393 4 3 201611 112 24.2409736 34.2051226 24.9320413 8.68545661 7.93640595 17.2420833 8 2
276000941567409 3393 4 3 201611 112 24.0895932 34.2386701 24.1494591 9.45040342 8.07187421 23.5129167 8 2
276000941567409 3393 4 3 201611 112 27.2372789 33.1214011 22.9511869 10.0379355 6.65219754 21.4470833 8 2
276000941567409 3393 4 3 201611 112 27.2964389 31.0916152 24.7684063 9.60473638 7.23880327 19.2295833 8 2
276000941567409 3393 4 3 201611 112 29.6056775 28.4606256 24.0548107 10.4994057 7.37948041 18.72375 6 2
276000941567409 3393 4 3 201611 112 32.4100638 25.0842441 27.7755009 8.74203097 5.98816029 23.7195833 6 2
276000941567409 3393 4 3 201611 112 30.6270067 25.6407644 27.6245909 10.5153052 5.59233275 25.2408333 6 2
276000941567409 3393 4 3 201611 113 33.5154827 26.5095628 23.7283698 8.01912568 8.22745902 24.1391667 4 3
276000941567409 3393 4 3 201611 113 25.034153 26.523224 32.9371585 9.09949909 6.40596539 20.95375 6 2
276000941567409 3393 4 3 201611 113 27.5515967 27.9117606 30.071392 7.14441972 7.32083086 20.8158333 4 3
276000941567409 3393 4 3 201611 113 30.4421753 30.1355508 24.3089902 7.46054074 7.65274305 16.0216667 6 2
276000941567409 3393 4 3 201611 113 39.6793091 22.0415393 25.5783242 6.91974623 5.78108116 16.0183333 4 3
276000941567409 3393 4 3 201611 113 23.8272398 29.6962698 31.5404549 8.37607283 6.55996264 14.0566667 8 2
276000941567409 3393 4 3 201611 113 27.0867486 28.4949909 32.68898 6.90801457 4.82126594 14.585 4 3
276000941567409 3393 4 3 201611 113 31.2124317 22.1379781 30.8743169 10.821949 4.95332423 14.085 6 2
276000941567409 3393 4 3 201612 113 26.6410423 25.5875282 31.8013491 9.56289942 6.40718101 21.6504167 6 2
276000941567409 3393 4 3 201612 113 26.9735999 27.0223982 28.3404148 9.76872434 7.89486277 12.7604167 6 2
276000941567409 3393 4 3 201612 113 32.4191712 29.5890255 24.2019581 6.4879326 7.30191257 17.9491667 6 2
276000941567409 3393 4 3 201612 113 24.463908 26.4415525 34.411301 7.50947844 7.17376006 18.2804167 4 3
276000941567409 3393 4 3 201612 113 28.1837933 34.0644199 23.5624093 5.53776512 8.65161233 19.5108333 7 2
276000941567409 3393 4 3 201612 113 27.484525 35.0116931 24.0162584 5.57392486 7.91359868 22.6291667 6 2
276000941567409 3393 4 3 201612 113 30.6625683 30.5441712 23.7750455 6.40255009 8.61566485 17.6754167 7 2
276000941567409 3393 4 3 201612 113 33.6487373 27.1523726 25.1764572 7.59813683 6.4242961 21.46875 4 3
276000941567409 3393 4 3 201612 113 36.3968579 23.5985883 24.9783698 7.84949909 7.17668488 20.9454167 4 3
276000941567409 3393 4 3 201612 113 34.0664845 26.2386157 26.4913479 7.67645719 5.52709472 24.8170833 4 3
276000941567409 3393 4 3 201612 113 28.4510937 32.0696721 27.4967777 6.16770476 5.81475178 22.57875 6 2
276000941567409 3393 4 3 201612 113 26.5695326 32.5871204 28.5291134 6.84345624 5.47077743 19.4325 6 2
276000941567409 3393 4 3 201612 113 26.8794958 25.7746558 28.1414398 10.3319402 8.87246843 17.5233333 7 2
276000941567409 3393 4 3 201612 113 37.2100082 31.4377065 17.392119 7.19293168 6.76723473 21.1725 7 2
276000941567409 3393 4 3 201612 113 36.7216588 28.7238353 21.3516293 6.36415208 6.83872449 22.46375 4 3
276000941567409 3393 4 3 201612 113 40.2880237 28.8604281 18.4540073 6.75432605 5.64321494 20.7275 5 2
276000941567409 3393 4 3 201612 113 34.6630237 28.8296903 24.5275501 4.39663024 7.58310565 18.89 4 3
276000941567409 3393 4 3 201612 113 30.0284608 31.1657559 25.582878 5.30396175 7.91894353 23.39 6 2
276000941567409 3393 4 3 201612 113 23.2103825 32.5273224 29.9669854 7.39071038 6.90459927 21.8295833 6 2
276000941567409 3393 4 3 201612 113 25.6620666 33.832604 24.8132776 6.66539316 9.02665864 22.4933333 7 2
276000941567409 3393 4 3 201612 113 43.6045052 24.1684717 16.649137 8.06214403 7.515742 20.2095833 3 3
276000941567409 3393 4 3 201612 113 41.1320081 22.8424176 17.3479902 10.863936 7.81364808 17.0008333 7 2
276000941567409 3393 4 3 201612 113 37.5751366 28.4915756 19.700592 8.84221311 5.3904827 20.8570833 7 2
276000941567409 3393 4 3 201612 114 36.9948442 29.0009571 22.4894647 7.44464126 4.07009277 17.64375 4 3
276000941567409 3393 4 3 201612 114 40.0845379 27.6868867 19.0153652 8.27097656 4.94223368 20.46875 5 2
276000941567409 3393 4 3 201612 114 38.1741649 22.8971396 21.9303587 12.4189397 4.57939705 24.8783333 6 2
276000941567409 3393 4 3 201612 114 26.1677048 28.6283227 20.7739225 12.3985829 12.0314671 19.1029167 8 2
276000941567409 3393 4 3 201612 114 30.8424408 29.3772769 18.7090164 13.364071 7.7071949 16.9629167 8 1
276000941567409 3393 4 3 201612 114 36.6350993 32.2071332 14.9286646 10.1483437 6.08075932 17.0108333 9 1
276000941567409 3393 4 3 201612 114 32.752327 29.738662 18.0526419 13.3257502 6.13061884 17.2675 8 1
276000941567409 3393 4 3 201612 114 33.8517065 29.2363041 17.1011045 11.324577 8.48630793 19.835 10 1
276000941567409 3393 4 7 201701 114 41.1031421 27.0110428 14.9260018 11.9939663 4.96584699 20.6979167 7 2
276000941567409 3393 4 7 201701 114 48.8581512 20.7069672 13.5644353 12.2666211 4.60382514 16.0379167 5 2
276000941567409 3393 4 7 201701 114 49.532702 23.9291007 11.1787418 11.0173158 4.34213979 16.40125 3 3
276000941567409 3393 4 7 201701 114 47.1921347 23.895154 15.936784 8.94693977 4.02898752 12.0623913 5 2
276000941567409 3393 4 7 201701 114 43.155429 31.6775493 11.1020036 9.25737473 4.80764333 10.6545833 5 2
276000941567409 3393 4 7 201701 114 36.5232819 33.4726853 18.0874317 8.04345729 3.87314377 6.94583333 7 2
276000941567409 3393 4 7 201701 114 35.0891065 34.1706608 17.6815898 8.0741564 4.98448643 12.5245833 7 2
276000941567409 3393 4 7 201701 114 32.6664042 32.0164552 20.2071949 9.19122982 5.91871585 16.3954167 9 1
276000941567409 3393 4 7 201701 114 33.5063752 33.1898907 18.0214026 9.01525501 6.2670765 19.11125 9 1
276000941567409 3393 4 7 201701 114 35.7160747 30.821949 16.3740893 9.99772313 7.09016393 15.8316667 9 1
276000941567409 3393 4 7 201701 114 30.5612477 32.4715392 23.0703552 8.81830601 5.07855191 9.97208333 8 2
276000941567409 3393 4 7 201701 114 37.0601595 26.114758 18.2022012 11.114893 7.50798833 16.7570833 7 2
276000941567409 3393 4 7 201701 114 36.4905954 25.9982711 21.6909597 9.87720354 5.94297027 18.7975 6 2
276000941567409 3393 4 7 201701 114 30.1960421 25.4785666 23.7806412 12.1061792 8.4385709 16.71375 7 2
276000941567409 3393 4 7 201701 114 33.1315679 30.4098361 20.569567 7.38965952 8.49936948 18.6838462 8 2
276000941567409 3393 4 7 201701 114 23.4669095 30.8682453 26.5725562 10.7073467 8.38494232 13.8705556 9 2
276000941567409 3393 4 7 201701 114 28.8082917 26.5593259 24.6850398 10.0732842 9.87405838 13.3016667 7 2
276000941567409 3393 4 7 201701 114 26.7509107 29.666439 23.424408 10.4348816 9.72336066 14.4795833 9 2
276000941567409 3393 4 7 201701 114 33.6316029 31.3012295 17.5990437 9.73588342 7.73224044 17.05875 9 1
276000941567409 3393 4 7 201701 114 31.3820776 24.0395866 24.05894 11.6348677 8.88452811 15.01625 7 2
276000941567409 3393 4 7 201701 114 39.2138441 24.2042543 19.0404549 11.1695957 6.37185098 11.6295833 7 2
276000941567409 3393 4 7 201701 115 30.8377402 26.6055585 22.5663597 11.8321068 8.15823491 13.8016667 6 2
276000941567409 3393 4 7 201701 115 36.7295892 25.2155498 23.2068321 8.47928437 6.3687444 16.0633333 6 2
276000941567409 3393 4 7 201701 115 30.5940886 27.9574766 22.696949 11.3744366 7.37704918 18.3216667 6 2
276000941567409 3393 4 7 201701 115 31.7691257 27.5273224 24.135929 9.14275956 7.42486339 16.1870833 6 2
276000941567409 3393 4 7 201701 115 32.6114551 29.8312423 21.8320171 9.38914981 6.33613566 15.065 8 2
276000941567409 3393 4 7 201701 115 41.7388897 22.4983213 18.6230357 11.08074 6.05901331 11.9916667 5 2
276000941567409 3393 4 7 201701 115 34.091067 25.7202232 23.8734911 8.39915023 7.91606851 13.5704167 6 2
276000941567409 3393 4 7 201701 115 32.704918 25.984745 24.1769126 10.4690346 6.6643898 13.85 6 2
276000941567409 3393 4 7 201701 115 33.227459 26.5972222 21.7862022 11.0177596 7.37135701 12.4 6 2
276000941567409 3393 4 7 201702 115 30.7568074 25.9919229 24.067102 11.1945641 7.98960359 11.2445833 6 2
276000941567409 3393 4 7 201702 115 40.1022082 21.4828772 20.5597041 12.3971744 5.45803618 13.465 7 2
276000941567409 3393 4 7 201702 115 30.7168465 29.4541694 25.7520222 8.62720354 5.44975842 9.30708333 8 2
276000941567409 3393 4 7 201702 115 29.0003975 28.7982001 24.879326 9.64094965 7.6811267 15.0279167 6 2
276000941567409 3393 4 7 201702 115 29.5971875 37.5206848 9.13679726 16.0352413 7.71008922 16.7033333 6 2
276000941567409 3393 4 7 201702 115 35.1897076 26.4553239 21.967159 10.3282361 6.0595735 12.4429167 6 2
276000941567409 3393 4 7 201702 115 31.0086521 28.2069672 25.162796 9.13251366 6.48907104 8.39083333 6 2
276000941567409 3393 4 7 201702 115 31.4580676 23.1162249 22.0851315 15.1953923 8.1451837 4.49166667 5 2
276000941567409 3393 4 7 201702 115 43.9663024 25.6466302 17.1675774 9.50591985 3.71357013 3.02958333 5 2
276000941567409 3393 4 7 201702 115 36.9501366 30.1673497 18.9184882 9.08128415 4.88274135 8.12166667 9 1
276000941567409 3393 4 7 201702 115 28.8000911 34.4592441 21.5186703 9.85655738 5.36543716 9.04083333 8 2
276000941567409 3393 4 7 201702 115 29.6167338 35.8157359 18.8189235 10.0186394 5.72996743 7.33125 9 1
276000941567409 3393 4 7 201702 115 28.4187158 32.6684882 22.9508197 10.984745 4.97723133 8.14083333 8 2
276000941567409 3393 4 7 201702 115 35.6691867 22.2607553 26.5368852 10.7175604 4.81561236 14.9670833 6 2
276000941567409 3393 4 7 201702 115 26.9273462 24.0284226 29.2458161 11.7320864 8.06632866 18.7325 6 2
276000941567409 3393 4 7 201702 115 34.8622495 25.9642532 23.4824681 10.0626138 5.6284153 24.4116667 6 2
276000941567409 3393 4 7 201702 115 34.7316359 30.9400181 19.5346882 9.01737253 5.7762853 23.7016667 9 1
276000941567409 3393 4 7 201702 115 32.2387392 27.1690246 23.0743108 9.69646275 7.82146275 21.1858333 6 2
276000941567409 3393 4 7 201702 115 35.4811901 36.4176435 14.3906443 8.68066573 5.02985634 23.59375 9 1
276000941567409 3393 4 7 201702 115 33.8303657 25.5050593 25.0484703 9.26899061 6.34711417 23.8754167 6 2
276000941567409 3393 4 7 201702 115 24.0822103 29.0536723 24.303298 12.9437382 9.61708113 24.17625 6 2
276000941567409 3393 4 7 201702 115 26.5889594 33.0825842 22.5344101 11.9435631 5.85048328 24.43625 8 2
276000941567409 3393 4 7 201702 116 32.9447235 25.7527616 25.4653255 10.7505215 5.08666784 22.235 6 2
276000941567409 3393 4 7 201702 116 28.8501821 31.8454007 24.2019581 9.96584699 5.13661202 23.5345833 8 2
276000941567409 3393 4 7 201702 116 35.0372403 29.6524691 17.0567442 10.6472477 7.60629882 24.88 9 1
276000941567409 3393 4 7 201702 116 26.8163996 30.5792311 25.3426685 10.5334429 6.72825785 24.3329167 8 2
276000941567409 3393 4 7 201702 116 25.3312842 31.6495902 27.2723133 9.21675774 6.53005464 26.8225 8 2
276000941567409 3393 4 7 201702 116 23.5654387 31.8804799 27.0241348 7.25440709 10.2755395 25.7141667 7 2
276000941567409 3393 4 5 201703 116 34.8073848 27.3979192 22.3814949 8.43456516 6.97863604 24.63 6 2
276000941567409 3393 4 5 201703 116 23.4187158 29.9487705 28.5382514 10.4354508 7.65881148 21.001875 8 2
276000941567409 3393 4 5 201703 116 24.2827869 32.6935337 24.9852004 9.26229508 8.77618397 25.39125 9 2
276000941567409 3393 4 5 201703 116 29.5897321 30.0331323 23.4128274 8.8930108 8.07129734 26.7004167 8 2
276000941567409 3393 4 5 201703 116 23.0433857 31.9048171 26.5954962 9.31530413 9.14099683 26.4170833 9 2
276000941567409 3393 4 5 201703 116 27.0768115 29.8919453 25.3142077 8.06622596 9.65080964 25.63125 7 2
276000941567409 3393 4 5 201703 116 26.5904109 28.2285396 22.27295 11.9251876 10.9829119 21.3466667 7 2
276000941567409 3393 4 5 201703 116 25.3324226 28.1124772 26.6120219 8.93442623 11.0086521 19.495 7 2
276000941567409 3393 4 5 201703 116 27.8539794 24.9309228 29.8727892 8.45889153 8.88341706 22.8391667 7 2
276000941567409 3393 4 5 201703 116 28.7936078 28.0163664 25.2293654 8.52603733 9.43462304 23.0091667 7 2
276000941567409 3393 4 5 201703 116 30.6583233 24.3590619 25.2971119 8.12876262 11.5567403 20.3504167 5 2
276000941567409 3393 4 5 201703 116 29.5252732 26.8123862 23.3060109 9.45013661 10.9061931 19.6091667 7 2
276000941567409 3393 4 5 201703 116 30.9601818 27.2152758 25.1561391 8.3193827 8.34902056 21.8595833 7 2
276000941567409 3393 4 5 201703 116 27.5143751 23.0028789 24.9212744 9.2075152 15.3539563 24.0720833 5 2
276000941567409 3393 4 5 201703 116 30.3596237 25.2595628 27.8934955 8.4192699 8.068048 19.0807143 6 2
276000941567409 3393 4 5 201703 116 17.2770655 32.2940676 33.4745101 7.12772948 9.82662733 14.9695238 7 2
276000941567409 3393 4 5 201703 116 31.8095385 28.8217275 23.5957868 8.54215341 7.23079377 14.0220833 6 2
276000941567409 3393 4 5 201703 116 33.2460599 21.3928059 26.3758837 10.6299011 8.35534948 23.22875 7 2
276000941567409 3393 4 5 201703 116 31.888777 24.5543901 25.9178861 9.21320737 8.4257394 26.5345833 7 2
276000941567409 3393 4 5 201703 116 25.8094262 27.9986339 25.8413024 10.6272769 9.72336066 23.7258333 7 2
276000941567409 3393 4 5 201703 116 28.647541 29.2714026 23.4380692 8.04417122 10.598816 21.4 7 2
276000941567409 3393 4 5 201703 116 21.290424 28.0432064 31.5721767 8.22632058 10.8678722 20.5083333 5 2
276000941567409 3393 4 5 201703 117 36.8510929 29.5321038 20.0352914 6.96038251 6.62112933 16.9366667 7 2
276000941567409 3393 4 5 201703 117 30.6898907 28.1682605 25.1730419 6.6370674 9.33173953 23.3141667 5 2
276000941567409 3393 4 5 201703 117 30.8473033 28.8446829 24.6935877 8.08216403 7.53226205 24.7870833 4 3
276000941567409 3393 4 5 201703 117 27.9347552 28.6847663 27.035999 8.26885219 8.07562722 27.0604167 4 3
276000941567409 3393 4 5 201703 117 32.4906087 25.3380475 25.2712777 9.46117425 7.43889183 20.29625 6 2
276000941567409 3393 4 5 201703 117 24.4482457 28.7777083 27.6377698 11.4835718 7.65270445 25.875 6 2
276000941567409 3393 4 5 201703 117 29.2788001 27.1302675 20.8572046 12.0219184 10.7118093 29.4654167 7 2
276000941567409 3393 4 5 201704 117 31.721983 25.6784292 21.6375382 10.0649949 10.8970547 29.758 7 2
276000941567409 3393 4 5 201704 117 26.3046448 28.1397996 25.4337432 10.2003643 9.92144809 27.7554167 7 2
276000941567409 3393 4 5 201704 117 32.469571 24.4941303 24.9784469 8.79642493 9.26142679 24.1979167 7 2
276000941567409 3393 4 5 201704 117 25.4183454 29.6028797 25.5405051 9.44706863 9.99120126 26.6716667 9 2
276000941567409 3393 4 5 201704 117 31.7273896 24.3556273 24.0813999 11.3619138 8.47366938 24.2020833 7 2
276000941567409 3393 4 5 201704 117 25.7266293 29.1943171 26.1076958 10.050477 8.9208808 21.8158333 7 2
276000941567409 3393 4 5 201704 117 25.7128137 24.3846284 25.6056466 9.82385153 14.4730596 24.4925 5 2
276000941567409 3393 4 5 201704 117 21.1991564 24.0587084 23.4469644 11.8856318 19.4095389 25.1470833 5 2
276000941567409 3393 4 5 201704 117 27.5509401 31.5802036 24.34679 6.63411519 9.88795113 27.015 7 2
276000941567409 3393 4 5 201704 117 26.5371168 27.8649934 26.9611929 8.76385416 9.87284276 25.5220833 7 2
276000941567409 3393 4 5 201704 117 36.5294061 22.3785007 24.7541382 6.62703499 9.71092005 19.9433333 5 2
276000941567409 3393 4 5 201704 117 33.4972678 20.349987 27.5722092 8.80952381 9.77101223 17.622381 7 2
276000941567409 3393 4 5 201704 117 34.668137 24.8994126 23.1585163 8.88176886 8.39216526 16.8308333 7 2
276000941567409 3393 4 5 201704 117 29.614071 30.3130692 25.3654372 8.15346084 6.55396175 14.5170833 6 2
276000941567409 3393 4 5 201704 117 24.2110656 27.3690801 28.432377 7.86202186 12.1254554 16.83375 5 2
276000941567409 3393 4 5 201704 117 25.6443534 26.1862477 27.106102 7.94057377 13.1227231 20.5166667 3 3
276000941567409 3393 4 5 201704 117 28.9535673 23.8095845 29.6440562 9.51302059 8.07977139 21.9266667 6 2
276000941567409 3393 4 5 201704 117 24.8660893 26.8925589 30.8949245 7.15393551 10.1924917 22.7970833 5 2
276000941567409 3393 4 5 201704 117 24.2192662 30.8862801 26.8777785 7.837478 10.1791972 19.49375 7 2
276000941567409 3393 4 5 201704 117 22.8156399 26.7851372 29.7816778 8.61933721 11.9982079 22.5166667 7 2
276000941567409 3393 4 5 201704 118 27.7826788 30.3022252 22.6758204 8.09684789 11.1424277 22.0470833 7 2
276000941567409 3393 4 5 201704 118 26.3387244 32.1361052 20.9937056 8.6115518 11.919913 21.9854167 9 2
276000941567409 3393 4 5 201704 118 27.6146152 23.0539926 26.9489403 7.71176793 14.670684 21.9591667 3 3
276000941567409 3393 4 5 201704 118 28.9211123 27.1279059 25.2749606 8.7790397 9.89698141 24.6370833 7 2
276000941567409 3393 4 5 201704 118 25.5171961 25.1394678 26.8164189 10.8017659 11.7251513 24.7545833 7 2
276000941567409 3393 4 5 201704 118 22.7382413 28.4272637 27.9738585 5.8292041 15.0314323 22.6108333 3 3
276000941567409 3393 4 6 201705 118 24.7036768 33.149054 25.6599609 7.03239761 9.45491069 25.5270833 7 2
276000941567409 3393 4 6 201705 118 34.3306011 26.3148907 17.4886157 9.00500911 12.8608834 23.53 6 2
276000941567409 3393 4 6 201705 118 31.3996751 23.7707619 24.0730064 7.21305687 13.5434997 25.5891667 3 3
276000941567409 3393 4 6 201705 118 36.1099727 23.4813297 23.4949909 8.56215847 8.35154827 21.4395833 7 2
276000941567409 3393 4 6 201705 118 24.0167022 26.9761855 28.3359961 8.28571208 12.3854041 27.04625 5 2
276000941567409 3393 4 6 201705 118 21.3687058 29.0041022 26.6357553 8.14823176 14.8432049 27.6958333 3 3
276000941567409 3393 4 6 201705 118 22.5291169 32.4638982 26.5823647 7.31493702 11.1096832 25.66125 7 2
276000941567409 3393 4 6 201705 118 26.4815794 31.515659 24.6656678 5.7677816 11.5693122 21.7691667 7 2
276000941567409 3393 4 6 201705 118 23.2405992 34.8127566 25.3526635 6.84484116 9.74913942 24.0579167 7 2
276000941567409 3393 4 6 201705 118 21.1969567 32.9240568 26.7979724 7.26420919 11.8168048 21.4170833 7 2
276000941567409 3393 4 6 201705 118 32.8309904 31.1466229 17.297065 6.73735972 11.987962 22.6370833 8 2
276000941567409 3393 4 6 201705 118 29.7400699 24.0953605 21.8910899 6.27424322 17.9992364 26.72875 3 3
276000941567409 3393 4 6 201705 118 31.5243625 24.6345628 20.5635246 7.39981785 15.8777322 29.3820833 4 3
276000941567409 3393 4 6 201705 118 25.683639 28.2240244 22.9383548 7.98205906 15.1719228 30.04375 3 3
276000941567409 3393 4 6 201705 118 23.4483151 26.8249668 28.068773 7.75284801 13.9050971 29.0129167 3 3
276000941567409 3393 4 6 201705 118 22.5107669 27.8834013 25.4777369 11.5137307 12.6143643 28.5570833 5 2
276000941567409 3393 4 6 201705 118 23.0102018 28.4406399 28.4360861 6.21144016 13.901632 30.3920833 3 3
276000941567409 3393 4 6 201705 118 25.5126231 25.7674971 24.3689219 8.77095489 15.5800029 31.3783333 5 2
276000941567409 3393 4 6 201705 118 29.6196281 24.5524606 19.1653546 9.68561869 16.976938 32.145 6 2
276000941567409 3393 4 6 201705 118 29.6419767 30.1731813 23.903762 5.85894466 10.4221354 28.75625 7 2
276000941567409 3393 4 6 201705 118 29.0403391 24.1108255 24.9798555 7.04615094 14.8228289 27.6416667 3 3
276000941567409 3393 4 6 201705 118 24.602899 26.310858 23.8494682 8.53078401 16.7059909 29.6120833 5 2
276000941567409 3393 4 6 201705 118 22.8025765 25.6864408 24.766158 9.0994432 17.6453815 30.4 5 2
276000941567409 3393 4 6 201705 118 22.4027894 25.3330786 31.6831257 9.98028002 10.6007263 24.6079167 7 2
276000941567409 3393 4 6 201705 119 23.1264858 24.1474098 34.7749182 5.89091106 12.0602752 27.8770833 5 2
276000941567409 3393 4 6 201705 119 25.2489503 23.9686564 31.6525617 7.12454849 12.0052831 29.9754167 5 2
276000941567409 3393 4 6 201705 119 37.7108417 13.673725 27.3118304 7.94661326 13.3569896 30.9833333 3 3
276000941567409 3393 4 6 201705 119 25.9756568 21.2500193 33.1011894 10.111991 9.56114353 31.8695833 7 2
276000941567409 3393 4 6 201705 119 27.6035974 30.462204 21.8590619 11.1122495 8.96288707 30.5720833 9 2
276000941567409 3393 4 6 201705 119 25.3739079 25.9616097 33.5954046 5.80628107 9.26279676 27.5395833 5 2
276000941567409 3393 4 6 201706 119 23.8490437 24.6766849 34.007286 8.39139344 9.07559199 25.9158333 7 2
276000941567409 3393 4 6 201706 119 20.3293546 23.719571 38.8329706 6.42005109 10.6980527 28.9058333 5 2
276000941567409 3393 4 6 201706 119 19.503643 27.8836521 35.7604736 8.01115665 8.84107468 28.7870833 5 2
276000941567409 3393 4 6 201706 119 16.0256321 26.2886874 41.1700588 7.39607453 9.1195471 25.9620833 4 3
276000941567409 3393 4 6 201706 119 17.6195355 25.6534608 41.1976321 5.51912568 10.0102459 29.57875 5 2
276000941567409 3393 4 6 201706 119 17.5307377 25.7046903 42.6935337 4.95560109 9.11543716 29.285 5 2
276000941567409 3393 4 6 201706 119 19.2231445 37.6692214 25.7477579 6.53813945 10.8217367 28.3145833 7 2
276000941567409 3393 4 6 201706 119 23.5667122 28.1033698 35.2641166 4.28734062 8.77846084 29.1929167 5 2
276000941567409 3393 4 6 201706 119 18.4680158 23.8410747 41.1362531 8.44983946 8.10481692 31.6004167 6 2
276000941567409 3393 4 6 201706 119 14.5002277 27.8825137 38.4414845 7.26775956 11.9080146 28.8079167 4 3
276000941567409 3393 4 6 201706 119 12.5831056 26.2090164 44.1894353 6.2226776 10.795765 31.17 4 3
276000941567409 3393 4 6 201706 119 8.80605338 24.5100684 52.9495076 4.44110633 9.29326433 26.98 4 3
276000941567409 3393 4 6 201706 119 5.93123862 27.1222137 53.6229199 4.34433948 8.97928823 21.5583333 4 3
276000941567409 3393 4 6 201706 119 9.10314594 27.1178722 49.1632321 5.12781328 9.48793646 25.0941667 4 3
276000941567409 3393 4 6 201706 119 9.32035519 26.5163934 48.0293716 4.94763206 11.1862477 29.3283333 4 3
276000941567409 3393 4 6 201706 119 21.2534153 25.1935337 36.7110656 7.25409836 9.58788707 27.3345833 5 2
276000941567409 3393 4 6 201706 119 22.3889738 34.5699037 27.8874533 4.49492143 10.6587478 28.3470833 7 2
276000941567409 3393 4 6 201706 119 19.0444877 21.4439003 43.8887538 6.08899849 9.53385971 30.1508333 5 2
276000941567409 3393 4 6 201706 119 17.4368073 31.1279175 37.0412113 3.94152697 10.452537 31.40375 7 2
276000941567409 3393 4 6 201706 119 18.1214496 29.3918835 37.8977764 4.55851934 10.0303711 29.1554167 7 2
276000941567409 3393 4 6 201706 119 14.5084905 22.8587902 38.205939 7.57539368 16.8513867 26.8983333 2 3
276000941567409 3393 4 6 201706 119 17.7932721 30.765201 28.7482827 8.43606249 14.2571818 29.4816667 7 2
276000941567409 3393 4 6 201706 119 23.5857954 27.1247028 32.3249514 5.97154688 10.9930035 27.0145833 5 2
276000941567409 3393 4 6 201706 120 23.7499048 20.0610714 38.6984082 7.36026833 10.1303472 26.6495833 5 2
276000941567409 3393 4 6 201706 120 16.7034824 23.9222122 43.8251559 5.73448257 9.81466688 27.5004167 5 2
276000941567409 3393 4 6 201706 120 8.64877589 21.7255951 50.9092997 6.05480689 12.6615225 27.00875 2 3
276000941567409 3393 4 6 201706 120 15.4412491 19.8067364 39.6508868 8.46620203 16.6349256 25.5595833 4 3
276000941567409 3393 4 6 201706 120 12.2213925 20.2735714 33.0562502 12.8050423 21.6437436 28.2320833 3 3
276000941567409 3393 4 6 201706 120 18.355581 29.3800168 37.7658918 6.18258158 8.31592881 30.91125 7 2
276000941567409 3393 4 6 201706 120 18.0630409 24.4783925 41.1964171 5.94041994 10.3217296 23.65 5 2
276000941567409 3393 4 6 201707 120 6.9930174 19.6581064 45.0429088 5.93290612 22.3730612 21.03125 2 3
276000941567409 3393 4 6 201707 120 19.2440801 15.3494991 38.56102 8.98337887 17.8620219 22.6741667 5 2
276000941567409 3393 4 6 201707 120 18.5291439 27.7424863 38.2547814 5.94148452 9.53210383 24.9879167 5 2
276000941567409 3393 4 6 201707 120 17.0762519 24.8522931 42.9947362 6.61188679 8.46483205 25.055 5 2
276000941567409 3393 4 6 201707 120 16.5605801 29.8852498 39.0315404 5.32833194 9.1942978 25.07 6 2
276000941567409 3393 4 6 201707 120 15.6683955 20.52202 41.6151091 8.05283489 14.1416404 27.5125 2 3
276000941567409 3393 4 6 201707 120 22.3938363 22.582739 35.1960421 9.25098793 10.5763947 28.20625 7 2
276000941567409 3393 4 6 201707 120 15.8657883 24.345748 40.1714597 7.25554552 12.3614584 28.7620833 4 3
276000941567409 3393 4 6 201707 120 12.7650428 20.0083164 43.0398683 11.3341476 12.852625 28.5183333 4 3
276000941567409 3393 4 6 201707 120 20.3540528 25.856102 39.9157559 7.45673953 6.41734973 29.2820833 4 3
276000941567409 3393 4 6 201707 120 13.0293716 22.1047899 47.2960082 6.49825569 11.0715747 29.34875 4 3
276000941567409 3393 4 6 201707 120 12.2389707 25.5485513 43.4434334 6.45595999 12.3130847 27.7229167 4 3
276000941567409 3393 4 6 201707 120 12.4043716 25.1958106 45.9540073 5.59198543 10.8538251 24.2383333 4 3
276000941567409 3393 4 6 201707 120 21.0326943 26.5217769 32.7967452 6.78234309 12.8664405 27.2579167 3 3
276000941567409 3393 4 6 201707 120 19.5861891 22.4619493 38.0084553 8.04502022 11.8983861 27.0816667 5 2
276000941567409 3393 4 6 201707 120 18.1950233 29.4713616 35.329509 7.53438455 9.46972153 25.5479167 7 2
276000941567409 3393 4 6 201707 120 13.4905573 21.9439017 46.7756258 6.35719824 11.432717 27.0129167 4 3
276000941567409 3393 4 6 201707 120 12.3246812 28.0999545 43.8097195 5.17782717 10.5878176 28.0470833 4 3
276000941567409 3393 4 6 201707 120 13.2878539 17.5519627 41.0308033 11.6285581 16.500822 28.3495833 4 3
276000941567409 3393 4 6 201707 120 22.6654781 16.235046 39.9784855 7.9750355 13.1459549 28.4154167 3 3
276000941567409 3393 4 6 201707 120 17.2430228 28.0154595 36.6969606 5.77303495 12.2715222 30.2691667 5 2
276000941567409 3393 4 6 201707 120 17.9091221 17.6946528 42.0075793 8.73471798 13.6539278 29.5320833 5 2
276000941567409 3393 4 6 201707 120 19.024594 29.2473604 34.4782308 5.8800477 11.3697671 28.8725 7 2
276000941567409 3393 4 6 201707 121 27.8357221 22.9140618 32.0941967 7.54839307 9.60762635 28.835 5 2
276000941567409 3393 4 6 201707 121 26.5535565 25.1948072 30.0493193 8.72447208 9.47784493 30.2645833 7 2
276000941567409 3393 4 6 201707 121 22.9842394 24.6339068 33.7631981 9.35433454 9.26432111 29.9941667 7 2
276000941567409 3393 4 6 201707 121 19.7438525 30.2470401 34.1769126 6.09061931 9.74157559 29.6875 7 2
276000941567409 3393 4 6 201707 121 22.0765799 28.3699176 33.6859197 6.31213146 9.55545136 30.0308333 5 2
276000941567409 3393 4 6 201707 121 21.6927928 31.1539085 31.3645766 7.03248973 8.75623244 32.3858333 7 2
276000941567409 3393 4 6 201707 121 18.1424238 31.2281189 33.6283806 6.08189775 10.9191789 31.3208333 7 2
276000941567409 3393 4 6 201708 121 18.7356821 31.1784517 34.2545831 6.70487795 9.12640508 32.4645833 7 2
276000941567409 3393 4 6 201708 121 16.3501243 31.6252972 28.7878384 10.7519836 12.4847566 31.03375 8 2
276000941567409 3393 4 6 201708 121 17.7596979 22.9295753 42.6265977 4.70643852 11.9776906 30.695 5 2
276000941567409 3393 4 6 201708 121 17.0800786 31.3139427 34.2500281 6.83033718 10.5256133 30.3079167 7 2
276000941567409 3393 4 6 201708 121 22.1357785 32.8128184 31.4101525 5.32590071 8.31534994 29.9995833 7 2
276000941567409 3393 4 6 201708 121 20.3995902 18.8217213 42.5204918 5.52254098 12.7356557 28.4754167 3 3
276000941567409 3393 4 6 201708 121 15.548725 27.0059199 36.5198087 6.84198543 14.083561 28.3558333 2 3
276000941567409 3393 4 6 201708 121 11.5676037 29.8026651 36.3044904 8.58417462 13.7410662 28.88875 6 2
276000941567409 3393 4 6 201708 121 11.9872225 28.8122279 38.8300763 7.06463601 13.3058373 29.4729167 2 3
276000941567409 3393 4 6 201708 121 15.9714504 32.3828378 36.4466017 5.69662483 9.50248526 29.92625 6 2
276000941567409 3393 4 6 201708 121 21.493458 34.3510786 29.3471056 5.15504917 9.65330871 30.3129167 7 2
276000941567409 3393 4 6 201708 121 14.3947007 27.2823662 42.2448558 5.4092765 10.6688007 27.0304167 4 3
276000941567409 3393 4 6 201708 121 13.9628871 24.4038467 45.1153484 6.14188741 10.3760304 27.9491667 4 3
276000941567409 3393 4 6 201708 121 11.2738878 23.7007193 42.4750509 6.1777963 16.3725456 27.5954167 2 3
276000941567409 3393 4 6 201708 121 16.0023039 22.283003 43.4520391 5.4058612 12.8567928 29.28625 2 3
276000941567409 3393 4 6 201708 121 26.2535553 32.67214 24.4561232 7.3913185 9.22686297 29.82625 7 2
276000941567409 3393 4 6 201708 121 25.8512202 18.9534516 38.9446721 5.87800238 10.3726537 30.27 5 2
276000941567409 3393 4 6 201708 121 10.0130245 10.9552229 40.6236879 13.7117949 24.6962698 31.43375 3 3
276000941567409 3393 4 6 201708 121 17.4413305 34.235414 34.103998 5.7246481 8.49460934 27.4683333 7 2
276000941567409 3393 4 6 201708 121 16.8835479 23.8777747 48.2511539 4.21816631 6.76935723 28.3208333 4 3
276000941567409 3393 4 6 201708 121 20.8507055 32.5207968 29.752752 5.3724881 11.5032576 27.3358333 7 2
276000941567409 3393 4 6 201708 121 23.2215932 35.4117656 26.7589184 5.60626409 9.00145874 27.9116667 7 2
276000941567409 3393 4 6 201708 121 22.6627188 32.6378662 28.9703351 5.96957874 9.7595011 28.94375 7 2
276000941567409 3393 4 6 201708 122 15.8511431 32.3753512 36.0875513 5.11529051 10.5706639 29.2983333 6 2
276000941567409 3393 4 6 201708 122 11.4697177 25.1195355 51.5596539 4.13251366 7.71857923 28.06375 3 3
276000941567409 3393 4 6 201708 122 12.8472222 27.3531421 44.4922587 4.68465392 10.6227231 29.3891667 4 3
276000941567409 3393 4 6 201708 122 13.1489071 22.2836976 47.6423042 5.51343352 11.4116576 27.66125 4 3
276000941567409 3393 4 6 201708 122 18.6064609 28.9091106 34.0733151 6.23012565 12.1809878 27.3520833 5 2
276000941567409 3393 4 6 201708 122 20.5775138 23.5360131 40.6094864 4.75299852 10.5239881 28.6641667 5 2
276000941567409 3393 4 6 201708 122 20.7892239 23.8268346 40.0782432 5.47781405 9.82788429 30.2275 5 2
276000941567409 3393 4 6 201708 122 26.8611265 30.8821123 24.8212659 8.11251582 9.32297938 30.9745833 7 2
276000941567409 3393 4 4 201709 122 24.7506252 34.1001744 22.5198165 7.69301272 10.9363712 28.7841667 7 2
276000941567409 3393 4 4 201709 122 27.5549149 29.6323053 27.4629141 6.8438185 8.5060472 27.93875 7 2
276000941567409 3393 4 4 201709 122 18.4991008 34.7757286 28.4210892 6.5610239 11.7430575 26.4354167 7 2
276000941567409 3393 4 4 201709 122 23.2416605 31.8443588 27.2643829 6.47772529 11.1718726 23.5320833 7 2
276000941567409 3393 4 4 201709 122 30.7459634 20.3198033 31.5639182 8.3031359 9.06717915 29.175 7 2
276000941567409 3393 4 4 201709 122 28.0392123 20.6382174 30.3187614 11.8610108 9.14279815 29.8770833 7 2
276000941567409 3393 4 4 201709 122 13.2984664 40.1661534 29.7008235 6.55191643 10.2826402 23.7033333 6 2
276000941567409 3393 4 4 201709 122 26.0075137 24.6049636 31.5528233 7.60587432 10.2288251 28.3533333 5 2
276000941567409 3393 4 4 201709 122 18.4005009 30.685337 37.114071 5.51343352 8.28665756 27.2045833 6 2
276000941567409 3393 4 4 201709 122 22.3019126 26.8078324 34.7632058 7.3098816 8.81716758 29.8654167 5 2
276000941567409 3393 4 4 201709 122 14.8470459 22.578148 48.2721517 5.08901816 9.21363623 28.615 4 3
276000941567409 3393 4 4 201709 122 15.7063105 26.4919031 42.9407611 5.53331409 9.32771113 23.9733333 4 3
276000941567409 3393 4 4 201709 122 21.6264935 28.2336722 34.3341515 6.28199191 9.52369099 24.5954167 5 2
276000941567409 3393 4 4 201709 122 16.4300194 23.9454801 43.410453 6.03850843 10.1755391 24.9941667 4 3
276000941567409 3393 4 4 201709 122 24.8189891 22.4704007 32.7925774 7.25979053 12.6582423 28.2658333 3 3
276000941567409 3393 4 4 201709 122 25.4291894 30.9392077 26.1384335 6.69854281 10.7946266 28.4716667 7 2
276000941567409 3393 4 4 201709 122 21.8841075 35.2447632 26.5346084 6.41734973 9.91917122 27.48375 7 2
276000941567409 3393 4 4 201709 122 22.9986339 27.2893898 36.3627049 6.26593807 7.08333333 26.5270833 4 3
276000941567409 3393 4 4 201709 122 22.3119462 32.9100869 28.0188363 7.61685345 9.14227718 27.7829167 7 2
276000941567409 3393 4 4 201709 122 22.0321038 31.0724044 31.601776 5.98816029 9.30555556 26.7445833 7 2
276000941567409 3393 4 4 201709 122 16.8320483 37.4043909 31.1308504 5.5818553 9.05085518 27.2304167 7 2
276000941567409 3393 4 4 201709 122 18.4039162 38.75 28.6429872 5.6523224 8.55077413 28.8566667 7 2
276000941567409 3393 4 4 201709 123 18.7966758 38.7978142 27.6935337 5.90846995 8.80350638 28.7408333 7 2
276000941567409 3393 4 4 201709 123 20.3768215 31.9569672 34.3841075 4.95560109 8.32650273 26.18375 7 2
276000941567409 3393 4 4 201709 123 29.9009563 27.825592 28.1693989 6.53574681 7.56830601 27.015 4 3
276000941567409 3393 4 4 201709 123 22.4290119 34.4625436 28.8847597 6.54983252 7.6738523 28.0229167 6 2
276000941567409 3393 4 4 201709 123 18.9278272 37.8520847 28.7522576 5.71979871 8.74803186 27.95625 7 2
276000941567409 3393 4 4 201709 123 16.8200925 37.9466162 30.3110551 4.32114334 10.6010929 26.1246154 7 2
276000941567409 3393 4 4 201709 123 21.7357763 27.5795564 26.8338155 8.89424622 14.9566056 22.9935294 5 2
276000941567430 3395 4 2 201607 106 56.1111111 18.8888889 7.77777778 7.22222222 10 32.31 2 3
276000941567430 3395 4 2 201607 106 25.43602 18.1557377 21.2887067 16.4856557 18.6338798 31.5525 4 3
276000941567430 3395 4 2 201607 106 30.5240846 23.7959811 16.6454416 10.2908601 18.7436325 31.5620833 6 2
276000941567430 3395 4 2 201607 106 29.2956184 18.5866637 15.6301905 14.3486038 22.1389236 31.8166667 5 2
276000941567430 3395 4 2 201607 106 28.0821254 19.3055749 20.0523294 13.9901516 18.5698188 31.7454167 5 2
276000941567430 3395 4 2 201608 106 34.9510859 21.8706778 16.2685237 10.4858217 16.4238909 31.1191667 6 2
276000941567430 3395 4 2 201608 106 34.8534508 28.3462034 23.9885887 5.12204393 7.68971319 30.4683333 4 3
276000941567430 3395 4 2 201608 106 27.8125868 26.8632876 17.4879789 12.5189096 15.317237 30.19875 5 2
276000941567430 3395 4 2 201608 106 26.1765421 23.1958144 25.2158586 9.98122549 15.4305594 31.2508333 5 2
276000941567430 3395 4 2 201608 106 28.519747 36.2343321 23.0044418 5.19062008 7.05085903 30.1466667 6 2
276000941567430 3395 4 2 201608 106 31.3288992 28.7802553 19.7476151 7.04607376 13.0971566 29.9170833 4 3
276000941567430 3395 4 2 201608 106 32.1376308 23.8065165 18.1364036 9.46074913 16.4586999 30.6729167 6 2
276000941567430 3395 4 2 201608 106 26.776659 33.799036 20.681293 9.34141839 9.40159353 31.5170833 10 1
276000941567430 3395 4 2 201608 106 30.590847 40.1001821 19.1552823 7.87112933 2.2825592 30.5108333 7 2
276000941567430 3395 4 2 201608 106 26.4022607 39.8296016 22.5980018 7.77168041 3.39845559 29.545 6 2
276000941567430 3395 4 2 201608 106 29.2594294 40.2425256 21.1393757 5.81947585 3.53919352 29.315 6 2
276000941567430 3395 4 2 201608 106 33.9493802 35.1557531 20.4469606 6.91739218 3.53051388 30.13375 7 2
276000941567430 3395 4 2 201608 106 29.8808504 38.6251968 22.0376609 7.86809994 1.58819194 31.4904167 6 2
276000941567430 3395 4 2 201608 106 23.2172131 42.7481785 22.851776 7.69239526 3.49043716 30.7958333 5 2
276000941567430 3395 4 2 201608 106 24.6790196 34.1279213 25.3270391 11.6515004 4.21451947 29.7891667 8 2
276000941567430 3395 4 2 201608 106 35.3346995 33.6418488 19.9886157 6.69740437 4.33743169 30.3404167 7 2
276000941567430 3395 4 2 201608 106 32.1087648 39.4290081 17.9297683 5.82355052 4.70890834 30.4425 7 2
276000941567430 3395 4 2 201608 106 35.6789309 35.0445147 20.2039147 5.81534994 3.25728983 30.0470833 7 2
276000941567430 3395 4 2 201608 106 33.1825777 36.0765915 20.2287094 6.57275555 3.93936587 30.2683333 7 2
276000941567430 3395 4 2 201608 106 43.7611335 29.061294 15.2632097 8.17889228 3.7354705 31.4304167 3 3
276000941567430 3395 4 2 201608 106 33.0430328 32.5068306 25.2959927 6.03483607 3.11930783 30.3833333 6 2
276000941567430 3395 4 2 201608 106 33.9480874 41.3046448 16.4833789 5.51457195 2.74931694 30.58875 7 2
276000941567430 3395 4 2 201608 106 30.2267686 36.2530113 24.8994873 5.47046683 3.15026588 30.4604167 6 2
276000941567430 3395 4 2 201608 106 32.4444483 39.0494466 19.0522445 6.90483082 2.54902982 31.2633333 7 2
276000941567430 3395 4 2 201608 106 29.8827413 38.8695355 23.2479508 5.4451275 2.55464481 30.9354167 6 2
276000941567430 3395 4 2 201608 106 34.4900783 38.7711671 17.9228605 6.03890741 2.77698666 32.2666667 7 2
276000941567430 3395 4 2 201608 107 33.0149964 37.4310572 19.7960467 6.23330941 3.52459016 32.12875 7 2
276000941567430 3395 4 2 201608 107 37.6127049 34.7620674 20.2379326 4.41939891 2.96789617 32.64875 7 2
276000941567430 3395 4 2 201608 107 29.1822767 29.1293299 20.4626671 11.8867509 9.33897533 30.7579167 8 2
276000941567430 3395 4 2 201608 107 27.1078965 33.4902828 20.8047374 11.1037595 7.49332376 29.55375 8 2
276000941567430 3395 4 2 201608 107 34.8872951 34.5389344 21.643898 5.39503643 3.53483607 30.8183333 6 2
276000941567430 3395 4 1 201609 107 29.2607514 34.4343336 26.4184882 5.74021333 4.14621345 30.9070833 6 2
276000941567430 3395 4 1 201609 107 30.3737535 36.1886018 21.3308867 7.46957102 4.63718703 30.7625 6 2
276000941567430 3395 4 1 201609 107 34.3636157 36.9842896 18.6577869 7.17099271 2.82331512 31.585 7 2
276000941567430 3395 4 1 201609 107 39.7148594 32.3740895 19.6883842 4.90611254 3.31655435 30.8425 7 2
276000941567430 3395 4 1 201609 107 37.2820768 31.1854566 21.1539664 6.36525192 4.01324828 29.9525 6 2
276000941567430 3395 4 1 201609 107 32.3622495 33.5849271 22.3144353 7.73565574 4.00273224 29.9191667 6 2
276000941567430 3395 4 1 201609 107 36.3274135 33.2092441 19.8132969 6.91939891 3.73064663 30.11625 7 2
276000941567430 3395 4 1 201609 107 35.3986833 29.5254662 25.1823616 6.78874919 3.10473974 31.4466667 6 2
276000941567430 3395 4 1 201609 107 29.3764086 37.4308643 22.8095188 6.16044966 4.22275864 32.1270833 6 2
276000941567430 3395 4 1 201609 107 28.2513661 40.6454918 20.5214026 6.2260929 4.35564663 31.33125 7 2
276000941567430 3395 4 1 201609 107 34.2386581 33.3688949 21.5890795 6.78890355 4.01446389 32.2070833 6 2
276000941567430 3395 4 1 201609 107 30.8709788 33.8342248 22.6547305 7.76762835 4.87243756 32.3858333 6 2
276000941567430 3395 4 1 201609 107 30.4036229 34.6540899 24.3173837 6.07647572 4.5484278 32.36875 6 2
276000941567430 3395 4 1 201609 107 34.4430035 34.6010547 20.8400948 5.64579119 4.47005578 31.5329167 6 2
276000941567430 3395 4 1 201609 107 29.6696806 33.4365256 24.4179325 7.07310673 5.40275462 30.5208333 6 2
276000941567430 3395 4 1 201609 107 33.4574612 33.641598 21.739044 7.20659288 3.95530394 30.4329167 6 2
276000941567430 3395 4 1 201609 107 30.9483151 32.9439891 24.3920765 7.5170765 4.19854281 29.5595833 6 2
276000941567430 3395 4 1 201609 107 29.0649795 36.6277477 24.5142362 5.58880167 4.20423497 27.5208333 6 2
276000941567430 3395 4 1 201609 107 19.6966171 23.9101911 27.6469351 10.9395743 17.8066824 24.5858333 5 2
276000941567430 3395 4 1 201609 107 35.3028233 36.0086521 19.0163934 6.36270492 3.30942623 28.9183333 7 2
276000941567430 3395 4 1 201609 107 31.2739071 36.9763206 20.9551457 7.61612022 3.17850638 27.8458333 6 2
276000941567430 3395 4 1 201609 107 30.1001821 30.582878 26.2693534 7.80737705 5.24020947 26.5058333 6 2
276000941567430 3395 4 1 201609 107 26.8590619 35.0535064 27.4214481 6.4708561 4.1951275 27.7775 6 2
276000941567430 3395 4 1 201609 107 35.978802 34.0611783 21.1866336 5.11525192 3.6581342 29.37375 6 2
276000941567430 3395 4 1 201609 107 31.316801 28.6070205 26.2140911 7.68292118 6.17916628 28.3829167 4 3
276000941567430 3395 4 1 201609 108 28.720748 34.6839786 24.3703498 6.56565481 5.65926878 28.945 6 2
276000941567430 3395 4 1 201609 108 33.0870272 35.3925826 19.692281 6.39967373 5.42843558 28.0154167 7 2
276000941567430 3395 4 1 201609 108 34.9470725 28.6513808 23.8954301 7.80996264 4.69615402 27.8358333 4 3
276000941567430 3395 4 1 201609 108 35.4216063 32.3813135 21.8083341 5.33045445 5.05829166 30.6304167 6 2
276000941567430 3395 4 1 201609 108 28.9704895 36.0454293 24.8838026 6.64015467 3.46012395 29.2195833 6 2
276000941567430 3395 4 1 201610 108 32.6255364 35.9385323 20.6725248 5.44885153 5.31455497 28.0625 7 2
276000941567430 3395 4 1 201610 108 28.2081056 34.178051 26.3900273 6.33652095 4.88729508 29.67625 6 2
276000941567430 3395 4 1 201610 108 25.5729987 37.7095104 27.9375444 3.7978528 4.98209379 28.1295833 6 2
276000941567430 3395 4 1 201610 108 29.1063297 33.4744991 28.3913934 5.43943534 3.58834244 25.7145833 6 2
276000941567430 3395 4 1 201610 108 26.1689204 36.6381094 29.8170209 3.3117031 4.06424624 23.5695833 6 2
276000941567430 3395 4 1 201610 108 24.5823493 32.0341684 34.8683662 4.77626887 3.73884721 21.8670833 6 2
276000941567430 3395 4 1 201610 108 26.0063752 34.4376138 29.3135246 4.43078324 5.8117031 25.1625 6 2
276000941567430 3395 4 1 201610 108 27.2392987 32.9166667 31.4321494 3.93101093 4.48087432 25.9429167 6 2
276000941567430 3395 4 1 201610 108 33.5405282 35.2584244 20.43602 5.79462659 4.97040073 27.0645833 7 2
276000941567430 3395 4 1 201610 108 26.3219435 32.4425057 30.6164795 4.68491472 5.93415659 25.4079167 6 2
276000941567430 3395 4 1 201610 108 29.5867486 35.0284608 27.8198998 3.64754098 3.91734973 24.3941667 6 2
276000941567430 3395 4 1 201610 108 28.9531428 32.4482495 27.9852814 5.30670171 5.30662453 22.0816667 6 2
276000941567430 3395 4 1 201610 108 29.0463014 35.1640502 26.2682728 4.83755133 4.68382421 21.9791667 6 2
276000941567430 3395 4 1 201610 108 34.2935924 31.9498665 24.1617077 4.90551002 4.68932342 23.1820833 6 2
276000941567430 3395 4 1 201610 108 32.1470856 36.0177596 21.9262295 5.30054645 4.60837887 19.7670833 6 2
276000941567430 3395 4 1 201610 108 26.5651835 33.7363333 29.7787084 4.0893414 5.8304335 17.5138095 6 2
276000941567430 3395 4 1 201610 108 11.6666667 53.8888889 23.8888889 2.77777778 7.77777778 24.3133333 4 3
276000941567430 3395 4 1 201610 108 33.2547814 32.4020947 22.208561 5.79234973 6.34221311 25.0345833 6 2
276000941567430 3395 4 1 201610 108 27.2505094 34.7754199 25.0821216 6.75741332 6.13453583 25.6783333 6 2
276000941567430 3395 4 1 201610 108 29.6117942 33.7101548 27.7379326 4.53779599 4.4023224 23.3070833 6 2
276000941567430 3395 4 1 201610 108 34.56398 34.5252732 22.3861566 4.8132969 3.71129326 24.3204167 6 2
276000941567430 3395 4 1 201610 108 33.8331056 32.0480419 24.666439 5.52367942 3.92873406 23.60125 6 2
276000941567430 3395 4 1 201610 108 33.7207866 32.2605238 24.1579837 5.2371029 4.62360301 23.4829167 6 2
276000941567430 3395 4 1 201610 108 34.2247268 33.0407559 22.5352914 5.51684882 4.68237705 23.9683333 6 2
276000941567430 3395 4 1 201610 108 31.547903 29.1288089 25.6318885 7.38798972 6.3034099 26.6795833 4 3
276000941567430 3395 4 1 201610 108 36.324963 28.1824619 23.5588204 7.03700488 4.89674987 24.64625 4 3
276000941567430 3395 4 1 201610 109 34.5444417 31.9455455 20.759896 6.64826313 6.10185364 24.7570833 7 2
276000941567430 3395 4 1 201610 109 29.6727486 33.3582052 26.1873862 4.90931123 5.8723488 26.1395833 6 2
276000941567430 3395 4 1 201610 109 28.6359444 32.9088713 27.3668033 5.30510018 5.78328085 24.65375 6 2
276000941567430 3395 4 1 201610 109 31.6575592 33.826275 22.1311475 6.19649362 6.18852459 25.235 6 2
276000941567430 3395 4 1 201610 109 35.4052823 33.4528689 19.0425774 7.21766849 4.88160291 26.1770833 7 2
276000941567430 3395 4 3 201611 109 34.2941712 28.3583789 26.1361566 5.98702186 5.2242714 26.05875 4 3
276000941567430 3395 4 3 201611 109 32.7360416 34.8113674 21.3408624 5.11422926 5.99749931 23.2479167 6 2
276000941567430 3395 4 3 201611 109 25.9408671 28.4364098 30.8925512 7.25460004 7.47557192 18.4920833 4 3
276000941567430 3395 4 3 201611 109 36.2072412 32.7189266 19.8058681 6.62952286 4.63844123 19.7954167 7 2
276000941567430 3395 4 3 201611 109 35.2479663 33.1197323 23.412194 4.97530178 3.24480566 21.0558333 6 2
276000941567430 3395 4 3 201611 109 38.3629326 26.8738616 22.6935337 7.17213115 4.89754098 24.7975 4 3
276000941567430 3395 4 3 201611 109 26.0189872 41.4885044 21.0552492 6.01136965 5.42588955 24.7771429 6 2
276000941567430 3395 4 3 201611 109 38.2401157 26.9704275 22.1375763 7.69206043 4.95981999 19.6282353 4 3
276000941567430 3395 4 3 201611 109 34.8816029 29.9567395 21.5653461 7.03779599 6.55851548 20.8116667 6 2
276000941567430 3395 4 3 201611 109 43.6178838 25.8991116 15.8207913 8.69954231 5.96267096 21.3375 5 2
276000941567430 3395 4 3 201611 109 36.4072003 26.3939829 25.7415833 6.90463786 4.55259563 17.2579167 4 3
276000941567430 3395 4 3 201611 109 37.3622495 29.9191712 18.8957195 8.63387978 5.18897996 20.2816667 9 1
276000941567430 3395 4 3 201611 109 37.3535666 29.7097573 20.0456531 7.90570683 4.98531614 19.9433333 7 2
276000941567430 3395 4 3 201611 109 30.4378917 31.5362485 25.2085263 6.37906749 6.43826603 21.6525 6 2
276000941567430 3395 4 3 201611 109 34.579918 33.0077413 21.0655738 7.41120219 3.93556466 19.1370833 6 2
276000941567430 3395 4 3 201611 109 30.5248179 33.3105647 21.7827869 6.84653916 7.53529144 25.7845833 6 2
276000941567430 3395 4 3 201611 109 33.2893203 31.8298486 21.323593 6.98236007 6.57487805 26.5391667 6 2
276000941567430 3395 4 3 201611 109 35.1846833 30.673108 18.3108217 9.97407309 5.85731388 25.3283333 9 1
276000941567430 3395 4 3 201611 109 37.4218147 29.5059006 18.6403824 8.53203822 5.89986416 24.7891667 9 1
276000941567430 3395 4 3 201611 109 35.4599271 30.6830601 20.7263206 8.22062842 4.91006375 22.47625 7 2
276000941567430 3395 4 3 201611 109 38.5963115 26.2716302 19.0938069 8.15915301 7.87909836 25.6108333 5 2
276000941567430 3395 4 3 201611 109 39.3618212 24.4095389 21.1607198 8.96286777 6.10505233 24.9825 6 2
276000941567430 3395 4 3 201611 109 33.4039162 32.0070583 20.4929417 7.63433515 6.46174863 24.9575 7 2
276000941567430 3395 4 3 201611 109 30.0687884 32.6788498 23.8546008 7.70588281 5.69187815 24.5933333 6 2
276000941567430 3395 4 3 201611 109 34.8474499 30.273224 22.4692623 7.38160291 5.02846084 23.1008333 6 2
276000941567430 3395 4 3 201611 110 30.9574226 34.6687158 22.542122 6.12591075 5.70582878 23.2225 6 2
276000941567430 3395 4 3 201611 110 30.223133 35.7137978 22.3007741 6.39799636 5.36429872 22.7133333 6 2
276000941567430 3395 4 3 201611 110 34.0580717 33.3726575 18.3235119 7.85903106 6.38672779 21.0329167 7 2
276000941567430 3395 4 3 201611 110 30.4572644 31.4007942 24.4763013 6.79858989 6.86705026 21.0366667 6 2
276000941567430 3395 4 3 201611 110 34.3260474 35.6500455 17.7709472 6.02459016 6.22836976 22.4904167 7 2
276000941567430 3395 4 3 201612 110 29.9006258 32.8662084 25.1073065 6.204683 5.92117633 24.4891667 6 2
276000941567430 3395 4 3 201612 110 34.0403391 31.3513206 22.1412005 6.3764433 6.09069649 21.8966667 6 2
276000941567430 3395 4 3 201612 110 29.4027855 32.0195811 22.1719189 8.54774474 7.85796981 21.03125 8 2
276000941567430 3395 4 3 201612 110 38.2041912 29.0330112 20.3561193 6.79933121 5.60734712 22.365 5 2
276000941567430 3395 4 3 201612 110 35.6216426 28.9755835 22.108321 7.26488454 6.0295684 23.5304167 4 3
276000941567430 3395 4 3 201612 110 37.5357352 26.8522313 21.3661588 7.33299759 6.91287703 24.1058333 4 3
276000941567430 3395 4 3 201612 110 36.4468525 28.2043623 20.3475695 7.36473866 7.63647695 21.25125 5 2
276000941567430 3395 4 3 201612 110 35.1477455 28.2212073 18.5359552 9.98168859 8.11340341 24.57875 7 2
276000941567430 3395 4 3 201612 110 37.5183307 27.0540814 20.4893913 7.25668396 7.68151261 25.0383333 5 2
276000941567430 3395 4 3 201612 110 35.3929718 32.7326649 16.4230226 9.07761801 6.37372264 26.4841667 9 1
276000941567430 3395 4 3 201612 110 35.6454918 31.3376594 22.5500911 5.23337887 5.23337887 24.5141667 6 2
276000941567430 3395 4 3 201612 110 30.7204162 34.1712204 22.04289 6.77638078 6.28909265 22.7945833 6 2
276000941567430 3395 4 3 201612 110 32.6115665 29.0881148 22.6992259 8.76138434 6.83970856 20.9791667 6 2
276000941567430 3395 4 3 201612 110 40.5057732 29.5432759 19.5326055 5.4545437 4.96380167 24.6775 7 2
276000941567430 3395 4 3 201612 110 35.3142444 30.1721973 22.9180989 5.79943739 5.79602209 24.6095833 6 2
276000941567430 3395 4 3 201612 110 28.6691712 32.7003643 25.3973133 6.2773224 6.95582878 21.155 6 2
276000941567430 3395 4 3 201612 110 32.988388 34.1222678 20.9153005 7.47723133 4.49681239 22.0420833 6 2
276000941567430 3395 4 3 201612 110 33.5477447 32.9307138 22.018597 5.75088373 5.75206076 23.1666667 6 2
276000941567430 3395 4 3 201612 110 37.9396557 28.4599565 19.5776044 7.32387332 6.69891004 23.0395833 5 2
276000941567430 3395 4 3 201612 110 37.1673116 28.954384 21.7418114 6.33446816 5.80202486 22.2308333 4 3
276000941567430 3395 4 3 201612 110 38.7083411 27.5737859 19.3832392 7.27489889 7.05973496 20.5470833 5 2
276000941567430 3395 4 3 201612 110 37.9433137 29.5759432 19.0547336 6.63828301 6.78772653 20.9275 7 2
276000941567430 3395 4 3 201612 110 37.465847 27.8642987 22.0207195 6.73952641 5.90960838 22.8275 4 3
276000941567430 3395 4 3 201612 110 34.3135246 33.7317851 19.0403005 7.35769581 5.55669399 24.0675 7 2
276000941567430 3395 4 3 201612 110 33.4255464 28.3048725 25.6898907 6.11452641 6.46516393 23.275 4 3
276000941567430 3395 4 3 201612 110 38.0401136 30.8675293 18.937155 6.8356839 5.31951827 25.3129167 7 2
276000941567430 3395 4 3 201612 111 26.2313524 35.039117 27.1525808 6.69713022 4.87981958 22.5313636 6 2
276000941567430 3395 4 3 201612 111 44.8520036 25.4770036 19.2452186 4.97040073 5.45537341 20.00875 3 3
276000941567430 3395 4 3 201612 111 35.9995446 30.7399818 21.6507286 5.66598361 5.94376138 21.8691667 6 2
276000941567430 3395 4 3 201612 111 38.5200364 28.0418944 20.5270947 7.1129326 5.79804189 21.47875 5 2
276000941567430 3395 4 3 201612 111 32.4913556 34.1404827 20.3005657 6.15468031 6.91291562 22.9558333 7 2
276000941567430 3395 4 7 201701 111 38.4873306 28.7898452 18.7898259 6.16849588 7.76450249 24.1941667 5 2
276000941567430 3395 4 7 201701 111 28.0378423 33.876424 21.8947393 7.19846948 8.99252493 19.75875 7 2
276000941567430 3395 4 7 201701 111 42.3033597 30.3290845 17.7560511 4.08740082 5.52410392 23.005 5 2
276000941567430 3395 4 7 201701 111 30.7627505 29.5423497 24.5195811 6.38888889 8.78642987 15.7279167 7 2
276000941567430 3395 4 7 201701 111 38.7090164 30.6386612 20.291439 5.21630237 5.14458106 11.8279167 7 2
276000941567430 3395 4 7 201701 111 48.0999545 22.9462659 17.4806466 6.42418033 5.04895264 12.0683333 3 3
276000941567430 3395 4 7 201701 111 37.6352041 29.0881764 21.8688142 5.49441253 5.91339278 15.5716667 4 3
276000941567430 3395 4 7 201701 111 41.0667122 29.8542805 18.1284153 4.06193078 6.8886612 16.6983333 7 2
276000941567430 3395 4 7 201701 111 31.2151331 35.3067403 18.2974823 6.51438671 8.6662576 17.6879167 8 2
276000941567430 3395 4 7 201701 111 44.1142987 28.193306 16.4378415 4.75865209 6.49590164 15.2520833 3 3
276000941567430 3395 4 7 201701 111 42.2836976 26.6586976 19.8622495 5.87659381 5.31876138 10.9820833 3 3
276000941567430 3395 4 7 201701 111 33.6987705 30.317623 21.5664845 6.27846084 8.1386612 23.6483333 6 2
276000941567430 3395 4 7 201701 111 33.1088883 28.8335301 24.3895681 6.24237828 7.42563521 18.37875 4 3
276000941567430 3395 4 7 201701 111 36.6146846 30.1056235 20.9067719 4.90107206 7.47184789 20.5308333 6 2
276000941567430 3395 4 7 201701 111 30.4059329 51.4480874 8.47775176 4.26229508 5.40593286 25.3857143 4 3
276000941567430 3395 4 7 201701 111 33.6812888 33.3632027 20.0441481 6.83090982 6.08045059 21.835 7 2
276000941567430 3395 4 7 201701 111 37.2711749 34.837204 17.7288251 4.84289617 5.31989982 20.38875 7 2
276000941567430 3395 4 7 201701 111 34.7575137 33.321949 21.2830146 4.46038251 6.17714026 18.8808333 6 2
276000941567430 3395 4 7 201701 111 35.9388336 33.3381827 19.9386447 4.4245203 6.35981869 22.1320833 7 2
276000941567430 3395 4 7 201701 111 38.2513661 28.870674 20.3187614 5.24362477 7.31557377 21.4691667 5 2
276000941567430 3395 4 7 201701 111 39.8224044 32.234745 16.7520492 6.28301457 4.90778689 23.2866667 7 2
276000941567430 3395 4 7 201701 111 39.4899818 29.9089253 18.8740893 6.06898907 5.65801457 20.2870833 7 2
276000941567430 3395 4 7 201701 111 34.9427889 37.030676 19.0054722 4.891926 4.12913695 20.7729167 7 2
276000941567430 3395 4 7 201701 111 29.8861566 33.6441257 24.6448087 5.15938069 6.66552823 20.5708333 6 2
276000941567430 3395 4 7 201701 111 28.5425026 37.5357103 23.87649 5.08571489 4.95958219 22.6516667 6 2
276000941567430 3395 4 7 201701 112 31.8304081 36.340245 20.3609027 5.24169522 6.22674894 21.6579167 7 2
276000941567430 3395 4 7 201701 112 36.9376138 32.3224044 19.529827 6.19193989 5.01821494 19.48375 7 2
276000941567430 3395 4 7 201701 112 32.8244536 34.8759107 21.3581512 5.51229508 5.42918944 19.3533333 6 2
276000941567430 3395 4 7 201701 112 37.6912568 31.4833789 19.1040528 4.68237705 7.03893443 16.7108333 7 2
276000941567430 3395 4 7 201701 112 33.4733607 35.2106102 19.9499089 5.10018215 6.26593807 21.7458333 7 2
276000941567430 3395 4 7 201701 112 34.3454007 33.946949 22.1903461 4.76092896 4.75637523 19.68625 6 2
276000941567430 3395 4 7 201702 112 28.82719 36.2069107 22.9849951 5.91685041 6.06405378 18.73625 6 2
276000941567430 3395 4 7 201702 112 31.8715847 34.4455829 23.8422131 4.34084699 5.49977231 16.3925 6 2
276000941567430 3395 4 7 201702 112 31.2989526 35.385929 21.0143443 5.08310565 7.21766849 17.81 6 2
276000941567430 3395 4 7 201702 112 33.3242259 34.6539162 21.7702641 5.12864299 5.12295082 18.00625 6 2
276000941567430 3395 4 7 201702 112 32.7709472 33.6281876 22.174408 6.33765938 5.08879781 16.7545833 6 2
276000941567430 3395 4 7 201702 112 31.2282752 33.9796555 20.3296347 7.55016888 6.9122658 18.1104167 7 2
276000941567430 3395 4 7 201702 112 39.1678051 33.4904372 17.9861111 4.95560109 4.40004554 15.5525 7 2
276000941567430 3395 4 7 201702 112 37.4795082 36.15551 18.7090164 4.89981785 2.75614754 11.69125 7 2
276000941567430 3395 4 7 201702 112 43.0923713 28.9116962 17.0059391 5.66750795 5.32248541 11.8145833 3 3
276000941567430 3395 4 7 201702 112 39.0777724 29.6884551 19.5810951 6.14003504 5.5126424 14.7516667 7 2
276000941567430 3395 4 7 201702 112 36.8943534 32.2244991 19.435337 6.00068306 5.4451275 13.0575 7 2
276000941567430 3395 4 7 201702 112 33.31398 34.0972222 21.0587432 5.94489982 5.58515483 10.1279167 6 2
276000941567430 3395 4 7 201702 112 32.6400273 36.6541439 20.8447177 5.03984517 4.82126594 13.6754167 6 2
276000941567430 3395 4 7 201702 112 27.3956114 39.2749143 19.0812842 7.88627628 6.3619138 20.4304167 7 2
276000941567430 3395 4 7 201702 112 30.6699006 33.2189304 20.7017767 6.98012179 8.42927048 21.3275 8 2
276000941567430 3395 4 7 201702 112 33.5132058 31.7429417 20.1878415 7.35200364 7.20400729 21.0025 7 2
276000941567430 3395 4 7 201702 112 36.5175319 32.7174408 17.9052823 5.57377049 7.2859745 22.4779167 7 2
276000941567430 3395 4 7 201702 112 39.4808743 28.0794627 19.8838798 5.93010018 6.62568306 22.5891667 5 2
276000941567430 3395 4 7 201702 112 42.9439891 30.4565118 16.4332878 4.60496357 5.56124772 24.0941667 5 2
276000941567430 3395 4 7 201702 112 33.5425543 31.7538051 20.0364299 7.05302013 7.61419067 24.18875 7 2
276000941567430 3395 4 7 201702 112 37.837285 32.196347 18.976336 4.42422278 6.56580918 22.2691667 7 2
276000941567430 3395 4 7 201702 112 35.1844262 30.6614299 21.1725865 6.97518215 6.00637523 22.3033333 6 2
276000941567430 3395 4 7 201702 112 33.9701422 32.9167053 19.4580478 6.62724599 7.02785882 22.36125 7 2
276000941567430 3395 4 7 201702 112 40.8674863 30.385929 17.2518215 5.50660291 5.98816029 21.6995833 7 2
276000941567430 3395 4 7 201702 113 34.0710383 33.1659836 18.5849271 7.33492714 6.84312386 23.0320833 7 2
276000941567430 3395 4 7 201702 113 33.4280935 32.205165 21.8503018 5.91439366 6.60204609 25.2179167 6 2
276000941567430 3395 4 7 201702 113 32.0992714 34.2600182 18.9856557 6.8442623 7.81079235 25.385 7 2
276000941567430 3395 4 7 201702 113 35.6442183 33.1671799 19.1312016 5.6130175 6.4443827 23.8775 7 2
276000941567430 3395 4 5 201703 113 36.8414645 33.8305779 17.2211996 5.33163147 6.77512658 24.2904167 7 2
276000941567430 3395 4 5 201703 113 35.1172587 31.310337 21.6188525 5.56693989 6.38661202 17.99 6 2
276000941567430 3395 4 5 201703 113 34.2964481 33.4187158 20.4918033 5.23907104 6.55396175 25.02625 7 2
276000941567430 3395 4 5 201703 113 29.4603825 40.9039162 18.723816 4.56056466 6.35132058 25.2791667 7 2
276000941567430 3395 4 5 201703 113 28.8228597 37.2062842 20.5999545 6.37181239 6.99908925 25.4029167 7 2
276000941567430 3395 4 5 201703 113 36.6852289 31.4570212 18.6616267 6.21721697 6.97890618 23.38625 7 2
276000941567430 3395 4 5 201703 113 33.0885701 32.5910747 21.412796 5.6352459 7.2723133 17.16125 6 2
276000941567430 3395 4 5 201703 113 36.1020036 32.2210838 20.8583789 4.07217668 6.74635701 16.5304167 6 2
276000941567430 3395 4 5 201703 113 34.833152 32.9825993 17.2229169 8.0455605 6.91577136 22.2983333 7 2
276000941567430 3395 4 5 201703 113 38.0789031 32.4174732 15.883463 6.18694236 7.43321833 22.26625 7 2
276000941567430 3395 4 5 201703 113 37.8665756 30.6466302 18.8752277 6.13615665 6.47540984 19.2779167 7 2
276000941567430 3395 4 5 201703 113 38.167122 31.8089709 16.2647996 6.70992714 7.04918033 22.1254167 7 2
276000941567430 3395 4 5 201703 113 40.0604913 30.9692314 15.5161735 7.30453675 6.14956701 22.91125 7 2
276000941567430 3395 4 5 201703 113 45.8048725 26.2352004 16.7782332 4.76320583 6.41848816 22.6408333 3 3
276000941567430 3395 4 5 201703 113 35.8365283 32.1670266 17.6272842 6.59880134 7.7703596 21.7079167 7 2
276000941567430 3395 4 5 201703 113 44.330998 23.0152886 20.4908109 6.25110811 5.91179428 18.0885714 3 3
276000941567430 3395 4 5 201703 113 32.3007741 37.3337887 17.6684882 5.24931694 7.44763206 18.1095833 7 2
276000941567430 3395 4 5 201703 113 38.6604883 30.334738 15.163645 8.29968201 7.5414467 20.2104167 7 2
276000941567430 3395 4 5 201703 113 31.7884212 34.0927457 21.1422733 5.45803618 7.51852366 23.1083333 6 2
276000941567430 3395 4 5 201703 113 34.1325137 31.3638434 21.6222678 5.71948998 7.16188525 26.0004167 6 2
276000941567430 3395 4 5 201703 113 39.3932149 28.7226776 20.0273224 5.30623862 6.55054645 23.485 5 2
276000941567430 3395 4 5 201703 113 38.1545993 33.5245902 14.8998179 5.63638434 7.78460838 22.20625 7 2
276000941567430 3395 4 5 201703 113 47.4265421 22.521746 15.3418388 6.568279 8.14159412 23.2404167 3 3
276000941567430 3395 4 5 201703 113 36.9906957 31.7616004 16.4864661 7.23711834 7.52411935 17.3104167 7 2
276000941567430 3395 4 5 201703 113 37.4226251 28.8857437 20.7824318 5.7241209 7.18507842 23.9954167 5 2
276000941567430 3395 4 5 201703 113 37.0420603 30.2335139 17.2117641 7.12956531 8.38309638 26.2408333 8 2
276000941567430 3395 4 5 201703 114 39.3994088 30.8439651 15.6395874 6.19884767 7.91819101 27.7995833 7 2
276000941567430 3395 4 5 201703 114 37.1675774 28.2183515 20.701275 6.0598816 7.85291439 21.5916667 5 2
276000941567430 3395 4 5 201703 114 32.9405738 39.8178506 15.1980874 5.2276867 6.81580146 25.10375 7 2
276000941567430 3395 4 5 201703 114 36.6715291 31.3791447 17.4929571 6.29231499 8.16405406 28.7695833 7 2
276000941567430 3395 4 5 201704 114 39.0521838 28.108778 18.171141 7.55963958 7.10825758 29.0390476 5 2
276000941567430 3395 4 5 201704 114 48.6114584 25.4788367 13.1904696 6.28905406 6.43018122 27.24375 3 3
276000941567430 3395 4 5 201704 114 38.5756753 30.7866762 17.3700038 6.28824987 6.97939479 25.5691667 7 2
276000941567430 3395 4 5 201704 114 33.4517304 34.5264117 17.6434426 5.8390255 8.5393898 26.0095833 8 2
276000941567430 3395 4 5 201704 114 31.4716665 38.5249182 16.4013924 5.37713022 8.22489272 24.9558333 7 2
276000941567430 3395 4 5 201704 114 36.7782717 33.0627335 15.1565057 6.4281359 8.57435322 23.7308333 8 2
276000941567430 3395 4 5 201704 114 32.4343568 30.7958422 20.6509717 7.24078448 8.87804483 23.8083333 8 2
276000941567430 3395 4 5 201704 114 40.3817033 31.6407914 15.0210514 6.51222562 6.44422834 26.4008333 7 2
276000941567430 3395 4 5 201704 114 36.6575592 33.9594718 16.5255009 5.43943534 7.41803279 27.4708333 7 2
276000941567430 3395 4 5 201704 114 37.6518555 29.7454347 16.8693464 9.32815057 6.40521287 25.7975 9 1
276000941567430 3395 4 5 201704 114 35.4897194 32.6175095 18.6478883 5.71624834 7.5286345 20.1833333 7 2
276000941567430 3395 4 5 201704 114 45.2903005 25.1035974 18.3526867 5.6045082 5.6489071 19.5604167 3 3
276000941567430 3395 4 5 201704 114 38.0145719 27.6764572 19.8986794 6.82377049 7.58652095 15.9816667 5 2
276000941567430 3395 4 5 201704 114 36.6268215 34.3271858 17.2723133 5.50432605 6.26935337 14.94875 7 2
276000941567430 3395 4 5 201704 114 39.0539617 32.2165301 17.0662568 5.10815118 6.55510018 13.87375 7 2
276000941567430 3395 4 5 201704 114 33.5803734 33.0794627 20.8765938 5.92326958 6.54030055 16.9379167 6 2
276000941567430 3395 4 5 201704 114 34.4921429 35.4756144 17.3871793 5.24298802 7.40207542 21.8566667 7 2
276000941567430 3395 4 5 201704 114 39.7392987 26.9501366 17.5535064 7.32354281 8.43351548 20.9579167 6 2
276000941567430 3395 4 5 201704 114 32.9952379 30.2815983 20.6560464 7.19661712 8.87050029 15.3258333 8 2
276000941567430 3395 4 5 201704 114 39.2503512 32.7633641 16.5741641 4.97161634 6.44050431 21.43875 7 2
276000941567430 3395 4 5 201704 114 37.7735328 35.3868166 15.6666011 5.51241085 5.66063876 22.5795833 7 2
276000941567430 3395 4 5 201704 114 34.8024143 33.5876285 16.8561483 6.35292211 8.40088682 21.5508333 8 2
276000941567430 3395 4 5 201704 114 37.9770036 31.0348361 17.3212659 7.18806922 6.47882514 21.4258333 7 2
276000941567430 3395 4 5 201704 115 38.117687 31.5511639 16.465627 5.44638171 8.41914035 23.3095833 8 2
276000941567430 3395 4 5 201704 115 40.8731785 27.2757286 17.1709927 6.96038251 7.71971767 19.4079167 5 2
276000941567430 3395 4 5 201704 115 40.1051025 33.2824897 12.3512897 6.82151292 7.43960514 23.6779167 5 2
276000941567430 3395 4 5 201704 115 34.6637955 34.2848515 17.6174323 5.74978389 7.6841368 23.2541667 7 2
276000941567430 3395 4 6 201705 115 37.1965399 31.7689906 17.8109467 5.88714844 7.3363743 22.0954167 7 2
276000941567430 3395 4 6 201705 115 37.8308659 27.3531458 18.7512548 6.98952118 9.0752123 22.155 6 2
276000941567430 3395 4 6 201705 115 38.6832569 30.6482704 15.5810256 6.72306736 8.36437977 25.3758333 8 2
276000941567430 3395 4 6 201705 115 40.2914776 21.9740823 20.5206886 8.26033852 8.95341299 19.2883333 6 2
276000941567430 3395 4 6 201705 115 32.5743455 30.9715662 19.3706778 7.02527322 10.0581373 26.8741667 8 2
276000941567430 3395 4 6 201705 115 31.3035064 36.1520947 20.4474044 4.81443534 7.2825592 27.6733333 7 2
276000941567430 3395 4 6 201705 115 28.4540073 39.151867 17.0548725 6.12477231 9.21448087 23.955 8 2
276000941567430 3395 4 6 201705 115 37.2537125 34.0376957 17.0912059 4.9115881 6.70579791 20.6104167 7 2
276000941567430 3395 4 6 201705 115 32.2248464 34.0494659 19.3058643 6.41291177 8.00691164 20.8116667 7 2
276000941567430 3395 4 6 201705 115 36.6271302 34.3054591 15.0550307 6.13513399 7.87724599 22.4970833 7 2
276000941567430 3395 4 6 201705 115 43.4574226 29.0778689 12.6559654 8.04758652 6.76115665 25.0129167 3 3
276000941567430 3395 4 6 201705 115 39.7026821 24.9288252 17.5506257 8.34692171 9.47094523 26.7583333 8 2
276000941567430 3395 4 6 201705 115 43.4646005 29.7126324 9.27987327 9.79884459 7.74404927 29.9608333 5 2
276000941567430 3395 4 6 201705 115 42.4681239 29.2896175 13.3606557 8.13410747 6.74749545 29.9633333 5 2
276000941567430 3395 4 6 201705 115 32.1680405 29.6952471 22.3150914 7.53108502 8.29053595 28.9095833 6 2
276000941567430 3395 4 6 201705 115 33.2663201 30.7600298 19.3336112 9.50175203 7.13828687 29.3420833 9 1
276000941567430 3395 4 6 201705 115 32.3416999 36.1659296 15.1236455 8.74864932 7.62007579 29.7895833 9 1
276000941567430 3395 4 6 201705 115 36.4036885 34.8303734 13.9503643 10.128643 4.68693078 31.3570833 9 1
276000941567430 3395 4 6 201705 115 54.8110586 22.6655745 6.05849233 9.61665663 6.84821787 31.6445833 3 3
276000941567430 3395 4 6 201705 115 56.3638434 22.2620674 10.1275046 5.72290528 5.52367942 27.0120833 1 3
276000941567430 3395 4 6 201705 115 50.2481418 23.9917151 11.8514601 6.87305365 7.0356293 25.005 1 3
276000941567430 3395 4 6 201705 115 50.1654974 21.9219459 12.3934889 6.79914946 8.71991834 27.2933333 2 3
276000941567430 3395 4 6 201705 115 54.170964 21.6966842 8.18521809 8.45267652 7.49445722 28.5479167 3 3
276000941567430 3395 4 6 201705 115 34.3044171 34.8781876 17.7948543 6.20104736 6.82149362 22.2804167 7 2
276000941567430 3395 4 6 201705 115 36.3228597 37.2780055 16.3581512 5.70582878 4.33515483 27.03 7 2
276000941567430 3395 4 6 201705 115 40.092792 30.8715963 12.3842271 9.87975055 6.7716341 28.4575 7 2
276000941567430 3395 4 6 201705 115 28.3268115 43.2109421 16.9129735 6.49636473 5.05290822 30.0245833 6 2
276000941567430 3395 4 6 201705 116 31.6043616 42.2726992 13.209109 6.62242212 6.29140811 31.5291667 6 2
276000941567430 3395 4 6 201705 116 33.9715893 42.0929811 11.6020847 4.98437066 7.34897425 30.68625 4 3
276000941567430 3395 4 6 201705 116 43.4938525 30.7206284 13.7488616 6.43214936 5.6045082 30.7745833 5 2
276000941567430 3395 4 6 201705 116 41.3395323 27.8269875 18.0824373 6.65216082 6.09888213 28.1345833 5 2
276000941567430 3395 4 6 201706 116 51.1097025 25.4491217 8.82478929 8.09871955 6.51766694 26.5725 1 3
276000941567430 3395 4 6 201706 116 41.8537943 28.2683076 13.8197918 9.00877173 7.04933469 28.57375 5 2
276000941567430 3395 4 6 201706 116 43.8752277 29.5400729 15.2675319 7.52618397 3.79098361 29.0325 5 2
276000941567430 3395 4 6 201706 116 34.0368852 37.1231785 17.4328324 5.53392532 5.87317851 28.9316667 7 2
276000941567430 3395 4 6 201706 116 30.3138771 41.0480933 16.5302383 6.74547564 5.36231565 29.3175 7 2
276000941567430 3395 4 6 201706 116 31.8092796 46.7849287 13.0023965 3.30745809 5.09593714 30.31375 6 2
276000941567430 3395 4 6 201706 116 27.1247265 48.8428548 14.7267909 4.20814262 5.09748514 29.715 6 2
276000941567430 3395 4 6 201706 116 22.8934928 45.0626331 23.0557871 4.04826958 4.93981739 30.2608333 5 2
276000941567430 3395 4 6 201706 116 30.7057503 40.8195151 16.2283305 5.3297139 6.91669022 31.9520833 7 2
276000941567430 3395 4 6 201706 116 31.842024 41.0499444 17.842051 4.143898 5.12208252 30.06625 7 2
276000941567430 3395 4 6 201706 116 32.6161588 37.9272985 16.3285712 6.71145148 6.41652002 31.39375 7 2
276000941567430 3395 4 6 201706 116 29.4603825 42.4248634 18.1045082 3.5223133 6.4879326 30.2679167 6 2
276000941567430 3395 4 6 201706 116 32.457878 39.7028689 17.329235 3.84448998 6.66552823 28.3591667 7 2
276000941567430 3395 4 6 201706 116 33.9241803 37.3053279 18.3925319 4.95446266 5.42349727 28.28125 7 2
276000941567430 3395 4 6 201706 116 34.0999622 38.3684897 19.0177634 4.29679541 4.21698929 30.89125 7 2
276000941567430 3395 4 6 201706 116 32.1129326 37.773224 21.0553279 3.64298725 5.41552823 29.5245833 6 2
276000941567430 3395 4 6 201706 116 30.4451275 39.9669854 21.1350182 3.01571038 5.43715847 28.5758333 6 2
276000941567430 3395 4 6 201706 116 35.6728142 39.0403005 15.0808288 5.03301457 5.17304189 30.8933333 7 2
276000941567430 3395 4 6 201706 116 33.0996607 34.8243507 21.1808126 5.27685969 5.61831629 31.8445833 6 2
276000941567430 3395 4 6 201706 116 33.2594509 40.0641768 18.8283397 3.6137353 4.23429734 31.0470833 7 2
276000941567430 3395 4 6 201706 116 36.4560565 36.7008197 18.1261384 4.08356102 4.63342441 29.01875 7 2
276000941567430 3395 4 6 201706 116 34.9708831 39.5485822 15.6539432 5.46262851 4.36396298 30.4391667 7 2
276000941567430 3395 4 6 201706 116 36.4298725 39.6937614 14.8964026 4.07103825 4.90892532 30.48125 7 2
276000941567430 3395 4 6 201706 116 31.2750455 41.3467668 16.8510929 4.13479053 6.39230419 29.7604167 7 2
276000941567430 3395 4 6 201706 116 36.3422131 35.8199809 17.6779237 4.21691211 5.94297027 29.86125 7 2
276000941567430 3395 4 6 201706 116 37.309037 37.9088813 16.1421059 4.52329015 4.11668576 29.26625 7 2
276000941567430 3395 4 6 201706 117 34.8352745 37.4606565 15.1409149 6.89568476 5.66746936 29.33625 7 2
276000941567430 3395 4 6 201706 117 41.7656911 33.8362701 13.9667848 5.53328857 4.89796548 30.9329167 5 2
276000941567430 3395 4 6 201706 117 40.5500949 32.1274428 15.3980079 5.89390186 6.03055247 32.5529167 7 2
276000941567430 3395 4 6 201706 117 34.8904237 31.3370337 21.5774002 6.57512889 5.6200135 28.8590476 6 2
276000941567430 3395 4 6 201707 117 36.7569888 36.6774143 15.4595219 6.14211895 4.96395604 29.3195833 7 2
276000941567430 3395 4 6 201707 117 39.0596539 36.7247268 14.8941257 4.3476776 4.97381603 29.3575 7 2
276000941567430 3395 4 6 201707 117 38.1148643 34.1873788 17.0813503 5.24156825 5.37483842 29.5783333 7 2
276000941567430 3395 4 6 201707 117 44.1020697 32.484319 12.7551927 6.25591251 4.40250602 29.2075 5 2
276000941567430 3395 4 6 201707 117 56.2290258 23.232553 12.2408231 4.35944784 3.93815026 29.30625 1 3
276000941567430 3395 4 6 201707 117 47.8995902 23.8365209 13.3344718 10.6489071 4.28051002 29.5654167 5 2
276000941567430 3395 4 6 201707 117 30.433633 23.1178389 20.113219 11.9518259 14.3834832 28.8108333 6 2
276000941567430 3395 4 6 201707 117 33.1787379 30.2516517 20.5411418 8.43147016 7.59699839 29.8304167 9 1
276000941567430 3395 4 6 201707 117 28.0910207 29.0984378 22.5017752 7.72118413 12.5875822 29.6541667 3 3
276000941567430 3395 4 6 201707 117 29.2501539 32.1107902 22.0188211 7.89280251 8.72743238 30.0370833 7 2
276000941567430 3395 4 6 201707 117 24.9604443 36.1693835 20.3232572 8.34954154 10.1973735 30.2495833 10 1
276000941567430 3395 4 6 201707 117 20.3152733 35.5947571 24.8078799 7.55852196 11.7235678 30.3929167 7 2
276000941567430 3395 4 6 201707 117 24.700592 36.2943989 25.4098361 5.02846084 8.5667122 28.5758333 7 2
276000941567430 3395 4 6 201707 117 20.0740754 32.7645411 16.2566569 11.2424555 19.6622712 28.2858333 8 2
276000941567430 3395 4 6 201707 117 23.3879781 27.7424863 25.5031876 8.29690346 15.0694444 27.9958333 3 3
276000941567430 3395 4 6 201707 117 26.4332878 34.4763206 25.0967668 5.09562842 8.89799636 28.8804167 7 2
276000941567430 3395 4 6 201707 117 27.3167122 27.6593807 32.166439 4.07445355 8.78301457 28.80125 5 2
276000941567430 3395 4 6 201707 117 25.4485428 30.9517304 30.1320583 5.25387067 8.21379781 28.8395833 6 2
276000941567430 3395 4 6 201707 117 15.8777322 33.5678506 33.0658015 7.17554645 10.3130692 29.4870833 6 2
276000941567430 3395 4 6 201707 117 20.2500116 34.0446034 34.8090519 3.09885462 7.79747847 29.2645833 6 2
276000941567430 3395 4 6 201707 117 26.6165756 37.6320583 24.3010018 4.33970856 7.11065574 30.3658333 6 2
276000941567430 3395 4 6 201707 117 20.1245523 32.8351625 32.1906162 6.63316971 8.21649918 30.1125 6 2
276000941567430 3395 4 6 201707 117 28.6210676 33.2861752 17.8779599 7.9250602 12.2897371 30.8258333 8 2
276000941567430 3395 4 6 201707 117 26.7101842 36.4980285 27.1018632 3.58178011 6.10814396 30.97125 6 2
276000941567430 3395 4 6 201707 117 29.6655321 33.6828324 25.4635547 4.07358526 7.11449554 29.98 6 2
276000941567430 3395 4 6 201707 117 26.189663 37.4544627 26.045082 4.39776867 5.91302368 30.8133333 6 2
276000941567430 3395 4 6 201707 118 24.3602004 37.8768215 25.9836066 5.09790528 6.6814663 30.6320833 6 2
276000941567430 3395 4 6 201707 118 23.5259857 42.0592395 25.5309022 3.50663416 5.37723853 30.3316667 5 2
276000941567430 3395 4 6 201707 118 27.7379326 39.8212659 23.8979964 3.50979053 5.03301457 30.8658333 6 2
276000941567430 3395 4 6 201707 118 28.8333758 35.8933809 24.9824797 4.70317758 5.58758606 32.3716667 6 2
276000941567430 3395 4 6 201707 118 27.5445825 43.5320818 20.2503819 3.57604001 5.09691374 31.98125 6 2
276000941567430 3395 4 6 201708 118 23.6933485 40.6053572 25.9624008 4.41966904 5.31922448 32.9475 6 2
276000941567430 3395 4 6 201708 118 19.5104736 45.2982696 24.1268215 3.31284153 7.75159381 32.0941667 5 2
276000941567430 3395 4 6 201708 118 38.2103825 24.6789617 20.4166667 5.17076503 11.523224 30.4995833 6 2
276000941567430 3395 4 6 201708 118 40.9249483 25.9739009 19.6316106 5.80415856 7.66538159 29.785 5 2
276000941567430 3395 4 6 201708 118 38.5272336 29.9059345 22.5367386 4.5548725 4.47522074 31.03 6 2
276000941567430 3395 4 6 201708 118 22.898799 29.7873638 35.1420341 3.45533867 8.71646445 29.06375 7 2
276000941567430 3395 4 6 201708 118 19.4575349 36.1916299 31.2407114 3.17550811 9.9346157 27.86125 7 2
276000941567430 3395 4 6 201708 118 20.3888233 34.643979 30.1724823 3.7401786 11.0545368 29.0266667 7 2
276000941567430 3395 4 6 201708 118 19.672382 33.7483406 33.3267536 4.72523232 8.52729153 29.9029167 7 2
276000941567430 3395 4 6 201708 118 20.8780217 37.6694529 30.2895287 3.6786646 7.48433207 30.32875 6 2
276000941567430 3395 4 6 201708 118 25.1092896 41.5300546 22.7527322 5.03529144 5.57263206 31.23375 6 2
276000941567430 3395 4 6 201708 118 22.3064663 28.5291439 35.821949 3.17964481 10.162796 29.0245833 5 2
276000941567430 3395 4 6 201708 118 13.4232696 37.6955983 36.0188015 3.93897996 8.92335062 28.4395833 6 2
276000941567430 3395 4 6 201708 118 22.9067146 26.1854031 31.6708532 6.00303337 13.2339958 27.1504167 3 3
276000941567430 3395 4 6 201708 118 31.4267466 26.3618945 20.7373769 7.87489195 13.59909 28.3425 4 3
276000941567430 3395 4 6 201708 118 31.5038707 36.113388 21.2591075 5.1867031 5.93693078 29.83375 6 2
276000941567430 3395 4 6 201708 118 33.7727687 27.8745446 27.4009563 3.78529144 7.16643898 30.04 4 3
276000941567430 3395 4 6 201708 118 27.8609214 27.6154984 29.6063784 4.48944587 10.427756 31.4354167 5 2
276000941567430 3395 4 6 201708 118 15.0833758 29.5145449 29.131298 3.5291439 22.7416373 28.5029167 4 3
276000941567430 3395 4 6 201708 118 27.4613511 31.7767281 30.2176723 2.26775956 8.27648884 27.6983333 6 2
276000941567430 3395 4 6 201708 118 28.1288012 34.8317434 27.4781961 4.36620126 5.19505804 27.3616667 6 2
276000941567430 3395 4 6 201708 118 26.5448543 35.7092441 26.9729053 3.58948087 7.18351548 28.0870833 6 2
276000941567430 3395 4 6 201708 118 25.4146985 39.007286 26.4017397 3.23774351 5.93853231 29.5091667 6 2
276000941567430 3395 4 6 201708 118 22.3167122 40.8572404 26.6939891 4.41370674 5.71835155 29.2945833 6 2
276000941567430 3395 4 6 201708 118 19.1268215 29.9601548 40.0284608 2.06739526 8.81716758 28.10875 7 2
276000941567430 3395 4 6 201708 118 25.0990437 29.3385701 32.5125228 4.26798725 8.78187614 28.0770833 7 2
276000941567430 3395 4 6 201708 119 16.2890541 36.0056613 34.7893705 3.7910222 9.12489195 28.365 6 2
276000941567430 3395 4 6 201708 119 28.5211749 31.1532332 27.6229508 3.30601093 9.39663024 27.56375 7 2
276000941567430 3395 4 6 201708 119 33.4688069 24.6857923 26.0393898 5.51571038 10.2903005 28.4016667 5 2
276000941567430 3395 4 6 201708 119 39.9954463 36.3342441 13.6099727 6.40482696 3.65551002 31.0816667 7 2
276000941567430 3395 4 6 201708 119 44.0960838 36.9250911 9.17918944 6.69398907 3.10564663 31.5283333 3 3
276000941567430 3395 4 4 201709 119 52.8043477 23.8226089 10.7789587 8.01943441 4.57465037 29.5808333 1 3
276000941567430 3395 4 4 201709 119 41.7875977 31.4574887 13.4939994 8.15147776 5.10943651 29.2295833 5 2
276000941567430 3395 4 4 201709 119 52.733128 25.7621523 12.1041725 6.43595057 2.96459665 28.98 1 3
276000941567430 3395 4 4 201709 119 47.3508652 25.0876594 15.6523224 7.76070128 4.14845173 27.2954167 3 3
276000941567430 3395 4 4 201709 119 41.0003525 31.3139359 14.0855441 8.87765145 4.72251601 29.9233333 9 1
276000941567430 3395 4 4 201709 119 37.3726305 33.2115402 16.46719 8.37858124 4.57005804 29.7345833 9 1
276000941567430 3395 4 4 201709 119 37.6719035 31.9831512 16.5846995 8.18875228 5.57149362 28.0775 7 2
276000941567430 3395 4 4 201709 119 37.0967823 27.9952379 19.9477671 8.75866367 6.20154904 28.3516667 7 2
276000941567430 3395 4 4 201709 119 38.2297938 34.1404827 16.6218626 5.60690084 5.40096014 29.4495833 7 2
276000941567430 3395 4 4 201709 119 30.7349457 38.1596354 20.0648328 5.52080439 5.51978173 28.7595833 7 2
276000941567430 3395 4 4 201709 119 50.0772155 29.4464243 11.7177477 6.61320979 2.14540271 29.2186957 3 3
276000941567430 3395 4 4 201709 119 38.6668944 36.1668944 13.3060109 7.99863388 3.86156648 28.8020833 7 2
276000941567430 3395 4 4 201709 119 41.8579235 34.6960383 16.0132058 4.54690346 2.88592896 26.1141667 5 2
276000941567430 3395 4 4 201709 119 29.9271403 44.8121585 18.0851548 3.99931694 3.17622951 26.6916667 6 2
276000941567430 3395 4 4 201709 119 22.7743625 48.048725 19.2839253 5.56466302 4.32832423 27.7566667 6 2
276000941567430 3395 4 4 201709 119 20.5920819 48.886477 21.5892532 4.29193294 4.64025501 27.9866667 5 2
276000941567430 3395 4 4 201709 119 26.0393898 43.2650273 22.4829235 4.34540073 3.86725865 28.06875 5 2
276000941567430 3395 4 4 201709 119 19.7409581 43.8730473 24.8663595 6.35189945 5.16773564 27.7941667 5 2
276000941567430 3395 4 4 201709 119 45.5951306 31.2774961 12.1004098 7.70914374 3.31781976 25.53 3 3
276000941567430 3395 4 4 201709 119 25.7268223 49.9089832 14.1086837 7.41508058 2.84043021 27.265 6 2
276000941567430 3395 4 4 201709 119 32.0660446 41.4706439 16.6863288 5.43374317 4.34323963 28.0558333 7 2
276000941567430 3395 4 4 201709 119 22.0222052 47.5415239 20.0599318 5.39420672 4.98213238 28.6425 6 2
276000941567430 3395 4 4 201709 119 23.4299651 44.7812085 22.4499089 5.02197756 4.31693989 29.3570833 5 2
276000941567430 3395 4 4 201709 119 23.6357129 42.3653175 24.4069726 5.52414251 4.0678545 29.21125 5 2
276000941567430 3395 4 4 201709 119 38.7750455 36.5767304 15.5373406 5.17759563 3.9332878 28.5933333 7 2
276000941567430 3395 4 4 201709 120 49.2597481 26.6530826 10.7955528 8.50020067 4.79141583 28.57625 3 3
276000941567430 3395 4 4 201709 120 37.9911472 39.4279854 13.6441257 6.39461965 2.54212204 28.2295833 7 2
276000941567430 3395 4 4 201709 120 41.647622 33.4590627 15.2958191 6.28909265 3.30840357 26.895 7 2
276000941567430 3395 4 4 201709 120 43.1539239 29.8252215 18.0460043 6.21980257 2.7550477 26.8895833 5 2
276000941567434 3396 4 2 201607 105 13.9583333 28.125 38.5416667 11.875 7.5 28.6975 5 2
276000941567434 3396 4 2 201607 105 9.40153129 25.16926 19.3742089 36.0521441 10.0028557 30.2016667 6 2
276000941567434 3396 4 2 201607 105 11.1251775 36.5010535 28.3658076 7.9891598 16.0188015 30.1545833 4 3
276000941567434 3396 4 2 201607 105 17.468201 25.3982009 22.217244 28.0975039 6.81885014 31.1091667 5 2
276000941567434 3396 4 2 201607 105 15.6720617 23.2904588 28.2438988 14.0269867 18.7665941 29.4133333 3 3
276000941567434 3396 4 2 201608 105 17.6309199 26.6473133 34.7848361 10.1525501 10.7843807 27.8966667 7 2
276000941567434 3396 4 2 201608 105 21.2099426 34.5471736 26.2645681 5.68678414 12.2915316 28.1995833 7 2
276000941567434 3396 4 2 201608 105 19.5753643 30.2356557 30.9460383 12.8825137 6.36042805 29.24375 7 2
276000941567434 3396 4 2 201608 105 26.0376073 31.9660115 30.478202 2.52519657 8.9929827 31.40625 7 2
276000941567434 3396 4 2 201608 105 27.5091075 35.8720401 29.1154372 3.30259563 4.20081967 29.95625 6 2
276000941567434 3396 4 2 201608 105 27.4915486 33.6778928 31.0632776 3.32901115 4.43826989 29.33875 6 2
276000941567434 3396 4 2 201608 105 20.0116159 27.0203143 44.1502848 3.67611759 5.14166744 29.5766667 4 3
276000941567434 3396 4 2 201608 105 11.5021148 25.9467522 37.6200372 17.8098855 7.12121037 29.4033333 4 3
276000941567434 3396 4 2 201608 105 11.3809199 29.545765 46.5983607 6.92850638 5.54644809 26.5579167 5 2
276000941567434 3396 4 2 201608 105 11.968776 34.2887878 39.8437452 9.3391104 4.55958059 25.11125 7 2
276000941567434 3396 4 2 201608 105 24.6121801 28.5803734 35.4394932 7.54702309 3.8209302 24.34625 4 3
276000941567434 3396 4 2 201608 105 19.816828 27.1249537 39.4936286 9.069977 4.4946127 26.8791667 6 2
276000941567434 3396 4 2 201608 105 13.9458685 30.8652095 41.3817882 9.22899108 4.57814285 28.2508333 7 2
276000941567434 3396 4 2 201608 105 22.0878871 28.6065574 35.6739526 10.2379326 3.39367031 26.49125 6 2
276000941567434 3396 4 2 201608 105 17.3986794 33.1967213 36.5790073 7.37135701 5.45423497 25.6975 6 2
276000941567434 3396 4 2 201608 105 29.1951275 38.8251366 20.6375228 7.01730419 4.32490893 25.89375 7 2
276000941567434 3396 4 2 201608 105 19.7128639 42.1989133 25.7014873 7.55290822 4.8338273 26.5566667 5 2
276000941567434 3396 4 2 201608 106 20.066801 38.6907436 29.7627041 4.70321617 6.77653515 27.34 6 2
276000941567434 3396 4 2 201608 106 19.4603825 40.6295537 29.9214481 5.44740437 4.54121129 28.6970833 6 2
276000941567434 3396 4 2 201608 106 14.7757286 26.9478597 46.3126138 8.57468124 3.38911658 28.6870833 5 2
276000941567434 3396 4 2 201608 106 17.0184426 50.5202641 22.5910747 5.73542805 4.13479053 28.8533333 5 2
276000941567434 3396 4 2 201608 106 19.9595181 38.140147 33.607445 4.77034516 3.52254484 28.2420833 6 2
276000941567434 3396 4 2 201608 106 23.004326 23.329918 40.3062386 8.3151184 5.04439891 27.4475 6 2
276000941567434 3396 4 2 201608 106 12.5967668 31.5249028 40.6238037 8.90627412 6.3482526 29.0933333 7 2
276000941567434 3396 4 2 201608 106 13.0919854 37.9314663 35.3290073 8.82969035 4.81785064 28.71375 7 2
276000941567434 3396 4 2 201608 106 17.8750077 33.3333526 36.0772282 7.81683184 4.89757957 29.4229167 6 2
276000941567434 3396 4 2 201608 106 19.6924761 31.5606087 35.8372628 7.21469387 5.69495858 29.4870833 6 2
276000941567434 3396 4 2 201608 106 23.3434056 33.8829073 28.6353655 8.9674408 5.1708808 30.1825 8 2
276000941567434 3396 4 2 201608 106 18.8705451 28.341847 39.4608419 8.77823365 4.54853237 26.89875 6 2
276000941567434 3396 4 2 201608 106 17.3246812 26.7577413 44.957878 7.78802368 3.17167577 25.3979167 4 3
276000941567434 3396 4 2 201608 106 13.9526412 31.1942168 44.863388 7.44080146 2.54895264 28.0154167 5 2
276000941567434 3396 4 1 201609 106 15.6090619 40.0910747 31.7395264 7.24954463 5.31079235 28.0145833 5 2
276000941567434 3396 4 1 201609 106 24.788441 24.948692 34.3839431 9.34377858 6.53514533 28.9054167 6 2
276000941567434 3396 4 1 201609 106 23.151184 23.3606557 41.8920765 8.01457195 3.58151184 29.0570833 4 3
276000941567434 3396 4 1 201609 106 12.3998179 44.4626594 30.2903005 5.70469035 7.14253188 28.6133333 4 3
276000941567434 3396 4 1 201609 106 20.3413564 44.9165277 22.3673628 7.87622333 4.49852968 28.6616667 5 2
276000941567434 3396 4 1 201609 106 25.0168257 30.1908516 32.6426515 7.25417554 4.89549566 28.6791667 6 2
276000941567434 3396 4 1 201609 106 20.3890934 33.8826564 33.9935283 6.49765753 5.23706431 28.9941667 6 2
276000941567434 3396 4 1 201609 106 17.4499089 32.560337 39.5992714 6.09517304 4.29530965 30.5004167 6 2
276000941567434 3396 4 1 201609 106 27.0311969 39.0734116 19.3650242 8.30404279 6.22632444 30.9058333 9 1
276000941567434 3396 4 1 201609 106 17.2830223 24.4789255 46.0305911 7.99753404 4.20992714 28.7641667 4 3
276000941567434 3396 4 1 201609 106 20.1421691 24.799327 38.9461 10.3521426 5.76026134 29.86 6 2
276000941567434 3396 4 1 201609 106 29.482746 22.8829382 31.6132761 9.80696798 6.21407181 29.77375 6 2
276000941567434 3396 4 1 201609 106 16.1304452 34.4913132 35.8236084 7.79024266 5.76439057 29.7075 5 2
276000941567434 3396 4 1 201609 106 19.9776558 36.261886 30.7849596 7.24993054 5.72556806 29.5245833 6 2
276000941567434 3396 4 1 201609 106 22.7094718 32.5933515 33.5166211 6.42076503 4.75979053 29.7183333 6 2
276000941567434 3396 4 1 201609 106 19.7207172 34.0100838 35.208314 6.63536939 4.42551558 28.905 6 2
276000941567434 3396 4 1 201609 106 21.2834005 33.8361929 34.9472269 5.86885632 4.06432342 28.1004167 6 2
276000941567434 3396 4 1 201609 107 22.115441 31.9213863 33.0734425 8.84138341 4.04834676 26.08625 8 2
276000941567434 3396 4 1 201609 107 19.0118397 32.8198998 35.2629781 7.93943534 4.96584699 25.4929167 6 2
276000941567434 3396 4 1 201609 107 30.1956369 28.3208877 28.7110617 7.2868235 5.48559013 26.155 4 3
276000941567434 3396 4 1 201609 107 20.6423336 29.6792188 36.3845922 7.58663112 5.70722428 26.5179167 6 2
276000941567434 3396 4 1 201609 107 28.5562541 30.482252 29.667809 7.07104211 4.22264286 26.48375 6 2
276000941567434 3396 4 1 201609 107 24.7677596 30.488388 33.9845173 6.20446266 4.5548725 26.9783333 6 2
276000941567434 3396 4 1 201609 107 28.2994119 30.1143836 30.33441 6.55768578 4.6941087 27.8058333 6 2
276000941567434 3396 4 1 201609 107 23.7219251 31.3140803 36.5588242 5.50554166 2.89962875 27.465 6 2
276000941567434 3396 4 1 201609 107 27.2324681 28.3936703 32.7743625 8.07832423 3.52117486 26.40375 4 3
276000941567434 3396 4 1 201609 107 23.7932605 31.8294627 33.8228597 7.04234973 3.5120674 26.7566667 6 2
276000941567434 3396 4 1 201609 107 34.8189891 26.3547359 27.6297814 6.70992714 4.48656648 25.2204167 4 3
276000941567434 3396 4 1 201609 107 41.7218903 35.6173011 10.8591121 7.43671081 4.36498564 28.4104167 3 3
276000941567434 3396 4 1 201609 107 27.0540814 39.6896322 21.0882074 5.05051558 7.11756352 27.2258333 6 2
276000941567434 3396 4 1 201610 107 20.1122269 33.6724932 34.199314 7.47332244 4.54264352 25.5595833 6 2
276000941567434 3396 4 1 201610 107 31.0739673 37.8542072 19.6798107 6.77304267 4.61897209 28.12625 7 2
276000941567434 3396 4 1 201610 107 23.4187158 37.3087432 26.4423953 6.8989071 5.93123862 26.0541667 6 2
276000941567434 3396 4 1 201610 107 24.9260018 39.3362933 23.2695811 7.23702186 5.231102 22.8625 6 2
276000941567434 3396 4 1 201610 107 26.1121724 38.2457897 23.7118335 6.17461255 5.75559183 21.4491667 6 2
276000941567434 3396 4 1 201610 107 23.3983012 35.281579 28.347091 7.17911611 5.79391266 22.6704167 6 2
276000941567434 3396 4 1 201610 107 23.8659466 35.7245454 31.6841291 4.36620126 4.3591777 22.4854167 6 2
276000941567434 3396 4 1 201610 107 28.064663 34.2941712 27.9030055 6.35928962 3.37887067 23.4070833 6 2
276000941567434 3396 4 1 201610 107 20.8936703 44.2065118 20.6944444 7.58538251 6.61999089 23.8745833 6 2
276000941567434 3396 4 1 201610 107 25.5661874 37.5694637 27.4777716 5.65699191 3.72958538 22.455 6 2
276000941567434 3396 4 1 201610 107 29.2531876 33.5484973 26.7531876 6.29667577 4.14845173 18.9091667 6 2
276000941567434 3396 4 1 201610 107 24.3715847 40.4849727 23.9981785 5.71152095 5.43374317 19.4995833 6 2
276000941567434 3396 4 1 201610 107 31.4697177 32.7789162 22.0924408 8.35154827 5.30737705 19.6016667 8 2
276000941567434 3396 4 1 201610 107 21.0479763 43.3806652 26.0983761 4.70514572 4.76783674 20.3229167 5 2
276000941567434 3396 4 1 201610 107 26.0644353 42.8916211 21.4867942 5.81967213 3.73747723 17.7429167 5 2
276000941567434 3396 4 1 201610 107 25.7897476 35.9679938 27.3666406 5.28753578 5.58808223 18.5852381 6 2
276000941567434 3396 4 1 201610 108 23.3324152 38.1207401 28.1559948 5.44193255 4.94891739 23.695 6 2
276000941567434 3396 4 1 201610 108 22.3467746 43.1570691 19.9662715 8.29748233 6.23240252 23.3820833 6 2
276000941567434 3396 4 1 201610 108 23.0202641 36.257969 29.7131148 6.46971767 4.53893443 19.97375 6 2
276000941567434 3396 4 1 201610 108 27.4248634 38.5553279 22.2108379 6.59836066 5.2106102 21.0279167 6 2
276000941567434 3396 4 1 201610 108 20.6739912 46.3858595 19.4023803 6.48019512 7.05757386 20.30875 6 2
276000941567434 3396 4 1 201610 108 32.7937158 35.6341075 20.7752732 5.95514572 4.84175774 18.98625 7 2
276000941567434 3396 4 1 201610 108 25.9619763 35.4804189 26.6917122 5.93123862 5.93465392 18.31625 6 2
276000941567434 3396 4 1 201610 108 21.0166211 40.4576503 26.4241803 6.74408015 5.35746812 22.6608333 6 2
276000941567434 3396 4 1 201610 108 34.7381603 32.6946721 18.7090164 6.96038251 6.89776867 18.6075 7 2
276000941567434 3396 4 1 201610 108 28.9663024 36.7281421 21.601776 8.56785064 4.13592896 21.2175 8 2
276000941567434 3396 4 1 201610 108 26.4173497 37.0833333 22.8768215 7.12204007 6.50045537 18.8220833 6 2
276000941567434 3396 4 1 201610 108 25.8082878 43.8740893 20.2208561 4.21675774 5.88000911 15.5266667 6 2
276000941567434 3396 4 1 201610 108 23.5293947 38.8951985 25.3064123 5.65164706 6.61734741 18.2641667 6 2
276000941567434 3396 4 1 201610 108 30.265255 44.4751821 15.43602 5.70469035 4.11885246 23.2120833 6 2
276000941567434 3396 4 3 201611 108 32.0765027 40.4451275 17.045765 7.4692623 2.96334244 22.4858333 7 2
276000941567434 3396 4 3 201611 108 31.7497723 32.765255 23.4904372 7.1026867 4.89184882 16.7379167 6 2
276000941567434 3396 4 3 201611 108 34.2235883 36.5528233 17.5091075 7.41689435 4.29758652 14.0404167 7 2
276000941567434 3396 4 3 201611 108 38.1705759 26.8355793 22.2987481 7.16533914 5.52975749 11.9266667 4 3
276000941567434 3396 4 3 201611 108 32.0992714 31.5323315 22.8745446 7.9212204 5.57263206 13.2391667 6 2
276000941567434 3396 4 3 201611 108 25.0622086 42.3373584 21.6785527 6.43261245 4.48926785 18.5620833 5 2
276000941567434 3396 4 3 201611 108 30.1972384 37.1896707 19.3579235 7.46509447 5.79007286 19.8458333 7 2
276000941567434 3396 4 3 201611 108 30.6428483 30.4571679 24.7877304 7.71516393 6.39708947 14.3883333 6 2
276000941567434 3396 4 3 201611 108 28.2210143 33.6317766 25.8469945 6.37580655 5.92440801 15.3879167 6 2
276000941567434 3396 4 3 201611 108 31.412796 38.0179872 18.3504098 6.21812386 6.00068306 15.9770833 7 2
276000941567434 3396 4 3 201611 108 24.5617031 33.84449 29.220173 7.67076503 4.70286885 14.0204167 6 2
276000941567434 3396 4 3 201611 108 34.0801457 34.5070583 16.0143443 9.18602004 6.21243169 18.88875 9 1
276000941567434 3396 4 3 201611 108 32.2040073 34.529827 21.3296903 6.69285064 5.24362477 16.5508333 6 2
276000941567434 3396 4 3 201611 108 28.3834244 33.0020492 26.3228597 6.9057377 5.38592896 16.6020833 6 2
276000941567434 3396 4 3 201611 108 23.5332924 35.0301781 28.4614168 7.8759532 5.09915949 14.8891667 6 2
276000941567434 3396 4 3 201611 108 27.6314215 35.3044248 24.3033366 7.24620651 5.51461054 22.1195833 6 2
276000941567434 3396 4 3 201611 108 25.281058 37.9562224 22.562363 7.20014819 7.00020839 22.9320833 6 2
276000941567434 3396 4 3 201611 109 29.0647865 33.0237952 22.3000602 9.18424485 6.42711324 21.4458333 8 2
276000941567434 3396 4 3 201611 109 34.9561993 32.3839377 19.6505009 7.61951622 5.38984594 19.3479167 7 2
276000941567434 3396 4 3 201611 109 31.0668859 32.7059407 24.6167338 6.84814069 4.76229894 17.2620833 6 2
276000941567434 3396 4 3 201611 109 32.1503273 30.9893759 23.0046348 7.79300191 6.06266015 19.8108333 6 2
276000941567434 3396 4 3 201611 109 32.1250888 32.9304051 20.6324095 9.26727332 5.04482341 21.68625 9 1
276000941567434 3396 4 3 201611 109 29.1211293 34.9499089 23.7215392 7.93715847 4.27026412 19.4129167 6 2
276000941567434 3396 4 3 201611 109 24.5929425 37.7098191 25.3655143 7.05203606 5.27968803 21.15375 6 2
276000941567434 3396 4 3 201611 109 26.3433515 36.2682149 25.7172131 7.94968124 3.72153916 18.72375 6 2
276000941567434 3396 4 3 201611 109 27.5159381 39.9271403 19.7859745 8.08287796 4.68806922 18.1270833 7 2
276000941567434 3396 4 3 201611 109 26.4162113 37.920082 26.6962659 5.37340619 3.59403461 18.7195833 6 2
276000941567434 3396 4 3 201611 109 29.6277322 38.2149362 22.1675774 5.8629326 4.12682149 16.9558333 6 2
276000941567434 3396 4 3 201611 109 24.6088806 36.5301318 28.0473743 6.09768145 4.71593189 14.4491667 6 2
276000941567434 3396 4 3 201611 109 33.3458561 34.8497268 21.0462204 6.41507286 4.34312386 18.7820833 6 2
276000941567434 3396 4 3 201612 109 26.1908015 38.5359745 22.8756831 6.96152095 5.43602004 21.6616667 6 2
276000941567434 3396 4 3 201612 109 20.4109745 34.9965847 32.0514572 6.55168488 5.98929872 19.0883333 6 2
276000941567434 3396 4 3 201612 109 29.0884428 34.3299643 25.7866576 5.88601 4.90892532 15.985 6 2
276000941567434 3396 4 3 201612 109 24.5100298 41.5783319 21.8023332 5.54121901 6.56808604 16.9858333 6 2
276000941567434 3396 4 3 201612 109 34.0960838 38.8433515 15.4667577 7.04804189 4.54576503 20.3125 7 2
276000941567434 3396 4 3 201612 109 31.8520577 32.6548848 22.7085842 6.48698713 6.29748618 21.12 6 2
276000941567434 3396 4 3 201612 109 29.6128747 35.9782231 21.4981785 7.956261 4.95446266 17.2595833 6 2
276000941567434 3396 4 3 201612 109 30.9054598 36.6818715 20.5438818 6.97913772 4.88964913 21.5941667 7 2
276000941567434 3396 4 3 201612 109 41.2568001 29.9398585 14.9612565 8.33739161 5.50469328 22.3208333 9 1
276000941567434 3396 4 3 201612 109 34.3239056 29.7154109 18.7563096 9.95538884 7.24898506 23.2175 9 1
276000941567434 3396 4 3 201612 109 26.5660407 41.6239079 18.5179525 7.74974144 5.54235744 22.19125 7 2
276000941567434 3396 4 3 201612 109 23.1591723 35.4238832 28.1914151 6.46987203 6.75565744 15.3558333 6 2
276000941567434 3396 4 3 201612 109 24.7044125 33.5939188 26.7227779 9.29305208 5.68583866 16.62375 8 2
276000941567434 3396 4 3 201612 109 24.8301612 35.361771 25.120674 9.45625328 5.23114059 18.4616667 8 2
276000941567434 3396 4 3 201612 109 24.9030981 36.2716302 25.0870226 7.93526751 5.80298154 16.8820833 6 2
276000941567434 3396 4 3 201612 109 27.4760929 35.6090619 23.7295082 7.45901639 5.72632058 12.2883333 6 2
276000941567434 3396 4 3 201612 109 28.7306466 36.2693534 21.0496357 8.37773224 5.57263206 12.96625 8 2
276000941567434 3396 4 3 201612 110 19.6470856 39.4216758 26.1703097 9.51958106 5.24134791 16.5295833 8 2
276000941567434 3396 4 3 201612 110 25.7001366 37.6035974 25.8697632 5.57946266 5.24704007 17.0641667 6 2
276000941567434 3396 4 3 201612 110 24.8167122 36.4480874 24.1051913 7.34403461 7.2859745 14.1229167 6 2
276000941567434 3396 4 3 201612 110 28.3663479 30.924408 25.1935337 8.89458106 6.62112933 11.0170833 8 2
276000941567434 3396 4 3 201612 110 25.4314663 34.6334244 24.9385246 9.01639344 5.98019126 11.8491667 8 2
276000941567434 3396 4 3 201612 110 24.5280132 38.17868 22.6764572 8.84719135 5.76965824 17.1283333 8 2
276000941567434 3396 4 3 201612 110 31.5778881 38.3727347 17.5728597 7.59373746 4.88277994 19.3525 7 2
276000941567434 3396 4 3 201612 110 22.6006452 33.6567835 29.0323701 8.36677241 6.34342873 19.9508333 8 2
276000941567434 3396 4 3 201612 110 25.2322597 37.9037387 21.943306 8.28590504 6.63479053 17.5291667 6 2
276000941567434 3396 4 3 201612 110 25.2800546 36.7611566 24.4808743 7.2893898 6.18852459 13.0954167 6 2
276000941567434 3396 4 3 201612 110 32.3844586 36.0936294 19.0865711 7.97370412 4.46163672 16.1883333 7 2
276000941567434 3396 4 3 201612 110 24.2437135 36.9883224 25.7688285 7.98535859 5.01377698 13.4020833 6 2
276000941567434 3396 4 3 201612 110 31.4742714 29.2213115 24.6470856 7.67418033 6.98315118 13.7383333 6 2
276000941567434 3396 4 3 201612 110 29.1256831 32.920082 24.2577413 7.37818761 6.31830601 14.6183333 6 2
276000941567434 3396 4 7 201701 110 33.6264896 30.0269558 19.948018 11.1080817 5.29045491 19.1720833 9 1
276000941567434 3396 4 7 201701 110 31.1885246 34.9225865 19.057377 9.07559199 5.75591985 14.59375 9 1
276000941567434 3396 4 7 201701 110 32.4408015 35.1844262 19.5571494 7.71630237 5.10132058 15.9516667 7 2
276000941567434 3396 4 7 201701 110 34.0125729 30.9956469 20.5436888 8.53844432 5.90964697 12.88875 9 1
276000941567434 3396 4 7 201701 110 26.8779329 35.7083372 22.9913209 5.86308697 8.55932203 8.27125 7 2
276000941567434 3396 4 7 201701 110 27.6514117 36.0280055 24.90551 6.12363388 5.29143898 9.70333333 6 2
276000941567434 3396 4 7 201701 110 29.3333025 31.2371106 20.3022252 9.01203266 10.1153291 10.8833333 10 1
276000941567434 3396 4 7 201701 110 32.5751366 33.4096084 20.0865209 7.17782332 6.75091075 12.37 7 2
276000941567434 3396 4 7 201701 110 30.1149818 30.958561 20.4895264 10.3312842 8.10564663 14.6341667 9 1
276000941567434 3396 4 7 201701 110 26.9376138 36.746357 22.011612 7.57513661 6.72928051 9.31416667 6 2
276000941567434 3396 4 7 201701 110 32.7971311 33.8399362 24.4341985 4.84289617 4.08583789 6.62125 6 2
276000941567434 3396 4 7 201701 110 28.8836212 35.7714141 22.1282339 5.84828733 7.36844339 17.4520833 6 2
276000941567434 3396 4 7 201701 110 27.7379326 33.1978597 24.6470856 7.45673953 6.96038251 16.3916667 6 2
276000941567434 3396 4 7 201701 110 28.4301002 38.7670765 18.4961293 7.26434426 7.04234973 13.7625 7 2
276000941567434 3396 4 7 201701 110 34.7916667 34.803051 17.928051 6.26593807 6.21129326 17.0770833 7 2
276000941567434 3396 4 7 201701 110 29.314663 42.8381148 16.0621585 6.34790528 5.43715847 12.8116667 6 2
276000941567434 3396 4 7 201701 110 38.1830601 32.9246357 17.4442168 5.45537341 5.99271403 9.90958333 7 2
276000941567434 3396 4 7 201701 111 36.3991348 41.1942168 10.9870219 6.47540984 4.94421676 13.91 5 2
276000941567434 3396 4 7 201701 111 35.5362022 35.7183515 15.7980419 6.47540984 6.47199454 13.3445833 7 2
276000941567434 3396 4 7 201701 111 37.755395 31.2312255 18.9577352 6.44953459 5.60610972 17.4375 7 2
276000941567434 3396 4 7 201701 111 32.1941884 38.6557826 17.8744189 5.95134887 5.32426122 17.2175 7 2
276000941567434 3396 4 7 201701 111 43.5166211 28.9594718 14.1951275 7.01161202 6.31716758 12.41375 3 3
276000941567434 3396 4 7 201701 111 40.7331512 32.3497268 17.8164845 4.41142987 4.68920765 11.65875 7 2
276000941567434 3396 4 7 201701 111 35.4644809 32.2404372 21.2682149 5.66598361 5.36088342 14.285 6 2
276000941567434 3396 4 7 201701 111 35.6790852 36.729898 14.2470131 7.8144392 5.52956454 15.91375 7 2
276000941567434 3396 4 7 201701 111 31.507286 35.5100182 19.6425319 6.56762295 6.77254098 16.5795833 7 2
276000941567434 3396 4 7 201701 111 37.5731492 34.4243386 16.6462135 5.58667917 5.76961965 14.4308333 7 2
276000941567434 3396 4 7 201701 111 29.1712204 35.659153 23.1762295 5.72859745 6.26479964 10.9925 6 2
276000941567434 3396 4 7 201701 111 36.045082 30.351776 21.8419854 6.77823315 4.9829235 10.1175 6 2
276000941567434 3396 4 7 201701 111 32.6935337 38.6839709 17.3076047 6.21243169 5.10245902 16.8270833 7 2
276000941567434 3396 4 7 201701 111 32.8654372 35.2015027 18.8877505 6.96493625 6.08037341 11.30625 7 2
276000941567434 3396 4 7 201702 111 41.0056227 35.2238662 13.716503 6.09642725 3.95758081 10.2425 7 2
276000941567434 3396 4 7 201702 111 33.5780965 29.1302368 25.2094718 6.07354281 6.00865209 10.4333333 4 3
276000941567434 3396 4 7 201702 111 30.9602011 39.638229 17.0173042 7.21577753 5.16848816 11.6566667 7 2
276000941567434 3396 4 7 201702 111 32.0264117 36.1589253 18.9264572 6.54713115 6.34107468 12.3204167 7 2
276000941567434 3396 4 7 201702 111 35.864071 36.0769581 15.5555556 6.97290528 5.53051002 15.1579167 7 2
276000941567434 3396 4 7 201702 111 27.8187614 47.5182149 14.0471311 6.21243169 4.40346084 13.31625 6 2
276000941567434 3396 4 7 201702 111 25.3392532 52.0571494 12.8267304 6.52322404 3.25364299 6.99541667 6 2
276000941567434 3396 4 7 201702 111 28.2263206 38.8763661 21.9000455 6.16461749 4.83265027 4.95666667 6 2
276000941567434 3396 4 7 201702 111 38.1397996 41.1805556 13.3913934 4.26798725 3.02026412 5.52208333 7 2
276000941567434 3396 4 7 201702 111 33.7591075 35.1764572 21.6120219 5.5942623 3.85815118 6.21416667 6 2
276000941567434 3396 4 7 201702 111 30.1127049 46.1668944 13.0498634 7.3064663 3.36407104 5.21375 6 2
276000941567434 3396 4 7 201702 111 30.3187614 43.4437614 17.2540984 5.5976776 3.38570128 8.12333333 6 2
276000941567434 3396 4 7 201702 111 34.8964026 38.7374772 13.0669399 8.90141166 4.39776867 8.02666667 9 1
276000941567434 3396 4 7 201702 111 48.0464481 27.4168944 12.2028689 8.21265938 4.12112933 10.2845833 1 3
276000941567434 3396 4 7 201702 111 41.777635 28.0465446 15.4143898 9.38453197 5.37689868 17.63 5 2
276000941567434 3396 4 7 201702 111 40.6266787 30.5375143 10.9836066 12.463956 5.38824442 19.3583333 7 2
276000941567434 3396 4 7 201702 112 34.9601548 31.8761384 20.7969035 7.90528233 4.46152095 15.58375 7 2
276000941567434 3396 4 7 201702 112 30.7115209 35.7115209 20.026184 7.85746812 5.69330601 14.28 7 2
276000941567434 3396 4 7 201702 112 22.4954463 45.2163024 21.6791894 7.78460838 2.82445355 14.0220833 5 2
276000941567434 3396 4 7 201702 112 23.6145264 50.2777778 12.5523679 8.19102914 5.36429872 13.36625 6 2
276000941567434 3396 4 7 201702 112 20.2379326 62.9940801 4.66757741 9.00387067 3.09653916 8.69208333 6 2
276000941567434 3396 4 7 201702 112 42.6639344 33.0134335 12.4408015 9.39776867 2.48406193 16.4670833 5 2
276000941567434 3396 4 7 201702 112 38.7887067 36.4150729 14.101776 8.36407104 2.33037341 16.0858333 9 1
276000941567434 3396 4 7 201702 112 36.6757741 36.5653461 15.0364299 7.24499089 4.47745902 11.2054167 7 2
276000941567434 3396 4 7 201702 112 37.3304313 27.5414081 19.28051 10.3512936 5.49635701 13.5345833 7 2
276000941567434 3396 4 7 201702 112 40.1058743 24.2372495 18.613388 11.5528233 5.49066485 13.9820833 7 2
276000941567434 3396 4 7 201702 112 27.6263661 39.1347905 21.4082423 7.35428051 4.47632058 22.4616667 6 2
276000941567434 3396 4 7 201702 112 35.2618397 38.8342441 10.5532787 10.7934882 4.55714936 18.9575 7 2
276000941567434 3396 4 5 201703 112 43.6149895 29.7042581 11.6530055 9.05324782 5.97449909 14.9879167 5 2
276000941567434 3396 4 5 201703 112 45.5206886 25.3719011 14.0452788 8.25858263 6.80354883 9.29291667 3 3
276000941567434 3396 4 5 201703 112 29.9257896 35.2352505 23.3173953 8.01291254 3.50865209 13.1929167 6 2
276000941567434 3396 4 5 201703 112 28.8353825 48.1921676 11.4776867 6.40596539 5.08879781 20.0666667 4 3
276000941567434 3396 4 5 201703 112 23.1693989 44.2964481 22.6593807 4.83720401 5.03756831 21.1895833 5 2
276000941567434 3396 4 5 201703 112 32.7504554 42.3622495 14.3431239 5.24134791 5.30282332 19.6475 6 2
276000941567434 3396 4 5 201703 112 37.2666211 37.5796903 15.3438069 5.14913479 4.66074681 9.48958333 7 2
276000941567434 3396 4 5 201703 112 46.1313135 31.5594996 9.36521719 8.03352011 4.91044966 15.7320833 3 3
276000941567434 3396 4 5 201703 112 52.4754947 24.8775123 8.37348723 9.36074064 4.91276512 16.8591667 3 3
276000941567434 3396 4 5 201703 112 41.420958 26.7174524 22.5223249 5.2020816 4.13718317 12.57375 4 3
276000941567434 3396 4 5 201703 112 38.364071 35.3107923 11.4617486 11.0655738 3.79781421 12.5666667 7 2
276000941567434 3396 4 5 201703 112 33.0167137 36.6286546 19.1643898 6.92794681 4.26229508 13.0791667 7 2
276000941567434 3396 4 5 201703 112 35.3039617 31.3991348 20.4599271 9.94535519 2.89162113 13.6908333 9 1
276000941567434 3396 4 5 201703 112 34.3465392 43.4039162 11.420765 7.38957195 3.43920765 21.4433333 4 3
276000941567434 3396 4 5 201703 112 35.307377 39.6288707 14.1621129 8.41530055 2.4863388 17.3195833 9 1
276000941567434 3396 4 5 201703 112 34.7669582 39.3401019 13.1139357 9.61684505 3.1621591 14.6042857 9 1
276000941567434 3396 4 5 201703 112 30.539 40.8429811 18.6350182 5.78555772 4.19744296 14.04125 7 2
276000941567434 3396 4 5 201703 113 32.7174408 36.0712659 21.5107013 5.37112933 4.32946266 15.3133333 6 2
276000941567434 3396 4 5 201703 113 31.4482418 42.5235212 13.5405282 7.73471026 4.75299852 23.1595833 6 2
276000941567434 3396 4 5 201703 113 29.8764896 43.6037209 14.907073 7.61085255 4.00186394 23.3091667 6 2
276000941567434 3396 4 5 201703 113 37.2263322 39.7213925 12.3528912 6.75554166 3.94384243 21.9533333 5 2
276000941567434 3396 4 5 201703 113 48.1699778 34.5328756 9.2698975 5.19247245 2.83477664 17.315 3 3
276000941567434 3396 4 5 201703 113 43.6122495 38.1682605 9.88843352 6.75091075 1.58014572 22.0995833 3 3
276000941567434 3396 4 5 201703 113 48.0919854 28.9264572 15.1195355 5.57718579 2.28483607 16.2191667 3 3
276000941567434 3396 4 5 201703 113 38.2380136 45.2393991 7.82563058 6.49738739 2.19956932 21.85625 4 3
276000941567434 3396 4 5 201703 113 36.5972222 40.8401639 13.048725 6.41507286 3.09881603 25.0533333 7 2
276000941567434 3396 4 5 201703 113 23.7343514 43.9800986 15.9204331 10.6145033 5.7506136 25.58125 8 2
276000941567434 3396 4 5 201703 113 31.5198087 45.3210383 10.0614754 8.48019126 4.61748634 23.4120833 6 2
276000941567434 3396 4 5 201703 113 36.7782332 38.1386612 8.20810565 12.8722678 4.00273224 23.1629167 6 2
276000941567434 3396 4 5 201703 113 38.0445957 29.4517381 9.95353648 14.3123862 8.23774351 27.2979167 6 2
276000941567434 3396 4 5 201704 113 54.1093425 28.1312931 4.63722286 9.57512448 3.54701703 24.8514286 3 3
276000941567434 3396 4 5 201704 113 54.1211293 25.5214026 5.66712204 13.5837887 1.10655738 15.0216667 2 3
276000941567434 3396 4 5 201704 113 41.5767304 39.0607923 5.18897996 11.8897996 2.28369763 10.93875 7 2
276000941567434 3396 4 5 201704 113 45.3529144 36.4480874 3.79212204 12.1254554 2.28142077 11.5241667 5 2
276000941567434 3396 4 5 201704 113 42.3520036 37.2780055 6.27163024 12.1641621 1.93419854 13.5208333 5 2
276000941567434 3396 4 5 201704 114 40.6332971 33.8289957 9.63184218 12.5918079 3.31405715 12.215 6 2
276000941567434 3396 4 5 201704 114 44.477652 29.7905282 7.96255133 13.7433045 4.025964 13.6108333 4 3
276000941567434 3396 4 5 201704 114 43.2849596 33.2806374 5.67775385 14.64861 3.10803927 19.725 4 3
276000941567434 3396 4 5 201704 114 39.3660276 35.2259694 6.17600182 16.2458129 2.98618829 10.6545833 6 2
276000941567434 3396 4 5 201704 114 39.4740437 30.1696266 14.2657104 12.3007741 3.78984517 9.57708333 9 1
276000941567434 3396 4 5 201704 114 45.942623 29.1108834 9.70969945 11.4571949 3.77959927 16.3404167 3 3
276000941567434 3396 4 5 201704 114 39.9068607 35.4118042 8.54907613 13.0162892 3.11596971 13.4954167 6 2
276000941664002 3402 4 2 201607 103 23.2821038 21.0245902 28.476776 20.0204918 7.19603825 26.3575 5 2
276000941664002 3402 4 2 201607 103 16.1851093 21.6074681 15.4667577 40.8173953 5.92326958 29.63875 5 2
276000941664002 3402 4 2 201607 103 21.4628871 27.9770036 29.5400729 9.73702186 11.2830146 29.8025 7 2
276000941664002 3402 4 2 201607 103 17.2001868 22.6503118 17.6440601 32.400088 10.1053533 30.17125 7 2
276000941664002 3402 4 2 201607 103 14.6698543 15.2607013 23.7932605 36.8135246 9.46265938 29.0970833 5 2
276000941664002 3402 4 2 201608 103 21.7213115 23.981102 29.7734517 12.5876594 11.9364754 27.7020833 6 2
276000941664002 3402 4 2 201608 103 20.3950364 30.8697632 35.428051 5.6523224 7.65482696 28.3066667 6 2
276000941664002 3402 4 2 201608 103 18.1079235 28.2160747 26.9455829 21.6962659 5.03415301 28.9529167 5 2
276000941664002 3402 4 2 201608 103 20.0774135 33.5371129 33.4175774 5.03529144 7.93260474 30.7179167 6 2
276000941664002 3402 4 2 201608 103 19.6025902 36.3354404 36.4253188 2.63888889 4.99776172 28.8441667 6 2
276000941664002 3402 4 2 201608 103 23.1284153 31.8442623 34.5922093 3.87526628 6.55984687 28.7429167 6 2
276000941664002 3402 4 2 201608 103 18.9378415 26.5471311 28.9947632 9.84631148 15.6739526 27.1225 5 2
276000941664002 3402 4 2 201608 103 19.3568237 20.2153955 24.2595744 30.3387322 5.82947424 29.0925 5 2
276000941664002 3402 4 2 201608 103 15.6489071 28.9310109 44.6778233 8.60314208 2.13911658 26.9341667 5 2
276000941664002 3402 4 2 201608 103 15.6848932 31.5644392 38.6572273 9.92548084 4.16795946 25.9508333 7 2
276000941664002 3402 4 2 201608 103 25.167697 25.9497237 34.8468517 9.94157328 4.09415424 24.15375 6 2
276000941664002 3402 4 2 201608 103 34.7984973 23.5382514 29.6311475 9.26571038 2.76639344 28.1429167 6 2
276000941664002 3402 4 2 201608 103 19.0975695 31.4685792 34.6887446 10.7935653 3.95154132 29.2320833 8 2
276000941664002 3402 4 2 201608 103 14.8872951 30.7035519 41.378643 9.21561931 3.81489071 27.3783333 7 2
276000941664002 3402 4 2 201608 103 15.3085155 33.4995446 38.1477687 9.43647541 3.60769581 27.1604167 7 2
276000941664002 3402 4 2 201608 103 15.2846084 33.0862933 39.238388 8.65323315 3.73747723 26.4191667 7 2
276000941664002 3402 4 2 201608 103 15.2299636 31.8442623 42.0844718 7.3132969 3.52800546 26.7229167 5 2
276000941664002 3402 4 2 201608 103 25.7965754 38.6799574 22.0266432 6.93933114 6.55749282 27.6933333 6 2
276000941664002 3402 4 2 201608 103 23.4881603 29.8406193 32.6320583 8.16029144 5.87887067 28.7329167 6 2
276000941664002 3402 4 2 201608 103 13.0714936 33.2377049 40.3381148 9.54918033 3.80350638 29.0983333 7 2
276000941664002 3402 4 2 201608 104 22.6001821 40.4155282 26.0644353 6.49817851 4.42167577 29.0708333 6 2
276000941664002 3402 4 2 201608 104 29.4341985 30.4610656 30.2459016 6.24886157 3.60997268 28.5858333 6 2
276000941664002 3402 4 2 201608 104 18.2206284 28.9651639 38.2342896 10.231102 4.34881603 28.32125 6 2
276000941664002 3402 4 2 201608 104 19.0994991 23.973133 42.2017304 10.5100182 4.21561931 29.94125 6 2
276000941664002 3402 4 2 201608 104 14.7165301 31.6313752 38.8888889 10.6750911 4.08811475 29.5 7 2
276000941664002 3402 4 2 201608 104 20.2709472 31.2363388 33.6486794 8.98224044 5.86179417 29.9241667 8 2
276000941664002 3402 4 2 201608 104 17.5182149 20.2288251 31.2830146 16.6689435 14.3010018 29.9516667 4 3
276000941664002 3402 4 2 201608 104 18.1978597 31.3547359 30.8925319 12.5239071 7.03096539 30.4166667 7 2
276000941664002 3402 4 2 201608 104 24.8520036 32.6810109 29.5708106 7.44535519 5.45081967 28.7283333 6 2
276000941664002 3402 4 2 201608 104 18.5837887 26.8169399 40.4576503 10.9642532 3.17736794 26.5279167 6 2
276000941664002 3402 4 2 201608 104 13.6145264 25.0967668 47.4783698 10.0739982 3.7363388 27.93 5 2
276000941664002 3402 4 1 201609 104 24.8440346 32.6263661 29.6117942 7.60701275 5.31079235 28.3970833 6 2
276000941664002 3402 4 1 201609 104 30.5407559 20.9096084 32.3622495 10.3312842 5.856102 29.83875 6 2
276000941664002 3402 4 1 201609 104 27.7015027 24.81102 33.1796448 9.96698543 4.34084699 29.9170833 6 2
276000941664002 3402 4 1 201609 104 20.5658015 29.8542805 34.4444444 8.73178506 6.40368852 29.4858333 8 2
276000941664002 3402 4 1 201609 104 22.1413934 38.7545537 24.6607468 6.97518215 7.46812386 29.3541667 6 2
276000941664002 3402 4 1 201609 104 21.2260929 29.348816 36.5448543 8.16826047 4.71197632 29.8145833 6 2
276000941664002 3402 4 1 201609 104 24.2190346 29.2053734 34.795082 7.9212204 3.85928962 30.0154167 6 2
276000941664002 3402 4 1 201609 104 20.5134335 24.571949 41.2386157 8.84562842 4.83037341 31.1 6 2
276000941664002 3402 4 1 201609 104 28.0202641 37.3383424 21.7110656 6.74294171 6.18738616 31.4775 6 2
276000941664002 3402 4 1 201609 104 18.3652095 27.2040073 39.7256375 9.67213115 5.03301457 29.6475 6 2
276000941664002 3402 4 1 201609 104 23.1955829 20.727459 37.1243169 13.7784608 5.17418033 30.7875 5 2
276000941664002 3402 4 1 201609 104 16.7679872 27.920082 42.6582423 7.32695811 5.32673042 30.4708333 4 3
276000941664002 3402 4 1 201609 104 20.5475865 34.3932149 32.192623 8.1147541 4.75182149 30.5591667 6 2
276000941664002 3402 4 1 201609 104 22.2381603 32.1038251 33.7989526 6.48224044 5.37682149 30.34375 6 2
276000941664002 3402 4 1 201609 104 24.4398907 31.2864299 33.4301002 6.70537341 4.13820583 30.0783333 6 2
276000941664002 3402 4 1 201609 104 19.803051 25.2493169 35.2288251 11.5084244 8.21038251 29.0983333 6 2
276000941664002 3402 4 1 201609 104 28.8148907 35.3734062 16.2534153 10.9494536 8.60883424 28.7870833 10 1
276000941664002 3402 4 1 201609 104 28.4073315 28.5484973 32.6013206 5.73428962 4.70856102 26.5366667 4 3
276000941664002 3402 4 1 201609 104 20.6523224 28.9617486 32.8267304 10.2254098 7.33378871 26.18 6 2
276000941664002 3402 4 1 201609 105 32.5535064 22.7800546 27.6559654 10.3005464 6.70992714 25.9858333 6 2
276000941664002 3402 4 1 201609 105 22.8119308 31.7281421 34.4524135 6.78961749 4.21789617 27.5525 6 2
276000941664002 3402 4 1 201609 105 25.5418944 30.2925774 32.4635701 7.40892532 4.29303279 27.68875 6 2
276000941664002 3402 4 1 201609 105 26.8795537 28.8228597 31.2647996 7.23702186 5.79576503 27.5895833 4 3
276000941664002 3402 4 1 201609 105 27.9086976 29.4888434 30.6045082 7.24157559 4.75637523 28.5616667 6 2
276000941664002 3402 4 1 201609 105 22.8870674 30.1502732 36.0428051 6.63251366 4.28734062 28.5079167 6 2
276000941664002 3402 4 1 201609 105 21.8806922 29.6243169 30.8413024 10.7320128 6.92167577 27.6329167 8 2
276000941664002 3402 4 1 201609 105 29.1051913 33.201275 27.6719035 6.63023679 3.39139344 28.02375 6 2
276000941664002 3402 4 1 201609 105 36.7361111 21.5596539 27.9735883 9.10860656 4.62204007 26.4475 6 2
276000941664002 3402 4 1 201609 105 31.5812842 34.931694 22.3326503 5.6079235 5.54644809 29.7654167 6 2
276000941664002 3402 4 1 201609 105 25.2959927 29.254326 34.314663 6.98428962 4.1507286 27.6129167 6 2
276000941664002 3402 4 1 201610 105 22.6832878 29.2418033 36.3046448 6.8579235 4.91234062 26.6425 6 2
276000941664002 3402 4 1 201610 105 36.4617486 33.9924863 17.8836521 6.49020947 5.17190346 28.9991667 7 2
276000941664002 3402 4 1 201610 105 31.9467213 31.832878 24.6391166 6.37750455 5.2037796 26.56625 6 2
276000941664002 3402 4 1 201610 105 24.3185028 34.7528249 30.9887006 5.42372881 4.51624294 23.2691667 6 2
276000941664002 3402 4 1 201610 105 25.6426361 38.394693 24.4003736 6.34545476 5.21684264 20.875 6 2
276000941664002 3402 4 1 201610 105 20.8846014 35.0754453 33.3520692 5.41344432 5.27443966 22.4229167 6 2
276000941664002 3402 4 1 201610 105 22.7777778 35.9027778 32.6388889 4.23611111 4.44444444 24.05 6 2
276000941664002 3402 4 1 201610 105 24.2110656 35.4257741 30.856102 4.85997268 4.64708561 24.9733333 6 2
276000941664002 3402 4 1 201610 105 23.3596331 40.8724646 20.3047336 7.27497607 8.18819271 26.4520833 7 2
276000941664002 3402 4 1 201610 105 26.8219181 31.1437591 30.9457102 5.67976058 5.408852 25.0804167 6 2
276000941664002 3402 4 1 201610 105 27.3104026 35.0258752 24.7151601 5.49799713 7.45056497 21.4483333 6 2
276000941664002 3402 4 1 201610 105 25.1215615 34.146117 29.6214612 6.17301102 4.93784925 22.85625 6 2
276000941664002 3402 4 1 201610 105 28.5357815 32.3693503 27.6400659 6.29119586 5.1636064 21.4420833 6 2
276000941664002 3402 4 1 201610 105 21.5877867 38.0258019 27.5741911 4.66352536 8.14869485 23.21625 6 2
276000941664002 3402 4 1 201610 105 28.5063559 34.6280603 24.4020716 5.63912429 6.82438795 22.2525 6 2
276000941664002 3402 4 1 201610 105 23.6871133 36.2335217 25.4761905 6.77966102 7.82351359 20.267619 6 2
276000941664002 3402 4 1 201610 105 14.4444444 34.4444444 39.4444444 6.11111111 5.55555556 23.64 5 2
276000941664002 3402 4 1 201610 105 24.4034608 34.7438525 27.7037796 6.42873406 6.72017304 26.5258333 6 2
276000941664002 3402 4 1 201610 105 32.9189435 32.7618397 18.6612022 9.02777778 6.63023679 27.3795833 9 1
276000941664002 3402 4 1 201610 106 35.2572667 28.02339 20.8747993 8.96118906 6.88335494 24.8729167 6 2
276000941664002 3402 4 1 201610 106 35.4433909 28.1862246 19.1966904 10.9497237 6.22397039 25.7579167 7 2
276000941664002 3402 4 1 201610 106 28.7625228 38.167122 19.7165301 7.54781421 5.80601093 26.0591667 7 2
276000941664002 3402 4 1 201610 106 29.1758513 30.7411202 26.0319417 7.60269056 6.44839616 24.0029167 6 2
276000941664002 3402 4 1 201610 106 32.8167932 34.2586675 19.2973357 7.05491109 6.57229246 26.04125 7 2
276000941664002 3402 4 1 201610 106 28.1469776 36.6233483 21.6648915 7.80976969 5.75501297 26.025 6 2
276000941664002 3402 4 1 201610 106 29.958534 33.3355909 22.337204 8.95526535 5.41340573 24.3333333 8 2
276000941664002 3402 4 1 201610 106 33.0270947 29.1723588 22.6878415 8.24681239 6.86589253 25.9895833 4 3
276000941664002 3402 4 1 201610 106 27.5591985 34.7040073 24.3681694 8.17509107 5.1935337 24.21125 6 2
276000941664002 3402 4 1 201610 106 29.6842101 36.9749313 19.2102552 8.4889707 5.64163271 22.5191667 9 1
276000941664002 3402 4 1 201610 106 30.9098399 31.7467043 22.5729755 8.84533898 5.92514124 23.2104167 8 2
276000941664002 3402 4 1 201610 106 32.048505 32.6585896 19.6423968 9.21125853 6.4392501 25.8558333 9 1
276000941664002 3402 4 3 201611 106 27.3201275 31.2932605 24.4114299 10.8720401 6.10314208 26.03625 8 2
276000941664002 3402 4 3 201611 106 37.3528719 27.8283898 18.0590866 10.9192561 5.84039548 21.0920833 7 2
276000941664002 3402 4 3 201611 106 33.5816855 28.0520245 21.6184087 10.5084746 6.23940678 18.1433333 6 2
276000941664002 3402 4 3 201611 106 36.6486833 26.3227247 20.6673729 8.90339909 7.45782007 21.0316667 7 2
276000941664002 3402 4 3 201611 106 34.2002408 34.6750448 16.37982 8.83254608 5.91234834 24.34375 9 1
276000941664002 3402 4 3 201611 106 37.3561908 26.6196629 20.6129789 9.16446698 6.24670047 24.6508333 7 2
276000941664002 3402 4 3 201611 106 38.0965006 27.0286692 19.7822891 8.48559399 6.60694715 22.0895833 7 2
276000941664002 3402 4 3 201611 106 30.8885377 29.7828486 21.9845019 9.67454308 7.66956871 20.6441667 8 2
276000941664002 3402 4 3 201611 106 40.815678 23.3827684 19.184322 9.40913371 7.20809793 20.9408333 7 2
276000941664002 3402 4 3 201611 106 29.2914313 32.7777778 22.066855 10.1000471 5.76388889 17.8345833 8 2
276000941664002 3402 4 3 201611 106 36.3782957 30.0517891 17.7554143 10.2306968 5.58380414 19.5529167 9 1
276000941664002 3402 4 3 201611 106 41.1298277 22.0494119 20.4837571 10.9070421 5.42996125 20.4104167 7 2
276000941664002 3402 4 3 201611 106 35.3578154 22.7836629 22.0056497 11.3076742 8.54519774 19.5583333 7 2
276000941664002 3402 4 3 201611 106 34.1901107 29.4289695 18.2285782 10.2473681 7.9049736 20.7970833 9 1
276000941664002 3402 4 3 201611 106 32.1221751 25.8321563 24.3455744 11.1205273 6.57956685 18.2316667 6 2
276000941664002 3402 4 3 201611 106 32.4745878 24.5821949 22.7787811 12.053927 8.11050909 24.205 6 2
276000941664002 3402 4 3 201611 106 36.7667137 27.6624294 17.2222222 10.5014124 7.84722222 27.2841667 7 2
276000941664002 3402 4 3 201611 106 36.3114754 26.2602459 17.5546448 10.9369308 8.9367031 26.04125 8 2
276000941664002 3402 4 3 201611 106 38.8624348 23.786372 16.4152079 12.9249637 8.01102158 24.5495833 6 2
276000941664002 3402 4 3 201611 107 41.2174678 25.4856287 15.3755866 11.8747106 6.04660631 24.7475 7 2
276000941664002 3402 4 3 201611 107 42.1339261 21.5870535 18.1579953 12.2886373 5.83238785 26.4475 5 2
276000941664002 3402 4 3 201611 107 38.7138017 23.9310495 17.3181208 12.618262 7.41876602 26.8929167 6 2
276000941664002 3402 4 3 201611 107 31.4264572 24.8258197 23.7875683 12.7527322 7.20742259 25.7125 5 2
276000941664002 3402 4 3 201611 107 34.6822034 28.1826742 18.7700094 9.24788136 9.11723164 23.8075 8 2
276000941664002 3402 4 3 201611 107 34.8321293 28.892748 20.717078 9.29714272 6.26090195 22.8520833 7 2
276000941664002 3402 4 3 201611 107 32.7342279 27.8236817 19.8422787 12.6565443 6.94326742 20.3133333 6 2
276000941664002 3402 4 3 201611 107 42.1162321 26.6344432 16.0499444 9.05398104 6.14539918 22.7308333 5 2
276000941664002 3402 4 3 201611 107 36.1782015 24.2549435 18.6923258 12.545904 8.32862524 19.5679167 7 2
276000941664002 3402 4 3 201611 107 36.3780834 26.7273124 18.9795198 12.2535967 5.66148776 18.7504167 7 2
276000941664002 3402 4 3 201611 107 34.6998588 28.7311676 17.5918079 10.9510358 8.02612994 20.3408333 7 2
276000941664002 3402 4 3 201612 107 35.8201352 26.1671645 17.5812533 12.3651053 8.06634173 23.3454167 7 2
276000941664002 3402 4 3 201612 107 38.5388302 21.0890564 19.4429008 12.4755526 8.45365997 21.4458333 8 2
276000941664002 3402 4 3 201612 107 38.2021433 29.144747 14.0666196 11.8240599 6.76243015 20.13 7 2
276000941664002 3402 4 3 201612 107 40.5908663 23.5793315 16.3006121 11.5995763 7.92961394 21.9954167 7 2
276000941664002 3402 4 3 201612 107 37.2233992 23.7323446 20.5579096 12.8990113 5.58733522 21.2279167 6 2
276000941664002 3402 4 3 201612 107 39.3067326 28.0967514 15.0812147 10.3884181 7.12688324 22.9708333 7 2
276000941664002 3402 4 3 201612 107 34.5774482 26.0840395 21.4395009 9.95880414 7.94020716 19.5958333 6 2
276000941664002 3402 4 3 201612 107 42.3917137 21.3912429 16.1417137 13.2980226 6.77730697 22.8608333 4 3
276000941664002 3402 4 3 201612 107 40.4916296 23.2776852 19.5704632 9.73680961 6.92341237 23.7116667 7 2
276000941664002 3402 4 3 201612 107 33.7040575 30.1758204 19.4940145 10.1652272 6.46088034 25.0116667 9 1
276000941664002 3402 4 3 201612 107 39.0873043 26.6769319 15.5005827 11.3734525 7.36172857 24.66625 7 2
276000941664002 3402 4 3 201612 107 43.0320151 24.809322 14.854049 9.99764595 7.30696798 19.405 5 2
276000941664002 3402 4 3 201612 107 41.7516054 19.8788437 16.4920618 12.5724159 9.30507317 20.7191667 5 2
276000941664002 3402 4 3 201612 107 38.0079922 28.3915478 17.7345366 10.9926561 4.87326727 22.5808333 7 2
276000941664002 3402 4 3 201612 107 34.2318661 25.3889969 18.9084931 13.3654989 8.10514495 22.8733333 6 2
276000941664002 3402 4 3 201612 107 38.075565 22.8013183 18.1991525 14.2208098 6.70315443 20.9633333 6 2
276000941664002 3402 4 3 201612 107 47.8524706 19.8335572 14.5060742 11.9400065 5.86789154 19.15375 5 2
276000941664002 3402 4 3 201612 107 44.5084862 19.3316238 15.9752709 12.072142 8.11247723 21.1770833 5 2
276000941664002 3402 4 3 201612 107 42.0691319 23.4774899 16.7008776 10.6194622 7.1330385 21.1929167 5 2
276000941664002 3402 4 3 201612 108 33.4733992 25.9310264 20.3966573 12.7436441 7.45527307 21.1883333 6 2
276000941664002 3402 4 3 201612 108 40.7766625 25.1281606 16.3300377 11.206643 6.55849619 20.7804167 7 2
276000941664002 3402 4 3 201612 108 39.4420904 20.7097458 17.6977401 14.8893597 7.26106403 19.1275 6 2
276000941664002 3402 4 3 201612 108 36.5151199 25.0449392 20.0244667 13.125849 5.2896252 21.9283333 6 2
276000941664002 3402 4 3 201612 108 36.4324388 23.700565 19.229049 13.1673729 7.47057439 22.6816667 6 2
276000941664002 3402 4 3 201612 108 37.566608 26.9814339 16.2718425 11.9117965 7.26831913 20.74375 7 2
276000941664002 3402 4 3 201612 108 34.7584977 30.768597 18.0716673 10.5241618 5.87707619 19.4 9 1
276000941664002 3402 4 3 201612 108 41.5191334 24.0979555 16.8032015 11.2894593 6.29025038 13.08875 7 2
276000941664002 3402 4 3 201612 108 42.8434017 23.4014657 15.6002825 11.541111 6.61373916 20.3895833 5 2
276000941664002 3402 4 3 201612 108 41.5583804 20.7921375 14.5021186 15.2612994 7.88606403 17.9454167 6 2
276000941664002 3402 4 3 201612 108 38.5317681 22.644774 16.8086042 13.7859282 8.22892547 18.605 6 2
276000941664002 3402 4 3 201612 108 38.5598816 23.4016586 18.2374734 12.1135694 7.68741703 18.0608333 7 2
276000941664002 3402 4 7 201701 108 38.0977934 25.649621 16.8903013 11.7257494 7.63653484 19.78875 7 2
276000941664002 3402 4 7 201701 108 36.708808 24.9321764 17.5647363 13.9297953 6.86448396 19.1579167 6 2
276000941664002 3402 4 7 201701 108 41.007533 25.7815443 16.9573917 10.045904 6.20762712 18.0695833 7 2
276000941664002 3402 4 7 201701 108 37.1628592 25.8505281 20.5176861 9.40125276 7.06767379 14.0902174 7 2
276000941664002 3402 4 7 201701 108 38.9653955 25.4354991 17.2351695 9.88700565 8.47693032 11.5041667 8 2
276000941664002 3402 4 7 201701 108 47.4823446 21.9526836 13.8700565 8.87241055 7.82250471 13.7866667 5 2
276000941664002 3402 4 7 201701 108 39.279661 24.5456685 18.9465631 8.78295669 8.44515066 14.80375 8 2
276000941664002 3402 4 7 201701 108 40.9706786 23.7383069 14.2061645 10.5875282 10.4973218 15.2829167 8 2
276000941664002 3402 4 7 201701 108 37.9390301 23.6511299 19.4079567 8.35334275 10.6485405 16.7295833 8 2
276000941664002 3402 4 7 201701 108 36.9687182 29.6751412 15.7551673 8.45032185 9.15065142 16.40875 10 1
276000941664002 3402 4 7 201701 108 34.0066299 25.7540675 21.9133208 8.29711571 10.028866 11.18625 5 2
276000941664002 3402 4 7 201701 108 33.5969868 28.6240584 18.5040019 7.86134652 11.4136064 20.2633333 6 2
276000941664002 3402 4 7 201701 108 36.7460483 26.9088829 17.9765984 8.94204795 9.42642246 19.7066667 8 2
276000941664002 3402 4 7 201701 108 37.2550438 23.1239387 19.4625629 10.6573199 9.50113457 19.3116667 8 2
276000941664002 3402 4 7 201701 108 36.4630414 25.5331921 18.413371 9.63629944 9.95409605 19.5804167 8 2
276000941664002 3402 4 7 201701 108 35.865113 29.2372881 17.4270245 6.82085687 10.6497175 19.4733333 8 2
276000941664002 3402 4 7 201701 108 32.8990113 32.7283427 19.1996234 6.9950565 8.1779661 16.6208333 7 2
276000941664002 3402 4 7 201701 108 29.0583804 32.0515537 23.3709981 5.93455744 9.58451036 17.7029167 7 2
276000941664002 3402 4 7 201701 108 30.8815913 31.9397363 18.511064 8.38159134 10.2860169 17.7866667 10 1
276000941664002 3402 4 7 201701 109 35.5202255 27.9496041 20.1282957 8.16034933 8.24152542 19.1879167 5 2
276000941664002 3402 4 7 201701 109 35.3684087 31.6784369 17.1975047 8.01671375 7.73893597 20.1641667 7 2
276000941664002 3402 4 7 201701 109 30.7438795 31.9585687 21.1311205 8.64171375 7.52471751 18.53375 8 2
276000941664002 3402 4 7 201701 109 33.0637947 28.8217985 19.0595574 7.73305085 11.3217985 14.60125 6 2
276000941664002 3402 4 7 201701 109 31.8220339 28.7876648 21.9738701 8.88064972 8.53578154 15.5720833 7 2
276000941664002 3402 4 7 201701 109 36.0534369 28.1344162 17.3775895 9.7645951 8.66996234 19.14875 8 2
276000941664002 3402 4 7 201701 109 34.7428684 27.1106557 18.4981939 9.59492992 10.053352 18.6858333 8 2
276000941664002 3402 4 7 201701 109 38.9983522 24.0607538 18.1128246 9.51647448 9.31159504 15.7833333 8 2
276000941664002 3402 4 7 201701 109 32.1574859 28.8735876 20.5661488 8.3992467 10.0035311 16.2629167 8 2
276000941664002 3402 4 7 201701 109 34.9552731 29.6963277 16.4077213 8.94067797 10 15.21375 10 1
276000941664002 3402 4 7 201701 109 36.1016949 28.4192561 18.5805085 7.12452919 9.7740113 19.34875 6 2
276000941664002 3402 4 7 201701 109 29.6554971 30.6967985 20.4933356 8.41365511 10.7407137 14.7291667 10 1
276000941664002 3402 4 7 201702 109 33.8806497 31.0616761 18.5863936 8.30390772 8.16737288 16.0633333 9 1
276000941664002 3402 4 7 201702 109 34.077229 27.4114655 19.9967764 10.9942894 7.52023972 13.80625 7 2
276000941664002 3402 4 7 201702 109 31.3241525 32.6730226 20.2542373 7.83780603 7.91078154 16.94125 7 2
276000941664002 3402 4 7 201702 109 36.9938795 28.0567326 16.8314501 10.4613936 7.65654426 19.8929167 7 2
276000941664002 3402 4 7 201702 109 34.9705744 27.019774 19.7869586 10.3319209 7.89077213 17.2454167 7 2
276000941664002 3402 4 7 201702 109 41.6560734 25.0047081 16.3159134 9.27495292 7.74835217 16.485 7 2
276000941664002 3402 4 7 201702 109 39.1285581 24.97453 16.2588566 12.0245979 7.61345744 12.6304167 7 2
276000941664002 3402 4 7 201702 109 37.0084283 25.6579953 17.9086397 11.6384953 7.78644145 11.1233333 7 2
276000941664002 3402 4 7 201702 109 33.3556968 29.1713748 18.6452448 9.31144068 9.51624294 9.18791667 8 2
276000941664002 3402 4 7 201702 109 36.1264884 27.606122 18.004298 9.91084989 8.35224166 15.5466667 8 2
276000941664002 3402 4 7 201702 109 41.7211751 25.9957221 13.3876794 9.89914118 8.99628223 12.595 6 2
276000941664002 3402 4 7 201702 109 39.7977416 24.2187595 16.2998527 10.7345392 8.94910698 13.7395833 8 2
276000941664002 3402 4 7 201702 109 32.788371 29.3561676 22.1586629 9.16666667 6.53013183 8.41041667 8 2
276000941664002 3402 4 7 201702 109 36.2099812 32.3281544 17.0774482 7.19044256 7.19397363 19.7208333 7 2
276000941664002 3402 4 7 201702 109 31.3519573 29.5888133 19.215079 11.3034678 8.5406826 20.8175 10 1
276000941664002 3402 4 7 201702 109 32.7765815 26.9290852 20.626177 10.8781374 8.79001883 19.1795833 8 2
276000941664002 3402 4 7 201702 109 31.105226 29.6869115 21.0922787 9.68573446 8.42984934 20.5525 9 2
276000941664002 3402 4 7 201702 109 38.5157721 28.3392185 12.6153484 11.6137006 8.91596045 22.3325 8 2
276000941664002 3402 4 7 201702 110 34.8121778 26.3559129 18.2238701 12.5053641 8.10267513 22.8933333 6 2
276000941664002 3402 4 7 201702 110 32.3751003 28.7393489 19.4503296 9.26216001 10.1730612 21.9304167 8 2
276000941664002 3402 4 7 201702 110 37.2445664 25.6190956 17.8601695 11.7608672 7.51530132 20.4033333 7 2
276000941664002 3402 4 7 201702 110 35.479049 26.7996704 21.7196328 7.9084275 8.09322034 18.7445833 4 3
276000941664002 3402 4 7 201702 110 32.5694444 32.8472222 16.4583333 10.3472222 7.77777778 22.27875 9 1
276000941664002 3402 4 7 201702 110 35.4018477 29.8352166 18.0814501 8.75501683 7.92646877 19.5583333 9 1
276000941664002 3402 4 7 201702 110 34.3096655 23.5652457 21.4919075 10.3066052 10.3265761 18.1191667 7 2
276000941664002 3402 4 7 201702 110 27.9980164 33.1536731 21.3042589 7.95577861 9.58827298 23.1333333 7 2
276000941664002 3402 4 7 201702 110 32.8434789 32.8490553 19.1456732 7.57449986 7.58729277 24.425 7 2
276000941664002 3402 4 7 201702 110 30.3055826 33.4634621 20.2393219 8.54911472 7.44251876 23.7625 9 1
276000941664002 3402 4 5 201703 110 29.1160546 33.2132768 20.0188324 7.29402072 10.3578154 22.2679167 8 2
276000941664002 3402 4 5 201703 110 36.216696 28.6910716 18.8994821 8.71150551 7.48124479 20.0733333 7 2
276000941664002 3402 4 5 201703 110 30.5988932 33.2144539 23.0684063 6.20421182 6.91403476 23.12625 6 2
276000941664002 3402 4 5 201703 110 29.2426523 34.8540297 22.1259378 7.51541709 6.2619632 24.39875 6 2
276000941664002 3402 4 5 201703 110 34.6766849 32.9474044 16.5015938 8.38342441 7.49089253 25.5875 9 1
276000941664002 3402 4 5 201703 110 28.3265027 34.4341985 23.1056466 7.06284153 7.07081056 24.29375 6 2
276000941664002 3402 4 5 201703 110 33.9218456 28.4745763 20.0682674 10.2683616 7.26694915 17.2883333 7 2
276000941664002 3402 4 5 201703 110 33.4514796 29.3425257 20.5191064 9.01799497 7.66889337 16.2391667 9 1
276000941664002 3402 4 5 201703 110 25.6897363 28.8888889 21.4347928 11.8867702 12.0998117 20.9229167 7 2
276000941664002 3402 4 5 201703 110 31.6230396 34.1821609 19.1147039 8.75179448 6.32830107 22.8479167 9 1
276000941664002 3402 4 5 201703 110 35.208314 30.6638225 21.3665254 6.13351317 6.62782486 17.02125 6 2
276000941664002 3402 4 5 201703 110 31.1661032 27.4901786 22.4199623 9.48504214 9.43871369 17.6804167 7 2
276000941664002 3402 4 5 201703 110 33.5758004 34.4750471 16.632533 8.69821092 6.61840866 21.9854167 9 1
276000941664002 3402 4 5 201703 110 35.1207704 27.2505673 19.8842464 9.31182659 8.4325893 20.5808333 8 2
276000941664002 3402 4 5 201703 110 35.816855 28.9324388 21.9479755 6.13229755 7.17043315 17.2775 4 3
276000941664002 3402 4 5 201703 110 34.4661773 27.0011163 25.5426702 6.96119292 6.02884329 16.3289474 4 3
276000941664002 3402 4 5 201703 110 38.9112524 24.1254708 19.8881827 8.18149718 8.89359699 15.7579167 6 2
276000941664002 3402 4 5 201703 110 35.2784504 28.5794996 19.527845 6.50928168 10.1049233 13.7457143 6 2
276000941664002 3402 4 5 201703 110 30.5973689 30.9552615 19.394527 10.1202495 8.93259316 16.52625 10 1
276000941664002 3402 4 5 201703 110 28.8112053 31.777307 21.6490113 9.4809322 8.28154426 21.4591667 8 2
276000941664002 3402 4 5 201703 110 32.4844478 27.3813907 21.3962598 11.3047606 7.43314115 24.3033333 6 2
276000941664002 3402 4 5 201703 111 33.5587046 31.5778881 19.3977494 5.71582384 9.74983406 21.85125 8 2
276000941664002 3402 4 5 201703 111 34.8964218 31.6501883 16.8114407 8.10263653 8.53931262 17.9925 8 2
276000941664002 3402 4 5 201703 111 32.9472693 27.7565913 20.9439736 8.31214689 10.0400188 20.1520833 7 2
276000941664002 3402 4 5 201703 111 38.1473635 31.1970339 16.1275895 7.32815443 7.19985876 17.68375 7 2
276000941664002 3402 4 5 201703 111 31.1323361 30.4291894 20.7454617 8.05362601 9.63938671 23.2904167 8 2
276000941664002 3402 4 5 201703 111 32.6388889 29.3693078 19.1450364 11.0803734 7.76639344 25.5620833 9 1
276000941664002 3402 4 5 201703 111 33.2729964 31.6951275 17.8449454 9.3784153 7.80851548 26.6016667 9 1
276000941664002 3402 4 5 201703 111 32.7942561 32.5859228 17.835452 9.50800377 7.27636535 21.8570833 9 1
276000941664002 3402 4 5 201703 111 29.5802268 33.3951947 20.8284516 7.4342024 8.76192461 25.0341667 7 2
276000941664002 3402 4 5 201703 111 33.4428931 27.791439 17.4005125 12.2968379 9.06831759 28.85125 8 2
276000941664002 3402 4 5 201704 111 28.2409576 32.3289097 20.4254489 8.40098881 10.603695 29.5504762 10 1
276000941664002 3402 4 5 201704 111 23.3321949 33.4194877 23.7839793 9.069977 10.3943611 26.7675 9 2
276000941664002 3402 4 5 201704 111 32.5729176 35.1564478 15.2801318 8.42047174 8.57003103 25.2891667 10 1
276000941664002 3402 4 5 201704 111 32.8585101 30.1727139 20.686186 8.33983591 7.94275416 26.4879167 9 1
276000941664002 3402 4 5 201704 111 29.5511292 35.2339577 17.7413286 8.20667778 9.2669067 25.53375 8 2
276000941664002 3402 4 5 201704 111 33.0307416 30.8225665 19.6115819 6.28322682 10.2518832 21.7041667 8 2
276000941664002 3402 4 5 201704 111 33.9030132 33.6935028 16.3994821 8.3556968 7.64830508 23.94375 9 1
276000941664002 3402 4 5 201704 111 27.947578 30.7526203 22.0132135 8.40339523 10.8831929 24.4475 9 2
276000941664002 3402 4 5 201704 111 29.9521858 31.378643 19.7632058 9.9795082 8.92645719 26.7483333 10 1
276000941664002 3402 4 5 201704 111 35.5641035 34.7752462 14.0055494 8.3894253 7.26567565 26.0625 9 1
276000941664002 3402 4 5 201704 111 32.2757093 23.8368297 23.6629002 11.964203 8.26035782 21.385 6 2
276000941664002 3402 4 5 201704 111 26.9548023 34.960452 19.9293785 8.07627119 10.079096 20.846 8 2
276000941664002 3402 4 5 201704 111 28.5828625 33.0896893 18.8029661 9.67161017 9.85287194 18.5470833 10 1
276000941664002 3402 4 5 201704 111 30.118783 29.0369817 17.1257062 12.3331327 11.3853964 18.9441667 8 2
276000941664002 3402 4 5 201704 111 30.5826271 32.9072505 20.8721751 8.92537665 6.71257062 17.7883333 8 2
276000941664002 3402 4 5 201704 111 28.7676554 31.8679379 19.5162429 8.14500942 11.7031544 17.0554167 8 2
276000941664002 3402 4 5 201704 111 30.5532015 27.7271657 25.2989642 6.61016949 9.81049906 15.4775 5 2
276000941664002 3402 4 5 201704 111 27.4750509 27.4551187 22.2022128 11.8316816 11.0359359 19.78875 7 2
276000941664002 3402 4 5 201704 112 28.0905383 29.0928614 21.8140263 10.1548463 10.8477278 21.585 7 2
276000941664002 3402 4 5 201704 112 30.7509416 32.3764124 18.1556026 8.36864407 10.3483992 17.29375 10 1
276000941664002 3402 4 5 201704 112 29.4185499 31.3629944 23.2238701 8.30390772 7.69067797 20.1845833 8 2
276000941664002 3402 4 5 201704 112 27.2787194 34.4150188 20.38371 8.42514124 9.49741055 20.22 10 1
276000941664002 3402 4 5 201704 112 28.3498117 34.084275 20.3978343 6.56073446 10.6073446 20.2491667 8 2
276000941664002 3402 4 5 201704 112 27.7801318 31.5313089 23.5428437 8.77236347 8.37335217 23.85 9 2
276000941664002 3402 4 5 201704 112 31.0475518 28.4828154 20.3966573 9.74458569 10.3283898 24.1891667 8 2
276000941664002 3402 4 5 201704 112 36.6607237 25.0456917 19.9458569 10.3486694 7.99905838 24.3291667 7 2
276000941664002 3402 4 5 201704 112 30.8769797 28.9803109 17.6193812 12.6951352 9.82819302 25.1695833 7 2
276000941664002 3402 4 5 201704 112 30.7930637 31.4465052 21.39242 7.31194622 9.05606496 23.82875 7 2
276000941664002 3402 4 6 201705 112 26.6906317 38.1198867 16.729898 8.22508567 10.234498 23.8270833 8 2
276000941664002 3402 4 6 201705 112 35.5090534 26.0402388 19.5303672 10.9095119 8.01082863 24.5333333 7 2
276000941664002 3402 4 6 201705 112 34.5221281 26.6701977 19.2572976 10.1565443 9.39383239 26.6025 8 2
276000941664002 3402 4 6 201705 112 36.2792905 31.6649687 15.480226 8.95781236 7.61770245 21.5908333 9 1
276000941664002 3402 4 6 201705 112 36.5995184 28.8600228 14.279661 12.6711123 7.58968541 23.4733333 6 2
276000941664002 3402 4 6 201705 112 38.5038282 27.415042 16.8455744 9.90033883 7.33521657 23.19875 7 2
276000941664002 3402 4 6 201705 112 36.2332515 32.3288684 16.4230226 9.79122287 5.22363465 21.3979167 9 1
276000941664002 3402 4 6 201705 112 36.9585494 27.4090411 17.5129473 12.1965978 5.92286438 18.0533333 7 2
276000941664002 3402 4 6 201705 112 36.8644068 30.095339 16.6266478 10.2542373 6.15936911 20.4416667 9 1
276000941664002 3402 4 6 201705 112 35.194209 31.3806497 16.6031073 10.1883239 6.63370998 18.91125 9 1
276000941664002 3402 4 6 201705 112 30.6650767 31.6483167 20.1799111 9.87558272 7.63111281 22.5575 9 1
276000941664002 3402 4 6 201705 112 29.5257749 31.6123692 21.4316284 10.3169476 7.11327992 26.78375 8 2
276000941664002 3402 4 6 201705 112 37.3406193 29.9681239 10.3107923 14.5525956 7.82786885 28.92125 6 2
276000941664002 3402 4 6 201705 112 34.3579235 24.666439 20.2857468 13.6589253 7.03096539 28.1433333 6 2
276000941664002 3402 4 6 201705 112 31.9729053 28.7693534 18.9014117 11.5698998 8.78642987 27.755 8 2
276000941664002 3402 4 6 201705 112 32.0548725 29.7939435 15.795765 15.0876594 7.26775956 28.1829167 8 1
276000941664002 3402 4 6 201705 112 32.8403916 33.1204463 17.0856102 9.09949909 7.85405282 29.7025 9 1
276000941664002 3402 4 6 201705 112 34.8781876 28.6509563 13.0134335 14.5469035 8.91051913 30.9208333 7 2
276000941664002 3402 4 6 201705 112 25.5494196 29.1642161 23.048725 12.8193788 9.41826047 31.6704167 6 2
276000941664002 3402 4 6 201705 112 32.6730419 29.9282787 17.8221767 13.0783242 6.49817851 26.9008333 8 1
276000941664002 3402 4 6 201705 113 32.2330084 27.2025022 21.4825106 11.8650628 7.21691596 26.1929167 6 2
276000941664002 3402 4 6 201705 113 41.3672587 22.1675774 15.257286 15.0034153 6.20446266 28.0283333 6 2
276000941664002 3402 4 6 201705 113 37.7219945 21.4708561 19.3180783 14.0858379 7.40323315 28.3304167 6 2
276000941664002 3402 4 6 201705 113 32.9104535 30.089531 17.2445857 14.2433469 5.51208283 22.0383333 8 1
276000941664002 3402 4 6 201705 113 33.398745 28.5343344 15.6578795 16.5484046 5.86063644 25.54625 6 2
276000941664002 3402 4 6 201705 113 36.2112933 25.1195355 17.8973133 13.5963115 7.17554645 27.8879167 6 2
276000941664002 3402 4 6 201705 113 32.6411658 36.4560565 16.5482696 9.53324226 4.82126594 29.8308333 9 1
276000941664002 3402 4 6 201705 113 25.992714 38.7226776 14.348816 14.0129781 6.92281421 31.1004167 8 1
276000941664002 3402 4 6 201705 113 27.7663934 35.864071 12.1220401 17.8699909 6.37750455 30.30125 6 2
276000941664002 3402 4 6 201705 113 26.4544742 29.8651439 26.0753759 10.9291161 6.67588991 29.4516667 8 2
276000941664002 3402 4 6 201705 113 31.0959835 34.2845042 18.3529568 10.0322235 6.23433207 26.8766667 9 1
276000941664002 3402 4 6 201706 113 38.3044866 30.5355075 14.7034477 11.6044001 4.85215801 25.735 9 1
276000941664002 3402 4 6 201706 113 41.9546903 19.4990893 18.4676685 13.9617486 6.11680328 28.4541667 4 3
276000941664002 3402 4 6 201706 113 36.4281745 28.3987257 17.6994188 12.1943017 5.2793793 28.1108333 7 2
276000941664002 3402 4 6 201706 113 34.4455829 29.9032332 18.4198543 11.6894353 5.54189435 28.1070833 9 1
276000941664002 3402 4 6 201706 113 35.9756375 32.2404372 15.1491348 11.7520492 4.88274135 28.5266667 9 1
276000941664002 3402 4 6 201706 113 29.3989071 39.708561 15.1081512 9.31010929 6.4742714 29.4545833 9 1
276000941664002 3402 4 6 201706 113 23.1864754 47.7379326 14.7074226 8.56898907 5.79918033 28.71875 8 2
276000941664002 3402 4 6 201706 113 26.6382058 44.5901639 16.3387978 6.55965392 5.87317851 29.1779167 6 2
276000941664002 3402 4 6 201706 113 33.904827 35.8549636 14.4148452 7.65141166 8.17395264 31.745 7 2
276000941664002 3402 4 6 201706 113 31.5664845 34.151867 16.6370674 11.15551 6.48907104 29.4095833 9 1
276000941664002 3402 4 6 201706 113 32.465847 35.6409381 14.5241348 8.13979964 9.22928051 31.0229167 8 2
276000941664002 3402 4 6 201706 113 23.3424408 39.4205373 19.6994536 9.21448087 8.32308743 29.4045833 10 1
276000941664002 3402 4 6 201706 113 27.1596084 38.9241803 18.4380692 8.36179417 7.11634791 27.0779167 9 1
276000941664002 3402 4 6 201706 113 29.5202757 35.7081442 17.7584051 8.70563968 8.30753527 27.1258333 10 1
276000941664002 3402 4 6 201706 113 31.549408 34.6243169 18.870674 8.48816029 6.4674408 30.18375 9 1
276000941664002 3402 4 6 201706 113 25.2686703 40.9961293 17.3622495 8.70673953 7.66621129 28.7966667 9 1
276000941664002 3402 4 6 201706 113 23.5621585 45.0876594 18.6612022 5.47244991 7.21653005 27.6354167 6 2
276000941664002 3402 4 6 201706 113 24.4706284 41.6666667 17.6741803 7.36680328 8.82172131 30.64875 8 2
276000941664002 3402 4 6 201706 113 28.9150729 35.1081512 17.696949 10.7411202 7.53870674 31.6491667 9 1
276000941664002 3402 4 6 201706 113 26.2443078 38.2752732 20.7058288 7.49886157 7.2757286 30.2958333 7 2
276000941664002 3402 4 6 201706 114 26.7486339 39.9567395 16.4503643 7.73679417 9.10746812 28.8229167 8 2
276000941664002 3402 4 6 201706 114 32.5569217 35.1035974 15.0569217 8.65664845 8.62591075 30.7283333 10 1
276000941664002 3402 4 6 201706 114 30.0580601 38.0623862 14.7905282 9.79849727 7.29052823 30.0733333 9 1
276000941664002 3402 4 6 201706 114 29.6801002 36.5983607 16.5744536 9.08242259 8.06466302 29.4183333 9 1
276000941664002 3402 4 6 201706 114 28.4710838 37.2780055 17.5352914 8.22404372 8.49157559 29.8141667 8 2
276000941664002 3402 4 6 201706 114 31.5869763 36.2340619 14.5446266 8.97199454 8.66234062 29.0454167 10 1
276000941664002 3402 4 6 201706 114 29.7757286 35.8743169 16.7281421 10.2367942 7.38501821 29.6579167 9 1
276000941664002 3402 4 6 201706 114 31.9205373 36.7577413 14.7745902 8.95947177 7.58765938 30.92875 9 1
276000941664002 3402 4 6 201706 114 33.6999089 34.6880692 15.9733607 9.02550091 6.61316029 32.0658333 9 1
276000941664002 3402 4 6 201706 114 30.6614299 32.7174408 19.4615209 9.7825592 7.37704918 28.58 9 1
276000941664002 3402 4 6 201707 114 31.5528233 34.8303734 15.864071 11.6188525 6.13387978 29.3741667 9 1
276000941664002 3402 4 6 201707 114 36.7190346 31.1703097 15.0022769 9.53324226 7.57513661 29.12 9 1
276000941664002 3402 4 6 201707 114 30.81398 34.5138889 14.7222222 11.4116576 8.53825137 29.14625 10 1
276000941664002 3402 4 6 201707 114 37.7743625 23.8911658 16.0644353 12.2484062 10.0216302 28.0804167 8 2
276000941664002 3402 4 6 201707 114 31.0735428 32.3280965 16.4401184 11.5448543 8.61338798 28.0908333 10 1
276000941664002 3402 4 6 201707 114 43.6145264 28.9275956 8.91393443 12.8438069 5.70013661 29.9070833 2 3
276000941664002 3402 4 6 201707 114 41.0143443 30.7388434 10.6614299 13.0418944 4.54348816 29.6945833 6 2
276000941664002 3402 4 6 201707 114 39.4159836 30.6568761 8.65892532 14.0596539 7.20856102 30.0775 6 2
276000941664002 3402 4 6 201707 114 39.9032332 24.0562386 9.26001821 21.6256831 5.15482696 29.8054167 4 3
276000941664002 3402 4 6 201707 114 40.3779599 27.295082 11.0097905 17.5967668 3.72040073 28.0566667 4 3
276000941664002 3402 4 6 201707 114 29.5097597 28.7598793 16.9746612 13.83326 10.9224399 25.8608333 7 2
276000941664002 3402 4 6 201707 114 25.5529507 22.108977 19.7978991 20.2615889 12.2785843 24.36875 7 2
276000941664002 3402 4 6 201707 114 33.1333935 23.6066731 22.2510497 11.0667894 9.94209425 25.63 7 2
276000941664002 3402 4 6 201707 114 22.5206076 29.0968942 24.5464211 12.4843707 11.3517065 25.3170833 7 2
276000941664002 3402 4 6 201707 114 23.7888225 24.8895719 27.5339408 12.0166674 11.7709973 26.8908333 7 2
276000941664002 3402 4 6 201707 114 17.5853825 28.9219035 26.8123862 13.4744991 13.2058288 28.3004167 4 3
276000941664002 3402 4 6 201707 114 17.9770036 29.7017304 30.8413024 9.66757741 11.8123862 27.66875 9 2
276000941664002 3402 4 6 201707 115 29.1427596 33.9867942 21.2568306 7.56489071 8.04872495 29.5820833 6 2
276000941664002 3402 4 6 201707 115 19.5548725 31.8681694 26.6461749 12.0366576 9.89412568 28.975 9 2
276000941664002 3402 4 6 201707 115 40.5555556 32.6764572 15.1935337 4.75751366 6.81693989 30.57625 7 2
276000941664002 3402 4 6 201707 115 23.8740893 35.8060109 25.6090619 5.53278689 9.178051 29.3241667 7 2
276000941664002 3402 4 6 201707 115 28.5280055 30.4940801 27.2313297 5.8595173 7.8870674 28.5666667 6 2
276000941664002 3402 4 6 201707 115 27.6855647 35.6295537 23.3777322 4.5548725 8.75227687 29.815 7 2
276000941664002 3402 4 6 201707 115 29.409153 36.4526412 24.0437158 4.3545082 5.73998179 29.6966667 6 2
276000941664002 3402 4 6 201707 115 22.7094718 39.6527778 26.3205829 4.01070128 7.3064663 29.2504167 6 2
276000941664002 3402 4 6 201707 115 26.8260474 39.0528233 22.0935792 4.35336976 7.67418033 29.6054167 6 2
276000941664002 3402 4 6 201707 115 25.5441712 35.9471767 23.8456284 5.50774135 9.15528233 31.65 7 2
276000941664002 3402 4 6 201707 115 25.6375228 36.6541439 23.6612022 4.89754098 9.14959016 31.0666667 7 2
276000941664002 3402 4 6 201708 115 22.8119308 38.9640255 27.9861111 4.15186703 6.08606557 31.9025 6 2
276000941664002 3402 4 6 201708 115 15.6887523 40.2868852 24.5070583 6.32285974 13.1944444 31.0079167 4 3
276000941664002 3402 4 6 201708 115 28.1898907 28.4631148 25.8709016 5.92099271 11.5551002 29.6945833 5 2
276000941664002 3402 4 6 201708 115 23.261612 34.4205373 27.7538707 7.55806011 7.00591985 29.2825 6 2
276000941664002 3402 4 6 201708 115 22.1379781 37.2017304 29.8645264 3.18533698 7.61042805 29.65 6 2
276000941664002 3402 4 6 201708 115 25.5396175 25.2128871 31.5403005 6.89663024 10.8105647 27.40625 5 2
276000941664002 3402 4 6 201708 115 19.8356218 26.0425157 36.2899609 7.23493795 10.5969637 26.9941667 5 2
276000941664002 3402 4 6 201708 115 10.7570583 31.867031 39.0391621 8.25705829 10.0796903 27.1929167 6 2
276000941664002 3402 4 6 201708 115 19.8178506 33.5655738 28.8558743 8.17509107 9.5856102 28.6466667 7 2
276000941664002 3402 4 6 201708 115 28.9776867 25.4496812 30.9836066 5.85154827 8.73747723 29.3433333 5 2
276000941664002 3402 4 6 201708 115 25.6238616 34.6801002 22.5967668 7.89503643 9.20423497 30.1966667 7 2
276000941664002 3402 4 6 201708 115 18.6065574 34.503643 32.3224044 5.79348816 8.7739071 27.6329167 7 2
276000941664002 3402 4 6 201708 115 10.5362022 23.9446721 36.3342441 9.99886157 19.18602 26.73 4 3
276000941664002 3402 4 6 201708 115 22.1396183 28.3115294 30.9598924 7.47090241 11.1180575 26.4520833 5 2
276000941664002 3402 4 6 201708 115 30.1730419 21.3433515 29.6470856 7.45104736 11.3854736 27.9358333 5 2
276000941664002 3402 4 6 201708 115 29.742714 37.5796903 20.5680783 4.54007286 7.56944444 29.8191667 7 2
276000941664002 3402 4 6 201708 115 26.9740437 26.0302823 33.0100182 5.73770492 8.24795082 29.4391667 4 3
276000941664002 3402 4 6 201708 115 24.0358047 31.5208507 32.3998179 3.80350638 8.24002038 30.71 6 2
276000941664002 3402 4 6 201708 115 21.9615209 37.8961749 26.1646175 5.31079235 8.66689435 28.5783333 7 2
276000941664002 3402 4 6 201708 115 25.0569217 23.3674863 36.4515027 7.02527322 8.09881603 26.91125 4 3
276000941664002 3402 4 6 201708 116 24.7301913 33.9059654 27.1789617 5.393898 8.79098361 26.5783333 7 2
276000941664002 3402 4 6 201708 116 24.2704185 37.6596894 23.8226089 4.1656826 10.0816006 26.7479167 7 2
276000941664002 3402 4 6 201708 116 22.0264117 38.9503643 26.9205373 4.34881603 7.75387067 28.8004167 6 2
276000941664002 3402 4 6 201708 116 20.9442245 38.3489434 27.8601116 4.23217483 8.61454571 28.3958333 7 2
276000941664002 3402 4 6 201708 116 13.8740893 27.6081512 43.9606102 4.3681694 10.18898 27.25125 4 3
276000941664002 3402 4 6 201708 116 21.7307277 23.5219853 38.986389 7.197524 8.56337409 28.5170833 5 2
276000941664002 3402 4 6 201708 116 16.4093807 26.7793716 41.7338342 7.67190346 7.40551002 27.1120833 3 3
276000941664002 3402 4 6 201708 116 13.3037341 31.5767304 40.257286 6.56193078 8.30031876 26.1583333 6 2
276000941664002 3402 4 6 201708 116 16.486196 28.2672077 40.8038884 6.39049041 8.05221744 27.3091667 3 3
276000941664002 3402 4 6 201708 116 22.4112022 32.3690801 33.5883424 4.53551913 7.0958561 28.94625 6 2
276000941664002 3402 4 6 201708 116 24.3738616 40.9460383 20.2071949 7.13342441 7.33948087 30.4383333 7 2
276000941664002 3402 4 4 201709 116 29.6846539 35.5635246 21.1851093 5.78210383 7.78460838 28.9095833 6 2
276000941664002 3402 4 4 201709 116 31.2151717 33.6035859 19.803051 7.06417292 8.31401855 27.4170833 8 2
276000941664002 3402 4 4 201709 116 33.6976321 33.9594718 19.135929 5.11725865 8.08970856 27.1954167 7 2
276000941664002 3402 4 4 201709 116 35.1172587 30.4394353 20.6181694 6.07695811 7.74817851 27.3716667 7 2
276000941664002 3402 4 4 201709 116 38.082878 28.7090164 16.0974499 7.67190346 9.43875228 29.5358333 6 2
276000941664002 3402 4 4 201709 116 42.2171861 21.4783042 22.1188563 7.89918496 6.28646846 29.6154167 2 3
276000941664002 3402 4 4 201709 116 32.6183971 36.0963115 18.7067395 5.17304189 7.40551002 26.8604167 7 2
276000941664002 3402 4 4 201709 116 30.5783242 27.6536885 25.2743625 5.80145719 10.6921676 26.52125 5 2
276000941664002 3402 4 4 201709 116 20.1039448 29.0146568 34.9542118 8.99954849 6.92763808 27.2129167 6 2
276000941664002 3402 4 4 201709 116 20.325592 29.4421676 37.2711749 6.0564663 6.90459927 27.2816667 6 2
276000941664002 3402 4 4 201709 116 18.2206284 31.3057832 38.4642532 4.69034608 7.31898907 27.5691667 6 2
276000941664002 3402 4 4 201709 116 22.0856102 25.325592 39.7301913 3.93556466 8.92304189 27.48 5 2
276000941664002 3402 4 4 201709 116 27.6320583 32.2939435 28.2433971 4.70173042 7.12887067 25.6958333 6 2
276000941664002 3402 4 4 201709 116 31.2455813 24.9625475 26.4819317 6.45624942 10.8536901 24.9829167 5 2
276000941664002 3402 4 4 201709 116 30.7837825 23.9484733 28.4513638 8.08978574 8.72659458 25.8429167 5 2
276000941664002 3402 4 4 201709 116 27.1186248 26.6325137 32.5 5.69330601 8.05555556 27.8595833 4 3
[truncated: 11,145,867 more chars]
