# Supplementary material for: Multi-breed genome-wide association studies across countries for electronically recorded behavior traits in local dual-purpose cows
Source: PLoS One. 2019 Oct 30;14(10):e0221973. doi: 10.1371/journal.pone.0221973 (PMC6821105; doi:10.1371/journal.pone.0221973)
Supplement: S1 File — (ZIP) [file pone.0221973.s007.zip › S1_file/raw_phen/production1.txt]

276000351532301 8325 1 48 7 97 225 16.8 3.61 3.31 2.48542682717024 0.222222222222222 0.707106781186547 0.272165526975909 -0.673448020221044 -0.57228367438312
276000351532301 8325 1 55 8 109 232 11.9 4.22 3.6 3.13750352374994 0.261111111111111 0.707106781186547 0.319794494196693 -0.628868689317281 -0.649478615029275
276000351532301 8325 1 48 7 97 131 19.8 3.67 3.52 5.19534759832222 -0.3 0.707106781186547 -0.367423461417477 -0.577115672980729 0.715591975220516
276000351532301 8325 1 55 8 109 18 28.5 3.1 3.23 3.27500704749987 -0.927777777777778 0.707106781186547 -1.13629107512442 1.25092969756059 -1.13156184940039
276000351532301 8325 1 55 8 109 174 17 3.84 3.4 2.33342373372519 -0.0611111111111111 0.707106781186547 -0.0748455199183749 -0.781712109558753 0.170425212106898
276000351532301 8325 1 48 7 97 257 16.4 3.79 3.35 4.48542682717024 0.4 0.707106781186547 0.489897948556635 -0.411096095821889 -0.823164625090267
276000351532301 8325 1 55 8 109 117 21.9 3.98 3.41 2.23878685958712 -0.377777777777778 0.707106781186547 -0.462681395859045 -0.452088584009257 0.807972161626823
276000351532301 8325 1 55 8 109 89 24.7 3.62 3.12 2.56559717585422 -0.533333333333333 0.707106781186547 -0.653197264742181 -0.11595018087284 0.787133850254666
276000351532301 8325 1 48 7 97 109 23.4 4 3.15 2.54596836910529 -0.422222222222222 0.707106781186547 -0.517114501254227 -0.3677611797381 0.832813892425157
276000351532301 8325 1 55 8 109 209 15.7 4.11 3.43 3.31034012061215 0.133333333333333 0.707106781186547 0.163299316185545 -0.748405712906516 -0.363079346420286
276000351532301 8325 1 48 7 97 191 16.7 4.13 3.52 4.23878685958712 0.0333333333333334 0.707106781186547 0.0408248290463864 -0.787934183658621 -0.0933682097903315
276000351532301 8325 1 48 7 97 32 28.5 3.25 2.72 3.15055967657538 -0.85 0.707106781186547 -1.04103314068285 0.922989792061646 -0.487000094247296
276000351532301 8325 1 48 7 97 74 29.3 3.78 3.19 3.35614381022528 -0.616666666666667 0.707106781186547 -0.755259337358147 0.111338525951762 0.633721566774959
276000351532301 8325 1 55 8 109 140 20.3 3.81 3.48 2.26303440583379 -0.25 0.707106781186547 -0.306186217847897 -0.642337649721702 0.628481514184685
276000351532301 8325 1 48 7 97 162 18.2 3.46 3.35 2.31034012061215 -0.127777777777778 0.707106781186547 -0.156495178011147 -0.751846153879385 0.34881796668156
276000351532301 8325 1 55 8 109 60 29.3 3.52 3.18 2.28688114778816 -0.694444444444444 0.707106781186547 -0.850517271799714 0.353194206257232 0.382438028617503
276000351532305 8326 1 57 7 102 41 23.2 4.45 3.35 5.24488705912353 -0.8 0.707106781186547 -0.979795897113271 0.727323861838727 -0.149666295470958
276000351532305 8326 1 57 7 102 129 21.2 3.87 3.38 4.63226821549951 -0.311111111111111 0.707106781186547 -0.381031737766272 -0.561011481192835 0.732215147869918
276000351532305 8326 1 46 6 92 40 23.4 4.03 3.2 2.60407132366886 -0.805555555555556 0.707106781186547 -0.986600035287669 0.74847891377828 -0.184312073241453
276000351532305 8326 1 46 6 92 119 19.1 3.73 3.5 2 -0.366666666666667 0.707106781186547 -0.449073119510249 -0.471706417641783 0.798393467390792
276000351532305 8326 1 46 6 92 161 19.8 4.27 3.74 2.23878685958712 -0.133333333333333 0.707106781186547 -0.163299316185545 -0.748405712906516 0.363079346420286
276000351532305 8326 1 57 7 102 198 18.2 4.57 4.15 4.92219784839637 0.0722222222222222 0.707106781186547 0.0884537962671703 -0.778198467714121 -0.20091118687988
276000351532305 8326 1 57 7 102 156 17.7 3.56 3.33 3.91838623444635 -0.161111111111111 0.707106781186547 -0.197320007057534 -0.72900748188928 0.432557760279846
276000351532305 8326 1 46 6 92 196 15.5 5.65 4.06 2.86393845042397 0.0611111111111111 0.707106781186547 0.0748455199183749 -0.781712109558753 -0.170425212106898
276000351532305 8326 1 46 6 92 68 24.9 3.57 3.48 2.02856915219677 -0.65 0.707106781186547 -0.796084166404533 0.21147731852376 0.539617151248804
276000351532305 8326 1 57 7 102 227 10.7 4.46 4.36 3.16349873228288 0.233333333333333 0.707106781186547 0.285773803324704 -0.661443077251886 -0.595373909182502
276000351532305 8326 1 57 7 102 68 26.8 4.31 3.39 4.35049724708413 -0.65 0.707106781186547 -0.796084166404533 0.21147731852376 0.539617151248804
276000351532305 8326 1 46 6 92 218 12.3 4.92 4.15 2.52606881166759 0.183333333333333 0.707106781186547 0.224536559755125 -0.710853665692017 -0.485657601434912
276000351532305 8326 1 57 7 102 9 20.5 4.48 3.9 5.24184018356467 -0.977777777777778 0.707106781186547 -1.197528318694 1.47690078869345 -1.62826253687265
276000662406021 8346 1 50 9 147 181 22 4.93 3.35 1.31034012061215 -0.0222222222222223 0.707106781186547 -0.0272165526975909 -0.789398201093884 0.0623096305561532
276000662406021 8346 1 50 9 147 311 15.3 5.68 4.13 2.23878685958712 0.7 0.707106781186547 0.857321409974112 0.371567625069785 -0.360134523476992
276000662406021 8346 1 52 10 158 107 21.7 5.22 3.81 1.44360665147561 -0.433333333333333 0.707106781186547 -0.530722777603022 -0.345215311235048 0.835463591500496
276000662406021 8346 1 50 9 147 242 19.9 4.59 3.33 2.46466826700344 0.316666666666667 0.707106781186547 0.38783587594067 -0.552739782683598 -0.740124948711343
276000662406021 8346 1 50 9 147 88 28.6 4.86 3.75 0.941106310946431 -0.538888888888889 0.707106781186547 -0.660001402916578 -0.101822412622551 0.78031953637962
276000662406021 8346 1 50 9 147 6 20.6 6.41 3.75 1.84799690655495 -0.994444444444444 0.707106781186547 -1.21794073321719 1.55485971712122 -1.80889999717125
276000662406021 8346 1 52 10 158 72 23 4.76 3.59 1.52606881166759 -0.627777777777778 0.707106781186547 -0.768867613706942 0.144132516501656 0.604541194330867
276000662406021 8346 1 52 10 158 15 22.2 4.62 3.96 2.16349873228288 -0.944444444444444 0.707106781186547 -1.15670348964761 1.32493577891314 -1.28972338164649
276000662406021 8346 1 50 9 147 28 28.1 4.79 3.26 1.52606881166759 -0.872222222222222 0.707106781186547 -1.06824969338044 1.01375887304796 -0.655859064739746
276000662406021 8346 1 50 9 147 154 23.2 4.56 3.38 1.40053792958373 -0.172222222222222 0.707106781186547 -0.210928283406329 -0.720223377277701 0.459406012593464
276000662406021 8346 1 52 10 158 130 18.6 5.06 3.72 1.48542682717024 -0.305555555555556 0.707106781186547 -0.374227599591874 -0.569136777958545 0.724035886105578
276000662406021 8346 1 50 9 147 59 27.9 4.81 3.24 1.81557542886257 -0.7 0.707106781186547 -0.857321409974112 0.371567625069785 0.360134523476992
276000662406021 8346 1 52 10 158 38 23.5 4.96 3.62 2.05658352836637 -0.816666666666667 0.707106781186547 -1.00020831163646 0.791228222887963 -0.25570157453943
276000662406021 8346 1 50 9 147 122 23 4.81 3.4 2.02856915219677 -0.35 0.707106781186547 -0.428660704987056 -0.500035155014125 0.781655613455744
276000662406021 8346 1 50 9 147 269 17.9 4.52 3.58 2.52606881166759 0.466666666666667 0.707106781186547 0.571547606649408 -0.27406406388126 -0.834251017347375
276000662604105 8366 1 46 8 119 247 15.3 5.85 3.9 2.78240856492737 0.344444444444445 0.707106781186547 0.421856566812659 -0.509185263984519 -0.775463625997907
276000662604105 8366 1 46 8 119 170 19.6 4.27 3.28 2.42223300068305 -0.0833333333333334 0.707106781186547 -0.102062072615966 -0.774099218895384 0.231146947938726
276000662604105 8366 1 46 8 119 269 19.3 4.32 3.86 2.35614381022528 0.466666666666667 0.707106781186547 0.571547606649408 -0.27406406388126 -0.834251017347375
276000662604105 8366 1 46 8 119 91 23.4 4.55 2.92 4.6507645591169 -0.522222222222222 0.707106781186547 -0.639588988393385 -0.14376651214284 0.799381490774816
276000662604105 8366 1 46 8 119 363 19.4 4.64 4 2.89530262133331 0.988888888888889 0.707106781186547 1.21113659504279 1.52872700590177 1.74783261354842
276000662604105 8366 1 46 8 119 212 17.5 5.38 3.67 2.18903382439002 0.15 0.707106781186547 0.183711730708738 -0.737205979526753 -0.405151338911616
276000662604105 8366 1 46 8 119 300 18.3 4.47 3.86 2.44360665147561 0.638888888888889 0.707106781186547 0.782475890055737 0.177512114025655 -0.573185887294669
276000662604105 8366 1 46 8 119 119 25.1 3.77 3.05 2.44360665147561 -0.366666666666667 0.707106781186547 -0.449073119510249 -0.471706417641783 0.798393467390792
276000662604105 8366 1 46 8 119 329 16.4 4.6 3.88 3.26303440583379 0.8 0.707106781186547 0.979795897113271 0.727323861838727 0.149666295470958
276000662604108 8385 1 44 9 126 71 17.1 4.37 3.53 4.98550043030489 -0.633333333333333 0.707106781186547 -0.77567175188134 0.160749114391893 0.589137813537879
276000662604108 8385 1 42 8 116 215 17.4 5.07 2.96 5.15704371014558 0.166666666666667 0.707106781186547 0.204124145231932 -0.724688630455253 -0.446054063469579
276000662604108 8385 1 44 9 126 40 19 4.39 3.18 4.74416109557041 -0.805555555555556 0.707106781186547 -0.986600035287669 0.74847891377828 -0.184312073241453
276000662604108 8385 1 42 8 116 187 15.4 5.03 2.72 1.84799690655495 0.0111111111111111 0.707106781186547 0.0136082763487954 -0.790276611555042 -0.0311740624868562
276000662604108 8385 1 44 9 126 18 17.1 4.14 3.02 4.63226821549951 -0.927777777777778 0.707106781186547 -1.13629107512442 1.25092969756059 -1.13156184940039
276000662604109 8404 1 46 9 119 228 12.1 7.46 4.33 3.97819562968165 0.238888888888889 0.707106781186547 0.292577941499102 -0.655221003152018 -0.60661828894501
276000662604109 8404 1 46 9 119 100 28 3.42 3.4 3.38956681176273 -0.472222222222222 0.707106781186547 -0.578351744823806 -0.261693116553286 0.832662320656017
276000662604109 8404 1 46 9 119 151 18.9 4.37 3.34 4.04264433740849 -0.188888888888889 0.707106781186547 -0.231340697929522 -0.705949207283885 0.498547617548084
276000662604109 8404 1 46 9 119 193 22.1 5.64 3.94 3.41142624572647 0.0444444444444445 0.707106781186547 0.0544331053951818 -0.785884559249253 -0.124311305771831
276000662604109 8404 1 46 9 119 72 29.5 3.88 3.05 3.60407132366886 -0.627777777777778 0.707106781186547 -0.768867613706942 0.144132516501656 0.604541194330867
276000662604109 8404 1 46 9 119 250 7.6 4.9 4.51 4.53106949272595 0.361111111111111 0.707106781186547 0.442268981335852 -0.481295731842757 -0.793125345954381
276000662604112 8409 1 38 7 113 259 13.4 3.86 3.31 3.91838623444635 0.411111111111111 0.707106781186547 0.503506224905431 -0.389721441267047 -0.828701405482561
276000662604112 8409 1 38 7 113 287 16.1 3.62 3.45 4.38404980679516 0.566666666666667 0.707106781186547 0.694022093788567 -0.0289875452182101 -0.739150558766871
276000662604124 8420 1 50 7 113 162 36.3 3.66 3.51 5.48026512205446 -0.127777777777778 0.707106781186547 -0.156495178011147 -0.751846153879385 0.34881796668156
276000662604124 8420 1 55 8 132 86 28.3 4.74 3.37 5.33342373372519 -0.55 0.707106781186547 -0.673609679265374 -0.0731276708913936 0.765285862388608
276000662604124 8420 1 50 7 113 343 17.9 4.01 4.12 6.73660487531425 0.877777777777778 0.707106781186547 1.07505383155484 1.03681714765335 0.699950410218879
276000662604124 8420 1 50 7 113 134 28.6 4.34 3.25 9.20339694854611 -0.283333333333333 0.707106781186547 -0.347011046894284 -0.600173947586124 0.688720465862956
276000662604124 8420 1 50 7 113 213 24.7 4.3 3.16 7.80838505065609 0.155555555555555 0.707106781186547 0.190515868883136 -0.73317993157978 -0.418921914826459
276000662604124 8420 1 55 8 132 29 33.7 3.3 3.27 6.80426011563474 -0.866666666666667 0.707106781186547 -1.06144555520604 0.990847000186092 -0.612523172205216
276000662604124 8420 1 50 7 113 255 21.6 5.5 3.68 6.93734439215023 0.388888888888889 0.707106781186547 0.47628967220784 -0.431885143402626 -0.816242045665835
276000662604124 8420 1 50 7 113 312 21 4.31 3.87 7.20554891117303 0.705555555555555 0.707106781186547 0.86412554814851 0.390087445625863 -0.33722473125992
276000662604124 8420 1 50 7 113 290 21 4.64 3.92 6.49825086752783 0.583333333333333 0.707106781186547 0.71443450831176 0.0164701961467102 -0.708598020730192
276000662604124 8420 1 55 8 132 58 28 3.26 3.4 4.96716860753263 -0.705555555555555 0.707106781186547 -0.86412554814851 0.390087445625863 0.33722473125992
276000662604124 8420 1 55 8 132 143 22.7 4.24 3.44 7.16349873228288 -0.233333333333333 0.707106781186547 -0.285773803324704 -0.661443077251886 0.595373909182502
276000662604124 8420 1 55 8 132 109 26.4 4.01 3.45 5.97452931248388 -0.422222222222222 0.707106781186547 -0.517114501254227 -0.3677611797381 0.832813892425157
276000662604132 8427 1 57 8 124 135 25.4 3.19 2.97 0.263034405833794 -0.277777777777778 0.707106781186547 -0.340206908719886 -0.607567235634202 0.67926607651696
276000662604132 8427 1 57 8 124 162 26.9 3.44 3.35 1.52606881166759 -0.127777777777778 0.707106781186547 -0.156495178011147 -0.751846153879385 0.34881796668156
276000662604132 8427 1 57 8 124 15 23.8 3.38 3.4 2.23878685958712 -0.944444444444444 0.707106781186547 -1.15670348964761 1.32493577891314 -1.28972338164649
276000662604132 8427 1 57 8 124 74 23.9 3.8 3.03 1.31034012061215 -0.616666666666667 0.707106781186547 -0.755259337358147 0.111338525951762 0.633721566774959
276000662604132 8427 1 38 7 107 266 19.1 3.3 3.36 1.31034012061215 0.45 0.707106781186547 0.551135192126215 -0.310298495404022 -0.836611206323986
276000662604132 8427 1 57 8 124 47 28 4.35 2.97 1.21412480535285 -0.766666666666667 0.707106781186547 -0.938971068066885 0.603467986815466 0.0438258943913803
276000662604132 8427 1 38 7 107 345 17.1 3.7 3.38 1.31034012061215 0.888888888888889 0.707106781186547 1.08866210790363 1.08337290209472 0.790418707219735
276000662604132 8427 1 57 8 124 284 15 4.51 4.12 2.6959938131099 0.55 0.707106781186547 0.673609679265374 -0.0731276708913936 -0.765285862388608
276000662604132 8427 1 57 8 124 204 24.8 4.07 3.53 1.35614381022528 0.105555555555556 0.707106781186547 0.129278625313557 -0.764143900335595 -0.290713851243772
276000662604132 8427 1 57 8 124 318 10.3 4.32 4.05 3.74846123300404 0.738888888888889 0.707106781186547 0.904950377194896 0.504280805576388 -0.186764488426799
276000662604132 8427 1 57 8 124 261 17.8 4.63 3.83 1.21412480535285 0.422222222222222 0.707106781186547 0.517114501254227 -0.3677611797381 -0.832813892425157
276000662604132 8427 1 57 8 124 233 20.8 4.46 3.67 2.23878685958712 0.266666666666667 0.707106781186547 0.32659863237109 -0.621914606499781 -0.659640339297924
276000662604132 8427 1 38 7 107 294 23 3.39 3.59 1.87970576628229 0.605555555555556 0.707106781186547 0.741651061009351 0.0791301423759728 -0.660765499044504
276000662604140 8438 1 50 9 119 84 11.8 3.56 3.54 3.62293035092018 -0.561111111111111 0.707106781186547 -0.687217955614169 -0.043847322186131 0.748346714728405
276000662604140 8438 1 50 8 109 191 20.5 4.89 3.63 2.08406426478847 0.0333333333333334 0.707106781186547 0.0408248290463864 -0.787934183658621 -0.0933682097903315
276000662604140 8438 1 50 9 119 204 15.7 4.48 3.47 6.21256933885081 0.105555555555556 0.707106781186547 0.129278625313557 -0.764143900335595 -0.290713851243772
276000662604140 8438 1 50 9 119 143 20.5 4.8 3.57 5.1407786557828 -0.233333333333333 0.707106781186547 -0.285773803324704 -0.661443077251886 0.595373909182502
276000662604140 8438 1 50 9 119 21 24.8 4.89 3.38 2.11103131238874 -0.911111111111111 0.707106781186547 -1.11587866060123 1.17824123189977 -0.980632455853263
276000662604140 8438 1 50 8 109 140 25.9 3.9 3.49 2.08406426478847 -0.25 0.707106781186547 -0.306186217847897 -0.642337649721702 0.628481514184685
276000662604140 8438 1 50 8 109 112 24.5 3.88 3.17 2.37851162325373 -0.405555555555556 0.707106781186547 -0.496702086731033 -0.400481969416231 0.826108646066529
276000662604140 8438 1 50 9 119 302 11.5 5.63 4.35 4.63226821549951 0.65 0.707106781186547 0.796084166404533 0.21147731852376 -0.539617151248805
276000662604140 8438 1 50 9 119 273 13.2 4.74 4.15 3.799087306074 0.488888888888889 0.707106781186547 0.598764159346999 -0.223701864108207 -0.825422964253752
276000662604140 8438 1 50 9 119 330 9.5 5.84 4.8 4.67355642399014 0.805555555555556 0.707106781186547 0.986600035287669 0.74847891377828 0.184312073241453
276000662604140 8438 1 50 9 119 231 15.7 4.12 3.75 5.45154083301783 0.255555555555556 0.707106781186547 0.312990356022295 -0.635676370391255 -0.639090736057463
276000662604140 8438 1 50 8 109 233 19.3 6.87 4.31 2.42223300068305 0.266666666666667 0.707106781186547 0.32659863237109 -0.621914606499781 -0.659640339297924
276000662604140 8438 1 50 9 119 116 23.3 4.16 3.48 4.67355642399014 -0.383333333333333 0.707106781186547 -0.469485534033442 -0.442060064577705 0.812273110822054
276000662604140 8438 1 50 9 119 50 6.3 4.09 3.71 5.10768786931437 -0.75 0.707106781186547 -0.918558653543692 0.54351647284144 0.131542642503771
276000662980145 8444 1 41 7 100 330 18 4.19 3.59 7.18665901720211 0.805555555555556 0.707106781186547 0.986600035287669 0.74847891377828 0.184312073241453
276000662980145 8444 1 57 8 119 140 25.5 3.96 2.83 1.52606881166759 -0.25 0.707106781186547 -0.306186217847897 -0.642337649721702 0.628481514184685
276000662980145 8444 1 41 7 100 358 19.4 4.02 3.64 5.77399632511117 0.961111111111111 0.707106781186547 1.1771159041708 1.40025947595743 1.45524697125082
276000662980145 8444 1 57 8 119 79 28.7 3.93 3.05 8.54966917072649 -0.588888888888889 0.707106781186547 -0.721238646486158 0.0319155800887365 0.697409778659958
276000662980145 8444 1 57 8 119 20 27 4.45 3.37 4.43829285157915 -0.916666666666667 0.707106781186547 -1.12268279877562 1.20232431870985 -1.03014670240608
276000662980145 8444 1 57 8 119 167 23.8 3.73 3.04 2.60407132366886 -0.1 0.707106781186547 -0.122474487139159 -0.766852332590832 0.275947232274578
276000662980145 8444 1 57 8 119 52 28.3 4.28 2.96 5.20789285164133 -0.738888888888889 0.707106781186547 -0.904950377194896 0.504280805576388 0.186764488426799
276000662980145 8444 1 57 8 119 289 12.3 5.93 4.31 4.36737106564853 0.577777777777778 0.707106781186547 0.707630370137362 0.0011712139482104 -0.719281023569959
276000662980145 8444 1 57 8 119 238 18.2 5.17 3.55 2.83187724119167 0.294444444444445 0.707106781186547 0.360619323243079 -0.584948166259387 -0.706888227016929
276000662980145 8444 1 57 8 119 209 24.4 4.67 3.42 2.05658352836637 0.133333333333333 0.707106781186547 0.163299316185545 -0.748405712906516 -0.363079346420286
276000662980145 8444 1 57 8 119 266 16.8 5.79 4.08 5.79701297783614 0.45 0.707106781186547 0.551135192126215 -0.310298495404022 -0.836611206323986
276000662980148 8460 1 48 8 113 168 21.1 4.21 3.85 2.18903382439002 -0.0944444444444444 0.707106781186547 -0.115670348964761 -0.769414363102542 0.261094000865876
276000662980148 8460 1 48 8 113 51 26.5 4.16 3.27 3.11103131238874 -0.744444444444444 0.707106781186547 -0.911754515369294 0.523825438337151 0.159475956212345
276000662980148 8460 1 48 8 113 108 26.8 4.12 3.54 2.08406426478847 -0.427777777777778 0.707106781186547 -0.523918639428624 -0.356561446358337 0.834323996347331
276000662980148 8460 1 48 8 113 86 21.4 4.25 3.6 1.74846123300404 -0.55 0.707106781186547 -0.673609679265374 -0.0731276708913936 0.765285862388608
276000662980148 8460 1 48 8 113 234 16.7 4.46 3.45 5.22650852980868 0.272222222222222 0.707106781186547 0.333402770545488 -0.614814121938755 -0.669571097061218
276000662980148 8460 1 48 8 113 261 16.5 4.01 3.69 3.77399632511117 0.422222222222222 0.707106781186547 0.517114501254227 -0.3677611797381 -0.832813892425157
276000662980148 8460 1 48 8 113 202 18.6 5.25 3.55 3.22650852980868 0.0944444444444446 0.707106781186547 0.115670348964761 -0.769414363102542 -0.261094000865876
276000662980148 8460 1 48 8 113 322 11.7 3.94 3.73 5.70708299177171 0.761111111111111 0.707106781186547 0.932166929892487 0.583337747080597 -0.073722423395484
276000662980148 8460 1 48 8 113 349 11.9 3.59 3.71 5.01077983875324 0.911111111111111 0.707106781186547 1.11587866060123 1.17824123189977 0.980632455853265
276000662980148 8460 1 48 8 113 139 24.9 4.53 3.5 1.84799690655495 -0.255555555555556 0.707106781186547 -0.312990356022295 -0.635676370391255 0.639090736057463
276000662980148 8460 1 48 8 113 9 12.2 2.63 4.24 8.56985560833095 -0.977777777777778 0.707106781186547 -1.197528318694 1.47690078869345 -1.62826253687265
276000662980166 8465 1 59 8 124 30 25.4 3.87 3.3 6.80632405739003 -0.861111111111111 0.707106781186547 -1.05464141703165 0.968081529067751 -0.569937920813094
276000662980166 8465 1 50 7 109 300 23.6 4.72 3.94 2.7311832415722 0.638888888888889 0.707106781186547 0.782475890055737 0.177512114025655 -0.573185887294669
276000662980166 8465 1 50 7 109 170 27.8 4.64 3.2 3.21412480535285 -0.0833333333333334 0.707106781186547 -0.102062072615966 -0.774099218895384 0.231146947938726
276000662980166 8465 1 50 7 109 111 25.9 4.18 3.12 3.21412480535285 -0.411111111111111 0.707106781186547 -0.503506224905431 -0.389721441267047 0.828701405482561
276000662980166 8465 1 50 7 109 77 31 3.47 3.33 2.71369581484336 -0.6 0.707106781186547 -0.734846922834953 0.0632455532033677 0.673498329619309
276000662980166 8465 1 50 7 109 48 32.2 3.72 2.91 2.56559717585422 -0.761111111111111 0.707106781186547 -0.932166929892487 0.583337747080597 0.073722423395484
276000662980166 8465 1 41 6 94 336 15.4 3.73 3.76 4.05658352836637 0.838888888888889 0.707106781186547 1.02742486433406 0.878483662029646 0.407007090624791
276000662980166 8465 1 50 7 109 143 26.5 5.09 3.21 2.98550043030489 -0.233333333333333 0.707106781186547 -0.285773803324704 -0.661443077251886 0.595373909182502
276000662980166 8465 1 50 7 109 258 25.1 3.36 3.24 2.52606881166759 0.405555555555555 0.707106781186547 0.496702086731033 -0.400481969416232 -0.826108646066529
276000662980166 8465 1 50 7 109 17 30.5 4.18 3.48 3.94110631094643 -0.933333333333333 0.707106781186547 -1.14309521329882 1.27545198960125 -1.18347237344628
276000662980166 8465 1 50 7 109 357 17.3 5.51 4.1 2.94110631094643 0.955555555555555 0.707106781186547 1.17031176599641 1.37500517519914 1.39924641533925
276000662980166 8465 1 59 8 124 7 19 6.05 4.4 4.24488705912353 -0.988888888888889 0.707106781186547 -1.21113659504279 1.52872700590177 -1.74783261354842
276000662980166 8465 1 41 6 94 308 18.5 5.04 3.66 3.88752527074159 0.683333333333333 0.707106781186547 0.836908995450919 0.316886573862706 -0.425245424877624
276000662980166 8465 1 50 7 109 329 22.9 5.18 3.74 2.46466826700344 0.8 0.707106781186547 0.979795897113271 0.727323861838727 0.149666295470958
276000662980166 8465 1 50 7 109 231 26.7 4.23 3.19 3.43295940727611 0.255555555555556 0.707106781186547 0.312990356022295 -0.635676370391255 -0.639090736057463
276000662980168 8466 1 46 7 101 76 34.4 4.23 2.91 2.16349873228288 -0.605555555555556 0.707106781186547 -0.741651061009351 0.0791301423759728 0.660765499044504
276000662980168 8466 1 46 7 101 257 18.5 4.81 3.77 3.91073266190291 0.4 0.707106781186547 0.489897948556635 -0.411096095821889 -0.823164625090267
276000662980168 8466 1 46 7 101 169 27.7 5.16 3.35 3.37851162325373 -0.0888888888888889 0.707106781186547 -0.108866210790363 -0.771829991870727 0.24615896881986
276000662980168 8466 1 46 7 101 48 34 3.67 2.81 1.91073266190291 -0.761111111111111 0.707106781186547 -0.932166929892487 0.583337747080597 0.073722423395484
276000662980168 8466 1 46 7 101 204 18.3 5.35 3.78 1.81557542886257 0.105555555555556 0.707106781186547 0.129278625313557 -0.764143900335595 -0.290713851243772
276000662980168 8466 1 46 7 101 127 27.7 3.27 2.97 1.97085365434048 -0.322222222222222 0.707106781186547 -0.394640014115067 -0.544321682430835 0.747760476827657
276000662980168 8466 1 46 7 101 286 18.9 5.28 3.91 3.72246602447109 0.561111111111111 0.707106781186547 0.687217955614169 -0.043847322186131 -0.748346714728405
276000662980168 8466 1 46 7 101 226 18.7 5.19 3.92 2.46466826700344 0.227777777777778 0.707106781186547 0.278969665150306 -0.667518749608228 -0.583927433727807
276000662980175 8482 1 44 6 105 98 26 4.27 3.6 2.21412480535285 -0.483333333333333 0.707106781186547 -0.591960021172601 -0.23651201666676 0.828253105911401
276000662980175 8482 1 44 6 105 279 24 4.18 3.2 2.62293035092018 0.522222222222222 0.707106781186547 0.639588988393385 -0.14376651214284 -0.799381490774816
276000662980175 8482 1 44 6 105 132 23.3 4.54 3.33 1.78240856492737 -0.294444444444444 0.707106781186547 -0.360619323243079 -0.584948166259387 0.706888227016929
276000662980175 8482 1 44 6 105 191 24.2 4.38 3.08 3.72246602447109 0.0333333333333334 0.707106781186547 0.0408248290463864 -0.787934183658621 -0.0933682097903315
276000662980175 8482 1 44 6 105 252 27.6 4.44 2.92 2.23878685958712 0.372222222222222 0.707106781186547 0.455877257684647 -0.461970701697283 -0.803344009882337
276000662980175 8482 1 44 6 105 69 26.6 4.27 3.08 1.52606881166759 -0.644444444444444 0.707106781186547 -0.789280028230135 0.194421515402945 0.556680603799042
276000662980175 8482 1 44 6 105 350 20.3 4.81 3.42 2.48542682717024 0.916666666666667 0.707106781186547 1.12268279877562 1.20232431870985 1.03014670240608
276000662980175 8482 1 44 6 105 16 22.8 3.53 3.17 2.94110631094643 -0.938888888888889 0.707106781186547 -1.14989935147321 1.30012068338543 -1.23619128026091
276000662980175 8482 1 44 6 105 38 24.8 4.32 3.08 2.54596836910529 -0.816666666666667 0.707106781186547 -1.00020831163646 0.791228222887963 -0.25570157453943
276000662980175 8482 1 44 6 105 321 21.9 4.48 3.43 2.60407132366886 0.755555555555556 0.707106781186547 0.925362791718089 0.563353909089256 -0.102959735498882
276000662980175 8482 1 44 6 105 164 26.9 4.4 3.2 3.36737106564853 -0.116666666666667 0.707106781186547 -0.142886901662352 -0.758287830594543 0.319968004654853
276000662980210 8496 1 53 6 101 91 28.5 3.52 2.9 -0.473931188332412 -0.522222222222222 0.707106781186547 -0.639588988393385 -0.14376651214284 0.799381490774816
276000662980210 8496 1 53 6 101 309 7.8 6.41 4.62 2.28688114778816 0.688888888888889 0.707106781186547 0.843713133625317 0.334967189188206 -0.404140058483649
276000662980210 8496 1 53 6 101 189 21.6 4.63 3.46 1.87970576628229 0.0222222222222221 0.707106781186547 0.0272165526975908 -0.789398201093884 -0.0623096305561529
276000662980210 8496 1 53 6 101 217 18.9 5.3 3.86 1.52606881166759 0.177777777777778 0.707106781186547 0.217732421580727 -0.715611722356622 -0.472608795849307
276000662980210 8496 1 53 6 101 274 14.7 5.51 4.01 1.74846123300404 0.494444444444444 0.707106781186547 0.605568297521397 -0.210745309806129 -0.82216938400295
276000662980210 8496 1 38 5 83 246 21.4 4.31 3 3.63226821549951 0.338888888888889 0.707106781186547 0.415052428638261 -0.518188971211388 -0.768973306803985
276000662980210 8496 1 38 5 83 274 21.4 3.4 3.41 3.53605290024021 0.494444444444444 0.707106781186547 0.605568297521397 -0.210745309806129 -0.82216938400295
276000662980210 8496 1 53 6 101 30 31.1 3.68 2.68 0.163498732282879 -0.861111111111111 0.707106781186547 -1.05464141703165 0.968081529067751 -0.569937920813094
276000662980210 8496 1 53 6 101 118 29.5 3.17 2.96 1.05658352836637 -0.372222222222222 0.707106781186547 -0.455877257684647 -0.461970701697283 0.803344009882337
276000662980210 8496 1 53 6 101 160 27.2 4.53 3.33 1.11103131238874 -0.138888888888889 0.707106781186547 -0.170103454359943 -0.744818870190122 0.377225242906334
276000662980210 8496 1 38 5 83 325 16.5 4.36 3.49 3.87184364850932 0.777777777777778 0.707106781186547 0.95257934441568 0.644167671515781 0.0179640615277209
276000662980210 8496 1 53 6 101 240 14.8 4.72 4.07 1.56559717585423 0.305555555555556 0.707106781186547 0.374227599591874 -0.569136777958545 -0.724035886105578
276000662980214 8499 1 48 6 92 337 22.4 4.2 3.2 9.12577506760952 0.844444444444445 0.707106781186547 1.03422900250845 0.900663526173883 0.44663789546923
276000662980214 8499 1 48 6 92 96 26.9 4.6 3.17 3.21412480535285 -0.494444444444444 0.707106781186547 -0.605568297521397 -0.210745309806129 0.82216938400295
276000662980214 8499 1 48 6 92 127 23.1 3.87 3.22 2.60407132366886 -0.322222222222222 0.707106781186547 -0.394640014115067 -0.544321682430835 0.747760476827657
276000662980214 8499 1 48 6 92 39 40.5 4.6 2.74 3.54596836910529 -0.811111111111111 0.707106781186547 -0.993404173462067 0.769780367461358 -0.219655562330212
276000662980214 8499 1 48 6 92 156 18.4 4.15 3.48 2.78240856492737 -0.161111111111111 0.707106781186547 -0.197320007057534 -0.72900748188928 0.432557760279846
276000662980214 8499 1 48 6 92 222 14.3 4.66 3.71 4.41683974191283 0.205555555555555 0.707106781186547 0.251753112452715 -0.690357421598333 -0.536216811031057
276000662980214 8499 1 48 6 92 190 18 4.88 3.55 3.43295940727611 0.0277777777777777 0.707106781186547 0.0340206908719885 -0.788739393248016 -0.0778509496787292
276000662980214 8499 1 48 6 92 74 24.5 4.75 2.99 2.44360665147561 -0.616666666666667 0.707106781186547 -0.755259337358147 0.111338525951762 0.633721566774959
276000662980214 8499 1 48 6 92 249 10.6 4.41 3.89 4.41683974191283 0.355555555555556 0.707106781186547 0.435464843161454 -0.490738644300204 -0.7875444573753
276000662980216 8504 1 48 6 91 255 19.3 4.74 3.4 5.98732086592925 0.388888888888889 0.707106781186547 0.47628967220784 -0.431885143402626 -0.816242045665835
276000662980216 8504 1 55 7 104 48 12.1 4.45 3.46 8.00898878322726 -0.761111111111111 0.707106781186547 -0.932166929892487 0.583337747080597 0.073722423395484
276000662980216 8504 1 48 6 91 45 25.9 5.02 3.07 7.30815697511476 -0.777777777777778 0.707106781186547 -0.95257934441568 0.644167671515781 -0.0179640615277216
276000662980216 8504 1 48 6 91 196 22.2 5.03 3.58 5.85996954822103 0.0611111111111111 0.707106781186547 0.0748455199183749 -0.781712109558753 -0.170425212106898
276000662980216 8504 1 48 6 91 316 15.6 4.64 3.33 4.53605290024021 0.727777777777778 0.707106781186547 0.891342100846101 0.465630745285442 -0.239426455582127
276000662980216 8504 1 48 6 91 162 20.7 4.86 3.58 6.799087306074 -0.127777777777778 0.707106781186547 -0.156495178011147 -0.751846153879385 0.34881796668156
276000662980216 8504 1 48 6 91 80 24.6 4.45 3.36 6.23572705983806 -0.583333333333333 0.707106781186547 -0.71443450831176 0.0164701961467102 0.708598020730192
276000662980216 8504 1 48 6 91 228 20.1 4.75 3.32 6.18428029441938 0.238888888888889 0.707106781186547 0.292577941499102 -0.655221003152018 -0.60661828894501
276000662980216 8504 1 48 6 91 133 24.3 4.61 3.39 5.80322703643493 -0.288888888888889 0.707106781186547 -0.353815185068681 -0.592634257794519 0.69792945329701
276000662980216 8504 1 48 6 91 102 22.4 4.49 3.35 6.20006486151431 -0.461111111111111 0.707106781186547 -0.56474346847501 -0.286288609465707 0.835435522654359
276000662980216 8504 1 55 7 104 19 14.5 3.95 3.79 8.29130885982897 -0.922222222222222 0.707106781186547 -1.12948693695002 1.22655380726346 -1.08045489632106
276000662980222 8506 1 55 7 101 211 19.2 4.73 4 3.28688114778816 0.144444444444444 0.707106781186547 0.176907592534341 -0.741085625730201 -0.391250844337509
276000662980222 8506 1 55 7 101 96 26.8 4.23 3.32 4.0496307677246 -0.494444444444444 0.707106781186547 -0.605568297521397 -0.210745309806129 0.82216938400295
276000662980222 8506 1 55 7 101 153 21.5 3.64 3.52 2.6959938131099 -0.177777777777778 0.707106781186547 -0.217732421580727 -0.715611722356622 0.472608795849307
276000662980222 8506 1 55 7 101 188 22.3 4.83 3.88 3.47508488294878 0.0166666666666666 0.707106781186547 0.0204124145231931 -0.789910607196226 -0.0467490642247969
276000662980222 8506 1 48 6 89 165 21.2 4.03 3.39 1.81557542886257 -0.111111111111111 0.707106781186547 -0.136082763487954 -0.761289066336832 0.305389045971261
276000662980222 8506 1 48 6 89 287 17.5 4.28 3.6 1.81557542886257 0.566666666666667 0.707106781186547 0.694022093788567 -0.0289875452182101 -0.739150558766871
276000662980222 8506 1 48 6 89 77 27.3 3.73 3.1 3.23878685958712 -0.6 0.707106781186547 -0.734846922834953 0.0632455532033677 0.673498329619309
276000662980222 8506 1 55 7 101 68 22.4 2.78 3.07 3.60407132366886 -0.65 0.707106781186547 -0.796084166404533 0.21147731852376 0.539617151248804
276000662980222 8506 1 48 6 89 134 23.3 4.55 3.03 2.13750352374994 -0.283333333333333 0.707106781186547 -0.347011046894284 -0.600173947586124 0.688720465862956
276000662980222 8506 1 55 7 101 39 32.1 3.54 2.93 2.26303440583379 -0.811111111111111 0.707106781186547 -0.993404173462067 0.769780367461358 -0.219655562330212
276000662980222 8506 1 48 6 89 260 20.2 4.31 3.52 1.56559717585423 0.416666666666667 0.707106781186547 0.510310363079829 -0.378814511374337 -0.830938091536169
276000662980222 8506 1 55 7 101 119 21.9 4.37 3.57 3.49569516262407 -0.366666666666667 0.707106781186547 -0.449073119510249 -0.471706417641783 0.798393467390792
276000662980222 8506 1 48 6 89 35 32.5 3.46 2.67 5.36176835941915 -0.833333333333333 0.707106781186547 -1.02062072615966 0.856450199628936 -0.368102867911789
276000662980222 8506 1 48 6 89 112 25.6 3.74 3.12 2.83187724119167 -0.405555555555556 0.707106781186547 -0.496702086731033 -0.400481969416231 0.826108646066529
276000662980222 8506 1 48 6 89 194 21.8 4.49 3.65 1.74846123300404 0.05 0.707106781186547 0.0612372435695795 -0.784640144429279 -0.13972751803734
276000662980222 8506 1 48 6 89 228 19.9 4.2 3.5 1.16349873228288 0.238888888888889 0.707106781186547 0.292577941499102 -0.655221003152018 -0.60661828894501
276000662980229 8513 1 57 7 104 66 27.3 4.09 3.18 3.31034012061215 -0.661111111111111 0.707106781186547 -0.809692442753328 0.246028129995971 0.503796491775715
276000662980229 8513 1 50 6 92 105 21.5 4.74 3.6 4.15055967657538 -0.444444444444444 0.707106781186547 -0.544331053951817 -0.32208383575789 0.836612008291018
276000662980229 8513 1 50 6 92 164 18.7 4.68 3.62 3.58496250072116 -0.116666666666667 0.707106781186547 -0.142886901662352 -0.758287830594543 0.319968004654853
276000662980229 8513 1 38 5 77 352 12.6 4.9 4.03 7.55765515472542 0.927777777777778 0.707106781186547 1.13629107512442 1.25092969756059 1.13156184940039
276000662980229 8513 1 57 7 104 89 23.2 4.25 3.5 3.11103131238874 -0.533333333333333 0.707106781186547 -0.653197264742181 -0.11595018087284 0.787133850254666
276000662980229 8513 1 50 6 92 42 24.6 3.67 3.31 2.28688114778816 -0.794444444444445 0.707106781186547 -0.972991758938873 0.706315211642701 -0.115713417216532
276000662980229 8513 1 50 6 92 137 19.4 4.86 3.6 3.92599941855622 -0.266666666666667 0.707106781186547 -0.32659863237109 -0.621914606499781 0.659640339297925
276000662980229 8513 1 50 6 92 225 16.9 4.79 3.56 4.20789285164133 0.222222222222222 0.707106781186547 0.272165526975909 -0.673448020221044 -0.57228367438312
276000662980229 8513 1 50 6 92 252 16.5 4.41 3.64 8.29975751183932 0.372222222222222 0.707106781186547 0.455877257684647 -0.461970701697283 -0.803344009882337
276000662980229 8513 1 50 6 92 11 22.9 4.75 3.83 2.97085365434048 -0.966666666666667 0.707106781186547 -1.1839200423452 1.42566017845924 -1.51207996894212
276000662980229 8513 1 50 6 92 71 22.7 3.87 3.66 5.29865831556451 -0.633333333333333 0.707106781186547 -0.77567175188134 0.160749114391893 0.589137813537879
276000662980229 8513 1 50 6 92 294 13.4 5.41 4.21 7.74092756031863 0.605555555555556 0.707106781186547 0.741651061009351 0.0791301423759728 -0.660765499044504
276000662980229 8513 1 38 5 77 273 19.2 3.87 3.77 8.13914201914569 0.488888888888889 0.707106781186547 0.598764159346999 -0.223701864108207 -0.825422964253752
276000662980229 8513 1 57 7 104 31 27.3 3.98 2.95 4.41142624572647 -0.855555555555556 0.707106781186547 -1.04783727885725 0.945462459692935 -0.528098498761186
276000662980229 8513 1 38 5 77 301 14.3 4.81 3.77 8.37190729759515 0.644444444444444 0.707106781186547 0.789280028230135 0.194421515402945 -0.556680603799042
276000662980235 8518 1 48 6 88 72 20.6 3.91 3.05 3.44360665147561 -0.627777777777778 0.707106781186547 -0.768867613706942 0.144132516501656 0.604541194330867
276000662980235 8518 1 48 6 88 154 19.6 4.78 3.5 3.6507645591169 -0.172222222222222 0.707106781186547 -0.210928283406329 -0.720223377277701 0.459406012593464
276000662980235 8518 1 55 7 100 82 31.9 3.62 3.11 5.94673086014031 -0.572222222222222 0.707106781186547 -0.700826231962965 -0.0139813665067631 0.729463598981454
276000662980235 8518 1 55 7 100 174 24.2 4.44 3.59 6.28392177230762 -0.0611111111111111 0.707106781186547 -0.0748455199183749 -0.781712109558753 0.170425212106898
276000662980235 8518 1 48 6 88 94 25.7 4.26 3.12 3.82374936030827 -0.505555555555556 0.707106781186547 -0.619176573870192 -0.184392995971392 0.814372660513106
276000662980235 8518 1 48 6 88 125 22.2 4.21 3.2 3.48542682717024 -0.333333333333333 0.707106781186547 -0.408248290463863 -0.52704627669473 0.762189467676173
276000662980235 8518 1 48 6 88 188 18.5 4.21 3.4 3.70487196445635 0.0166666666666666 0.707106781186547 0.0204124145231931 -0.789910607196226 -0.0467490642247969
276000662980235 8518 1 55 7 100 105 29.4 3.66 3.22 6.62058641045188 -0.444444444444444 0.707106781186547 -0.544331053951817 -0.32208383575789 0.836612008291018
276000662980235 8518 1 48 6 88 247 15.4 4.42 3.55 3.18903382439002 0.344444444444445 0.707106781186547 0.421856566812659 -0.509185263984519 -0.775463625997907
276000662980235 8518 1 55 7 100 54 36.5 3.42 2.98 4.82781902461732 -0.727777777777778 0.707106781186547 -0.891342100846101 0.465630745285442 0.239426455582127
276000662980235 8518 1 48 6 88 37 32.7 3.75 2.81 6.92314918047231 -0.822222222222222 0.707106781186547 -1.00701244981086 0.812822480058094 -0.292454921671302
276000662980235 8518 1 55 7 100 25 40.1 3.81 2.97 3.97819562968165 -0.888888888888889 0.707106781186547 -1.08866210790363 1.08337290209472 -0.790418707219735
276000662980235 8518 1 55 7 100 139 26.1 3.52 3.27 4.87578006306849 -0.255555555555556 0.707106781186547 -0.312990356022295 -0.635676370391255 0.639090736057463
276000662980235 8518 1 48 6 88 220 15.2 4.4 3.52 2.7311832415722 0.194444444444444 0.707106781186547 0.23814483610392 -0.700898347132228 -0.511274032386629
276000662980236 8519 1 55 6 98 209 13.1 4.7 4.1 2.6959938131099 0.133333333333333 0.707106781186547 0.163299316185545 -0.748405712906516 -0.363079346420286
276000662980236 8519 1 48 5 87 249 11.1 4.61 3.78 4.22032995487956 0.355555555555556 0.707106781186547 0.435464843161454 -0.490738644300204 -0.7875444573753
276000662980236 8519 1 48 5 87 217 11.7 4.52 3.93 4 0.177777777777778 0.707106781186547 0.217732421580727 -0.715611722356622 -0.472608795849307
276000662980236 8519 1 41 4 75 350 14.5 4.39 3.84 3.56559717585422 0.916666666666667 0.707106781186547 1.12268279877562 1.20232431870985 1.03014670240608
276000662980236 8519 1 48 5 87 123 16 4.14 3.84 3.74846123300404 -0.344444444444444 0.707106781186547 -0.421856566812658 -0.50918526398452 0.775463625997907
276000662980236 8519 1 55 6 98 60 27.4 4.18 3.38 2.60407132366886 -0.694444444444444 0.707106781186547 -0.850517271799714 0.353194206257232 0.382438028617503
276000662980236 8519 1 48 5 87 154 14.5 4.58 3.67 4.51601514700366 -0.172222222222222 0.707106781186547 -0.210928283406329 -0.720223377277701 0.459406012593464
276000662980236 8519 1 55 6 98 140 17.9 4.28 3.83 1.74846123300404 -0.25 0.707106781186547 -0.306186217847897 -0.642337649721702 0.628481514184685
276000662980236 8519 1 55 6 98 232 7.9 4.07 4.17 3.58496250072116 0.261111111111111 0.707106781186547 0.319794494196693 -0.628868689317281 -0.649478615029275
276000662980236 8519 1 55 6 98 89 23.8 4 3.44 1.40053792958373 -0.533333333333333 0.707106781186547 -0.653197264742181 -0.11595018087284 0.787133850254666
276000662980236 8519 1 48 5 87 66 23.5 4.72 3.81 6.63691458035588 -0.661111111111111 0.707106781186547 -0.809692442753328 0.246028129995971 0.503796491775715
276000662980236 8519 1 48 5 87 183 12.9 4.38 3.9 4.4905701304462 -0.0111111111111111 0.707106781186547 -0.0136082763487954 -0.790276611555042 0.0311740624868562
276000662980236 8519 1 41 4 75 322 13.5 4.35 3.51 3.09761079662642 0.761111111111111 0.707106781186547 0.932166929892487 0.583337747080597 -0.073722423395484
276000662980236 8519 1 55 6 98 117 21.3 4.69 3.59 1.84799690655495 -0.377777777777778 0.707106781186547 -0.462681395859045 -0.452088584009257 0.807972161626823
276000662980236 8519 1 48 5 87 101 17.3 4.54 3.9 4.04264433740849 -0.466666666666667 0.707106781186547 -0.571547606649408 -0.274064063881259 0.834251017347375
276000662980236 8519 1 48 5 87 24 29.5 4.02 3.34 2.28688114778816 -0.894444444444444 0.707106781186547 -1.09546624607803 1.1068703819307 -0.836805282345848
276000662980236 8519 1 55 6 98 174 17.8 4.24 3.83 2.37851162325373 -0.0611111111111111 0.707106781186547 -0.0748455199183749 -0.781712109558753 0.170425212106898
276000662980236 8519 1 55 6 98 18 25 2.86 3.31 3.1243281350022 -0.927777777777778 0.707106781186547 -1.13629107512442 1.25092969756059 -1.13156184940039
276000663311293 8526 1 52 7 103 140 20.5 4.52 3.58 5.91647664443772 -0.25 0.707106781186547 -0.306186217847897 -0.642337649721702 0.628481514184685
276000663311293 8526 1 44 6 91 19 37.6 3.64 3.33 0.941106310946431 -0.922222222222222 0.707106781186547 -1.12948693695002 1.22655380726346 -1.08045489632106
276000663311293 8526 1 44 6 91 76 33.3 4.51 3.36 1.40053792958373 -0.605555555555556 0.707106781186547 -0.741651061009351 0.0791301423759728 0.660765499044504
276000663311293 8526 1 44 6 91 290 14 4.07 3.7 3.36737106564853 0.583333333333333 0.707106781186547 0.71443450831176 0.0164701961467102 -0.708598020730192
276000663311293 8526 1 38 5 79 237 24 4.22 3.47 2.50589092972996 0.288888888888889 0.707106781186547 0.353815185068681 -0.592634257794518 -0.697929453297011
276000663311293 8526 1 44 6 91 317 13.6 3.82 3.86 4.82781902461732 0.733333333333333 0.707106781186547 0.898146239020499 0.484882574559152 -0.213413050949328
276000663311293 8526 1 44 6 91 136 32.3 4.15 3.59 2.02856915219677 -0.272222222222222 0.707106781186547 -0.333402770545488 -0.614814121938755 0.669571097061218
276000663311293 8526 1 44 6 91 229 21.2 3.84 3.61 5.46205231879643 0.244444444444444 0.707106781186547 0.2993820796735 -0.648852527308623 -0.617655761213136
276000663311293 8526 1 44 6 91 107 31.2 4.2 3.31 2.05658352836637 -0.433333333333333 0.707106781186547 -0.530722777603022 -0.345215311235048 0.835463591500496
276000663311293 8526 1 52 7 103 82 28.4 3.76 3.32 8.7679195858018 -0.572222222222222 0.707106781186547 -0.700826231962965 -0.0139813665067631 0.729463598981454
276000663311293 8526 1 38 5 79 265 23.3 3.94 3.87 2.84799690655495 0.444444444444444 0.707106781186547 0.544331053951817 -0.32208383575789 -0.836612008291018
276000663311293 8526 1 44 6 91 202 24.4 4.12 3.3 6.57167680997093 0.0944444444444446 0.707106781186547 0.115670348964761 -0.769414363102542 -0.261094000865876
276000663311293 8526 1 44 6 91 54 34.9 3.63 3.18 0.443606651475615 -0.727777777777778 0.707106781186547 -0.891342100846101 0.465630745285442 0.239426455582127
276000663311293 8526 1 52 7 103 117 24.7 4.02 3.54 5.18269229751619 -0.377777777777778 0.707106781186547 -0.462681395859045 -0.452088584009257 0.807972161626823
276000663311293 8526 1 52 7 103 25 35 3.32 3.1 4.0496307677246 -0.888888888888889 0.707106781186547 -1.08866210790363 1.08337290209472 -0.790418707219735
276000663311293 8526 1 52 7 103 48 32.6 4.08 3.3 6.24640808724638 -0.761111111111111 0.707106781186547 -0.932166929892487 0.583337747080597 0.073722423395484
276000663311293 8526 1 44 6 91 170 29.3 4.03 3.55 2.05658352836637 -0.0833333333333334 0.707106781186547 -0.102062072615966 -0.774099218895384 0.231146947938726
276000663520245 8536 1 46 5 80 62 28.3 3.14 2.86 0.356143810225275 -0.683333333333333 0.707106781186547 -0.836908995450919 0.316886573862706 0.425245424877624
276000663520245 8536 1 46 5 80 218 17.4 4.53 3.69 0.604071323668861 0.183333333333333 0.707106781186547 0.224536559755125 -0.710853665692017 -0.485657601434912
276000663520245 8536 1 46 5 80 183 24.6 5.21 3.75 0.526068811667588 -0.0111111111111111 0.707106781186547 -0.0136082763487954 -0.790276611555042 0.0311740624868562
276000663520245 8536 1 46 5 80 141 20.7 4.68 3.27 0.356143810225275 -0.244444444444444 0.707106781186547 -0.2993820796735 -0.648852527308623 0.617655761213136
276000663520245 8536 1 46 5 80 271 12.3 4.92 4.02 1.48542682717024 0.477777777777778 0.707106781186547 0.585155882998204 -0.249175767481786 -0.830664620778091
276000663520245 8536 1 46 5 80 240 15.3 5.49 4.04 1.78240856492737 0.305555555555556 0.707106781186547 0.374227599591874 -0.569136777958545 -0.724035886105578
276000663520245 8536 1 46 5 80 90 30 3.57 3.14 0.0565835283663674 -0.527777777777778 0.707106781186547 -0.646393126567783 -0.129931547379603 0.793486231119
276000663520257 8537 1 46 5 77 191 22.8 6.08 3.72 2.52606881166759 0.0333333333333334 0.707106781186547 0.0408248290463864 -0.787934183658621 -0.0933682097903315
276000663520257 8537 1 46 5 77 279 16 5.9 4.22 2.02856915219677 0.522222222222222 0.707106781186547 0.639588988393385 -0.14376651214284 -0.799381490774816
276000663520257 8537 1 53 6 89 60 25.4 4.69 3.31 4.54101915313356 -0.694444444444444 0.707106781186547 -0.850517271799714 0.353194206257232 0.382438028617503
276000663520257 8537 1 53 6 89 304 15.6 6.5 4.81 4.11103131238874 0.661111111111111 0.707106781186547 0.809692442753328 0.246028129995971 -0.503796491775715
276000663520257 8537 1 46 5 77 226 18.1 6.55 4.05 2.18903382439002 0.227777777777778 0.707106781186547 0.278969665150306 -0.667518749608228 -0.583927433727807
276000663520257 8537 1 53 6 89 219 17.4 5.53 4.19 3.84799690655495 0.188888888888889 0.707106781186547 0.231340697929522 -0.705949207283885 -0.498547617548084
276000663520257 8537 1 46 5 77 149 21 5.9 3.36 3.09761079662642 -0.2 0.707106781186547 -0.244948974278318 -0.695701085237043 0.523832034148352
276000663520257 8537 1 46 5 77 70 26.2 4.86 3.01 2.81557542886257 -0.638888888888889 0.707106781186547 -0.782475890055737 0.177512114025655 0.573185887294669
276000663520257 8537 1 53 6 89 247 13.2 6.57 4.47 3.93357263826102 0.344444444444445 0.707106781186547 0.421856566812659 -0.509185263984519 -0.775463625997907
276000663520257 8537 1 53 6 89 33 25.2 4.93 3.11 3.9560566524124 -0.844444444444444 0.707106781186547 -1.03422900250845 0.900663526173883 -0.44663789546923
276000663520257 8537 1 53 6 89 270 15.6 6.13 4.72 3.04264433740849 0.472222222222222 0.707106781186547 0.578351744823806 -0.261693116553286 -0.832662320656017
276000663520257 8537 1 46 5 77 248 18.1 5.66 4.39 2.89530262133331 0.35 0.707106781186547 0.428660704987056 -0.500035155014125 -0.781655613455744
276000663520257 8537 1 53 6 89 121 26.7 4.78 3.31 3.790772037862 -0.355555555555556 0.707106781186547 -0.435464843161454 -0.490738644300204 0.7875444573753
276000663520257 8537 1 46 5 77 98 28.9 4.41 3.44 2.52606881166759 -0.483333333333333 0.707106781186547 -0.591960021172601 -0.23651201666676 0.828253105911401
276000663520257 8537 1 53 6 89 190 20.8 5.84 4.16 4.44890095114513 0.0277777777777777 0.707106781186547 0.0340206908719885 -0.788739393248016 -0.0778509496787292
276000663520257 8537 1 53 6 89 148 24.6 4.68 3.67 3.55581615506164 -0.205555555555556 0.707106781186547 -0.251753112452716 -0.690357421598333 0.536216811031057
276000663520300 8560 1 48 5 76 35 20.7 3.39 2.98 4.91456452349394 -0.833333333333333 0.707106781186547 -1.02062072615966 0.856450199628936 -0.368102867911789
276000663520300 8560 1 48 5 76 112 15.9 4.1 3.36 5.94673086014031 -0.405555555555556 0.707106781186547 -0.496702086731033 -0.400481969416231 0.826108646066529
276000663520300 8560 1 48 5 76 134 17 4.29 3.31 3.26303440583379 -0.283333333333333 0.707106781186547 -0.347011046894284 -0.600173947586124 0.688720465862956
276000663520300 8560 1 48 5 76 77 19.5 4.4 3.43 5.84799690655495 -0.6 0.707106781186547 -0.734846922834953 0.0632455532033677 0.673498329619309
276000664073362 8564 1 48 5 77 73 18.3 3.36 3.25 2.31034012061215 -0.622222222222222 0.707106781186547 -0.762063475532544 0.127662320354946 0.619400841475829
276000664073362 8564 1 48 5 77 189 16.4 4.44 3.4 2.78240856492737 0.0222222222222221 0.707106781186547 0.0272165526975908 -0.789398201093884 -0.0623096305561529
276000664073362 8564 1 48 5 77 221 17.1 4.45 3.44 4.43295940727611 0.2 0.707106781186547 0.244948974278318 -0.695701085237043 -0.523832034148352
276000664073362 8564 1 38 4 66 283 13.3 3.43 3.55 2.11103131238874 0.544444444444445 0.707106781186547 0.666805541090976 -0.0875482426287355 -0.773038477691665
276000664073362 8564 1 48 5 77 95 19.6 3.7 3.52 2.91073266190291 -0.5 0.707106781186547 -0.612372435695794 -0.197642353760524 0.8184875533568
276000664073362 8564 1 38 4 66 255 13.2 4.38 3.44 1.94110631094643 0.388888888888889 0.707106781186547 0.47628967220784 -0.431885143402626 -0.816242045665835
276000664073362 8564 1 48 5 77 155 17.1 4.38 3.58 3.02856915219677 -0.166666666666667 0.707106781186547 -0.204124145231931 -0.724688630455254 0.446054063469579
276000664073362 8564 1 48 5 77 38 27.8 5.25 2.97 3.60407132366886 -0.816666666666667 0.707106781186547 -1.00020831163646 0.791228222887963 -0.25570157453943
276000664073362 8564 1 48 5 77 248 14.3 4.73 3.52 3.81557542886257 0.35 0.707106781186547 0.428660704987056 -0.500035155014125 -0.781655613455744
276000664073362 8564 1 48 5 77 126 14.5 4.12 3.44 2.71369581484336 -0.327777777777778 0.707106781186547 -0.401444152289465 -0.535757180434546 0.755116920416665
276000664073363 8566 1 44 5 78 140 20.1 4.8 3.78 3.0703893278914 -0.25 0.707106781186547 -0.306186217847897 -0.642337649721702 0.628481514184685
276000664073363 8566 1 44 5 78 174 18.3 5.25 3.49 2.21412480535285 -0.0611111111111111 0.707106781186547 -0.0748455199183749 -0.781712109558753 0.170425212106898
276000664073363 8566 1 52 6 91 117 21.6 5.72 3.32 4.92599941855622 -0.377777777777778 0.707106781186547 -0.462681395859045 -0.452088584009257 0.807972161626823
276000664073363 8566 1 44 5 78 206 18 4.62 3.59 2.50589092972996 0.116666666666667 0.707106781186547 0.142886901662352 -0.758287830594543 -0.319968004654853
276000664073363 8566 1 44 5 78 58 18.8 5.04 3.43 2.28688114778816 -0.705555555555555 0.707106781186547 -0.86412554814851 0.390087445625863 0.33722473125992
276000664073363 8566 1 52 6 91 140 22.5 4.81 3.48 3.51601514700366 -0.25 0.707106781186547 -0.306186217847897 -0.642337649721702 0.628481514184685
276000664073363 8566 1 52 6 91 82 17.4 4.49 3.65 4.09085343045111 -0.572222222222222 0.707106781186547 -0.700826231962965 -0.0139813665067631 0.729463598981454
276000664073363 8566 1 44 5 78 23 25.3 4.86 3.53 3.74846123300404 -0.9 0.707106781186547 -1.10227038425243 1.1305142635102 -0.883966557625344
276000664073363 8566 1 42 4 67 245 18.9 3.94 3.54 3.77399632511117 0.333333333333333 0.707106781186547 0.408248290463863 -0.52704627669473 -0.762189467676173
276000664073363 8566 1 44 5 78 294 16.1 4.8 3.65 3.52606881166759 0.605555555555556 0.707106781186547 0.741651061009351 0.0791301423759728 -0.660765499044504
276000664073363 8566 1 42 4 67 217 18 4.07 3.35 2.42223300068305 0.177777777777778 0.707106781186547 0.217732421580727 -0.715611722356622 -0.472608795849307
276000664073363 8566 1 52 6 91 25 26.8 4.14 3.09 3.57531233068744 -0.888888888888889 0.707106781186547 -1.08866210790363 1.08337290209472 -0.790418707219735
276000664073363 8566 1 44 5 78 321 15.3 4.39 3.72 3.46466826700344 0.755555555555556 0.707106781186547 0.925362791718089 0.563353909089256 -0.102959735498882
276000664073363 8566 1 44 5 78 111 20.8 4.74 3.61 3.33342373372519 -0.411111111111111 0.707106781186547 -0.503506224905431 -0.389721441267047 0.828701405482561
276000664073363 8566 1 44 5 78 80 19.6 4.71 3.64 2.54596836910529 -0.583333333333333 0.707106781186547 -0.71443450831176 0.0164701961467102 0.708598020730192
276000664073363 8566 1 52 6 91 48 23.3 4.54 3.41 2.46466826700344 -0.761111111111111 0.707106781186547 -0.932166929892487 0.583337747080597 0.073722423395484
276000664073363 8566 1 44 5 78 233 18.4 4.16 3.72 2.62293035092018 0.266666666666667 0.707106781186547 0.32659863237109 -0.621914606499781 -0.659640339297924
276000664073379 8583 1 50 4 68 208 19.1 4.45 3.55 1.52606881166759 0.127777777777778 0.707106781186547 0.156495178011147 -0.751846153879385 -0.34881796668156
276000664073379 8583 1 50 4 68 157 27.9 4 3.51 4.34482849699744 -0.155555555555556 0.707106781186547 -0.190515868883136 -0.73317993157978 0.41892191482646
276000664073379 8583 1 50 5 79 36 20.1 4.75 3.58 2.31034012061215 -0.827777777777778 0.707106781186547 -1.01381658798526 0.834563138971752 -0.329920415528023
276000664073379 8583 1 50 5 79 7 20.2 4.32 4.14 -0.836501267717121 -0.988888888888889 0.707106781186547 -1.21113659504279 1.52872700590177 -1.74783261354842
276000664073379 8583 1 50 4 68 250 19.6 5.6 4.15 2.26303440583379 0.361111111111111 0.707106781186547 0.442268981335852 -0.481295731842757 -0.793125345954381
276000664073379 8583 1 50 5 79 70 20.9 4.1 3.29 0.678071905112638 -0.638888888888889 0.707106781186547 -0.782475890055737 0.177512114025655 0.573185887294669
276000664073379 8583 1 50 4 68 129 25.1 3.69 3.27 0.941106310946431 -0.311111111111111 0.707106781186547 -0.381031737766272 -0.561011481192835 0.732215147869918
276000664073383 8584 1 55 5 83 81 26.5 3.46 3.13 3.08406426478847 -0.577777777777778 0.707106781186547 -0.707630370137362 0.0011712139482104 0.719281023569959
276000664073383 8584 1 55 5 83 54 28.7 3.69 2.88 2.7311832415722 -0.727777777777778 0.707106781186547 -0.891342100846101 0.465630745285442 0.239426455582127
276000664073383 8584 1 48 4 73 169 15.3 4.17 3.66 2.799087306074 -0.0888888888888889 0.707106781186547 -0.108866210790363 -0.771829991870727 0.24615896881986
276000664073383 8584 1 55 5 83 203 13.9 5.06 3.98 3.29865831556452 0.1 0.707106781186547 0.122474487139159 -0.766852332590832 -0.275947232274578
276000664073383 8584 1 55 5 83 123 25.2 4.43 3.43 3.35614381022528 -0.344444444444444 0.707106781186547 -0.421856566812658 -0.50918526398452 0.775463625997907
276000664073383 8584 1 48 4 73 198 12.4 4.83 4.02 3.44360665147561 0.0722222222222222 0.707106781186547 0.0884537962671703 -0.778198467714121 -0.20091118687988
276000664073383 8584 1 48 4 73 39 22.8 3.95 3.18 2.76553474636298 -0.811111111111111 0.707106781186547 -0.993404173462067 0.769780367461358 -0.219655562330212
276000664073383 8584 1 48 4 73 81 22.2 4.57 3.51 2.35614381022528 -0.577777777777778 0.707106781186547 -0.707630370137362 0.0011712139482104 0.719281023569959
276000664073383 8584 1 55 5 83 152 21.1 4.37 3.51 2.76553474636298 -0.183333333333333 0.707106781186547 -0.224536559755125 -0.710853665692017 0.485657601434912
276000664073383 8584 1 48 4 73 116 18.5 4.59 3.53 2.44360665147561 -0.383333333333333 0.707106781186547 -0.469485534033442 -0.442060064577705 0.812273110822054
276000664073383 8584 1 55 5 83 180 16.8 4.66 3.78 2.64154602908752 -0.0277777777777778 0.707106781186547 -0.0340206908719886 -0.788739393248016 0.0778509496787295
276000664073383 8584 1 48 4 73 138 14.9 4.39 3.71 2.62293035092018 -0.261111111111111 0.707106781186547 -0.319794494196693 -0.628868689317281 0.649478615029275
276000664073387 8587 1 48 4 71 216 23.1 4.22 3.66 2.62293035092018 0.172222222222222 0.707106781186547 0.210928283406329 -0.720223377277701 -0.459406012593464
276000664073387 8587 1 55 5 82 203 20.9 5.41 3.85 3.26303440583379 0.1 0.707106781186547 0.122474487139159 -0.766852332590832 -0.275947232274578
276000664073387 8587 1 55 5 82 54 31.9 3.52 2.94 4.25701061820602 -0.727777777777778 0.707106781186547 -0.891342100846101 0.465630745285442 0.239426455582127
276000664073387 8587 1 48 4 71 35 34.9 3.16 3.16 0.941106310946431 -0.833333333333333 0.707106781186547 -1.02062072615966 0.856450199628936 -0.368102867911789
276000664073387 8587 1 48 4 71 279 17.8 4.61 3.66 4.0703893278914 0.522222222222222 0.707106781186547 0.639588988393385 -0.14376651214284 -0.799381490774816
276000664073387 8587 1 55 5 82 123 30.3 4.31 3.4 3.70487196445635 -0.344444444444444 0.707106781186547 -0.421856566812658 -0.50918526398452 0.775463625997907
276000664073387 8587 1 55 5 82 152 23.3 4.46 3.41 3.46466826700344 -0.183333333333333 0.707106781186547 -0.224536559755125 -0.710853665692017 0.485657601434912
276000664073387 8587 1 55 5 82 272 15.4 4.56 3.78 4.15055967657538 0.483333333333333 0.707106781186547 0.591960021172601 -0.23651201666676 -0.828253105911401
276000664073387 8587 1 48 4 71 128 30.3 4.3 3.48 1.74846123300404 -0.316666666666667 0.707106781186547 -0.38783587594067 -0.552739782683598 0.740124948711343
276000664073387 8587 1 55 5 82 81 33 3.12 3.2 4.68706068833989 -0.577777777777778 0.707106781186547 -0.707630370137362 0.0011712139482104 0.719281023569959
276000664073387 8587 1 48 4 71 86 30.9 3.76 3.17 1.21412480535285 -0.55 0.707106781186547 -0.673609679265374 -0.0731276708913936 0.765285862388608
276000664073387 8587 1 55 5 82 237 18.2 4.51 3.66 3.799087306074 0.288888888888889 0.707106781186547 0.353815185068681 -0.592634257794518 -0.697929453297011
276000664073387 8587 1 48 4 71 245 20.1 2.04 3.93 1.71369581484336 0.333333333333333 0.707106781186547 0.408248290463863 -0.52704627669473 -0.762189467676173
276000664073387 8587 1 55 5 82 180 21.2 5.33 3.68 3.46466826700344 -0.0277777777777778 0.707106781186547 -0.0340206908719886 -0.788739393248016 0.0778509496787295
276000664073387 8587 1 48 4 71 185 22.1 4.19 3.71 2.35614381022528 0 0.707106781186547 0 -0.790569415042095 0
276000664073387 8587 1 48 4 71 163 25.1 4.87 3.61 1.52606881166759 -0.122222222222222 0.707106781186547 -0.14969103983675 -0.755140193108727 0.33444591549235
276000664073394 8594 1 46 4 68 117 26.7 3.73 3.47 3.44360665147561 -0.377777777777778 0.707106781186547 -0.462681395859045 -0.452088584009257 0.807972161626823
276000664073394 8594 1 57 5 79 61 30.6 3.25 2.81 0.748461233004035 -0.688888888888889 0.707106781186547 -0.843713133625317 0.334967189188206 0.404140058483649
276000664073394 8594 1 59 6 90 49 30 4.64 3.16 0.941106310946431 -0.755555555555556 0.707106781186547 -0.925362791718089 0.563353909089256 0.102959735498882
276000664073394 8594 1 57 5 79 218 20.4 5.15 3.73 2.13750352374994 0.183333333333333 0.707106781186547 0.224536559755125 -0.710853665692017 -0.485657601434912
276000664073394 8594 1 57 5 79 176 24.9 3.78 3.29 3.09761079662642 -0.05 0.707106781186547 -0.0612372435695795 -0.784640144429279 0.13972751803734
276000664073394 8594 1 57 5 79 275 9 5.77 4.43 3.49569516262407 0.5 0.707106781186547 0.612372435695794 -0.197642353760524 -0.8184875533568
276000664073394 8594 1 46 4 68 89 28.7 3.94 3.16 3.56559717585422 -0.533333333333333 0.707106781186547 -0.653197264742181 -0.11595018087284 0.787133850254666
276000664073394 8594 1 46 4 68 168 23.6 4.05 3.38 1.84799690655495 -0.0944444444444444 0.707106781186547 -0.115670348964761 -0.769414363102542 0.261094000865876
276000664073394 8594 1 57 5 79 149 25.2 3.75 3.18 2.50589092972996 -0.2 0.707106781186547 -0.244948974278318 -0.695701085237043 0.523832034148352
276000664073394 8594 1 46 4 68 245 13.8 5.92 4.17 3.05658352836637 0.333333333333333 0.707106781186547 0.408248290463863 -0.52704627669473 -0.762189467676173
276000664073394 8594 1 57 5 79 88 28.7 4.04 3.1 0.604071323668861 -0.538888888888889 0.707106781186547 -0.660001402916578 -0.101822412622551 0.78031953637962
276000664073394 8594 1 59 6 90 26 32.1 4.28 3.18 0.0565835283663674 -0.883333333333333 0.707106781186547 -1.08185796972924 1.06002182400228 -0.744802020444811
276000664073394 8594 1 57 5 79 247 14.6 4.71 4.06 3.58496250072116 0.344444444444445 0.707106781186547 0.421856566812659 -0.509185263984519 -0.775463625997907
276000664073394 8594 1 57 5 79 29 36.4 4.44 3 0.0565835283663674 -0.866666666666667 0.707106781186547 -1.06144555520604 0.990847000186092 -0.612523172205216
276000664073394 8594 1 46 4 68 210 21.3 4.82 3.83 2.6959938131099 0.138888888888889 0.707106781186547 0.170103454359943 -0.744818870190122 -0.377225242906334
276000664073395 8595 1 53 5 80 212 24.3 3.82 3.38 3.89530262133331 0.15 0.707106781186547 0.183711730708738 -0.737205979526753 -0.405151338911616
276000664073395 8595 1 46 4 68 282 18 3.56 3.31 3.91838623444635 0.538888888888889 0.707106781186547 0.660001402916579 -0.101822412622551 -0.780319536379619
276000664073395 8595 1 46 4 68 101 37.9 3.13 3.08 2.67807190511264 -0.466666666666667 0.707106781186547 -0.571547606649408 -0.274064063881259 0.834251017347375
276000664073395 8595 1 46 4 68 152 29.5 3.31 3.01 2.65992455840238 -0.183333333333333 0.707106781186547 -0.224536559755125 -0.710853665692017 0.485657601434912
276000664073395 8595 1 53 5 80 53 37.1 3.87 2.7 5.4276061727819 -0.733333333333333 0.707106781186547 -0.898146239020499 0.484882574559152 0.213413050949328
276000664073395 8595 1 46 4 68 251 24.3 4.33 3.3 3.57531233068744 0.366666666666667 0.707106781186547 0.449073119510249 -0.471706417641783 -0.798393467390792
276000664073395 8595 1 46 4 68 73 29.3 2.98 2.88 2.56559717585422 -0.622222222222222 0.707106781186547 -0.762063475532544 0.127662320354946 0.619400841475829
276000664073395 8595 1 53 5 80 26 39.1 3.84 2.93 3.62293035092018 -0.883333333333333 0.707106781186547 -1.08185796972924 1.06002182400228 -0.744802020444811
276000664073395 8595 1 53 5 80 114 29.1 3.61 2.96 5.75274859140713 -0.394444444444444 0.707106781186547 -0.483093810382238 -0.421563820484021 0.819874154355971
276000664073395 8595 1 53 5 80 141 32.8 3.04 3.11 4.88752527074159 -0.244444444444444 0.707106781186547 -0.2993820796735 -0.648852527308623 0.617655761213136
276000664073395 8595 1 53 5 80 183 31.1 3.93 3.32 3.40053792958373 -0.0111111111111111 0.707106781186547 -0.0136082763487954 -0.790276611555042 0.0311740624868562
276000664073395 8595 1 46 4 68 194 32.6 4.05 3.21 2.62293035092018 0.05 0.707106781186547 0.0612372435695795 -0.784640144429279 -0.13972751803734
276000664073395 8595 1 53 5 80 240 20.6 3.91 3.48 3.88752527074159 0.305555555555556 0.707106781186547 0.374227599591874 -0.569136777958545 -0.724035886105578
276000664073395 8595 1 53 5 80 263 18.9 4.21 3.56 3.82374936030827 0.433333333333333 0.707106781186547 0.530722777603022 -0.345215311235048 -0.835463591500496
276000664073395 8595 1 53 5 80 297 15.3 4.83 3.54 4.13750352374993 0.622222222222222 0.707106781186547 0.762063475532544 0.127662320354946 -0.619400841475829
276000664073395 8595 1 46 4 68 229 25.7 4.49 3.33 3.13750352374994 0.244444444444444 0.707106781186547 0.2993820796735 -0.648852527308623 -0.617655761213136
276000664073401 8596 1 38 3 60 273 19.3 4.66 3.41 2.83187724119167 0.488888888888889 0.707106781186547 0.598764159346999 -0.223701864108207 -0.825422964253752
276000664073401 8596 1 52 5 86 134 23.6 4.76 3.65 2.37851162325373 -0.283333333333333 0.707106781186547 -0.347011046894284 -0.600173947586124 0.688720465862956
276000664073401 8596 1 52 5 86 76 31.8 5.08 3.53 3 -0.605555555555556 0.707106781186547 -0.741651061009351 0.0791301423759728 0.660765499044504
276000664073401 8596 1 38 3 60 301 20.9 4.41 3.74 0.941106310946431 0.644444444444444 0.707106781186547 0.789280028230135 0.194421515402945 -0.556680603799042
276000664073401 8596 1 44 4 73 309 18.5 4.7 3.64 4.25096157353322 0.688888888888889 0.707106781186547 0.843713133625317 0.334967189188206 -0.404140058483649
276000664073401 8596 1 44 4 73 68 30.2 4.67 3.47 0.879705766282288 -0.65 0.707106781186547 -0.796084166404533 0.21147731852376 0.539617151248804
276000664073401 8596 1 52 5 86 42 30 4.68 3.2 2.60407132366886 -0.794444444444445 0.707106781186547 -0.972991758938873 0.706315211642701 -0.115713417216532
276000664073401 8596 1 44 4 73 99 29.7 5.19 3.39 0.263034405833794 -0.477777777777778 0.707106781186547 -0.585155882998204 -0.249175767481786 0.830664620778091
276000664073401 8596 1 44 4 73 128 28.1 5.24 3.82 0.356143810225275 -0.316666666666667 0.707106781186547 -0.38783587594067 -0.552739782683598 0.740124948711343
276000664073401 8596 1 44 4 73 221 25.5 4.53 3.46 1.11103131238874 0.2 0.707106781186547 0.244948974278318 -0.695701085237043 -0.523832034148352
276000664073401 8596 1 44 4 73 46 27.4 4.92 3.31 0.941106310946431 -0.772222222222222 0.707106781186547 -0.945775206241283 0.62374462829386 0.0132653366843765
276000664073401 8596 1 44 4 73 194 23.7 5.3 3.45 2.37851162325373 0.05 0.707106781186547 0.0612372435695795 -0.784640144429279 -0.13972751803734
276000664073401 8596 1 44 4 73 162 24.5 5.13 3.62 0.748461233004035 -0.127777777777778 0.707106781186547 -0.156495178011147 -0.751846153879385 0.34881796668156
276000664073401 8596 1 44 4 73 11 27.2 4.89 3.64 3.53605290024021 -0.966666666666667 0.707106781186547 -1.1839200423452 1.42566017845924 -1.51207996894212
276000664073401 8596 1 52 5 86 111 30.7 5.2 3.51 2.67807190511264 -0.411111111111111 0.707106781186547 -0.503506224905431 -0.389721441267047 0.828701405482561
276000664073401 8596 1 52 5 86 19 30.8 4.29 3.12 2.58496250072116 -0.922222222222222 0.707106781186547 -1.12948693695002 1.22655380726346 -1.08045489632106
276000664073401 8596 1 44 4 73 282 21.9 4.88 3.38 3.94860084749336 0.538888888888889 0.707106781186547 0.660001402916579 -0.101822412622551 -0.780319536379619
276000664073403 8597 1 55 5 80 51 28.3 3.42 2.8 5.38956681176273 -0.744444444444444 0.707106781186547 -0.911754515369294 0.523825438337151 0.159475956212345
276000664073403 8597 1 46 4 67 150 27.2 4.15 3.11 3.73984810269933 -0.194444444444444 0.707106781186547 -0.23814483610392 -0.700898347132228 0.511274032386629
276000664073403 8597 1 46 4 67 227 24.7 4.7 3.5 3.66902676550963 0.233333333333333 0.707106781186547 0.285773803324704 -0.661443077251886 -0.595373909182502
276000664073403 8597 1 46 4 67 99 38.2 3.42 3.09 2.76553474636298 -0.477777777777778 0.707106781186547 -0.585155882998204 -0.249175767481786 0.830664620778091
276000664073403 8597 1 46 4 67 280 22.1 4.63 3.66 5.18586654531133 0.527777777777778 0.707106781186547 0.646393126567783 -0.129931547379604 -0.793486231119
276000664073403 8597 1 46 4 67 192 30.6 4.19 3.46 3.38956681176273 0.038888888888889 0.707106781186547 0.0476289672207841 -0.7869825723257 -0.108856599088764
276000664073403 8597 1 46 4 67 71 34.8 3.79 2.87 3.55581615506164 -0.633333333333333 0.707106781186547 -0.77567175188134 0.160749114391893 0.589137813537879
276000664073403 8597 1 46 4 67 309 19.8 5.18 4.09 4.14404636961671 0.688888888888889 0.707106781186547 0.843713133625317 0.334967189188206 -0.404140058483649
276000664073403 8597 1 46 4 67 249 24.8 4.34 3.6 3.47508488294878 0.355555555555556 0.707106781186547 0.435464843161454 -0.490738644300204 -0.7875444573753
276000664073403 8597 1 55 5 80 78 27.4 3.1 2.93 4.62760683812965 -0.594444444444444 0.707106781186547 -0.728042784660556 0.0475073657742889 0.685711485557063
276000664073403 8597 1 46 4 67 343 14.4 4.61 4.15 5.16027483140859 0.877777777777778 0.707106781186547 1.07505383155484 1.03681714765335 0.699950410218879
276000664073407 8598 1 46 4 66 165 22.2 5.9 3.95 2 -0.111111111111111 0.707106781186547 -0.136082763487954 -0.761289066336832 0.305389045971261
276000664073407 8598 1 46 4 66 282 14.6 5.46 4.67 10.4976123656184 0.538888888888889 0.707106781186547 0.660001402916579 -0.101822412622551 -0.780319536379619
276000664073407 8598 1 46 4 66 200 18.5 6.04 3.98 2.18903382439002 0.0833333333333333 0.707106781186547 0.102062072615966 -0.774099218895384 -0.231146947938726
276000664073407 8598 1 46 4 66 44 33 4.48 3.11 1.94110631094643 -0.783333333333333 0.707106781186547 -0.959383482590078 0.664737116481228 -0.0498671120471087
276000664073407 8598 1 46 4 66 123 18.1 4.07 3.48 1.11103131238874 -0.344444444444444 0.707106781186547 -0.421856566812658 -0.50918526398452 0.775463625997907
276000664073407 8598 1 46 4 66 222 18.9 5.38 3.94 2.42223300068305 0.205555555555555 0.707106781186547 0.251753112452715 -0.690357421598333 -0.536216811031057
276000664073407 8598 1 46 4 66 72 28.1 3.84 3.59 0.443606651475615 -0.627777777777778 0.707106781186547 -0.768867613706942 0.144132516501656 0.604541194330867
276000664073407 8598 1 46 4 66 253 19.4 5.49 3.98 2.71369581484336 0.377777777777778 0.707106781186547 0.462681395859045 -0.452088584009257 -0.807972161626823
276000664073413 8600 1 55 4 78 90 25.8 3.47 3.11 4.58496250072116 -0.527777777777778 0.707106781186547 -0.646393126567783 -0.129931547379603 0.793486231119
276000664073413 8600 1 46 3 64 105 30.1 3.49 3.22 2.11103131238874 -0.444444444444444 0.707106781186547 -0.544331053951817 -0.32208383575789 0.836612008291018
276000664073413 8600 1 55 4 78 212 17.3 5.29 3.94 3.81557542886257 0.15 0.707106781186547 0.183711730708738 -0.737205979526753 -0.405151338911616
276000664073413 8600 1 55 4 78 63 30.4 4 2.76 2.64154602908752 -0.677777777777778 0.707106781186547 -0.830104857276521 0.298952360280733 0.445758939601623
276000664073413 8600 1 46 3 64 315 13.1 5.35 4.11 6.92219784839637 0.722222222222222 0.707106781186547 0.884537962671703 0.446525317755258 -0.264809514127391
276000664073413 8600 1 46 3 64 286 15.4 5.28 3.87 3 0.561111111111111 0.707106781186547 0.687217955614169 -0.043847322186131 -0.748346714728405
276000664073413 8600 1 55 4 78 161 24.2 4.51 3.42 4.02856915219677 -0.133333333333333 0.707106781186547 -0.163299316185545 -0.748405712906516 0.363079346420286
276000664073413 8600 1 55 4 78 281 7.8 6.07 4.67 4.01435529297707 0.533333333333333 0.707106781186547 0.653197264742181 -0.11595018087284 -0.787133850254666
276000664073413 8600 1 55 4 78 189 19.8 5.74 3.67 4.59931779369823 0.0222222222222221 0.707106781186547 0.0272165526975908 -0.789398201093884 -0.0623096305561529
276000664073413 8600 1 46 3 64 255 19.6 5.01 3.75 5.05311133645956 0.388888888888889 0.707106781186547 0.47628967220784 -0.431885143402626 -0.816242045665835
276000664073413 8600 1 55 4 78 246 11.8 5.65 4.28 3.62293035092018 0.338888888888889 0.707106781186547 0.415052428638261 -0.518188971211388 -0.768973306803985
276000664073413 8600 1 46 3 64 233 21.3 4.96 3.7 2.02856915219677 0.266666666666667 0.707106781186547 0.32659863237109 -0.621914606499781 -0.659640339297924
276000664073413 8600 1 46 3 64 156 28.2 4.28 3.22 1.52606881166759 -0.161111111111111 0.707106781186547 -0.197320007057534 -0.72900748188928 0.432557760279846
276000664073413 8600 1 46 3 64 198 26.8 4.98 3.63 2.94110631094643 0.0722222222222222 0.707106781186547 0.0884537962671703 -0.778198467714121 -0.20091118687988
276000664073413 8600 1 46 3 64 77 29.6 3.84 2.9 1.91073266190291 -0.6 0.707106781186547 -0.734846922834953 0.0632455532033677 0.673498329619309
276000664073413 8600 1 55 4 78 132 26.2 4.6 3.43 3.91838623444635 -0.294444444444444 0.707106781186547 -0.360619323243079 -0.584948166259387 0.706888227016929
276000664073421 8601 1 48 4 68 255 8.4 3.89 3.62 5.114367024952 0.388888888888889 0.707106781186547 0.47628967220784 -0.431885143402626 -0.816242045665835
276000664073421 8601 1 48 4 68 45 26.7 3.78 3.33 2.91073266190291 -0.777777777777778 0.707106781186547 -0.95257934441568 0.644167671515781 -0.0179640615277216
276000664073421 8601 1 59 5 86 30 22.8 3.27 2.92 5.84599177066457 -0.861111111111111 0.707106781186547 -1.05464141703165 0.968081529067751 -0.569937920813094
276000664073421 8601 1 48 4 68 196 12.3 3.64 3.87 4.41683974191283 0.0611111111111111 0.707106781186547 0.0748455199183749 -0.781712109558753 -0.170425212106898
276000664073421 8601 1 41 3 55 321 13.5 4.12 3.51 4.39506279951758 0.755555555555556 0.707106781186547 0.925362791718089 0.563353909089256 -0.102959735498882
276000664073421 8601 1 59 5 86 7 25.2 5.3 3.58 4.15055967657538 -0.988888888888889 0.707106781186547 -1.21113659504279 1.52872700590177 -1.74783261354842
276000664073421 8601 1 48 4 68 102 21.9 4.21 3.53 3.81557542886257 -0.461111111111111 0.707106781186547 -0.56474346847501 -0.286288609465707 0.835435522654359
276000664073421 8601 1 48 4 68 80 26.2 4.49 3.26 2.799087306074 -0.583333333333333 0.707106781186547 -0.71443450831176 0.0164701961467102 0.708598020730192
276000664073421 8601 1 48 4 68 133 21 4.02 3.71 3.64154602908752 -0.288888888888889 0.707106781186547 -0.353815185068681 -0.592634257794519 0.69792945329701
276000664073421 8601 1 48 4 68 228 11.9 4.62 3.98 6.67355642399014 0.238888888888889 0.707106781186547 0.292577941499102 -0.655221003152018 -0.60661828894501
276000664073421 8601 1 48 4 68 162 15.9 4.21 3.91 4.4594316186373 -0.127777777777778 0.707106781186547 -0.156495178011147 -0.751846153879385 0.34881796668156
276000664073421 8601 1 41 3 55 349 15.2 3.36 3.97 3.78240856492737 0.911111111111111 0.707106781186547 1.11587866060123 1.17824123189977 0.980632455853265
276000664073423 8606 1 53 5 75 277 18.3 4.79 3.88 5.08065766334523 0.511111111111111 0.707106781186547 0.62598071204459 -0.170997236438735 -0.809819893669674
276000664073423 8606 1 50 4 62 312 19.2 3.45 3.97 4.87578006306849 0.705555555555555 0.707106781186547 0.86412554814851 0.390087445625863 -0.33722473125992
276000664073423 8606 1 50 4 62 259 24 4.89 3.4 3.89530262133331 0.411111111111111 0.707106781186547 0.503506224905431 -0.389721441267047 -0.828701405482561
276000664073423 8606 1 50 4 62 182 27.4 3.91 3.05 2.71369581484336 -0.0166666666666667 0.707106781186547 -0.0204124145231932 -0.789910607196226 0.0467490642247973
276000664073423 8606 1 50 4 62 103 29 3.37 2.94 6.29278174922785 -0.455555555555556 0.707106781186547 -0.557939330300613 -0.298366753306627 0.836220648379165
276000664073423 8606 1 50 4 62 281 23.6 4.12 3.62 3.75702324650746 0.533333333333333 0.707106781186547 0.653197264742181 -0.11595018087284 -0.787133850254666
276000664073423 8606 1 50 4 62 341 14.7 4.66 3.95 4.48026512205446 0.866666666666667 0.707106781186547 1.06144555520604 0.990847000186092 0.612523172205216
276000664073423 8606 1 53 5 75 243 24.1 4.6 3.8 4.0496307677246 0.322222222222222 0.707106781186547 0.394640014115067 -0.544321682430835 -0.747760476827657
276000664073423 8606 1 53 5 75 163 47.2 4 3.27 3.26303440583379 -0.122222222222222 0.707106781186547 -0.14969103983675 -0.755140193108727 0.33444591549235
276000664073423 8606 1 53 5 75 33 37.1 3.62 3.16 2.56559717585422 -0.844444444444444 0.707106781186547 -1.03422900250845 0.900663526173883 -0.44663789546923
276000664073423 8606 1 50 4 62 131 28.5 2.81 3.33 3.29865831556452 -0.3 0.707106781186547 -0.367423461417477 -0.577115672980729 0.715591975220516
276000664073423 8606 1 53 5 75 6 21.5 4.57 4.36 5.06350294230616 -0.994444444444444 0.707106781186547 -1.21794073321719 1.55485971712122 -1.80889999717125
276000664073423 8606 1 53 5 75 121 31.3 3.24 3.4 4.39506279951758 -0.355555555555556 0.707106781186547 -0.435464843161454 -0.490738644300204 0.7875444573753
276000664073423 8606 1 53 5 75 94 34.7 3.56 3.06 4.96347412397489 -0.505555555555556 0.707106781186547 -0.619176573870192 -0.184392995971392 0.814372660513106
276000664073423 8606 1 53 5 75 220 23.6 4.33 3.69 3.799087306074 0.194444444444444 0.707106781186547 0.23814483610392 -0.700898347132228 -0.511274032386629
276000664073423 8606 1 50 4 62 224 29.5 3.94 3.33 3.35614381022528 0.216666666666667 0.707106781186547 0.265361388801511 -0.679230889090333 -0.560447442950636
276000664073423 8606 1 53 5 75 192 25.8 4.02 3.52 4.23878685958712 0.038888888888889 0.707106781186547 0.0476289672207841 -0.7869825723257 -0.108856599088764
276000664073424 8607 1 48 4 68 211 20.5 4.66 3.93 3.33342373372519 0.144444444444444 0.707106781186547 0.176907592534341 -0.741085625730201 -0.391250844337509
276000664073424 8607 1 52 5 82 35 39.7 4.66 3.13 2.71369581484336 -0.833333333333333 0.707106781186547 -1.02062072615966 0.856450199628936 -0.368102867911789
276000664073424 8607 1 48 4 68 331 17.8 4.31 3.78 4.70929063572336 0.811111111111111 0.707106781186547 0.993404173462067 0.769780367461358 0.219655562330212
276000664073424 8607 1 52 5 82 92 31 4.14 3.46 2.92599941855622 -0.516666666666667 0.707106781186547 -0.632784850218988 -0.157455075162551 0.804824441024309
276000664073424 8607 1 48 4 68 358 17.2 4.37 3.99 5.11103131238874 0.961111111111111 0.707106781186547 1.1771159041708 1.40025947595743 1.45524697125082
276000664073424 8607 1 48 4 68 270 19.5 4.27 3.86 3.83187724119167 0.472222222222222 0.707106781186547 0.578351744823806 -0.261693116553286 -0.832662320656017
276000664073424 8607 1 48 4 68 95 27.5 4.18 3.47 3.83995958748953 -0.5 0.707106781186547 -0.612372435695794 -0.197642353760524 0.8184875533568
276000664073424 8607 1 48 4 68 18 33.6 3.45 3.13 2.31034012061215 -0.927777777777778 0.707106781186547 -1.13629107512442 1.25092969756059 -1.13156184940039
276000664073424 8607 1 48 4 68 148 24 4.13 3.79 3.9560566524124 -0.205555555555556 0.707106781186547 -0.251753112452716 -0.690357421598333 0.536216811031057
276000664073424 8607 1 48 4 68 177 21.6 4.82 3.97 3.94860084749336 -0.0444444444444444 0.707106781186547 -0.0544331053951817 -0.785884559249253 0.124311305771831
276000664073424 8607 1 48 4 68 117 27.3 4.31 3.66 3.82374936030827 -0.377777777777778 0.707106781186547 -0.462681395859045 -0.452088584009257 0.807972161626823
276000664073424 8607 1 48 4 68 243 19.4 4.6 3.87 3.71369581484336 0.322222222222222 0.707106781186547 0.394640014115067 -0.544321682430835 -0.747760476827657
276000664073424 8607 1 52 5 82 150 24.4 4.49 3.89 3.01435529297707 -0.194444444444444 0.707106781186547 -0.23814483610392 -0.700898347132228 0.511274032386629
276000664073424 8607 1 52 5 82 7 33.7 4.11 3.94 5.68929916053589 -0.988888888888889 0.707106781186547 -1.21113659504279 1.52872700590177 -1.74783261354842
276000664073424 8607 1 48 4 68 60 27.6 3.99 3.56 8.81172789780389 -0.694444444444444 0.707106781186547 -0.850517271799714 0.353194206257232 0.382438028617503
276000664073424 8607 1 52 5 82 58 32.5 3.72 3.19 2.98550043030489 -0.705555555555555 0.707106781186547 -0.86412554814851 0.390087445625863 0.33722473125992
276000664073424 8607 1 52 5 82 127 26.1 4.31 3.63 3.1243281350022 -0.322222222222222 0.707106781186547 -0.394640014115067 -0.544321682430835 0.747760476827657
276000664073425 8609 1 42 3 59 214 26.5 3.48 3.67 2.18903382439002 0.161111111111111 0.707106781186547 0.197320007057534 -0.72900748188928 -0.432557760279846
276000664073425 8609 1 53 4 74 264 13.7 5.21 4.18 4.05658352836637 0.438888888888889 0.707106781186547 0.53752691577742 -0.333722774368232 -0.836227866082457
276000664073425 8609 1 42 3 59 186 23.3 4.01 3.36 3.1243281350022 0.00555555555555554 0.707106781186547 0.00680413817439769 -0.790496214170332 -0.0155894371445255
276000664073425 8609 1 53 4 74 54 38.8 3.81 2.98 1.16349873228288 -0.727777777777778 0.707106781186547 -0.891342100846101 0.465630745285442 0.239426455582127
276000664073425 8609 1 42 3 59 342 11.7 4.83 4.27 3.68706068833989 0.872222222222222 0.707106781186547 1.06824969338044 1.01375887304796 0.655859064739746
276000664073425 8609 1 53 4 74 298 10.9 4.44 4.01 3.71369581484336 0.627777777777778 0.707106781186547 0.768867613706942 0.144132516501656 -0.604541194330867
276000664073425 8609 1 53 4 74 241 19.5 5.29 4.06 3.65992455840238 0.311111111111111 0.707106781186547 0.381031737766272 -0.561011481192835 -0.732215147869918
276000664073425 8609 1 42 3 59 307 18.8 4.88 3.87 3.1243281350022 0.677777777777778 0.707106781186547 0.830104857276521 0.298952360280733 -0.445758939601623
276000664073425 8609 1 53 4 74 27 35.2 4.68 2.85 2.40053792958373 -0.877777777777778 0.707106781186547 -1.07505383155484 1.03681714765335 -0.699950410218879
276000664073425 8609 1 53 4 74 142 33.2 3.46 3.27 3.58496250072116 -0.238888888888889 0.707106781186547 -0.292577941499102 -0.655221003152018 0.60661828894501
276000664073425 8609 1 42 3 59 364 9.5 4.86 4.56 5.17312743348066 0.994444444444444 0.707106781186547 1.21794073321719 1.55485971712122 1.80889999717125
276000664073425 8609 1 53 4 74 184 28.5 4.26 3.56 2.86393845042397 -0.00555555555555554 0.707106781186547 -0.00680413817439769 -0.790496214170332 0.0155894371445255
276000664073425 8609 1 53 4 74 213 23.5 4.54 3.74 3.76553474636298 0.155555555555555 0.707106781186547 0.190515868883136 -0.73317993157978 -0.418921914826459
276000664073425 8609 1 53 4 74 115 29.4 4.64 2.97 2.50589092972996 -0.388888888888889 0.707106781186547 -0.47628967220784 -0.431885143402626 0.816242045665835
276000664073425 8609 1 42 3 59 265 14.7 4.36 3.45 3.49569516262407 0.444444444444444 0.707106781186547 0.544331053951817 -0.32208383575789 -0.836612008291018
276000664073427 8611 1 38 3 56 272 16.4 4.27 3.69 3.87970576628229 0.483333333333333 0.707106781186547 0.591960021172601 -0.23651201666676 -0.828253105911401
276000664073427 8611 1 38 3 56 351 11.7 3.95 3.83 4.84398384404833 0.922222222222222 0.707106781186547 1.12948693695002 1.22655380726346 1.08045489632106
276000664073427 8611 1 53 4 74 59 24.1 3.17 2.75 0.604071323668861 -0.7 0.707106781186547 -0.857321409974112 0.371567625069785 0.360134523476992
276000664073427 8611 1 38 3 56 300 16.2 4.18 3.81 4.17632277264046 0.638888888888889 0.707106781186547 0.782475890055737 0.177512114025655 -0.573185887294669
276000664073427 8611 1 53 4 74 32 25.8 5.18 2.62 0.748461233004035 -0.85 0.707106781186547 -1.04103314068285 0.922989792061646 -0.487000094247296
276000664073436 8612 1 44 4 69 46 30.9 3.3 2.93 3.6507645591169 -0.772222222222222 0.707106781186547 -0.945775206241283 0.62374462829386 0.0132653366843765
276000664073436 8612 1 44 4 69 287 16.5 3.27 3.4 4.09761079662642 0.566666666666667 0.707106781186547 0.694022093788567 -0.0289875452182101 -0.739150558766871
276000664073436 8612 1 52 5 80 17 30 4.56 3.44 5.90110824301451 -0.933333333333333 0.707106781186547 -1.14309521329882 1.27545198960125 -1.18347237344628
276000664073436 8612 1 52 5 80 68 30.5 5.39 3.28 3.33342373372519 -0.65 0.707106781186547 -0.796084166404533 0.21147731852376 0.539617151248804
276000664073436 8612 1 44 4 69 172 25 3.61 3.2 2.44360665147561 -0.0722222222222222 0.707106781186547 -0.0884537962671703 -0.778198467714121 0.20091118687988
276000664073436 8612 1 44 4 69 140 27.6 3.77 3.26 2.50589092972996 -0.25 0.707106781186547 -0.306186217847897 -0.642337649721702 0.628481514184685
276000664073436 8612 1 52 5 80 45 31.4 3.9 3.21 2.74846123300404 -0.777777777777778 0.707106781186547 -0.95257934441568 0.644167671515781 -0.0179640615277216
276000664073436 8612 1 52 5 80 137 17.9 5.13 3.5 3.18903382439002 -0.266666666666667 0.707106781186547 -0.32659863237109 -0.621914606499781 0.659640339297925
276000664073436 8612 1 44 4 69 77 33.6 4.84 3.03 2.9560566524124 -0.6 0.707106781186547 -0.734846922834953 0.0632455532033677 0.673498329619309
276000664073436 8612 1 44 4 69 199 27.3 3.46 3.25 2.74846123300404 0.0777777777777777 0.707106781186547 0.095257934441568 -0.776222044176516 -0.216062750024667
276000664073436 8612 1 44 4 69 24 29.7 4.13 2.95 2.87970576628229 -0.894444444444444 0.707106781186547 -1.09546624607803 1.1068703819307 -0.836805282345848
276000664073436 8612 1 44 4 69 106 29.5 4.19 3.57 2.84799690655495 -0.438888888888889 0.707106781186547 -0.53752691577742 -0.333722774368232 0.836227866082457
276000664073436 8612 1 52 5 80 102 28.5 3.58 3.35 2.89530262133331 -0.461111111111111 0.707106781186547 -0.56474346847501 -0.286288609465707 0.835435522654359
276000664073436 8612 1 44 4 69 260 20.8 4.5 3.18 3.8073549220576 0.416666666666667 0.707106781186547 0.510310363079829 -0.378814511374337 -0.830938091536169
276000664073436 8612 1 52 5 80 160 18.7 4.67 3.4 3.0703893278914 -0.138888888888889 0.707106781186547 -0.170103454359943 -0.744818870190122 0.377225242906334
276000664073446 8622 1 44 4 67 337 21.8 5.57 3.96 1.71369581484336 0.844444444444445 0.707106781186547 1.03422900250845 0.900663526173883 0.44663789546923
276000664073446 8622 1 44 4 67 295 18.1 4.57 3.34 2.50589092972996 0.611111111111111 0.707106781186547 0.748455199183749 0.0951611332921042 -0.647508182030453
276000664073446 8622 1 44 4 67 32 21.2 3.11 3.15 0.604071323668861 -0.85 0.707106781186547 -1.04103314068285 0.922989792061646 -0.487000094247296
276000664073446 8622 1 44 4 67 207 23.1 4.81 3.52 0.941106310946431 0.122222222222222 0.707106781186547 0.14969103983675 -0.755140193108727 -0.33444591549235
276000664073446 8622 1 38 3 54 355 17.9 4.98 3.44 3.38956681176273 0.944444444444444 0.707106781186547 1.15670348964761 1.32493577891314 1.28972338164649
276000664073446 8622 1 44 4 67 268 21.6 4.51 3.35 1.26303440583379 0.461111111111111 0.707106781186547 0.56474346847501 -0.286288609465707 -0.835435522654359
276000664073446 8622 1 44 4 67 114 24.6 4.83 3.77 1 -0.394444444444444 0.707106781186547 -0.483093810382238 -0.421563820484021 0.819874154355971
276000664073446 8622 1 44 4 67 148 23 4.96 3.73 1.05658352836637 -0.205555555555556 0.707106781186547 -0.251753112452716 -0.690357421598333 0.536216811031057
276000664073446 8622 1 38 3 54 304 21.3 4.45 3.47 3 0.661111111111111 0.707106781186547 0.809692442753328 0.246028129995971 -0.503796491775715
276000664073446 8622 1 44 4 67 85 23.3 3.91 3.41 1.60407132366886 -0.555555555555556 0.707106781186547 -0.680413817439772 -0.0585606974105255 0.757056878668253
276000664073446 8622 1 44 4 67 180 23.7 4.94 3.56 1.40053792958373 -0.0277777777777778 0.707106781186547 -0.0340206908719886 -0.788739393248016 0.0778509496787295
276000664073446 8622 1 38 3 54 276 21.2 4.59 3.31 2.50589092972996 0.505555555555556 0.707106781186547 0.619176573870192 -0.184392995971392 -0.814372660513106
276000664073446 8622 1 44 4 67 54 24.7 4.23 3.25 0.356143810225275 -0.727777777777778 0.707106781186547 -0.891342100846101 0.465630745285442 0.239426455582127
276000664073456 8628 1 50 3 56 257 14.5 5.43 4.11 4.35614381022528 0.4 0.707106781186547 0.489897948556635 -0.411096095821889 -0.823164625090267
276000664073456 8628 1 50 3 56 136 25.1 4.56 3.23 3.87184364850932 -0.272222222222222 0.707106781186547 -0.333402770545488 -0.614814121938755 0.669571097061218
276000664073456 8628 1 50 3 56 215 23.3 4.88 3.57 3.43295940727611 0.166666666666667 0.707106781186547 0.204124145231932 -0.724688630455253 -0.446054063469579
276000664073456 8628 1 50 3 56 164 25.8 4.32 3.63 3.89530262133331 -0.116666666666667 0.707106781186547 -0.142886901662352 -0.758287830594543 0.319968004654853
276000666092433 8636 1 50 4 66 8 15.3 4.95 3.69 3.41142624572647 -0.983333333333333 0.707106781186547 -1.2043324568684 1.50274069642585 -1.68762173071629
276000666092433 8636 1 50 4 66 39 23.7 4.28 3.24 3.53605290024021 -0.811111111111111 0.707106781186547 -0.993404173462067 0.769780367461358 -0.219655562330212
276000666092435 8637 1 46 3 59 126 20 4.32 3.41 4.47508488294878 -0.327777777777778 0.707106781186547 -0.401444152289465 -0.535757180434546 0.755116920416665
276000666092435 8637 1 46 3 59 256 21.7 4.11 3.93 5.24792751344359 0.394444444444444 0.707106781186547 0.483093810382238 -0.421563820484021 -0.819874154355971
276000666092435 8637 1 46 3 59 225 19.4 4.75 4.01 5.01435529297707 0.222222222222222 0.707106781186547 0.272165526975909 -0.673448020221044 -0.57228367438312
276000666092435 8637 1 46 3 59 47 34.5 3.87 2.76 3.29865831556452 -0.766666666666667 0.707106781186547 -0.938971068066885 0.603467986815466 0.0438258943913803
276000666092435 8637 1 46 3 59 203 17.2 5.58 4.11 4.799087306074 0.1 0.707106781186547 0.122474487139159 -0.766852332590832 -0.275947232274578
276000666092435 8637 1 46 3 59 168 23.4 4.82 3.64 6.64846544302731 -0.0944444444444444 0.707106781186547 -0.115670348964761 -0.769414363102542 0.261094000865876
276000666092435 8637 1 46 3 59 285 19 4.93 4.03 4.97085365434048 0.555555555555556 0.707106781186547 0.680413817439772 -0.0585606974105255 -0.757056878668253
276000666092435 8637 1 46 3 59 75 30.7 3.74 3.05 3.88752527074159 -0.611111111111111 0.707106781186547 -0.748455199183749 0.0951611332921042 0.647508182030453
276000666092436 8638 1 50 4 66 296 14.5 4.31 3.43 5.22958792274065 0.616666666666667 0.707106781186547 0.755259337358147 0.111338525951762 -0.633721566774959
276000666092436 8638 1 50 4 66 166 20.9 4.55 3.18 5.10433665981474 -0.105555555555556 0.707106781186547 -0.129278625313557 -0.764143900335595 0.290713851243771
276000666092436 8638 1 50 4 66 13 25.5 3.66 3.21 3.04264433740849 -0.955555555555556 0.707106781186547 -1.17031176599641 1.37500517519914 -1.39924641533925
276000666092436 8638 1 42 3 55 249 18.1 4.6 3.19 3.84799690655495 0.355555555555556 0.707106781186547 0.435464843161454 -0.490738644300204 -0.7875444573753
276000666092436 8638 1 50 4 66 353 8.8 4.7 3.86 4.49569516262407 0.933333333333333 0.707106781186547 1.14309521329882 1.27545198960125 1.18347237344628
276000666092436 8638 1 50 4 66 44 30.4 3.37 2.94 3.22650852980868 -0.783333333333333 0.707106781186547 -0.959383482590078 0.664737116481228 -0.0498671120471087
276000666092436 8638 1 50 4 66 107 25.9 4.13 3.2 5.28095631383106 -0.433333333333333 0.707106781186547 -0.530722777603022 -0.345215311235048 0.835463591500496
276000666092436 8638 1 50 4 66 227 18.1 3.99 3.14 4.84799690655495 0.233333333333333 0.707106781186547 0.285773803324704 -0.661443077251886 -0.595373909182502
276000666092436 8638 1 50 4 66 254 16.6 3.76 3.35 4.97085365434048 0.383333333333333 0.707106781186547 0.469485534033442 -0.442060064577705 -0.812273110822054
276000666092436 8638 1 42 3 55 198 25.1 3.63 3.24 3.29865831556452 0.0722222222222222 0.707106781186547 0.0884537962671703 -0.778198467714121 -0.20091118687988
276000666092436 8638 1 50 4 66 325 11.2 4.67 3.5 4.90689059560852 0.777777777777778 0.707106781186547 0.95257934441568 0.644167671515781 0.0179640615277209
276000666092436 8638 1 50 4 66 73 30.8 4.12 3.26 3.82374936030827 -0.622222222222222 0.707106781186547 -0.762063475532544 0.127662320354946 0.619400841475829
276000666092436 8638 1 50 4 66 139 24.7 4.23 3.24 5.13750352374993 -0.255555555555556 0.707106781186547 -0.312990356022295 -0.635676370391255 0.639090736057463
276000666092436 8638 1 42 3 55 170 24.2 3.89 3.07 3.52606881166759 -0.0833333333333334 0.707106781186547 -0.102062072615966 -0.774099218895384 0.231146947938726
276000666092448 8639 1 38 3 51 268 12.3 4.1 3.94 5.05658352836637 0.461111111111111 0.707106781186547 0.56474346847501 -0.286288609465707 -0.835435522654359
276000666092448 8639 1 50 4 65 211 23.2 4.96 3.29 6.73552217729654 0.144444444444444 0.707106781186547 0.176907592534341 -0.741085625730201 -0.391250844337509
276000666092448 8639 1 50 4 65 57 36.1 4.94 3.41 3.15055967657538 -0.711111111111111 0.707106781186547 -0.870929686322908 0.408753667925469 0.313703840164092
276000666092448 8639 1 50 4 65 28 43.1 3.85 2.74 2.44360665147561 -0.872222222222222 0.707106781186547 -1.06824969338044 1.01375887304796 -0.655859064739746
276000666092448 8639 1 50 4 65 238 21.9 4.14 3.68 6.32337006906127 0.294444444444445 0.707106781186547 0.360619323243079 -0.584948166259387 -0.706888227016929
276000666092448 8639 1 50 4 65 280 14.7 5.09 4.21 6.26753579806874 0.527777777777778 0.707106781186547 0.646393126567783 -0.129931547379604 -0.793486231119
276000666092448 8639 1 50 4 65 337 9.6 5.08 4.34 6.22032995487956 0.844444444444445 0.707106781186547 1.03422900250845 0.900663526173883 0.44663789546923
276000666092448 8639 1 50 4 65 309 12.3 4.8 4.09 5.59931779369823 0.688888888888889 0.707106781186547 0.843713133625317 0.334967189188206 -0.404140058483649
276000666092448 8639 1 50 4 65 91 26.6 4.2 3.36 3.4541758931858 -0.522222222222222 0.707106781186547 -0.639588988393385 -0.14376651214284 0.799381490774816
276000666092448 8639 1 38 3 51 240 14 5.41 3.78 5.44890095114513 0.305555555555556 0.707106781186547 0.374227599591874 -0.569136777958545 -0.724035886105578
276000666092448 8639 1 50 4 65 123 27.6 4.22 3.26 3.49569516262407 -0.344444444444444 0.707106781186547 -0.421856566812658 -0.50918526398452 0.775463625997907
276000666092448 8639 1 50 4 65 150 26.1 4.49 3.22 4.53106949272595 -0.194444444444444 0.707106781186547 -0.23814483610392 -0.700898347132228 0.511274032386629
276000666092456 8640 1 50 4 65 199 17.8 4.02 3.5 2.13750352374994 0.0777777777777777 0.707106781186547 0.095257934441568 -0.776222044176516 -0.216062750024667
276000666092456 8640 1 50 3 54 130 23.2 4.22 3.09 3.8073549220576 -0.305555555555556 0.707106781186547 -0.374227599591874 -0.569136777958545 0.724035886105578
276000666092456 8640 1 50 4 65 79 10.4 2.75 3.41 1.64154602908752 -0.588888888888889 0.707106781186547 -0.721238646486158 0.0319155800887365 0.697409778659958
276000666092456 8640 1 50 3 54 158 26.7 3.45 3.45 2.35614381022528 -0.15 0.707106781186547 -0.183711730708738 -0.737205979526753 0.405151338911616
276000666092456 8640 1 50 4 65 297 14 3.61 4.21 7.78711898281334 0.622222222222222 0.707106781186547 0.762063475532544 0.127662320354946 -0.619400841475829
276000666092456 8640 1 50 4 65 138 24.1 4.08 3.46 2.37851162325373 -0.261111111111111 0.707106781186547 -0.319794494196693 -0.628868689317281 0.649478615029275
276000666092456 8640 1 50 4 65 111 25.4 3.85 3.48 2.42223300068305 -0.411111111111111 0.707106781186547 -0.503506224905431 -0.389721441267047 0.828701405482561
276000666092456 8640 1 50 3 54 251 19.2 5.16 4.2 3.08406426478847 0.366666666666667 0.707106781186547 0.449073119510249 -0.471706417641783 -0.798393467390792
276000666092456 8640 1 50 4 65 268 12.5 4.37 4.29 3.85598969730848 0.461111111111111 0.707106781186547 0.56474346847501 -0.286288609465707 -0.835435522654359
276000666092456 8640 1 50 4 65 45 10.3 3.89 3.33 2.37851162325373 -0.777777777777778 0.707106781186547 -0.95257934441568 0.644167671515781 -0.0179640615277216
276000666092456 8640 1 50 4 65 16 32.8 3.71 3.3 1 -0.938888888888889 0.707106781186547 -1.14989935147321 1.30012068338543 -1.23619128026091
276000666092456 8640 1 50 3 54 209 21 3.9 3.53 2.71369581484336 0.133333333333333 0.707106781186547 0.163299316185545 -0.748405712906516 -0.363079346420286
276000666092456 8640 1 50 4 65 226 20.4 4.21 3.71 2.71369581484336 0.227777777777778 0.707106781186547 0.278969665150306 -0.667518749608228 -0.583927433727807
276000666092456 8640 1 50 4 65 325 10.6 4.73 4.35 7.76128527336162 0.777777777777778 0.707106781186547 0.95257934441568 0.644167671515781 0.0179640615277209
276000666092460 8646 1 55 4 69 272 13.7 4.51 3.94 3.36737106564853 0.483333333333333 0.707106781186547 0.591960021172601 -0.23651201666676 -0.828253105911401
276000666092460 8646 1 55 4 69 152 21.5 4.04 3.32 4.28688114778816 -0.183333333333333 0.707106781186547 -0.224536559755125 -0.710853665692017 0.485657601434912
276000666092460 8646 1 55 4 69 203 18.2 4.64 3.63 3.22650852980868 0.1 0.707106781186547 0.122474487139159 -0.766852332590832 -0.275947232274578
276000666092460 8646 1 55 4 69 54 28.9 2.93 3.06 3.87184364850932 -0.727777777777778 0.707106781186547 -0.891342100846101 0.465630745285442 0.239426455582127
276000666092460 8646 1 55 4 69 123 23.9 3.23 3.34 3.27500704749987 -0.344444444444444 0.707106781186547 -0.421856566812658 -0.50918526398452 0.775463625997907
276000666092460 8646 1 50 3 55 99 22.2 3.92 3.28 3.87184364850932 -0.477777777777778 0.707106781186547 -0.585155882998204 -0.249175767481786 0.830664620778091
276000666092460 8646 1 50 3 55 277 14.9 4.22 3.87 2.50589092972996 0.511111111111111 0.707106781186547 0.62598071204459 -0.170997236438735 -0.809819893669674
276000666092460 8646 1 50 3 55 127 23.7 3.27 3.29 3.58496250072116 -0.322222222222222 0.707106781186547 -0.394640014115067 -0.544321682430835 0.747760476827657
276000666092460 8646 1 50 3 55 255 15.9 4.17 3.75 4.52105073690096 0.388888888888889 0.707106781186547 0.47628967220784 -0.431885143402626 -0.816242045665835
276000666092460 8646 1 50 3 55 178 19.4 3.56 3.18 4.71808758396052 -0.0388888888888889 0.707106781186547 -0.047628967220784 -0.7869825723257 0.108856599088763
276000666092460 8646 1 55 4 69 180 19.9 4.25 3.56 3.18903382439002 -0.0277777777777778 0.707106781186547 -0.0340206908719886 -0.788739393248016 0.0778509496787295
276000666092460 8646 1 55 4 69 81 23.3 2.5 3.07 4.50080205305716 -0.577777777777778 0.707106781186547 -0.707630370137362 0.0011712139482104 0.719281023569959
276000666092460 8646 1 50 3 55 220 19 3.92 3.65 2.92599941855622 0.194444444444444 0.707106781186547 0.23814483610392 -0.700898347132228 -0.511274032386629
276000666092460 8646 1 55 4 69 237 17 3.97 3.63 3.16349873228288 0.288888888888889 0.707106781186547 0.353815185068681 -0.592634257794518 -0.697929453297011
276000666092465 8647 1 44 4 61 46 22.9 4.38 3.27 2.62293035092018 -0.772222222222222 0.707106781186547 -0.945775206241283 0.62374462829386 0.0132653366843765
276000666092465 8647 1 52 5 73 71 22.1 4.22 3.5 4.77820857639809 -0.633333333333333 0.707106781186547 -0.77567175188134 0.160749114391893 0.589137813537879
276000666092465 8647 1 44 4 61 128 19.5 4.35 3.52 2.35614381022528 -0.316666666666667 0.707106781186547 -0.38783587594067 -0.552739782683598 0.740124948711343
276000666092465 8647 1 42 3 51 226 18.1 4.62 3.55 2.50589092972996 0.227777777777778 0.707106781186547 0.278969665150306 -0.667518749608228 -0.583927433727807
276000666092465 8647 1 52 5 73 105 21.2 4.32 3.41 4.27500704749987 -0.444444444444444 0.707106781186547 -0.544331053951817 -0.32208383575789 0.836612008291018
276000666092465 8647 1 52 5 73 163 17.8 4.59 3.71 3.18903382439002 -0.122222222222222 0.707106781186547 -0.14969103983675 -0.755140193108727 0.33444591549235
276000666092465 8647 1 44 4 61 162 19.3 4.29 3.46 2.05658352836637 -0.127777777777778 0.707106781186547 -0.156495178011147 -0.751846153879385 0.34881796668156
276000666092465 8647 1 44 4 61 282 15.8 4.61 3.57 3.54596836910529 0.538888888888889 0.707106781186547 0.660001402916579 -0.101822412622551 -0.780319536379619
276000666092465 8647 1 44 4 61 68 20.9 4.28 3.4 2 -0.65 0.707106781186547 -0.796084166404533 0.21147731852376 0.539617151248804
276000666092465 8647 1 44 4 61 194 15.9 4.62 3.42 2.58496250072116 0.05 0.707106781186547 0.0612372435695795 -0.784640144429279 -0.13972751803734
276000666092465 8647 1 52 5 73 20 23.3 4.12 3.54 7.51222688651396 -0.916666666666667 0.707106781186547 -1.12268279877562 1.20232431870985 -1.03014670240608
276000666092465 8647 1 44 4 61 99 19.8 4.37 3.46 3.01435529297707 -0.477777777777778 0.707106781186547 -0.585155882998204 -0.249175767481786 0.830664620778091
276000666092465 8647 1 44 4 61 11 21.5 4.28 3.51 2.13750352374994 -0.966666666666667 0.707106781186547 -1.1839200423452 1.42566017845924 -1.51207996894212
276000666092465 8647 1 44 4 61 221 16.4 4.3 3.34 3.0703893278914 0.2 0.707106781186547 0.244948974278318 -0.695701085237043 -0.523832034148352
276000666092465 8647 1 42 3 51 198 17.2 4.78 3.46 2.9560566524124 0.0722222222222222 0.707106781186547 0.0884537962671703 -0.778198467714121 -0.20091118687988
276000666092465 8647 1 52 5 73 140 19.1 4.65 3.44 6.62410089462811 -0.25 0.707106781186547 -0.306186217847897 -0.642337649721702 0.628481514184685
276000666092465 8647 1 52 5 73 48 24.1 4.13 3.3 6.25550073314839 -0.761111111111111 0.707106781186547 -0.932166929892487 0.583337747080597 0.073722423395484
276000666092483 8649 1 53 4 65 18 32.7 3.69 2.98 4.68257329734758 -0.927777777777778 0.707106781186547 -1.13629107512442 1.25092969756059 -1.13156184940039
276000666092483 8649 1 53 4 65 297 12.6 4.55 3.84 5.53356334821451 0.622222222222222 0.707106781186547 0.762063475532544 0.127662320354946 -0.619400841475829
276000666092483 8649 1 46 3 53 188 31.1 4.28 3.29 2.46466826700344 0.0166666666666666 0.707106781186547 0.0204124145231931 -0.789910607196226 -0.0467490642247969
276000666092483 8649 1 46 3 53 146 27.2 3.64 2.96 3.17632277264046 -0.216666666666667 0.707106781186547 -0.265361388801511 -0.679230889090333 0.560447442950636
276000666092483 8649 1 53 4 65 106 31.1 3.09 2.97 4.94860084749336 -0.438888888888889 0.707106781186547 -0.53752691577742 -0.333722774368232 0.836227866082457
276000666092483 8649 1 53 4 65 177 27.3 3.87 3.23 6.57167680997093 -0.0444444444444444 0.707106781186547 -0.0544331053951817 -0.785884559249253 0.124311305771831
276000666092483 8649 1 46 3 53 223 23.5 4.31 3.32 3.41142624572647 0.211111111111111 0.707106781186547 0.258557250627113 -0.684867356216096 -0.54842355123255
276000666092483 8649 1 53 4 65 228 21.8 4.5 3.63 4.13093086982645 0.238888888888889 0.707106781186547 0.292577941499102 -0.655221003152018 -0.60661828894501
276000666092483 8649 1 46 3 53 245 21.3 4.06 3.38 3.13750352374994 0.333333333333333 0.707106781186547 0.408248290463863 -0.52704627669473 -0.762189467676173
276000666092483 8649 1 53 4 65 148 32.8 3.69 3.22 4.57531233068744 -0.205555555555556 0.707106781186547 -0.251753112452716 -0.690357421598333 0.536216811031057
276000666092483 8649 1 53 4 65 205 23.8 4.3 3.58 3.66902676550963 0.111111111111111 0.707106781186547 0.136082763487954 -0.761289066336832 -0.305389045971261
276000666092483 8649 1 53 4 65 262 18.8 4.27 3.56 4.51601514700366 0.427777777777778 0.707106781186547 0.523918639428624 -0.356561446358337 -0.834323996347331
276000666092483 8649 1 46 3 53 305 19.5 4.1 3.57 3.56559717585422 0.666666666666667 0.707106781186547 0.816496580927726 0.263523138347365 -0.485029661248474
276000666092483 8649 1 46 3 53 67 33.8 3.88 2.92 4.95233356636969 -0.655555555555556 0.707106781186547 -0.802888304578931 0.228679523388102 0.52199071784176
276000666092483 8649 1 46 3 53 95 38 3.67 3.06 2.86393845042397 -0.5 0.707106781186547 -0.612372435695794 -0.197642353760524 0.8184875533568
276000666092483 8649 1 53 4 65 79 32.2 3.29 2.77 4.50080205305716 -0.588888888888889 0.707106781186547 -0.721238646486158 0.0319155800887365 0.697409778659958
276000666092483 8649 1 46 3 53 276 22.6 3.89 3.39 3.0703893278914 0.505555555555556 0.707106781186547 0.619176573870192 -0.184392995971392 -0.814372660513106
276000666092489 8652 1 57 4 62 244 14.3 4.9 4.13 4.33913738491959 0.327777777777778 0.707106781186547 0.401444152289465 -0.535757180434546 -0.755116920416665
276000666092489 8652 1 50 3 50 203 16.9 4.28 3.75 4.41683974191283 0.1 0.707106781186547 0.122474487139159 -0.766852332590832 -0.275947232274578
276000666092489 8652 1 57 4 62 215 24.2 5.29 3.86 3.52606881166759 0.166666666666667 0.707106781186547 0.204124145231932 -0.724688630455253 -0.446054063469579
276000666092489 8652 1 50 3 50 302 9.4 5.92 4.54 5.46466826700344 0.65 0.707106781186547 0.796084166404533 0.21147731852376 -0.539617151248805
276000666092489 8652 1 57 4 62 146 22.4 4.78 3.33 3 -0.216666666666667 0.707106781186547 -0.265361388801511 -0.679230889090333 0.560447442950636
276000666092489 8652 1 50 3 50 152 19.6 3.95 3.68 3.23878685958712 -0.183333333333333 0.707106781186547 -0.224536559755125 -0.710853665692017 0.485657601434912
276000666092489 8652 1 57 4 62 26 32.9 4.78 3.13 0.815575428862573 -0.883333333333333 0.707106781186547 -1.08185796972924 1.06002182400228 -0.744802020444811
276000666092489 8652 1 57 4 62 85 25.6 3.91 3.27 3.0703893278914 -0.555555555555556 0.707106781186547 -0.680413817439772 -0.0585606974105255 0.757056878668253
276000666092489 8652 1 50 3 50 124 19 4.27 3.59 3.799087306074 -0.338888888888889 0.707106781186547 -0.415052428638261 -0.518188971211388 0.768973306803986
276000666092489 8652 1 57 4 62 58 26 3.7 3.18 2.62293035092018 -0.705555555555555 0.707106781186547 -0.86412554814851 0.390087445625863 0.33722473125992
276000666092489 8652 1 50 3 50 245 14.9 5.22 4 4.57531233068744 0.333333333333333 0.707106781186547 0.408248290463863 -0.52704627669473 -0.762189467676173
276000666092489 8652 1 57 4 62 173 19.2 3.69 3.6 3.0703893278914 -0.0666666666666667 0.707106781186547 -0.0816496580927726 -0.7800284895082 0.185697070306559
276000666092489 8652 1 50 3 50 280 10.7 4.78 4.3 4.38956681176273 0.527777777777778 0.707106781186547 0.646393126567783 -0.129931547379604 -0.793486231119
276000666092490 8608 1 53 4 63 219 11.7 5.72 4.19 3.97085365434048 0.188888888888889 0.707106781186547 0.231340697929522 -0.705949207283885 -0.498547617548084
276000666092490 8608 1 48 3 53 49 24.8 4.05 3.06 0.941106310946431 -0.755555555555556 0.707106781186547 -0.925362791718089 0.563353909089256 0.102959735498882
276000666092490 8608 1 48 3 53 100 21.6 4.16 3.1 0.748461233004035 -0.472222222222222 0.707106781186547 -0.578351744823806 -0.261693116553286 0.832662320656017
276000666092490 8608 1 48 3 53 177 17.7 5.47 3.54 0.879705766282288 -0.0444444444444444 0.707106781186547 -0.0544331053951817 -0.785884559249253 0.124311305771831
276000666092490 8608 1 48 3 53 199 17.2 5.61 3.77 1.84799690655495 0.0777777777777777 0.707106781186547 0.095257934441568 -0.776222044176516 -0.216062750024667
276000666092490 8608 1 48 3 53 21 22.6 3.66 3.18 2.23878685958712 -0.911111111111111 0.707106781186547 -1.11587866060123 1.17824123189977 -0.980632455853263
276000666092490 8608 1 53 4 63 120 20.6 3.66 3.38 1.74846123300404 -0.361111111111111 0.707106781186547 -0.442268981335852 -0.481295731842757 0.793125345954381
276000666092490 8608 1 53 4 63 191 17.1 5.72 3.59 3.89530262133331 0.0333333333333334 0.707106781186547 0.0408248290463864 -0.787934183658621 -0.0933682097903315
276000666092490 8608 1 53 4 63 93 24.7 4.41 3.02 1.78240856492737 -0.511111111111111 0.707106781186547 -0.62598071204459 -0.170997236438735 0.809819893669674
276000666092490 8608 1 53 4 63 5 17.6 3.65 4.1 3.73984810269933 -1 0.707106781186547 -1.22474487139159 1.58113883008419 -1.87082869338697
276000666092490 8608 1 53 4 63 162 18.9 4.68 3.58 1.74846123300404 -0.127777777777778 0.707106781186547 -0.156495178011147 -0.751846153879385 0.34881796668156
276000666092490 8608 1 53 4 63 32 26.5 4.85 3 1.35614381022528 -0.85 0.707106781186547 -1.04103314068285 0.922989792061646 -0.487000094247296
276000666092490 8608 1 48 3 53 230 10.3 4.54 3.99 3.62293035092018 0.25 0.707106781186547 0.306186217847897 -0.642337649721702 -0.628481514184685
276000666092490 8608 1 48 3 53 259 7.4 5.72 4.1 4.25096157353322 0.411111111111111 0.707106781186547 0.503506224905431 -0.389721441267047 -0.828701405482561
276000666092490 8608 1 48 3 53 142 21.6 5.36 3.53 0.941106310946431 -0.238888888888889 0.707106781186547 -0.292577941499102 -0.655221003152018 0.60661828894501
276000666092493 8662 1 48 3 55 117 17.9 5.28 3.77 2.33342373372519 -0.377777777777778 0.707106781186547 -0.462681395859045 -0.452088584009257 0.807972161626823
276000666092493 8662 1 48 3 55 243 12.8 4.7 4.13 3.6507645591169 0.322222222222222 0.707106781186547 0.394640014115067 -0.544321682430835 -0.747760476827657
276000666092493 8662 1 55 4 65 222 12.2 5.27 4.15 3.83187724119167 0.205555555555555 0.707106781186547 0.251753112452715 -0.690357421598333 -0.536216811031057
276000666092493 8662 1 55 4 65 130 22.3 4.43 4.13 1.81557542886257 -0.305555555555556 0.707106781186547 -0.374227599591874 -0.569136777958545 0.724035886105578
276000666092493 8662 1 48 3 55 60 26.7 4.75 3.49 1.67807190511264 -0.694444444444444 0.707106781186547 -0.850517271799714 0.353194206257232 0.382438028617503
276000666092493 8662 1 55 4 65 153 18.3 5.28 4.17 2.6959938131099 -0.177777777777778 0.707106781186547 -0.217732421580727 -0.715611722356622 0.472608795849307
276000666092493 8662 1 48 3 55 18 27.2 3.74 3.25 4.87184364850932 -0.927777777777778 0.707106781186547 -1.13629107512442 1.25092969756059 -1.13156184940039
276000666092493 8662 1 48 3 55 177 15.1 5.79 4.16 3.23878685958712 -0.0444444444444444 0.707106781186547 -0.0544331053951817 -0.785884559249253 0.124311305771831
276000666092493 8662 1 48 3 55 148 16.2 5.08 3.93 4.29278174922785 -0.205555555555556 0.707106781186547 -0.251753112452716 -0.690357421598333 0.536216811031057
276000666092493 8662 1 48 3 55 211 13.9 5.3 4.24 2.98550043030489 0.144444444444444 0.707106781186547 0.176907592534341 -0.741085625730201 -0.391250844337509
276000666092493 8662 1 55 4 65 31 32.4 3.92 2.98 1.40053792958373 -0.855555555555556 0.707106781186547 -1.04783727885725 0.945462459692935 -0.528098498761186
276000666092493 8662 1 55 4 65 187 14 4.2 4.04 3.41142624572647 0.0111111111111111 0.707106781186547 0.0136082763487954 -0.790276611555042 -0.0311740624868562
276000666092493 8662 1 55 4 65 102 24.4 4.52 3.58 2.48542682717024 -0.461111111111111 0.707106781186547 -0.56474346847501 -0.286288609465707 0.835435522654359
276000666092493 8662 1 55 4 65 73 24.8 4.5 3.36 2.33342373372519 -0.622222222222222 0.707106781186547 -0.762063475532544 0.127662320354946 0.619400841475829
276000666092493 8662 1 55 4 65 245 9.5 4.87 4.24 4.43829285157915 0.333333333333333 0.707106781186547 0.408248290463863 -0.52704627669473 -0.762189467676173
276000666092493 8662 1 48 3 55 95 23.2 5.17 3.73 2.71369581484336 -0.5 0.707106781186547 -0.612372435695794 -0.197642353760524 0.8184875533568
276000666092500 8663 1 55 4 67 94 13.4 4.37 3.34 3.56559717585422 -0.505555555555556 0.707106781186547 -0.619176573870192 -0.184392995971392 0.814372660513106
276000666092500 8663 1 44 3 55 213 13.7 5.14 3.53 3.29865831556452 0.155555555555555 0.707106781186547 0.190515868883136 -0.73317993157978 -0.418921914826459
276000666092500 8663 1 44 3 55 240 10.6 5.22 3.5 3.94860084749336 0.305555555555556 0.707106781186547 0.374227599591874 -0.569136777958545 -0.724035886105578
276000666092500 8663 1 55 4 67 71 25.2 4.73 3.32 2.46466826700344 -0.633333333333333 0.707106781186547 -0.77567175188134 0.160749114391893 0.589137813537879
276000666092500 8663 1 55 4 67 128 20.2 4.17 3.43 2.60407132366886 -0.316666666666667 0.707106781186547 -0.38783587594067 -0.552739782683598 0.740124948711343
276000666092500 8663 1 44 3 55 30 27.2 4.49 2.86 3.02856915219677 -0.861111111111111 0.707106781186547 -1.05464141703165 0.968081529067751 -0.569937920813094
276000666092500 8663 1 55 4 67 14 29.1 4.7 2.93 4.6959938131099 -0.95 0.707106781186547 -1.16350762782201 1.34989727618438 -1.3440734894052
276000666092500 8663 1 44 3 55 87 16.6 2.89 3.31 2.31034012061215 -0.544444444444445 0.707106781186547 -0.666805541090976 -0.0875482426287355 0.773038477691665
276000666092500 8663 1 44 3 55 147 15.5 4.55 3.41 3.33342373372519 -0.211111111111111 0.707106781186547 -0.258557250627113 -0.684867356216096 0.54842355123255
276000666092500 8663 1 44 3 55 65 18.6 5.06 3.21 3.16349873228288 -0.666666666666667 0.707106781186547 -0.816496580927726 0.263523138347365 0.485029661248474
276000666092500 8663 1 55 4 67 43 28.9 4.75 2.82 2.48542682717024 -0.788888888888889 0.707106781186547 -0.966187620764476 0.685452963190201 -0.0824486266759804
276000666092500 8663 1 44 3 55 118 19.3 4.11 3.4 3.11103131238874 -0.372222222222222 0.707106781186547 -0.455877257684647 -0.461970701697283 0.803344009882337
276000666092500 8663 1 44 3 55 181 14 4.7 3.61 3.04264433740849 -0.0222222222222223 0.707106781186547 -0.0272165526975909 -0.789398201093884 0.0623096305561532
276000666092500 8663 1 55 4 67 163 13 4.51 3.74 2.58496250072116 -0.122222222222222 0.707106781186547 -0.14969103983675 -0.755140193108727 0.33444591549235
276000666092509 8665 1 50 3 57 59 25.5 4.1 3.33 0.678071905112638 -0.7 0.707106781186547 -0.857321409974112 0.371567625069785 0.360134523476992
276000666092509 8665 1 50 3 57 213 21.3 4.73 3.2 1.11103131238874 0.155555555555555 0.707106781186547 0.190515868883136 -0.73317993157978 -0.418921914826459
276000666092509 8665 1 52 4 68 54 15.5 4.91 4.05 1.78240856492737 -0.727777777777778 0.707106781186547 -0.891342100846101 0.465630745285442 0.239426455582127
276000666092509 8665 1 52 4 68 123 14.8 5.52 4.12 1.35614381022528 -0.344444444444444 0.707106781186547 -0.421856566812658 -0.50918526398452 0.775463625997907
276000666092509 8665 1 50 3 57 30 27.8 4.01 2.95 0.163498732282879 -0.861111111111111 0.707106781186547 -1.05464141703165 0.968081529067751 -0.569937920813094
276000666092509 8665 1 52 4 68 88 17 5.12 3.92 1.64154602908752 -0.538888888888889 0.707106781186547 -0.660001402916578 -0.101822412622551 0.78031953637962
276000666092509 8665 1 50 3 57 152 22.2 4.17 3.17 0.356143810225275 -0.183333333333333 0.707106781186547 -0.224536559755125 -0.710853665692017 0.485657601434912
276000666092509 8665 1 50 3 57 240 17.6 4.38 3.35 1.44360665147561 0.305555555555556 0.707106781186547 0.374227599591874 -0.569136777958545 -0.724035886105578
276000666092509 8665 1 50 3 57 125 25 4.35 3.22 0.263034405833794 -0.333333333333333 0.707106781186547 -0.408248290463863 -0.52704627669473 0.762189467676173
276000666092509 8665 1 52 4 68 31 17.8 4.84 3.98 2.33342373372519 -0.855555555555556 0.707106781186547 -1.04783727885725 0.945462459692935 -0.528098498761186
276000666092509 8665 1 50 3 57 93 25.9 4.21 3.31 0.604071323668861 -0.511111111111111 0.707106781186547 -0.62598071204459 -0.170997236438735 0.809819893669674
276000666092509 8665 1 52 4 68 146 11.7 5.84 4.62 2.02856915219677 -0.216666666666667 0.707106781186547 -0.265361388801511 -0.679230889090333 0.560447442950636
276000666092509 8665 1 50 3 57 282 14.9 5.37 3.86 1.35614381022528 0.538888888888889 0.707106781186547 0.660001402916579 -0.101822412622551 -0.780319536379619
276000666092518 8667 1 57 4 68 46 33.7 2.78 2.74 0.678071905112638 -0.772222222222222 0.707106781186547 -0.945775206241283 0.62374462829386 0.0132653366843765
276000666092518 8667 1 57 4 68 12 33 4.18 3.35 0.941106310946431 -0.961111111111111 0.707106781186547 -1.17711590417081 1.40025947595743 -1.45524697125082
276000666092518 8667 1 50 3 57 115 24.5 4.35 3.16 2.67807190511264 -0.388888888888889 0.707106781186547 -0.47628967220784 -0.431885143402626 0.816242045665835
276000666092518 8667 1 50 3 57 142 23.9 4.04 3.19 2.64154602908752 -0.238888888888889 0.707106781186547 -0.292577941499102 -0.655221003152018 0.60661828894501
276000666092518 8667 1 42 2 45 244 19.1 4.01 3.35 4.33342373372519 0.327777777777778 0.707106781186547 0.401444152289465 -0.535757180434546 -0.755116920416665
276000666092518 8667 1 50 3 57 203 20.3 4.05 3.1 3.57531233068744 0.1 0.707106781186547 0.122474487139159 -0.766852332590832 -0.275947232274578
276000666092518 8667 1 50 3 57 83 19.8 2.1 3.23 3.08406426478847 -0.566666666666667 0.707106781186547 -0.694022093788567 -0.0289875452182101 0.739150558766871
276000666092518 8667 1 50 3 57 272 17.3 4.1 3.5 3.73984810269933 0.483333333333333 0.707106781186547 0.591960021172601 -0.23651201666676 -0.828253105911401
276000666092518 8667 1 42 2 45 193 26.2 3.58 3.25 3.83995958748953 0.0444444444444445 0.707106781186547 0.0544331053951818 -0.785884559249253 -0.124311305771831
276000666092518 8667 1 42 2 45 165 23.4 3.94 3.03 4.38956681176273 -0.111111111111111 0.707106781186547 -0.136082763487954 -0.761289066336832 0.305389045971261
276000666092518 8667 1 57 4 68 81 30.4 3.66 3.02 1.97085365434048 -0.577777777777778 0.707106781186547 -0.707630370137362 0.0011712139482104 0.719281023569959
276000666092518 8667 1 57 4 68 104 28 4.14 3.16 3.33342373372519 -0.45 0.707106781186547 -0.551135192126215 -0.310298495404022 0.836611206323986
276000666092518 8667 1 50 3 57 49 24.4 3.83 3.18 1.81557542886257 -0.755555555555556 0.707106781186547 -0.925362791718089 0.563353909089256 0.102959735498882
276000666092518 8667 1 42 2 45 286 17.3 4.72 3.69 4.0071955014042 0.561111111111111 0.707106781186547 0.687217955614169 -0.043847322186131 -0.748346714728405
276000666092518 8667 1 50 3 57 20 27.1 2.7 3.2 1.31034012061215 -0.916666666666667 0.707106781186547 -1.12268279877562 1.20232431870985 -1.03014670240608
276000666092518 8667 1 50 3 57 230 21.6 3.54 3.25 4.20789285164133 0.25 0.707106781186547 0.306186217847897 -0.642337649721702 -0.628481514184685
276000666092528 8670 1 53 3 59 9 20.9 4.55 3.57 4.83995958748953 -0.977777777777778 0.707106781186547 -1.197528318694 1.47690078869345 -1.62826253687265
276000666092528 8670 1 38 2 41 338 10.1 5.02 4.17 4.90303827011291 0.85 0.707106781186547 1.04103314068285 0.922989792061646 0.487000094247297
276000666092528 8670 1 38 2 41 287 12 4.45 3.98 4.65992455840238 0.566666666666667 0.707106781186547 0.694022093788567 -0.0289875452182101 -0.739150558766871
276000666092528 8670 1 38 2 41 259 9.8 4.78 3.86 5.44095219802964 0.411111111111111 0.707106781186547 0.503506224905431 -0.389721441267047 -0.828701405482561
276000666092528 8670 1 53 3 59 36 21.5 4.57 2.88 5.26303440583379 -0.827777777777778 0.707106781186547 -1.01381658798526 0.834563138971752 -0.329920415528023
276000666261505 8671 1 50 2 44 286 15.3 5.62 4.24 2.13750352374994 0.561111111111111 0.707106781186547 0.687217955614169 -0.043847322186131 -0.748346714728405
276000666261505 8671 1 50 2 44 130 26 4.02 3.22 0.604071323668861 -0.305555555555556 0.707106781186547 -0.374227599591874 -0.569136777958545 0.724035886105578
276000666261505 8671 1 57 3 57 49 22.8 3.87 2.82 0.356143810225275 -0.755555555555556 0.707106781186547 -0.925362791718089 0.563353909089256 0.102959735498882
276000666261505 8671 1 50 2 44 251 21.2 5.14 3.98 1.81557542886257 0.366666666666667 0.707106781186547 0.449073119510249 -0.471706417641783 -0.798393467390792
276000666261505 8671 1 57 3 57 17 31.4 3.95 3.23 1.48542682717024 -0.933333333333333 0.707106781186547 -1.14309521329882 1.27545198960125 -1.18347237344628
276000666261505 8671 1 50 2 44 308 15 5.1 4.36 2.08406426478847 0.683333333333333 0.707106781186547 0.836908995450919 0.316886573862706 -0.425245424877624
276000666261505 8671 1 50 2 44 158 26.6 3.7 3.54 1.11103131238874 -0.15 0.707106781186547 -0.183711730708738 -0.737205979526753 0.405151338911616
276000666261505 8671 1 50 2 44 209 22.8 4.57 3.57 1.52606881166759 0.133333333333333 0.707106781186547 0.163299316185545 -0.748405712906516 -0.363079346420286
276000666261506 8672 1 53 3 57 121 23.1 4.96 3.43 5.38404980679516 -0.355555555555556 0.707106781186547 -0.435464843161454 -0.490738644300204 0.7875444573753
276000666261506 8672 1 50 2 45 184 16.5 3.95 3.6 3.28688114778816 -0.00555555555555554 0.707106781186547 -0.00680413817439769 -0.790496214170332 0.0155894371445255
276000666261506 8672 1 50 2 45 133 22.8 3.39 3.6 3.18903382439002 -0.288888888888889 0.707106781186547 -0.353815185068681 -0.592634257794519 0.69792945329701
276000666261506 8672 1 50 2 45 226 16.4 4.91 3.84 4.80322703643493 0.227777777777778 0.707106781186547 0.278969665150306 -0.667518749608228 -0.583927433727807
276000666261506 8672 1 53 3 57 60 28.9 4.16 3.2 2.48542682717024 -0.694444444444444 0.707106781186547 -0.850517271799714 0.353194206257232 0.382438028617503
276000666261506 8672 1 50 2 45 283 9.1 5.69 4.3 5.21723071622067 0.544444444444445 0.707106781186547 0.666805541090976 -0.0875482426287355 -0.773038477691665
276000666261506 8672 1 53 3 57 148 22 4.04 3.62 3.31034012061215 -0.205555555555556 0.707106781186547 -0.251753112452716 -0.690357421598333 0.536216811031057
276000666261506 8672 1 53 3 57 33 29.4 4.56 3.18 3.15055967657538 -0.844444444444444 0.707106781186547 -1.03422900250845 0.900663526173883 -0.44663789546923
276000666261506 8672 1 53 3 57 219 11.8 4.6 3.97 5.0036022366802 0.188888888888889 0.707106781186547 0.231340697929522 -0.705949207283885 -0.498547617548084
276000666261506 8672 1 53 3 57 247 7.6 4.81 4.4 3.86393845042397 0.344444444444445 0.707106781186547 0.421856566812659 -0.509185263984519 -0.775463625997907
276000666261506 8672 1 50 2 45 105 23.7 4.15 3.35 3 -0.444444444444444 0.707106781186547 -0.544331053951817 -0.32208383575789 0.836612008291018
276000666261506 8672 1 50 2 45 261 12.5 4.94 4.14 4.29278174922785 0.422222222222222 0.707106781186547 0.517114501254227 -0.3677611797381 -0.832813892425157
276000666261506 8672 1 53 3 57 190 13.7 4.51 3.95 3.25096157353322 0.0277777777777777 0.707106781186547 0.0340206908719885 -0.788739393248016 -0.0778509496787292
276000666261509 8673 1 44 3 51 26 24.8 4.7 3.4 4.4541758931858 -0.883333333333333 0.707106781186547 -1.08185796972924 1.06002182400228 -0.744802020444811
276000666261509 8673 1 44 3 51 324 12.5 4.87 4.1 3.46466826700344 0.772222222222222 0.707106781186547 0.945775206241283 0.62374462829386 -0.0132653366843771
276000666261509 8673 1 44 3 51 61 23.2 4.59 3.24 2.21412480535285 -0.688888888888889 0.707106781186547 -0.843713133625317 0.334967189188206 0.404140058483649
276000666261509 8673 1 52 4 64 136 22.7 4.91 4.08 2.74846123300404 -0.272222222222222 0.707106781186547 -0.333402770545488 -0.614814121938755 0.669571097061218
276000666261509 8673 1 52 4 64 78 26.2 3.95 3.53 3 -0.594444444444444 0.707106781186547 -0.728042784660556 0.0475073657742889 0.685711485557063
276000666261509 8673 1 44 3 51 143 19.4 4.62 4.02 3.01435529297707 -0.233333333333333 0.707106781186547 -0.285773803324704 -0.661443077251886 0.595373909182502
276000666261509 8673 1 44 3 51 297 13.2 5.21 3.94 3.60407132366886 0.622222222222222 0.707106781186547 0.762063475532544 0.127662320354946 -0.619400841475829
276000666261509 8673 1 44 3 51 114 22.1 4.52 3.61 2.05658352836637 -0.394444444444444 0.707106781186547 -0.483093810382238 -0.421563820484021 0.819874154355971
276000666261509 8673 1 44 3 51 236 17.5 4.45 3.9 3.48542682717024 0.283333333333333 0.707106781186547 0.347011046894284 -0.600173947586123 -0.688720465862956
276000666261509 8673 1 52 4 64 113 25.1 4.86 3.84 2.98550043030489 -0.4 0.707106781186547 -0.489897948556636 -0.411096095821889 0.823164625090267
276000666261509 8673 1 52 4 64 44 31.7 4.56 3.36 2.58496250072116 -0.783333333333333 0.707106781186547 -0.959383482590078 0.664737116481228 -0.0498671120471087
276000666261509 8673 1 44 3 51 209 17.3 4.6 3.78 2.74846123300404 0.133333333333333 0.707106781186547 0.163299316185545 -0.748405712906516 -0.363079346420286
276000666261509 8673 1 44 3 51 83 25.6 3.9 3.53 2.56559717585422 -0.566666666666667 0.707106781186547 -0.694022093788567 -0.0289875452182101 0.739150558766871
276000666261509 8673 1 38 2 40 233 18.4 4.43 3.35 2.89530262133331 0.266666666666667 0.707106781186547 0.32659863237109 -0.621914606499781 -0.659640339297924
276000666261509 8673 1 44 3 51 177 17.8 4.82 3.93 3.37851162325373 -0.0444444444444444 0.707106781186547 -0.0544331053951817 -0.785884559249253 0.124311305771831
276000666261509 8673 1 38 2 40 261 11.3 5.97 3.4 3.68706068833989 0.422222222222222 0.707106781186547 0.517114501254227 -0.3677611797381 -0.832813892425157
276000666261509 8673 1 52 4 64 21 35.4 5.54 3.34 3.75702324650746 -0.911111111111111 0.707106781186547 -1.11587866060123 1.17824123189977 -0.980632455853263
276000666261516 8674 1 44 3 50 147 14.9 4.7 3.86 4.16349873228288 -0.211111111111111 0.707106781186547 -0.258557250627113 -0.684867356216096 0.54842355123255
276000666261516 8674 1 55 4 60 108 19.5 3.9 3.75 5.42223300068305 -0.427777777777778 0.707106781186547 -0.523918639428624 -0.356561446358337 0.834323996347331
276000666261516 8674 1 44 3 50 65 23.9 4.58 3.18 3.68706068833989 -0.666666666666667 0.707106781186547 -0.816496580927726 0.263523138347365 0.485029661248474
276000666261516 8674 1 55 4 60 51 30.9 3.49 3.11 3.40053792958373 -0.744444444444444 0.707106781186547 -0.911754515369294 0.523825438337151 0.159475956212345
276000666261516 8674 1 44 3 50 87 18 4.61 3.53 3.74846123300404 -0.544444444444445 0.707106781186547 -0.666805541090976 -0.0875482426287355 0.773038477691665
276000666261516 8674 1 55 4 60 9 29.6 4.27 3.54 4.70929063572336 -0.977777777777778 0.707106781186547 -1.197528318694 1.47690078869345 -1.62826253687265
276000666261516 8674 1 44 3 50 118 17.2 4.41 3.61 3.0703893278914 -0.372222222222222 0.707106781186547 -0.455877257684647 -0.461970701697283 0.803344009882337
276000666261516 8674 1 44 3 50 30 27.8 4.6 3 1.44360665147561 -0.861111111111111 0.707106781186547 -1.05464141703165 0.968081529067751 -0.569937920813094
276000666261516 8674 1 55 4 60 131 11.7 4.56 3.88 6.55949181320504 -0.3 0.707106781186547 -0.367423461417477 -0.577115672980729 0.715591975220516
276000666261516 8674 1 44 3 50 181 11.2 4.94 3.78 4.32768736417605 -0.0222222222222223 0.707106781186547 -0.0272165526975909 -0.789398201093884 0.0623096305561532
276000666261516 8674 1 44 3 50 213 10.5 5.28 3.82 3.86393845042397 0.155555555555555 0.707106781186547 0.190515868883136 -0.73317993157978 -0.418921914826459
276000666261516 8674 1 55 4 60 80 25.5 4.26 3.27 4.24488705912353 -0.583333333333333 0.707106781186547 -0.71443450831176 0.0164701961467102 0.708598020730192
276000666261526 8677 1 57 3 54 253 16.8 6.24 4.47 5.18269229751619 0.377777777777778 0.707106781186547 0.462681395859045 -0.452088584009257 -0.807972161626823
276000666261526 8677 1 57 3 54 127 28.8 3.85 3.01 4.01435529297707 -0.322222222222222 0.707106781186547 -0.394640014115067 -0.544321682430835 0.747760476827657
276000666261526 8677 1 46 2 43 265 17.1 4.99 4.22 4.6959938131099 0.444444444444444 0.707106781186547 0.544331053951817 -0.32208383575789 -0.836612008291018
276000666261526 8677 1 46 2 43 115 31.7 3.19 3.33 2 -0.388888888888889 0.707106781186547 -0.47628967220784 -0.431885143402626 0.816242045665835
276000666261526 8677 1 46 2 43 208 25 5.42 3.71 5.34766565630097 0.127777777777778 0.707106781186547 0.156495178011147 -0.751846153879385 -0.34881796668156
276000666261526 8677 1 57 3 54 196 26.9 4.29 3.62 4.58014548442338 0.0611111111111111 0.707106781186547 0.0748455199183749 -0.781712109558753 -0.170425212106898
276000666261526 8677 1 46 2 43 243 17.1 5.45 4.18 3.33342373372519 0.322222222222222 0.707106781186547 0.394640014115067 -0.544321682430835 -0.747760476827657
276000666261526 8677 1 57 3 54 276 13.1 5.95 4.64 5.16349873228288 0.505555555555556 0.707106781186547 0.619176573870192 -0.184392995971392 -0.814372660513106
276000666261526 8677 1 57 3 54 7 25 4.52 4.2 7.12018602753186 -0.988888888888889 0.707106781186547 -1.21113659504279 1.52872700590177 -1.74783261354842
276000666261526 8677 1 57 3 54 39 31.9 4.04 2.98 3.59454854955035 -0.811111111111111 0.707106781186547 -0.993404173462067 0.769780367461358 -0.219655562330212
276000666261526 8677 1 46 2 43 87 27.7 4.26 2.81 2.87970576628229 -0.544444444444445 0.707106781186547 -0.666805541090976 -0.0875482426287355 0.773038477691665
276000666261526 8677 1 57 3 54 154 27.2 3.44 3.2 4.71369581484336 -0.172222222222222 0.707106781186547 -0.210928283406329 -0.720223377277701 0.459406012593464
276000666261526 8677 1 57 3 54 66 31.7 3.85 2.96 3.61353165291793 -0.661111111111111 0.707106781186547 -0.809692442753328 0.246028129995971 0.503796491775715
276000666261526 8677 1 46 2 43 166 23.3 4.17 3.28 2.64154602908752 -0.105555555555556 0.707106781186547 -0.129278625313557 -0.764143900335595 0.290713851243771
276000666261526 8677 1 57 3 54 225 19.8 4.97 3.87 5.29278174922785 0.222222222222222 0.707106781186547 0.272165526975909 -0.673448020221044 -0.57228367438312
276000666261526 8677 1 57 3 54 310 9.1 6.01 5.16 5.96162332828694 0.694444444444444 0.707106781186547 0.850517271799714 0.353194206257232 -0.382438028617503
276000666261540 8685 1 48 2 44 38 20.2 3.43 2.99 1.11103131238874 -0.816666666666667 0.707106781186547 -1.00020831163646 0.791228222887963 -0.25570157453943
276000666261540 8685 1 48 2 44 10 21 5.54 3.6 2.74846123300404 -0.972222222222222 0.707106781186547 -1.1907241805196 1.45120728270459 -1.56975022021533
276000666261540 8685 1 53 3 54 101 22.6 3.83 3.29 2.71369581484336 -0.466666666666667 0.707106781186547 -0.571547606649408 -0.274064063881259 0.834251017347375
276000666261540 8685 1 53 3 54 74 23.8 3.62 3 0.879705766282288 -0.616666666666667 0.707106781186547 -0.755259337358147 0.111338525951762 0.633721566774959
276000666261540 8685 1 53 3 54 223 13.4 5.1 4.32 2.21412480535285 0.211111111111111 0.707106781186547 0.258557250627113 -0.684867356216096 -0.54842355123255
276000666261540 8685 1 53 3 54 143 21.5 3.81 3.59 2 -0.233333333333333 0.707106781186547 -0.285773803324704 -0.661443077251886 0.595373909182502
276000666261540 8685 1 53 3 54 13 24.7 5.27 3.37 0.941106310946431 -0.955555555555556 0.707106781186547 -1.17031176599641 1.37500517519914 -1.39924641533925
276000666261540 8685 1 48 2 44 131 19.8 4.93 3.68 4.91073266190291 -0.3 0.707106781186547 -0.367423461417477 -0.577115672980729 0.715591975220516
276000666261540 8685 1 48 2 44 89 20.5 3.54 3.17 5.76977173924945 -0.533333333333333 0.707106781186547 -0.653197264742181 -0.11595018087284 0.787133850254666
276000666261540 8685 1 48 2 44 188 14.4 4.89 4.07 2.65992455840238 0.0166666666666666 0.707106781186547 0.0204124145231931 -0.789910607196226 -0.0467490642247969
276000666261540 8685 1 53 3 54 257 11.2 4.99 4.31 2.62293035092018 0.4 0.707106781186547 0.489897948556635 -0.411096095821889 -0.823164625090267
276000666261540 8685 1 48 2 44 219 12.2 4.98 4.21 3.4541758931858 0.188888888888889 0.707106781186547 0.231340697929522 -0.705949207283885 -0.498547617548084
276000666261540 8685 1 53 3 54 200 15.5 5.21 4.19 2.37851162325373 0.0833333333333333 0.707106781186547 0.102062072615966 -0.774099218895384 -0.231146947938726
276000666261540 8685 1 48 2 44 166 15.2 4.92 3.88 2.33342373372519 -0.105555555555556 0.707106781186547 -0.129278625313557 -0.764143900335595 0.290713851243771
276000666261540 8685 1 48 2 44 248 11 5.83 4.37 3.49569516262407 0.35 0.707106781186547 0.428660704987056 -0.500035155014125 -0.781655613455744
276000666261540 8685 1 53 3 54 172 18.4 4.42 3.67 1.67807190511264 -0.0722222222222222 0.707106781186547 -0.0884537962671703 -0.778198467714121 0.20091118687988
276000666261556 8695 1 50 2 46 265 15.7 3.57 3.63 4.4905701304462 0.444444444444444 0.707106781186547 0.544331053951817 -0.32208383575789 -0.836612008291018
276000666261556 8695 1 50 2 46 118 24.7 3.69 2.88 3.11103131238874 -0.372222222222222 0.707106781186547 -0.455877257684647 -0.461970701697283 0.803344009882337
276000666261556 8695 1 50 2 46 307 18.1 3.99 3.78 3.4541758931858 0.677777777777778 0.707106781186547 0.830104857276521 0.298952360280733 -0.445758939601623
276000666261556 8695 1 50 2 46 24 29.5 3.33 2.77 0.815575428862573 -0.894444444444444 0.707106781186547 -1.09546624607803 1.1068703819307 -0.836805282345848
276000666261556 8695 1 50 2 46 364 12 5.02 4.26 3.76553474636298 0.994444444444444 0.707106781186547 1.21794073321719 1.55485971712122 1.80889999717125
276000666261556 8695 1 50 2 46 238 18.1 3.55 3.37 4.80322703643493 0.294444444444445 0.707106781186547 0.360619323243079 -0.584948166259387 -0.706888227016929
276000666261556 8695 1 50 2 46 177 24.6 3.66 3.09 2.48542682717024 -0.0444444444444444 0.707106781186547 -0.0544331053951817 -0.785884559249253 0.124311305771831
276000666261556 8695 1 41 1 31 294 16.7 3.47 3.36 5.70708299177171 0.605555555555556 0.707106781186547 0.741651061009351 0.0791301423759728 -0.660765499044504
276000666261556 8695 1 50 2 46 55 27.4 2.96 2.71 0.941106310946431 -0.722222222222222 0.707106781186547 -0.884537962671703 0.446525317755257 0.264809514127391
276000666261556 8695 1 50 2 46 84 29.1 3.55 3.14 2.16349873228288 -0.561111111111111 0.707106781186547 -0.687217955614169 -0.043847322186131 0.748346714728405
276000666261556 8695 1 41 1 31 322 16.9 3.52 3.47 4.38404980679516 0.761111111111111 0.707106781186547 0.932166929892487 0.583337747080597 -0.073722423395484
276000666261556 8695 1 50 2 46 336 13.3 4.63 4.08 4.35614381022528 0.838888888888889 0.707106781186547 1.02742486433406 0.878483662029646 0.407007090624791
276000666261556 8695 1 50 2 46 150 25.2 3.56 3.09 3.36737106564853 -0.194444444444444 0.707106781186547 -0.23814483610392 -0.700898347132228 0.511274032386629
276000666261557 8696 1 48 2 40 100 17.8 3.98 3.45 2.35614381022528 -0.472222222222222 0.707106781186547 -0.578351744823806 -0.261693116553286 0.832662320656017
276000666261557 8696 1 48 2 40 259 7.7 5.65 4.54 4.22650852980868 0.411111111111111 0.707106781186547 0.503506224905431 -0.389721441267047 -0.828701405482561
276000666261557 8696 1 53 3 50 39 24.2 3.99 3.19 5.73335434061383 -0.811111111111111 0.707106781186547 -0.993404173462067 0.769780367461358 -0.219655562330212
276000666261557 8696 1 48 2 40 230 10.6 4.8 4.5 2.97085365434048 0.25 0.707106781186547 0.306186217847897 -0.642337649721702 -0.628481514184685
276000666261557 8696 1 48 2 40 49 23.2 4.13 3.42 2.13750352374994 -0.755555555555556 0.707106781186547 -0.925362791718089 0.563353909089256 0.102959735498882
276000666261557 8696 1 48 2 40 142 17.3 4.51 3.78 2.16349873228288 -0.238888888888889 0.707106781186547 -0.292577941499102 -0.655221003152018 0.60661828894501
276000666261557 8696 1 48 2 40 177 13.5 5.03 4.15 2.44360665147561 -0.0444444444444444 0.707106781186547 -0.0544331053951817 -0.785884559249253 0.124311305771831
276000666261557 8696 1 48 2 40 21 23.1 4.43 3.41 2.11103131238874 -0.911111111111111 0.707106781186547 -1.11587866060123 1.17824123189977 -0.980632455853263
276000666261557 8696 1 53 3 50 12 23 4.59 3.46 3.57531233068744 -0.961111111111111 0.707106781186547 -1.17711590417081 1.40025947595743 -1.45524697125082
276000666261557 8696 1 48 2 40 199 10.3 5.94 4.39 3.05658352836637 0.0777777777777777 0.707106781186547 0.095257934441568 -0.776222044176516 -0.216062750024667
276000666261585 8697 1 42 1 32 175 15.2 3.64 3.01 2.13750352374994 -0.0555555555555556 0.707106781186547 -0.0680413817439772 -0.783249327865779 0.155100424083093
276000666261585 8697 1 44 2 42 23 20.5 3.89 3.1 1.84799690655495 -0.9 0.707106781186547 -1.10227038425243 1.1305142635102 -0.883966557625344
276000666261585 8697 1 44 2 42 76 20.8 3.62 3.2 1.35614381022528 -0.605555555555556 0.707106781186547 -0.741651061009351 0.0791301423759728 0.660765499044504
276000666261585 8697 1 42 1 32 254 12.7 3.84 3.27 3.22650852980868 0.383333333333333 0.707106781186547 0.469485534033442 -0.442060064577705 -0.812273110822054
276000666261585 8697 1 42 1 32 203 17.4 3.19 3.15 1.78240856492737 0.1 0.707106781186547 0.122474487139159 -0.766852332590832 -0.275947232274578
276000666261585 8697 1 44 2 42 45 21.2 3.32 3.12 0.678071905112638 -0.777777777777778 0.707106781186547 -0.95257934441568 0.644167671515781 -0.0179640615277216
276000666261589 8698 1 44 2 41 49 16.4 3.79 3.28 1.44360665147561 -0.755555555555556 0.707106781186547 -0.925362791718089 0.563353909089256 0.102959735498882
276000666261589 8698 1 38 1 29 277 17.2 3.61 3.76 2.54596836910529 0.511111111111111 0.707106781186547 0.62598071204459 -0.170997236438735 -0.809819893669674
276000666261589 8698 1 44 2 41 14 14 4.38 3.51 2.89530262133331 -0.95 0.707106781186547 -1.16350762782201 1.34989727618438 -1.3440734894052
276000666261589 8698 1 44 2 41 131 11 4.71 3.95 2.7311832415722 -0.3 0.707106781186547 -0.367423461417477 -0.577115672980729 0.715591975220516
276000666261589 8698 1 38 1 29 249 16.7 3.61 3.58 2.7311832415722 0.355555555555556 0.707106781186547 0.435464843161454 -0.490738644300204 -0.7875444573753
276000666261589 8698 1 44 2 41 102 14.9 4.43 3.49 2.40053792958373 -0.461111111111111 0.707106781186547 -0.56474346847501 -0.286288609465707 0.835435522654359
276000666261589 8698 1 44 2 41 71 16.1 3.6 3.47 1.74846123300404 -0.633333333333333 0.707106781186547 -0.77567175188134 0.160749114391893 0.589137813537879
276000666420322 8699 1 52 3 53 150 11.3 5.51 4.49 4.06350294230616 -0.194444444444444 0.707106781186547 -0.23814483610392 -0.700898347132228 0.511274032386629
276000666420322 8699 1 52 3 53 58 17.3 5.3 4.17 3.35614381022528 -0.705555555555555 0.707106781186547 -0.86412554814851 0.390087445625863 0.33722473125992
276000666420322 8699 1 44 2 42 160 16.3 5.56 3.31 1.48542682717024 -0.138888888888889 0.707106781186547 -0.170103454359943 -0.744818870190122 0.377225242906334
276000666420322 8699 1 52 3 53 7 19.3 5.48 4.48 1.78240856492737 -0.988888888888889 0.707106781186547 -1.21113659504279 1.52872700590177 -1.74783261354842
276000666420322 8699 1 50 1 32 150 15.6 4.19 3.28 1.52606881166759 -0.194444444444444 0.707106781186547 -0.23814483610392 -0.700898347132228 0.511274032386629
276000666420322 8699 1 44 2 42 34 18.6 5.24 4.3 1.94110631094643 -0.838888888888889 0.707106781186547 -1.02742486433406 0.878483662029646 -0.407007090624792
276000666420322 8699 1 44 2 42 317 13.8 4.73 3.92 2.76553474636298 0.733333333333333 0.707106781186547 0.898146239020499 0.484882574559152 -0.213413050949328
276000666420322 8699 1 44 2 42 128 19.3 4.33 3.79 0.815575428862573 -0.316666666666667 0.707106781186547 -0.38783587594067 -0.552739782683598 0.740124948711343
276000666420322 8699 1 52 3 53 92 15 4.82 4.1 3.83995958748953 -0.516666666666667 0.707106781186547 -0.632784850218988 -0.157455075162551 0.804824441024309
276000666420322 8699 1 44 2 42 275 16.4 3.97 3.6 1.52606881166759 0.5 0.707106781186547 0.612372435695794 -0.197642353760524 -0.8184875533568
276000666420322 8699 1 44 2 42 65 24.5 4.94 3.26 -0.643856189774725 -0.666666666666667 0.707106781186547 -0.816496580927726 0.263523138347365 0.485029661248474
276000666420322 8699 1 44 2 42 248 17.1 4.37 3.4 1.74846123300404 0.35 0.707106781186547 0.428660704987056 -0.500035155014125 -0.781655613455744
276000666420322 8699 1 50 1 32 178 17.4 4.3 3.83 1.16349873228288 -0.0388888888888889 0.707106781186547 -0.047628967220784 -0.7869825723257 0.108856599088763
276000666420322 8699 1 52 3 53 127 13.1 5.3 4.31 4.16992500144231 -0.322222222222222 0.707106781186547 -0.394640014115067 -0.544321682430835 0.747760476827657
276000666420322 8699 1 44 2 42 94 21.9 4.78 3.88 1.21412480535285 -0.505555555555556 0.707106781186547 -0.619176573870192 -0.184392995971392 0.814372660513106
276000666420322 8699 1 52 3 53 35 18.6 4.66 3.91 3.91073266190291 -0.833333333333333 0.707106781186547 -1.02062072615966 0.856450199628936 -0.368102867911789
276000666420322 8699 1 50 1 32 229 15.1 4.69 3.54 1.94110631094643 0.244444444444444 0.707106781186547 0.2993820796735 -0.648852527308623 -0.617655761213136
276000666420322 8699 1 44 2 42 187 17 4.23 3.76 1.67807190511264 0.0111111111111111 0.707106781186547 0.0136082763487954 -0.790276611555042 -0.0311740624868562
276000666420329 8708 1 44 2 39 120 21.1 4.4 3.68 3.27500704749987 -0.361111111111111 0.707106781186547 -0.442268981335852 -0.481295731842757 0.793125345954381
276000666420329 8708 1 38 1 29 227 14.1 4.71 3.58 5.49825086752783 0.233333333333333 0.707106781186547 0.285773803324704 -0.661443077251886 -0.595373909182502
276000666420329 8708 1 44 2 39 32 24.9 5.24 3.05 4.16349873228288 -0.85 0.707106781186547 -1.04103314068285 0.922989792061646 -0.487000094247296
276000666420329 8708 1 44 2 39 67 19 4.95 3.23 3.73984810269933 -0.655555555555556 0.707106781186547 -0.802888304578931 0.228679523388102 0.52199071784176
276000666420329 8708 1 44 2 39 149 20.5 5.26 3.87 4.23266075679027 -0.2 0.707106781186547 -0.244948974278318 -0.695701085237043 0.523832034148352
276000666420329 8708 1 44 2 39 89 22.5 4.13 3.45 4.09085343045111 -0.533333333333333 0.707106781186547 -0.653197264742181 -0.11595018087284 0.787133850254666
276000666420329 8708 1 44 2 39 215 20.7 4.43 3.77 3.60407132366886 0.166666666666667 0.707106781186547 0.204124145231932 -0.724688630455253 -0.446054063469579
276000666420329 8708 1 44 2 39 330 15.9 3.93 3.93 4.57046293102604 0.805555555555556 0.707106781186547 0.986600035287669 0.74847891377828 0.184312073241453
276000666420329 8708 1 44 2 39 303 17.9 3.88 3.57 4.76128527336162 0.655555555555555 0.707106781186547 0.80288830457893 0.228679523388102 -0.521990717841761
276000666420329 8708 1 38 1 29 255 15.3 3.91 3.7 5.57773093149008 0.388888888888889 0.707106781186547 0.47628967220784 -0.431885143402626 -0.816242045665835
276000666420329 8708 1 44 2 39 183 20.6 4.41 3.85 3.38956681176273 -0.0111111111111111 0.707106781186547 -0.0136082763487954 -0.790276611555042 0.0311740624868562
276000666420329 8708 1 44 2 39 242 19.9 4.67 3.61 4.33342373372519 0.316666666666667 0.707106781186547 0.38783587594067 -0.552739782683598 -0.740124948711343
276000666420331 8709 1 57 2 44 55 20.3 4.71 3.45 0.879705766282288 -0.722222222222222 0.707106781186547 -0.884537962671703 0.446525317755257 0.264809514127391
276000666420331 8709 1 57 2 44 269 9 5.25 4.91 2.50589092972996 0.466666666666667 0.707106781186547 0.571547606649408 -0.27406406388126 -0.834251017347375
276000666420331 8709 1 46 1 33 198 15.4 4.51 4.2 3.58496250072116 0.0722222222222222 0.707106781186547 0.0884537962671703 -0.778198467714121 -0.20091118687988
276000666420331 8709 1 57 2 44 212 15.4 4.19 3.94 2.08406426478847 0.15 0.707106781186547 0.183711730708738 -0.737205979526753 -0.405151338911616
276000666420331 8709 1 57 2 44 82 20.8 4.07 3.64 1.35614381022528 -0.572222222222222 0.707106781186547 -0.700826231962965 -0.0139813665067631 0.729463598981454
276000666420331 8709 1 57 2 44 241 11.5 5.18 4.52 2.31034012061215 0.311111111111111 0.707106781186547 0.381031737766272 -0.561011481192835 -0.732215147869918
276000666420331 8709 1 46 1 33 77 18.2 3.97 3.57 3.09761079662642 -0.6 0.707106781186547 -0.734846922834953 0.0632455532033677 0.673498329619309
276000666420331 8709 1 57 2 44 23 24.8 5.54 3.52 1.48542682717024 -0.9 0.707106781186547 -1.10227038425243 1.1305142635102 -0.883966557625344
276000666420331 8709 1 57 2 44 170 18 3.6 3.88 2 -0.0833333333333334 0.707106781186547 -0.102062072615966 -0.774099218895384 0.231146947938726
276000666420331 8709 1 46 1 33 233 11.3 5.68 4.64 3.67807190511264 0.266666666666667 0.707106781186547 0.32659863237109 -0.621914606499781 -0.659640339297924
276000666420331 8709 1 46 1 33 105 17.6 3.48 3.78 2.89530262133331 -0.444444444444444 0.707106781186547 -0.544331053951817 -0.32208383575789 0.836612008291018
276000666420331 8709 1 57 2 44 143 19.7 3.99 3.66 2.02856915219677 -0.233333333333333 0.707106781186547 -0.285773803324704 -0.661443077251886 0.595373909182502
276000666420331 8709 1 46 1 33 156 15.5 3.51 3.86 3.88752527074159 -0.161111111111111 0.707106781186547 -0.197320007057534 -0.72900748188928 0.432557760279846
276000666420334 8710 1 50 1 31 157 17.5 3.77 3.81 3.04264433740849 -0.155555555555556 0.707106781186547 -0.190515868883136 -0.73317993157978 0.41892191482646
276000666420334 8710 1 57 2 42 211 17.8 3.96 3.69 2.81557542886257 0.144444444444444 0.707106781186547 0.176907592534341 -0.741085625730201 -0.391250844337509
276000666420334 8710 1 57 2 42 64 8.5 2.96 4.04 4.29278174922785 -0.672222222222222 0.707106781186547 -0.823300719102124 0.281164548442286 0.465685414457841
276000666420334 8710 1 57 2 42 30 14.4 3.39 3.83 2.23878685958712 -0.861111111111111 0.707106781186547 -1.05464141703165 0.968081529067751 -0.569937920813094
276000666420334 8710 1 50 1 31 208 15 4.39 3.75 3.68706068833989 0.127777777777778 0.707106781186547 0.156495178011147 -0.751846153879385 -0.34881796668156
276000666420334 8710 1 57 2 42 184 18.8 4.08 3.53 2.9560566524124 -0.00555555555555554 0.707106781186547 -0.00680413817439769 -0.790496214170332 0.0155894371445255
276000666420334 8710 1 57 2 42 96 17.4 5.49 3.82 2.81557542886257 -0.494444444444444 0.707106781186547 -0.605568297521397 -0.210745309806129 0.82216938400295
276000666420334 8710 1 50 1 31 129 17.1 4.07 3.59 3.67807190511264 -0.311111111111111 0.707106781186547 -0.381031737766272 -0.561011481192835 0.732215147869918
276000666420334 8710 1 50 1 31 250 15.9 5.05 3.94 3.92599941855622 0.361111111111111 0.707106781186547 0.442268981335852 -0.481295731842757 -0.793125345954381
276000666420334 8710 1 57 2 42 123 19.7 4.81 3.7 2.71369581484336 -0.344444444444444 0.707106781186547 -0.421856566812658 -0.50918526398452 0.775463625997907
276000666420335 8711 1 44 2 40 65 18 3.69 3.92 3.77399632511117 -0.666666666666667 0.707106781186547 -0.816496580927726 0.263523138347365 0.485029661248474
276000666420335 8711 1 44 2 40 128 15.3 4.53 4.02 4.13750352374993 -0.316666666666667 0.707106781186547 -0.38783587594067 -0.552739782683598 0.740124948711343
276000666420335 8711 1 42 1 30 251 13.3 4.89 3.83 4.4541758931858 0.366666666666667 0.707106781186547 0.449073119510249 -0.471706417641783 -0.798393467390792
276000666420335 8711 1 44 2 40 187 14.4 4.31 3.95 4.20163386116965 0.0111111111111111 0.707106781186547 0.0136082763487954 -0.790276611555042 -0.0311740624868562
276000666420335 8711 1 42 1 30 200 15 4.23 4.05 4.0496307677246 0.0833333333333333 0.707106781186547 0.102062072615966 -0.774099218895384 -0.231146947938726
276000666420335 8711 1 42 1 30 172 12.9 4.32 3.43 4 -0.0722222222222222 0.707106781186547 -0.0884537962671703 -0.778198467714121 0.20091118687988
276000666420335 8711 1 44 2 40 34 22 3.7 3.51 1.78240856492737 -0.838888888888889 0.707106781186547 -1.02742486433406 0.878483662029646 -0.407007090624792
276000666420335 8711 1 44 2 40 94 16.7 5.47 4.09 3.94860084749336 -0.505555555555556 0.707106781186547 -0.619176573870192 -0.184392995971392 0.814372660513106
276000666420335 8711 1 44 2 40 12 22.1 4.62 3.47 1.71369581484336 -0.961111111111111 0.707106781186547 -1.17711590417081 1.40025947595743 -1.45524697125082
276000666420335 8711 1 44 2 40 160 14.8 4.67 3.88 4.01435529297707 -0.138888888888889 0.707106781186547 -0.170103454359943 -0.744818870190122 0.377225242906334
276000666420336 8712 1 44 2 40 17 23.7 4.81 3.53 1.91073266190291 -0.933333333333333 0.707106781186547 -1.14309521329882 1.27545198960125 -1.18347237344628
276000666420336 8712 1 42 1 30 240 15.6 4.68 3.5 3.42223300068305 0.305555555555556 0.707106781186547 0.374227599591874 -0.569136777958545 -0.724035886105578
276000666420336 8712 1 52 3 50 144 16.3 5.69 4.44 4.48542682717024 -0.227777777777778 0.707106781186547 -0.278969665150306 -0.667518749608228 0.583927433727807
276000666420336 8712 1 52 3 50 109 18.8 4.8 4.01 5.62993940943954 -0.422222222222222 0.707106781186547 -0.517114501254227 -0.3677611797381 0.832813892425157
276000666420336 8712 1 52 3 50 24 24.7 4.78 3.81 4.04264433740849 -0.894444444444444 0.707106781186547 -1.09546624607803 1.1068703819307 -0.836805282345848
276000666420336 8712 1 44 2 40 39 23.7 4.12 3.52 4.15704371014558 -0.811111111111111 0.707106781186547 -0.993404173462067 0.769780367461358 -0.219655562330212
276000666420336 8712 1 42 1 30 161 17.6 4.75 3.18 3 -0.133333333333333 0.707106781186547 -0.163299316185545 -0.748405712906516 0.363079346420286
276000666420336 8712 1 44 2 40 165 18.8 5.11 3.83 3.02856915219677 -0.111111111111111 0.707106781186547 -0.136082763487954 -0.761289066336832 0.305389045971261
276000666420336 8712 1 44 2 40 70 21.3 4.69 3.69 3.42223300068305 -0.638888888888889 0.707106781186547 -0.782475890055737 0.177512114025655 0.573185887294669
276000666420336 8712 1 42 1 30 189 16.8 5.09 3.57 2.92599941855622 0.0222222222222221 0.707106781186547 0.0272165526975908 -0.789398201093884 -0.0623096305561529
276000666420336 8712 1 52 3 50 52 20.4 5.11 3.82 4.39506279951758 -0.738888888888889 0.707106781186547 -0.904950377194896 0.504280805576388 0.186764488426799
276000666420336 8712 1 44 2 40 133 19.1 4.94 3.88 2.87970576628229 -0.288888888888889 0.707106781186547 -0.353815185068681 -0.592634257794519 0.69792945329701
276000666420336 8712 1 44 2 40 280 17.6 4.04 3.81 4.37851162325373 0.527777777777778 0.707106781186547 0.646393126567783 -0.129931547379604 -0.793486231119
276000666420336 8712 1 52 3 50 167 14.4 5.69 4.63 4.03562390973072 -0.1 0.707106781186547 -0.122474487139159 -0.766852332590832 0.275947232274578
276000666420336 8712 1 52 3 50 75 20.3 5.06 4.17 3.91838623444635 -0.611111111111111 0.707106781186547 -0.748455199183749 0.0951611332921042 0.647508182030453
276000666420336 8712 1 44 2 40 253 16.6 4.64 3.68 3.40053792958373 0.377777777777778 0.707106781186547 0.462681395859045 -0.452088584009257 -0.807972161626823
276000666420336 8712 1 44 2 40 192 17.6 4.47 3.85 2.94110631094643 0.038888888888889 0.707106781186547 0.0476289672207841 -0.7869825723257 -0.108856599088764
276000666420336 8712 1 44 2 40 99 22.4 4.79 3.98 3.38956681176273 -0.477777777777778 0.707106781186547 -0.585155882998204 -0.249175767481786 0.830664620778091
276000666420340 8713 1 46 1 32 268 12.4 5.1 4.24 3.60407132366886 0.461111111111111 0.707106781186547 0.56474346847501 -0.286288609465707 -0.835435522654359
276000666420340 8713 1 46 1 32 246 13.6 5.18 4.03 3.65992455840238 0.338888888888889 0.707106781186547 0.415052428638261 -0.518188971211388 -0.768973306803985
276000666420340 8713 1 57 2 43 172 25.1 3.42 3.55 2.92599941855622 -0.0722222222222222 0.707106781186547 -0.0884537962671703 -0.778198467714121 0.20091118687988
276000666420340 8713 1 57 3 53 20 31 3.74 3.1 1.74846123300404 -0.916666666666667 0.707106781186547 -1.12268279877562 1.20232431870985 -1.03014670240608
276000666420340 8713 1 57 2 43 57 27.8 4.04 3.1 2.52606881166759 -0.711111111111111 0.707106781186547 -0.870929686322908 0.408753667925469 0.313703840164092
276000666420340 8713 1 46 1 32 211 17.5 5 3.87 3.56559717585422 0.144444444444444 0.707106781186547 0.176907592534341 -0.741085625730201 -0.391250844337509
276000666420340 8713 1 57 2 43 145 28.1 3.82 3.36 2.48542682717024 -0.222222222222222 0.707106781186547 -0.272165526975909 -0.673448020221044 0.57228367438312
276000666420340 8713 1 57 2 43 243 16.6 5.57 4 3.25096157353322 0.322222222222222 0.707106781186547 0.394640014115067 -0.544321682430835 -0.747760476827657
276000666420340 8713 1 46 1 32 90 21 3.7 3.33 3.16349873228288 -0.527777777777778 0.707106781186547 -0.646393126567783 -0.129931547379603 0.793486231119
276000666420340 8713 1 57 3 53 78 30.4 3.78 3.27 1.21412480535285 -0.594444444444444 0.707106781186547 -0.728042784660556 0.0475073657742889 0.685711485557063
276000666420340 8713 1 57 2 43 25 31.5 4.02 3.03 2.44360665147561 -0.888888888888889 0.707106781186547 -1.08866210790363 1.08337290209472 -0.790418707219735
276000666420340 8713 1 46 1 32 118 23.7 4.03 3.63 3.20163386116965 -0.372222222222222 0.707106781186547 -0.455877257684647 -0.461970701697283 0.803344009882337
276000666420340 8713 1 57 3 53 55 32 4.37 3.21 0.879705766282288 -0.722222222222222 0.707106781186547 -0.884537962671703 0.446525317755257 0.264809514127391
276000666420340 8713 1 57 2 43 84 28.9 4.19 3.21 2.23878685958712 -0.561111111111111 0.707106781186547 -0.687217955614169 -0.043847322186131 0.748346714728405
276000666420340 8713 1 57 2 43 214 22.8 4.62 3.84 3.0703893278914 0.161111111111111 0.707106781186547 0.197320007057534 -0.72900748188928 -0.432557760279846
276000666420340 8713 1 46 1 32 169 18.1 3.92 3.56 3.62293035092018 -0.0888888888888889 0.707106781186547 -0.108866210790363 -0.771829991870727 0.24615896881986
276000666420348 8719 1 46 1 30 304 14 4.77 4.6 1.31034012061215 0.661111111111111 0.707106781186547 0.809692442753328 0.246028129995971 -0.503796491775715
276000666420348 8719 1 57 2 42 12 13.6 4.71 4.54 1.31034012061215 -0.961111111111111 0.707106781186547 -1.17711590417081 1.40025947595743 -1.45524697125082
276000666420348 8719 1 46 1 30 216 16.3 5.24 4 2 0.172222222222222 0.707106781186547 0.210928283406329 -0.720223377277701 -0.459406012593464
276000666420348 8719 1 46 1 30 95 20.4 4.13 3.35 1.35614381022528 -0.5 0.707106781186547 -0.612372435695794 -0.197642353760524 0.8184875533568
276000666420348 8719 1 57 2 42 71 17.7 3.72 3.87 0.526068811667588 -0.633333333333333 0.707106781186547 -0.77567175188134 0.160749114391893 0.589137813537879
276000666420348 8719 1 46 1 30 273 14.5 5.38 4.57 2.50589092972996 0.488888888888889 0.707106781186547 0.598764159346999 -0.223701864108207 -0.825422964253752
276000666420348 8719 1 46 1 30 174 18.1 4.18 3.67 2.97085365434048 -0.0611111111111111 0.707106781186547 -0.0748455199183749 -0.781712109558753 0.170425212106898
276000666420348 8719 1 46 1 30 333 11.4 6.06 4.72 1.44360665147561 0.822222222222222 0.707106781186547 1.00701244981086 0.812822480058094 0.292454921671302
276000666420348 8719 1 46 1 30 123 21.6 3.54 3.66 0.356143810225275 -0.344444444444444 0.707106781186547 -0.421856566812658 -0.50918526398452 0.775463625997907
276000666420348 8719 1 46 1 30 251 15 5.35 4.31 -0.0588936890535687 0.366666666666667 0.707106781186547 0.449073119510249 -0.471706417641783 -0.798393467390792
276000666420348 8719 1 57 2 42 44 16.4 4.53 3.87 0.163498732282879 -0.783333333333333 0.707106781186547 -0.959383482590078 0.664737116481228 -0.0498671120471087
276000666420349 8722 1 46 1 30 264 11.4 5.74 4.54 3.05658352836637 0.438888888888889 0.707106781186547 0.53752691577742 -0.333722774368232 -0.836227866082457
276000666420349 8722 1 46 1 30 114 17.9 4.2 3.77 1.21412480535285 -0.394444444444444 0.707106781186547 -0.483093810382238 -0.421563820484021 0.819874154355971
276000666420349 8722 1 46 1 30 295 11.5 6.08 4.42 3.0703893278914 0.611111111111111 0.707106781186547 0.748455199183749 0.0951611332921042 -0.647508182030453
276000666420349 8722 1 46 1 30 86 18 4.64 3.3 3.27500704749987 -0.55 0.707106781186547 -0.673609679265374 -0.0731276708913936 0.765285862388608
276000666420349 8722 1 46 1 30 165 16 5.39 3.96 2.52606881166759 -0.111111111111111 0.707106781186547 -0.136082763487954 -0.761289066336832 0.305389045971261
276000666420349 8722 1 46 1 30 242 12 6.19 4.47 2.60407132366886 0.316666666666667 0.707106781186547 0.38783587594067 -0.552739782683598 -0.740124948711343
276000666420349 8722 1 46 1 30 207 14 6.05 4.34 2.7311832415722 0.122222222222222 0.707106781186547 0.14969103983675 -0.755140193108727 -0.33444591549235
276000666420357 8724 1 46 1 29 92 23.2 3.51 2.99 2.40053792958373 -0.516666666666667 0.707106781186547 -0.632784850218988 -0.157455075162551 0.804824441024309
276000666420357 8724 1 57 2 40 313 12.5 5.3 4.09 3.13750352374994 0.711111111111111 0.707106781186547 0.870929686322908 0.408753667925468 -0.313703840164093
276000666420357 8724 1 57 2 40 191 19.7 3.91 3.59 3.97819562968165 0.0333333333333334 0.707106781186547 0.0408248290463864 -0.787934183658621 -0.0933682097903315
276000666420357 8724 1 57 2 40 262 16 5.08 3.86 3.75702324650746 0.427777777777778 0.707106781186547 0.523918639428624 -0.356561446358337 -0.834323996347331
276000666420357 8724 1 46 1 29 171 19 4.4 3.2 3.60407132366886 -0.0777777777777777 0.707106781186547 -0.095257934441568 -0.776222044176516 0.216062750024667
276000666420357 8724 1 46 1 29 213 19.3 5.18 3.57 4.09085343045111 0.155555555555555 0.707106781186547 0.190515868883136 -0.73317993157978 -0.418921914826459
276000666420357 8724 1 57 2 40 10 12 4.32 4.59 4.29865831556451 -0.972222222222222 0.707106781186547 -1.1907241805196 1.45120728270459 -1.56975022021533
276000666420357 8724 1 57 2 40 76 23 4.25 3.37 3.22650852980868 -0.605555555555556 0.707106781186547 -0.741651061009351 0.0791301423759728 0.660765499044504
276000666420357 8724 1 46 1 29 301 16.3 4.67 3.82 4.51096191927738 0.644444444444444 0.707106781186547 0.789280028230135 0.194421515402945 -0.556680603799042
276000666420357 8724 1 57 2 40 103 20.4 4.33 3.34 3.1243281350022 -0.455555555555556 0.707106781186547 -0.557939330300613 -0.298366753306627 0.836220648379165
276000666420357 8724 1 46 1 29 248 16.3 5.61 4.07 3.87970576628229 0.35 0.707106781186547 0.428660704987056 -0.500035155014125 -0.781655613455744
276000666420357 8724 1 57 2 40 290 15.1 5.2 3.98 3.32192809488736 0.583333333333333 0.707106781186547 0.71443450831176 0.0164701961467102 -0.708598020730192
276000666420357 8724 1 46 1 29 270 17.8 5.02 3.89 4.0496307677246 0.472222222222222 0.707106781186547 0.578351744823806 -0.261693116553286 -0.832662320656017
276000666420357 8724 1 46 1 29 120 24.5 3.42 3.36 2.6959938131099 -0.361111111111111 0.707106781186547 -0.442268981335852 -0.481295731842757 0.793125345954381
276000666420357 8724 1 57 2 40 233 17.7 4.87 3.7 3.0703893278914 0.266666666666667 0.707106781186547 0.32659863237109 -0.621914606499781 -0.659640339297924
276000666420357 8724 1 57 2 40 164 19.5 4.14 3.28 3.64154602908752 -0.116666666666667 0.707106781186547 -0.142886901662352 -0.758287830594543 0.319968004654853
276000666420357 8724 1 57 2 40 44 22 3.83 3.49 2.64154602908752 -0.783333333333333 0.707106781186547 -0.959383482590078 0.664737116481228 -0.0498671120471087
276000666420358 8725 1 55 2 45 138 19.2 4.87 4.03 1.35614381022528 -0.261111111111111 0.707106781186547 -0.319794494196693 -0.628868689317281 0.649478615029275
276000666420358 8725 1 46 1 30 315 11.9 5.63 4.31 2.50589092972996 0.722222222222222 0.707106781186547 0.884537962671703 0.446525317755258 -0.264809514127391
276000666420358 8725 1 46 1 30 77 19.9 4.34 3.28 3.20163386116965 -0.6 0.707106781186547 -0.734846922834953 0.0632455532033677 0.673498329619309
276000666420358 8725 1 46 1 30 349 11.9 5.69 4.37 2.16349873228288 0.911111111111111 0.707106781186547 1.11587866060123 1.17824123189977 0.980632455853265
276000666420358 8725 1 46 1 30 156 18.1 4.16 3.69 1.91073266190291 -0.161111111111111 0.707106781186547 -0.197320007057534 -0.72900748188928 0.432557760279846
276000666420358 8725 1 55 2 45 195 16.2 5.16 4.01 1.48542682717024 0.0555555555555556 0.707106781186547 0.0680413817439772 -0.783249327865779 -0.155100424083093
276000666420358 8725 1 46 1 30 198 16.9 5.71 4.12 2.11103131238874 0.0722222222222222 0.707106781186547 0.0884537962671703 -0.778198467714121 -0.20091118687988
276000666420358 8725 1 55 2 45 161 16.3 5.41 4.22 1.48542682717024 -0.133333333333333 0.707106781186547 -0.163299316185545 -0.748405712906516 0.363079346420286
276000666420358 8725 1 46 1 30 105 20.8 3.96 3.54 2.16349873228288 -0.444444444444444 0.707106781186547 -0.544331053951817 -0.32208383575789 0.836612008291018
276000666420358 8725 1 46 1 30 233 13.7 5.49 4.28 1.91073266190291 0.266666666666667 0.707106781186547 0.32659863237109 -0.621914606499781 -0.659640339297924
276000666420358 8725 1 55 2 45 110 21.3 4.43 3.78 1.71369581484336 -0.416666666666667 0.707106781186547 -0.510310363079829 -0.378814511374337 0.830938091536169
276000666420358 8725 1 46 1 30 255 12.8 5.16 4.54 2.48542682717024 0.388888888888889 0.707106781186547 0.47628967220784 -0.431885143402626 -0.816242045665835
276000666420358 8725 1 55 2 45 39 26.2 3.51 3.28 2 -0.811111111111111 0.707106781186547 -0.993404173462067 0.769780367461358 -0.219655562330212
276000666420358 8725 1 55 2 45 12 25.7 4.23 3.47 1.87970576628229 -0.961111111111111 0.707106781186547 -1.17711590417081 1.40025947595743 -1.45524697125082
276000666420358 8725 1 46 1 30 286 13 5.51 4.4 1.84799690655495 0.561111111111111 0.707106781186547 0.687217955614169 -0.043847322186131 -0.748346714728405
276000666420358 8725 1 55 2 45 81 24.7 3.67 3.58 1.21412480535285 -0.577777777777778 0.707106781186547 -0.707630370137362 0.0011712139482104 0.719281023569959
276000666420364 8727 1 46 1 29 258 13.6 4.91 3.98 4.67355642399014 0.405555555555555 0.707106781186547 0.496702086731033 -0.400481969416232 -0.826108646066529
276000666420364 8727 1 46 1 29 236 13.5 4.84 3.89 4.25701061820602 0.283333333333333 0.707106781186547 0.347011046894284 -0.600173947586123 -0.688720465862956
276000666420364 8727 1 46 1 29 108 24 3.48 3.31 2.83187724119167 -0.427777777777778 0.707106781186547 -0.523918639428624 -0.356561446358337 0.834323996347331
276000666420364 8727 1 46 1 29 80 20.2 3.89 2.96 3 -0.583333333333333 0.707106781186547 -0.71443450831176 0.0164701961467102 0.708598020730192
276000666420364 8727 1 57 2 41 8 27 4.42 3.47 2.50589092972996 -0.983333333333333 0.707106781186547 -1.2043324568684 1.50274069642585 -1.68762173071629
276000666420364 8727 1 46 1 29 201 16.5 4.68 3.57 3.6959938131099 0.0888888888888888 0.707106781186547 0.108866210790363 -0.771829991870727 -0.24615896881986
276000666420364 8727 1 46 1 29 159 16.7 4 3.11 4.07724299893246 -0.144444444444444 0.707106781186547 -0.176907592534341 -0.741085625730201 0.391250844337509
276000666420364 8727 1 57 2 41 40 25.8 4.11 2.73 0.678071905112638 -0.805555555555556 0.707106781186547 -0.986600035287669 0.74847891377828 -0.184312073241453
276000666420366 8729 1 50 1 28 259 15.1 5.64 3.66 0.879705766282288 0.411111111111111 0.707106781186547 0.503506224905431 -0.389721441267047 -0.828701405482561
276000666420366 8729 1 53 2 41 20 26.5 4.31 2.87 2.71369581484336 -0.916666666666667 0.707106781186547 -1.12268279877562 1.20232431870985 -1.03014670240608
276000666420366 8729 1 53 2 41 108 26 3.77 2.85 4.32768736417605 -0.427777777777778 0.707106781186547 -0.523918639428624 -0.356561446358337 0.834323996347331
276000666420366 8729 1 53 2 41 234 16 5.41 3.79 3.22650852980868 0.272222222222222 0.707106781186547 0.333402770545488 -0.614814121938755 -0.669571097061218
276000666420366 8729 1 53 2 41 135 23.1 3.73 3.15 3.58496250072116 -0.277777777777778 0.707106781186547 -0.340206908719886 -0.607567235634202 0.67926607651696
276000666420366 8729 1 50 1 28 103 22.2 3.7 2.8 0.604071323668861 -0.455555555555556 0.707106781186547 -0.557939330300613 -0.298366753306627 0.836220648379165
276000666420366 8729 1 50 1 28 131 24.1 3.51 2.89 0.356143810225275 -0.3 0.707106781186547 -0.367423461417477 -0.577115672980729 0.715591975220516
276000666420366 8729 1 53 2 41 206 18.5 5.01 3.41 3.62293035092018 0.116666666666667 0.707106781186547 0.142886901662352 -0.758287830594543 -0.319968004654853
276000666420366 8729 1 53 2 41 47 28.5 4.08 2.86 3.47508488294878 -0.766666666666667 0.707106781186547 -0.938971068066885 0.603467986815466 0.0438258943913803
276000666420366 8729 1 53 2 41 177 23.1 4.38 3.45 3.49569516262407 -0.0444444444444444 0.707106781186547 -0.0544331053951817 -0.785884559249253 0.124311305771831
276000666420366 8729 1 50 1 28 281 16.4 4.73 3.63 1.21412480535285 0.533333333333333 0.707106781186547 0.653197264742181 -0.11595018087284 -0.787133850254666
276000666420366 8729 1 53 2 41 257 14.3 5.43 4.05 3.01435529297707 0.4 0.707106781186547 0.489897948556635 -0.411096095821889 -0.823164625090267
276000666420366 8729 1 50 1 28 182 18 3.98 3.15 1.05658352836637 -0.0166666666666667 0.707106781186547 -0.0204124145231932 -0.789910607196226 0.0467490642247973
276000666420366 8729 1 50 1 28 224 19.2 4.8 3.3 0.678071905112638 0.216666666666667 0.707106781186547 0.265361388801511 -0.679230889090333 -0.560447442950636
276000666420370 8730 1 48 1 30 267 17.6 4.01 3.48 3.790772037862 0.455555555555555 0.707106781186547 0.557939330300613 -0.298366753306628 -0.836220648379165
276000666420370 8730 1 48 1 30 238 18.7 3.93 3.25 3.43295940727611 0.294444444444445 0.707106781186547 0.360619323243079 -0.584948166259387 -0.706888227016929
276000666420370 8730 1 48 1 30 29 23.1 3.73 2.62 1.67807190511264 -0.866666666666667 0.707106781186547 -1.06144555520604 0.990847000186092 -0.612523172205216
276000666420370 8730 1 48 1 30 207 20.6 3.95 3.31 3.91073266190291 0.122222222222222 0.707106781186547 0.14969103983675 -0.755140193108727 -0.33444591549235
276000666420370 8730 1 48 1 30 108 17.8 3.11 2.64 2.46466826700344 -0.427777777777778 0.707106781186547 -0.523918639428624 -0.356561446358337 0.834323996347331
276000666420370 8730 1 48 1 30 185 19.1 4.35 3.23 3.36737106564853 0 0.707106781186547 0 -0.790569415042095 0
276000666420370 8730 1 48 1 30 57 27.5 2.64 2.77 2.98550043030489 -0.711111111111111 0.707106781186547 -0.870929686322908 0.408753667925469 0.313703840164092
276000666420370 8730 1 48 1 30 150 23.1 4.53 3.07 3.93357263826102 -0.194444444444444 0.707106781186547 -0.23814483610392 -0.700898347132228 0.511274032386629
276000666420372 8731 1 53 2 41 246 15.5 5.39 4.08 3 0.338888888888889 0.707106781186547 0.415052428638261 -0.518188971211388 -0.768973306803985
276000666420372 8731 1 48 1 30 240 17.5 4.57 3.69 3.89530262133331 0.305555555555556 0.707106781186547 0.374227599591874 -0.569136777958545 -0.724035886105578
276000666420372 8731 1 48 1 30 269 16.6 4.67 3.9 4.46988597627446 0.466666666666667 0.707106781186547 0.571547606649408 -0.27406406388126 -0.834251017347375
276000666420372 8731 1 53 2 41 195 18.4 4.52 3.54 3.55581615506164 0.0555555555555556 0.707106781186547 0.0680413817439772 -0.783249327865779 -0.155100424083093
276000666420372 8731 1 48 1 30 31 29.2 3.84 2.89 2.37851162325373 -0.855555555555556 0.707106781186547 -1.04783727885725 0.945462459692935 -0.528098498761186
276000666420372 8731 1 48 1 30 59 28.6 3.22 2.96 2.60407132366886 -0.7 0.707106781186547 -0.857321409974112 0.371567625069785 0.360134523476992
276000666420372 8731 1 53 2 41 9 29.5 4.07 3.51 2.89530262133331 -0.977777777777778 0.707106781186547 -1.197528318694 1.47690078869345 -1.62826253687265
276000666420372 8731 1 53 2 41 166 21.9 4.11 3.4 3.01435529297707 -0.105555555555556 0.707106781186547 -0.129278625313557 -0.764143900335595 0.290713851243771
276000666420372 8731 1 53 2 41 97 20.6 3.66 2.91 3.86393845042397 -0.488888888888889 0.707106781186547 -0.598764159346999 -0.223701864108207 0.825422964253752
276000666420372 8731 1 48 1 30 209 20.1 4.59 3.58 3.72246602447109 0.133333333333333 0.707106781186547 0.163299316185545 -0.748405712906516 -0.363079346420286
276000666420372 8731 1 53 2 41 223 18.8 4.93 3.88 3.15055967657538 0.211111111111111 0.707106781186547 0.258557250627113 -0.684867356216096 -0.54842355123255
276000666420372 8731 1 48 1 30 152 18.3 4.36 3.58 3.43295940727611 -0.183333333333333 0.707106781186547 -0.224536559755125 -0.710853665692017 0.485657601434912
276000666420372 8731 1 53 2 41 315 9.3 5.35 4.33 3.46466826700344 0.722222222222222 0.707106781186547 0.884537962671703 0.446525317755258 -0.264809514127391
276000666420372 8731 1 53 2 41 36 27 3.17 2.79 3.51601514700366 -0.827777777777778 0.707106781186547 -1.01381658798526 0.834563138971752 -0.329920415528023
276000666420372 8731 1 48 1 30 187 19.4 4.48 3.62 3.46466826700344 0.0111111111111111 0.707106781186547 0.0136082763487954 -0.790276611555042 -0.0311740624868562
276000666420372 8731 1 48 1 30 110 23.2 3.61 3.14 3.63226821549951 -0.416666666666667 0.707106781186547 -0.510310363079829 -0.378814511374337 0.830938091536169
276000666420372 8731 1 53 2 41 280 11.3 5.03 4.02 4.25701061820602 0.527777777777778 0.707106781186547 0.646393126567783 -0.129931547379604 -0.793486231119
276000666420372 8731 1 53 2 41 124 23.6 3.27 3.14 2.92599941855622 -0.338888888888889 0.707106781186547 -0.415052428638261 -0.518188971211388 0.768973306803986
276000666420373 8732 1 53 2 40 104 16.5 4.31 3.28 3.72246602447109 -0.45 0.707106781186547 -0.551135192126215 -0.310298495404022 0.836611206323986
276000666420373 8732 1 48 1 30 264 8.5 5.32 4.09 2.58496250072116 0.438888888888889 0.707106781186547 0.53752691577742 -0.333722774368232 -0.836227866082457
276000666420373 8732 1 53 2 40 16 22.2 4.69 3.31 5.30158764660319 -0.938888888888889 0.707106781186547 -1.14989935147321 1.30012068338543 -1.23619128026091
276000666420373 8732 1 48 1 30 54 19.3 2.91 3.15 1.64154602908752 -0.727777777777778 0.707106781186547 -0.891342100846101 0.465630745285442 0.239426455582127
276000666420373 8732 1 48 1 30 147 14.1 4.5 3.7 1.91073266190291 -0.211111111111111 0.707106781186547 -0.258557250627113 -0.684867356216096 0.54842355123255
276000666420373 8732 1 48 1 30 204 10.4 4.58 3.76 2.11103131238874 0.105555555555556 0.707106781186547 0.129278625313557 -0.764143900335595 -0.290713851243772
276000666420373 8732 1 48 1 30 235 10.5 4.16 3.91 2.18903382439002 0.277777777777778 0.707106781186547 0.340206908719886 -0.607567235634203 -0.67926607651696
276000666420373 8732 1 48 1 30 182 9.4 5.56 3.82 2.26303440583379 -0.0166666666666667 0.707106781186547 -0.0204124145231932 -0.789910607196226 0.0467490642247973
276000666420373 8732 1 48 1 30 26 18.7 3.53 3.03 1 -0.883333333333333 0.707106781186547 -1.08185796972924 1.06002182400228 -0.744802020444811
276000666420373 8732 1 53 2 40 43 21.8 3.66 3.13 5.10433665981474 -0.788888888888889 0.707106781186547 -0.966187620764476 0.685452963190201 -0.0824486266759804
276000666420373 8732 1 48 1 30 105 13.8 3.45 3.49 1.05658352836637 -0.444444444444444 0.707106781186547 -0.544331053951817 -0.32208383575789 0.836612008291018
276000666420373 8732 1 53 2 40 131 16 4.12 3.48 3.98550043030489 -0.3 0.707106781186547 -0.367423461417477 -0.577115672980729 0.715591975220516
276000666420375 8733 1 48 1 30 147 21.2 4.46 3.17 3.96347412397489 -0.211111111111111 0.707106781186547 -0.258557250627113 -0.684867356216096 0.54842355123255
276000666420375 8733 1 48 1 30 182 16.8 4.41 3.14 3.93357263826102 -0.0166666666666667 0.707106781186547 -0.0204124145231932 -0.789910607196226 0.0467490642247973
276000666420375 8733 1 48 1 30 204 15.4 4.41 3.27 3.87970576628229 0.105555555555556 0.707106781186547 0.129278625313557 -0.764143900335595 -0.290713851243772
276000666420375 8733 1 53 2 40 178 23.2 4.11 3.21 3.76553474636298 -0.0388888888888889 0.707106781186547 -0.047628967220784 -0.7869825723257 0.108856599088763
276000666420375 8733 1 53 2 40 235 16.5 5.04 3.63 3.72246602447109 0.277777777777778 0.707106781186547 0.340206908719886 -0.607567235634203 -0.67926607651696
276000666420375 8733 1 48 1 30 54 18.2 3.69 2.76 8.02236781302845 -0.727777777777778 0.707106781186547 -0.891342100846101 0.465630745285442 0.239426455582127
276000666420375 8733 1 53 2 40 48 27.2 3.48 2.86 3.15055967657538 -0.761111111111111 0.707106781186547 -0.932166929892487 0.583337747080597 0.073722423395484
276000666420375 8733 1 48 1 30 235 12.5 5.07 3.06 5.17632277264046 0.277777777777778 0.707106781186547 0.340206908719886 -0.607567235634203 -0.67926607651696
276000666420375 8733 1 53 2 40 292 12.7 4.91 3.63 4.77399632511117 0.594444444444445 0.707106781186547 0.728042784660556 0.0475073657742892 -0.685711485557062
276000666420375 8733 1 53 2 40 327 10.9 5.1 3.71 4.85996954822103 0.788888888888889 0.707106781186547 0.966187620764476 0.685452963190202 0.0824486266759815
276000666420375 8733 1 53 2 40 207 21 4.34 3.34 3.93357263826102 0.122222222222222 0.707106781186547 0.14969103983675 -0.755140193108727 -0.33444591549235
276000666420375 8733 1 53 2 40 258 14.8 5.29 3.69 3.7311832415722 0.405555555555555 0.707106781186547 0.496702086731033 -0.400481969416232 -0.826108646066529
276000666420375 8733 1 53 2 40 21 24.9 3.8 2.98 4.06350294230616 -0.911111111111111 0.707106781186547 -1.11587866060123 1.17824123189977 -0.980632455853263
276000666420375 8733 1 53 2 40 136 26.3 3.38 3.04 3.64154602908752 -0.272222222222222 0.707106781186547 -0.333402770545488 -0.614814121938755 0.669571097061218
276000666420375 8733 1 48 1 30 105 16.7 3.81 3 3.68706068833989 -0.444444444444444 0.707106781186547 -0.544331053951817 -0.32208383575789 0.836612008291018
276000666420375 8733 1 48 1 30 26 19.8 3.9 3.1 6.71039319217052 -0.883333333333333 0.707106781186547 -1.08185796972924 1.06002182400228 -0.744802020444811
276000666420375 8733 1 53 2 40 109 27.8 3.77 2.7 3.77399632511117 -0.422222222222222 0.707106781186547 -0.517114501254227 -0.3677611797381 0.832813892425157
276000666420377 8734 1 48 1 30 188 19.8 4.19 3.67 4.8073549220576 0.0166666666666666 0.707106781186547 0.0204124145231931 -0.789910607196226 -0.0467490642247969
276000666420377 8734 1 53 2 41 101 31.2 3.32 3.15 0.263034405833794 -0.466666666666667 0.707106781186547 -0.571547606649408 -0.274064063881259 0.834251017347375
276000666420377 8734 1 53 2 41 200 23.2 4.82 3.91 0.678071905112638 0.0833333333333333 0.707106781186547 0.102062072615966 -0.774099218895384 -0.231146947938726
276000666420377 8734 1 48 1 30 89 21.5 3.54 3.03 5.20789285164133 -0.533333333333333 0.707106781186547 -0.653197264742181 -0.11595018087284 0.787133850254666
276000666420377 8734 1 48 1 30 219 21.4 4.48 3.79 4.86789646399265 0.188888888888889 0.707106781186547 0.231340697929522 -0.705949207283885 -0.498547617548084
276000666420377 8734 1 48 1 30 131 22.9 4.4 3.5 4.90689059560852 -0.3 0.707106781186547 -0.367423461417477 -0.577115672980729 0.715591975220516
276000666420377 8734 1 53 2 41 292 20.8 5.04 3.95 1.35614381022528 0.594444444444445 0.707106781186547 0.728042784660556 0.0475073657742892 -0.685711485557062
276000666420377 8734 1 53 2 41 143 31.8 3.97 3.38 0.356143810225275 -0.233333333333333 0.707106781186547 -0.285773803324704 -0.661443077251886 0.595373909182502
276000666420377 8734 1 53 2 41 172 25.1 4.37 3.61 0.526068811667588 -0.0722222222222222 0.707106781186547 -0.0884537962671703 -0.778198467714121 0.20091118687988
276000666420377 8734 1 53 2 41 315 21.8 5.21 4.13 1.40053792958373 0.722222222222222 0.707106781186547 0.884537962671703 0.446525317755258 -0.264809514127391
276000666420377 8734 1 48 1 30 248 20.6 4.66 4 4.81966818349646 0.35 0.707106781186547 0.428660704987056 -0.500035155014125 -0.781655613455744
276000666420377 8734 1 48 1 30 38 27.5 3.21 3.15 3.27500704749987 -0.816666666666667 0.707106781186547 -1.00020831163646 0.791228222887963 -0.25570157453943
276000666420377 8734 1 48 1 30 10 23.9 3.63 3.07 2.97085365434048 -0.972222222222222 0.707106781186547 -1.1907241805196 1.45120728270459 -1.56975022021533
276000666420377 8734 1 53 2 41 13 25 3.3 2.87 0.604071323668861 -0.955555555555556 0.707106781186547 -1.17031176599641 1.37500517519914 -1.39924641533925
276000666420377 8734 1 53 2 41 257 22.5 4.79 3.86 1.44360665147561 0.4 0.707106781186547 0.489897948556635 -0.411096095821889 -0.823164625090267
276000666420377 8734 1 53 2 41 223 22.6 4.75 3.95 0.604071323668861 0.211111111111111 0.707106781186547 0.258557250627113 -0.684867356216096 -0.54842355123255
276000666420377 8734 1 48 1 30 166 17.6 4.68 3.67 4.86393845042397 -0.105555555555556 0.707106781186547 -0.129278625313557 -0.764143900335595 0.290713851243771
276000666420377 8734 1 53 2 41 74 33.1 3.55 2.94 -0.473931188332412 -0.616666666666667 0.707106781186547 -0.755259337358147 0.111338525951762 0.633721566774959
276000666420378 8735 1 48 1 30 200 12.4 5.84 3.96 4.02147972741045 0.0833333333333333 0.707106781186547 0.102062072615966 -0.774099218895384 -0.231146947938726
276000666420378 8735 1 48 1 30 231 11.7 5.6 4.1 3.83187724119167 0.255555555555556 0.707106781186547 0.312990356022295 -0.635676370391255 -0.639090736057463
276000666420378 8735 1 48 1 30 178 13.9 5.82 3.88 3.799087306074 -0.0388888888888889 0.707106781186547 -0.047628967220784 -0.7869825723257 0.108856599088763
276000666420378 8735 1 48 1 30 50 19.7 3.56 3.17 2.35614381022528 -0.75 0.707106781186547 -0.918558653543692 0.54351647284144 0.131542642503771
276000666420378 8735 1 48 1 30 101 16.7 4.6 3.27 4.33342373372519 -0.466666666666667 0.707106781186547 -0.571547606649408 -0.274064063881259 0.834251017347375
276000666420378 8735 1 48 1 30 260 9.7 5.51 4.2 4.33342373372519 0.416666666666667 0.707106781186547 0.510310363079829 -0.378814511374337 -0.830938091536169
276000666420378 8735 1 48 1 30 22 21.1 4.36 2.93 3.49569516262407 -0.905555555555556 0.707106781186547 -1.10907452242683 1.15430454683322 -0.931907344860417
276000666420378 8735 1 48 1 30 143 16.8 5.4 3.69 3.58496250072116 -0.233333333333333 0.707106781186547 -0.285773803324704 -0.661443077251886 0.595373909182502
276000666420380 8736 1 48 1 30 185 15.2 4.43 4.18 1.91073266190291 0 0.707106781186547 0 -0.790569415042095 0
276000666420380 8736 1 48 1 30 163 15.9 4.49 4.01 2.08406426478847 -0.122222222222222 0.707106781186547 -0.14969103983675 -0.755140193108727 0.33444591549235
276000666420380 8736 1 48 1 30 86 16.9 3.74 3.58 4.21412480535285 -0.55 0.707106781186547 -0.673609679265374 -0.0731276708913936 0.765285862388608
276000666420380 8736 1 48 1 30 216 13.5 4.22 4.52 1.74846123300404 0.172222222222222 0.707106781186547 0.210928283406329 -0.720223377277701 -0.459406012593464
276000666420380 8736 1 53 2 41 262 10.6 5.52 4.67 2.98550043030489 0.427777777777778 0.707106781186547 0.523918639428624 -0.356561446358337 -0.834323996347331
276000666420380 8736 1 53 2 41 205 14.8 6.08 4.58 1.52606881166759 0.111111111111111 0.707106781186547 0.136082763487954 -0.761289066336832 -0.305389045971261
276000666420380 8736 1 53 2 41 297 6.4 4.81 4.84 4.0496307677246 0.622222222222222 0.707106781186547 0.762063475532544 0.127662320354946 -0.619400841475829
276000666420380 8736 1 53 2 41 148 22.1 4.58 4.01 2.54596836910529 -0.205555555555556 0.707106781186547 -0.251753112452716 -0.690357421598333 0.536216811031057
276000666420380 8736 1 48 1 30 35 21.3 3.54 3.32 0.941106310946431 -0.833333333333333 0.707106781186547 -1.02062072615966 0.856450199628936 -0.368102867911789
276000666420380 8736 1 53 2 41 177 16.7 4.7 4.2 0.941106310946431 -0.0444444444444444 0.707106781186547 -0.0544331053951817 -0.785884559249253 0.124311305771831
276000666420380 8736 1 53 2 41 228 12 5.11 4.78 2.18903382439002 0.238888888888889 0.707106781186547 0.292577941499102 -0.655221003152018 -0.60661828894501
276000666420380 8736 1 53 2 41 106 24 3.8 3.68 6.34766565630097 -0.438888888888889 0.707106781186547 -0.53752691577742 -0.333722774368232 0.836227866082457
276000666420380 8736 1 48 1 30 128 18.7 4.62 3.99 0.263034405833794 -0.316666666666667 0.707106781186547 -0.38783587594067 -0.552739782683598 0.740124948711343
276000666420380 8736 1 53 2 41 18 22.4 3.34 3.3 1.35614381022528 -0.927777777777778 0.707106781186547 -1.13629107512442 1.25092969756059 -1.13156184940039
276000666420380 8736 1 53 2 41 79 21.8 4.3 3.48 3.55581615506164 -0.588888888888889 0.707106781186547 -0.721238646486158 0.0319155800887365 0.697409778659958
276000666420380 8736 1 48 1 30 245 11.7 5.53 4.54 1.94110631094643 0.333333333333333 0.707106781186547 0.408248290463863 -0.52704627669473 -0.762189467676173
276000666420367 8741 1 48 1 32 16 21.6 4.44 3.42 4.94110631094643 -0.938888888888889 0.707106781186547 -1.14989935147321 1.30012068338543 -1.23619128026091
276000666420367 8741 1 48 1 32 67 20.2 4.2 3.11 3.85598969730848 -0.655555555555556 0.707106781186547 -0.802888304578931 0.228679523388102 0.52199071784176
276000666420367 8741 1 48 1 32 109 18.8 5.04 3.56 3.799087306074 -0.422222222222222 0.707106781186547 -0.517114501254227 -0.3677611797381 0.832813892425157
276000666420367 8741 1 48 1 32 144 14.3 5.89 3.84 3.799087306074 -0.227777777777778 0.707106781186547 -0.278969665150306 -0.667518749608228 0.583927433727807
276000666420395 8742 1 48 1 30 234 15 4.95 3.82 4.0496307677246 0.272222222222222 0.707106781186547 0.333402770545488 -0.614814121938755 -0.669571097061218
276000666420395 8742 1 48 1 30 108 19.6 4.28 3.37 3.51601514700366 -0.427777777777778 0.707106781186547 -0.523918639428624 -0.356561446358337 0.834323996347331
276000666420395 8742 1 55 2 42 51 29.7 4.03 2.85 3.04264433740849 -0.744444444444444 0.707106781186547 -0.911754515369294 0.523825438337151 0.159475956212345
276000666420395 8742 1 55 2 42 102 27.7 4.29 3.67 3.57531233068744 -0.461111111111111 0.707106781186547 -0.56474346847501 -0.286288609465707 0.835435522654359
276000666420395 8742 1 55 2 42 171 23.4 4.82 4 3.41142624572647 -0.0777777777777777 0.707106781186547 -0.095257934441568 -0.776222044176516 0.216062750024667
276000666420395 8742 1 55 2 42 22 37.1 4.15 2.94 3.01435529297707 -0.905555555555556 0.707106781186547 -1.10907452242683 1.15430454683322 -0.931907344860417
276000666420395 8742 1 55 2 42 194 21.5 4.93 4.02 3.64154602908752 0.05 0.707106781186547 0.0612372435695795 -0.784640144429279 -0.13972751803734
276000666420395 8742 1 48 1 30 168 15.7 4.68 3.97 4.31034012061215 -0.0944444444444444 0.707106781186547 -0.115670348964761 -0.769414363102542 0.261094000865876
276000666420395 8742 1 48 1 30 202 16 4.58 3.97 4.29278174922785 0.0944444444444446 0.707106781186547 0.115670348964761 -0.769414363102542 -0.261094000865876
276000666420395 8742 1 48 1 30 261 15.3 4.67 3.81 4.03562390973072 0.422222222222222 0.707106781186547 0.517114501254227 -0.3677611797381 -0.832813892425157
276000666420395 8742 1 48 1 30 51 25.5 4.2 3.22 2.98550043030489 -0.744444444444444 0.707106781186547 -0.911754515369294 0.523825438337151 0.159475956212345
276000666420395 8742 1 48 1 30 9 19.9 4.92 3.73 5.55581615506164 -0.977777777777778 0.707106781186547 -1.197528318694 1.47690078869345 -1.62826253687265
276000666420395 8742 1 48 1 30 86 15 3.25 3.29 4.33913738491959 -0.55 0.707106781186547 -0.673609679265374 -0.0731276708913936 0.765285862388608
276000666420395 8742 1 55 2 42 79 29.2 4.51 3.46 3.31034012061215 -0.588888888888889 0.707106781186547 -0.721238646486158 0.0319155800887365 0.697409778659958
276000666420395 8742 1 48 1 30 139 17.2 4.12 3.71 3.65992455840238 -0.255555555555556 0.707106781186547 -0.312990356022295 -0.635676370391255 0.639090736057463
276000666420395 8742 1 55 2 42 136 26.3 4.32 3.75 2.92599941855622 -0.272222222222222 0.707106781186547 -0.333402770545488 -0.614814121938755 0.669571097061218
276000666420419 8744 1 52 2 42 136 24.2 4.35 3.36 3.16349873228288 -0.272222222222222 0.707106781186547 -0.333402770545488 -0.614814121938755 0.669571097061218
276000666420419 8744 1 48 1 28 94 20.6 3.94 3.37 4.24488705912353 -0.505555555555556 0.707106781186547 -0.619176573870192 -0.184392995971392 0.814372660513106
276000666420419 8744 1 48 1 28 188 18.3 4.37 3.41 3.91838623444635 0.0166666666666666 0.707106781186547 0.0204124145231931 -0.789910607196226 -0.0467490642247969
276000666420419 8744 1 48 1 28 308 15.9 4.3 3.16 4.72246602447109 0.683333333333333 0.707106781186547 0.836908995450919 0.316886573862706 -0.425245424877624
276000666420419 8744 1 48 1 28 247 17.4 4.19 3.37 4.25096157353322 0.344444444444445 0.707106781186547 0.421856566812659 -0.509185263984519 -0.775463625997907
276000666420419 8744 1 48 1 28 335 14.7 3.92 3.45 3.92599941855622 0.833333333333333 0.707106781186547 1.02062072615966 0.856450199628936 0.368102867911788
276000666420419 8744 1 52 2 42 21 30.8 4.95 3.1 3.68706068833989 -0.911111111111111 0.707106781186547 -1.11587866060123 1.17824123189977 -0.980632455853263
276000666420419 8744 1 48 1 28 125 14.1 4.06 2.87 4.54596836910529 -0.333333333333333 0.707106781186547 -0.408248290463863 -0.52704627669473 0.762189467676173
276000666420419 8744 1 48 1 28 154 17.9 5.99 3.73 4.16992500144231 -0.172222222222222 0.707106781186547 -0.210928283406329 -0.720223377277701 0.459406012593464
276000666420419 8744 1 48 1 28 220 14.6 4.59 3.48 3.87970576628229 0.194444444444444 0.707106781186547 0.23814483610392 -0.700898347132228 -0.511274032386629
276000666420419 8744 1 52 2 42 78 28.2 3.89 3.24 4.02147972741045 -0.594444444444444 0.707106781186547 -0.728042784660556 0.0475073657742889 0.685711485557063
276000666420419 8744 1 52 2 42 44 30.4 4.28 3.32 3.7311832415722 -0.783333333333333 0.707106781186547 -0.959383482590078 0.664737116481228 -0.0498671120471087
276000666420419 8744 1 48 1 28 72 17.5 4.14 2.79 3.21412480535285 -0.627777777777778 0.707106781186547 -0.768867613706942 0.144132516501656 0.604541194330867
276000666420419 8744 1 52 2 42 113 22.6 4.67 3.17 3.91838623444635 -0.4 0.707106781186547 -0.489897948556636 -0.411096095821889 0.823164625090267
276000666420419 8744 1 48 1 28 37 20.9 4.07 3.1 2.46466826700344 -0.822222222222222 0.707106781186547 -1.00701244981086 0.812822480058094 -0.292454921671302
276000666420397 8743 1 44 1 32 59 22.4 3.94 3.33 2.89530262133331 -0.7 0.707106781186547 -0.857321409974112 0.371567625069785 0.360134523476992
276000666420397 8743 1 44 1 32 37 23.4 4.06 2.96 1.87970576628229 -0.822222222222222 0.707106781186547 -1.00701244981086 0.812822480058094 -0.292454921671302
276000666420397 8743 1 55 2 43 42 24.8 5.01 3.58 3.98550043030489 -0.794444444444445 0.707106781186547 -0.972991758938873 0.706315211642701 -0.115713417216532
276000666420397 8743 1 55 2 43 70 22 5.03 4.01 2.92599941855622 -0.638888888888889 0.707106781186547 -0.782475890055737 0.177512114025655 0.573185887294669
276000666420397 8743 1 55 2 43 93 20.7 4.66 4.01 3.6959938131099 -0.511111111111111 0.707106781186547 -0.62598071204459 -0.170997236438735 0.809819893669674
276000666420397 8743 1 55 2 43 13 25 5.02 4.1 1.52606881166759 -0.955555555555556 0.707106781186547 -1.17031176599641 1.37500517519914 -1.39924641533925
276000666420397 8743 1 44 1 32 119 21.6 4.52 4 3.87970576628229 -0.366666666666667 0.707106781186547 -0.449073119510249 -0.471706417641783 0.798393467390792
276000666420397 8743 1 44 1 32 212 18.6 4.46 3.55 3.55581615506164 0.15 0.707106781186547 0.183711730708738 -0.737205979526753 -0.405151338911616
276000666420397 8743 1 44 1 32 153 21.7 4.49 3.81 3.33342373372519 -0.177777777777778 0.707106781186547 -0.217732421580727 -0.715611722356622 0.472608795849307
276000666420397 8743 1 55 2 43 162 19.4 4.98 4.25 3.21412480535285 -0.127777777777778 0.707106781186547 -0.156495178011147 -0.751846153879385 0.34881796668156
276000666420397 8743 1 44 1 32 300 12.9 4.52 3.52 3.18903382439002 0.638888888888889 0.707106781186547 0.782475890055737 0.177512114025655 -0.573185887294669
276000666420397 8743 1 44 1 32 90 20.8 4.25 3.56 2.60407132366886 -0.527777777777778 0.707106781186547 -0.646393126567783 -0.129931547379603 0.793486231119
276000666420397 8743 1 44 1 32 273 21.4 3.99 3.38 3.32192809488736 0.488888888888889 0.707106781186547 0.598764159346999 -0.223701864108207 -0.825422964253752
276000666420397 8743 1 44 1 32 185 16.6 4.62 3.53 3.11103131238874 0 0.707106781186547 0 -0.790569415042095 0
276000666420397 8743 1 55 2 43 185 18 5.2 4.34 2.81557542886257 0 0.707106781186547 0 -0.790569415042095 0
276000666420397 8743 1 55 2 43 127 21.1 4.73 3.93 3.52606881166759 -0.322222222222222 0.707106781186547 -0.394640014115067 -0.544321682430835 0.747760476827657
276000666420402 8745 1 52 2 43 53 20.1 4.43 4.03 3.59454854955035 -0.733333333333333 0.707106781186547 -0.898146239020499 0.484882574559152 0.213413050949328
276000666420402 8745 1 50 1 33 157 18.4 4.14 3.63 3.02856915219677 -0.155555555555556 0.707106781186547 -0.190515868883136 -0.73317993157978 0.41892191482646
276000666420402 8745 1 50 1 33 64 20.1 4.05 3.6 4.25096157353322 -0.672222222222222 0.707106781186547 -0.823300719102124 0.281164548442286 0.465685414457841
276000666420402 8745 1 50 1 33 130 19.9 3.98 3.62 3.71369581484336 -0.305555555555556 0.707106781186547 -0.374227599591874 -0.569136777958545 0.724035886105578
276000666420402 8745 1 50 1 33 287 15.5 3.81 3.85 3.49569516262407 0.566666666666667 0.707106781186547 0.694022093788567 -0.0289875452182101 -0.739150558766871
276000666420402 8745 1 52 2 43 30 20.3 4.82 3.91 2.81557542886257 -0.861111111111111 0.707106781186547 -1.05464141703165 0.968081529067751 -0.569937920813094
276000666420402 8745 1 52 2 43 87 19.1 4.56 3.82 4.83187724119167 -0.544444444444445 0.707106781186547 -0.666805541090976 -0.0875482426287355 0.773038477691665
276000666420402 8745 1 50 1 33 218 18.6 4.33 3.41 4.16349873228288 0.183333333333333 0.707106781186547 0.224536559755125 -0.710853665692017 -0.485657601434912
276000666420402 8745 1 50 1 33 35 22.5 3.62 3.41 3.65992455840238 -0.833333333333333 0.707106781186547 -1.02062072615966 0.856450199628936 -0.368102867911789
276000666420402 8745 1 52 2 43 122 21.7 4.54 4.15 3.38956681176273 -0.35 0.707106781186547 -0.428660704987056 -0.500035155014125 0.781655613455744
276000666420402 8745 1 52 2 43 145 16.2 5.13 4.2 3.86393845042397 -0.222222222222222 0.707106781186547 -0.272165526975909 -0.673448020221044 0.57228367438312
276000666420402 8745 1 50 1 33 98 20.2 3.98 3.6 3.70487196445635 -0.483333333333333 0.707106781186547 -0.591960021172601 -0.23651201666676 0.828253105911401
276000666420402 8745 1 50 1 33 245 15.8 3.43 3.73 3.42223300068305 0.333333333333333 0.707106781186547 0.408248290463863 -0.52704627669473 -0.762189467676173
276000666420411 8746 1 50 1 31 10 17.3 4.62 3.75 4.50589092972996 -0.972222222222222 0.707106781186547 -1.1907241805196 1.45120728270459 -1.56975022021533
276000666420411 8746 1 50 1 31 70 16.7 4.6 3.33 5.32192809488736 -0.638888888888889 0.707106781186547 -0.782475890055737 0.177512114025655 0.573185887294669
276000666420411 8746 1 50 1 31 41 17.5 3.7 3.1 5.47508488294878 -0.8 0.707106781186547 -0.979795897113271 0.727323861838727 -0.149666295470958
276000666601721 8748 1 50 1 31 163 16.1 4.5 3.86 4.05658352836637 -0.122222222222222 0.707106781186547 -0.14969103983675 -0.755140193108727 0.33444591549235
276000666601721 8748 1 50 1 31 70 21.5 4.69 3.71 4.0071955014042 -0.638888888888889 0.707106781186547 -0.782475890055737 0.177512114025655 0.573185887294669
276000666601721 8748 1 50 1 31 293 11.4 5.22 4.19 4.21412480535285 0.6 0.707106781186547 0.734846922834953 0.063245553203368 -0.673498329619309
276000666601721 8748 1 50 1 31 10 21.4 3.9 3.55 3.01435529297707 -0.972222222222222 0.707106781186547 -1.1907241805196 1.45120728270459 -1.56975022021533
276000666601721 8748 1 50 1 31 224 16.9 4.31 3.62 3.82374936030827 0.216666666666667 0.707106781186547 0.265361388801511 -0.679230889090333 -0.560447442950636
276000666601721 8748 1 50 1 31 41 23.8 3.63 3.14 2.92599941855622 -0.8 0.707106781186547 -0.979795897113271 0.727323861838727 -0.149666295470958
276000666601721 8748 1 50 1 31 251 17 4.07 3.96 4.40599235967584 0.366666666666667 0.707106781186547 0.449073119510249 -0.471706417641783 -0.798393467390792
276000666601721 8748 1 50 1 31 350 12 5.94 4.69 3.6959938131099 0.916666666666667 0.707106781186547 1.12268279877562 1.20232431870985 1.03014670240608
276000666601721 8748 1 50 1 31 322 13 4.92 4.35 3.4541758931858 0.761111111111111 0.707106781186547 0.932166929892487 0.583337747080597 -0.073722423395484
276000666601721 8748 1 50 1 31 104 19.1 4.57 3.81 4.1243281350022 -0.45 0.707106781186547 -0.551135192126215 -0.310298495404022 0.836611206323986
276000666601721 8748 1 50 1 31 136 18.2 4.7 3.76 3.32192809488736 -0.272222222222222 0.707106781186547 -0.333402770545488 -0.614814121938755 0.669571097061218
276000666601746 8749 1 50 1 27 251 13 4.04 3.56 5.11769504266976 0.366666666666667 0.707106781186547 0.449073119510249 -0.471706417641783 -0.798393467390792
276000666601746 8749 1 50 1 27 163 17.2 4.28 3.4 4.76553474636298 -0.122222222222222 0.707106781186547 -0.14969103983675 -0.755140193108727 0.33444591549235
276000666601746 8749 1 50 1 27 136 16.3 4.26 3.35 3.98550043030489 -0.272222222222222 0.707106781186547 -0.333402770545488 -0.614814121938755 0.669571097061218
276000666601746 8749 1 50 1 27 293 11.6 5.23 3.96 5.6667565918848 0.6 0.707106781186547 0.734846922834953 0.063245553203368 -0.673498329619309
276000666601746 8749 1 50 1 27 41 15.9 3.76 2.63 3.53605290024021 -0.8 0.707106781186547 -0.979795897113271 0.727323861838727 -0.149666295470958
276000666601746 8749 1 50 1 27 70 21.9 3.83 3.26 3.55581615506164 -0.638888888888889 0.707106781186547 -0.782475890055737 0.177512114025655 0.573185887294669
276000666601746 8749 1 50 1 27 104 16.1 3.99 3.26 3.92599941855622 -0.45 0.707106781186547 -0.551135192126215 -0.310298495404022 0.836611206323986
276000666601746 8749 1 50 1 27 224 14.8 4.31 3.34 4.84398384404833 0.216666666666667 0.707106781186547 0.265361388801511 -0.679230889090333 -0.560447442950636
276000666601746 8749 1 50 1 27 10 18.3 3.89 3.32 3.51601514700366 -0.972222222222222 0.707106781186547 -1.1907241805196 1.45120728270459 -1.56975022021533
276000666601750 8750 1 50 1 27 231 13.3 4.62 3.35 3.29865831556452 0.255555555555556 0.707106781186547 0.312990356022295 -0.635676370391255 -0.639090736057463
276000666601750 8750 1 50 1 27 111 15.8 4.51 3.63 3.0703893278914 -0.411111111111111 0.707106781186547 -0.503506224905431 -0.389721441267047 0.828701405482561
276000666601750 8750 1 52 2 38 133 10.4 4.54 3.46 3.02856915219677 -0.288888888888889 0.707106781186547 -0.353815185068681 -0.592634257794519 0.69792945329701
276000666601750 8750 1 52 2 38 110 14.7 5.1 3.64 2.28688114778816 -0.416666666666667 0.707106781186547 -0.510310363079829 -0.378814511374337 0.830938091536169
276000666601750 8750 1 50 1 27 170 13.7 4.53 3.63 2.60407132366886 -0.0833333333333334 0.707106781186547 -0.102062072615966 -0.774099218895384 0.231146947938726
276000666601750 8750 1 50 1 27 77 19.3 4.66 3.42 3.13750352374994 -0.6 0.707106781186547 -0.734846922834953 0.0632455532033677 0.673498329619309
276000666601750 8750 1 52 2 38 75 16.5 4.82 3.47 1.81557542886257 -0.611111111111111 0.707106781186547 -0.748455199183749 0.0951611332921042 0.647508182030453
276000666601750 8750 1 50 1 27 143 14.3 4.75 3.62 3.09761079662642 -0.233333333333333 0.707106781186547 -0.285773803324704 -0.661443077251886 0.595373909182502
276000666601750 8750 1 50 1 27 48 18.1 4.3 3.12 3.08406426478847 -0.761111111111111 0.707106781186547 -0.932166929892487 0.583337747080597 0.073722423395484
276000666601750 8750 1 52 2 38 18 12.3 5.83 3.59 3 -0.927777777777778 0.707106781186547 -1.13629107512442 1.25092969756059 -1.13156184940039
276000666601750 8750 1 52 2 38 41 14.7 3.69 3.52 2.11103131238874 -0.8 0.707106781186547 -0.979795897113271 0.727323861838727 -0.149666295470958
276000666601750 8750 1 50 1 27 258 12.6 4.4 3.73 3.74846123300404 0.405555555555555 0.707106781186547 0.496702086731033 -0.400481969416232 -0.826108646066529
276000666601750 8750 1 50 1 27 17 17.7 4.63 3.63 3.77399632511117 -0.933333333333333 0.707106781186547 -1.14309521329882 1.27545198960125 -1.18347237344628
276000666601750 8750 1 50 1 27 300 10.4 5.7 3.99 3.57531233068744 0.638888888888889 0.707106781186547 0.782475890055737 0.177512114025655 -0.573185887294669
276000666601757 8751 1 50 1 26 170 14.4 4.43 3.4 4.18903382439002 -0.0833333333333334 0.707106781186547 -0.102062072615966 -0.774099218895384 0.231146947938726
276000666601757 8751 1 50 1 26 77 18.7 4.16 3.34 4.77820857639809 -0.6 0.707106781186547 -0.734846922834953 0.0632455532033677 0.673498329619309
276000666601757 8751 1 50 1 26 48 16.1 3.05 2.97 3.16349873228288 -0.761111111111111 0.707106781186547 -0.932166929892487 0.583337747080597 0.073722423395484
276000666601757 8751 1 50 1 26 17 16 3.83 3.06 3.60407132366886 -0.933333333333333 0.707106781186547 -1.14309521329882 1.27545198960125 -1.18347237344628
276000666601757 8751 1 50 1 26 111 14.8 4.45 3.44 4.56559717585422 -0.411111111111111 0.707106781186547 -0.503506224905431 -0.389721441267047 0.828701405482561
276000666601757 8751 1 52 2 37 115 17.8 4.48 3.71 1.40053792958373 -0.388888888888889 0.707106781186547 -0.47628967220784 -0.431885143402626 0.816242045665835
276000666601757 8751 1 52 2 37 23 26.9 5.35 3.5 0.604071323668861 -0.9 0.707106781186547 -1.10227038425243 1.1305142635102 -0.883966557625344
276000666601757 8751 1 52 2 37 80 23.6 4.46 3.44 1.16349873228288 -0.583333333333333 0.707106781186547 -0.71443450831176 0.0164701961467102 0.708598020730192
276000666601757 8751 1 52 2 37 46 20.5 4.96 3.62 1.26303440583379 -0.772222222222222 0.707106781186547 -0.945775206241283 0.62374462829386 0.0132653366843765
276000666601757 8751 1 50 1 26 143 14.2 4.83 3.49 4.58496250072116 -0.233333333333333 0.707106781186547 -0.285773803324704 -0.661443077251886 0.595373909182502
276000666601757 8751 1 50 1 26 258 13.6 3.95 3.47 5.35895882583233 0.405555555555555 0.707106781186547 0.496702086731033 -0.400481969416232 -0.826108646066529
276000666601757 8751 1 50 1 26 231 14 4.63 3.48 5.39231742277876 0.255555555555556 0.707106781186547 0.312990356022295 -0.635676370391255 -0.639090736057463
276000666601757 8751 1 52 2 37 138 18 5.57 3.81 3.68706068833989 -0.261111111111111 0.707106781186547 -0.319794494196693 -0.628868689317281 0.649478615029275
276000666601757 8751 1 50 1 26 300 13.6 5.04 3.68 4.90303827011291 0.638888888888889 0.707106781186547 0.782475890055737 0.177512114025655 -0.573185887294669
276000666420387 8753 1 57 2 47 68 20.4 3.86 3.41 2.65992455840238 -0.65 0.707106781186547 -0.796084166404533 0.21147731852376 0.539617151248804
276000666420387 8753 1 50 1 35 90 23.6 4.72 3.41 4.64154602908752 -0.527777777777778 0.707106781186547 -0.646393126567783 -0.129931547379603 0.793486231119
276000666420387 8753 1 57 2 47 33 26.8 3.52 3.26 2.05658352836637 -0.844444444444444 0.707106781186547 -1.03422900250845 0.900663526173883 -0.44663789546923
276000666420387 8753 1 50 1 35 149 20.1 4.09 3.42 3.97085365434048 -0.2 0.707106781186547 -0.244948974278318 -0.695701085237043 0.523832034148352
276000666420387 8753 1 50 1 35 237 19.2 3.95 3.38 5.03210084316702 0.288888888888889 0.707106781186547 0.353815185068681 -0.592634257794518 -0.697929453297011
276000666420387 8753 1 57 2 47 91 23.2 5.21 3.49 2.83187724119167 -0.522222222222222 0.707106781186547 -0.639588988393385 -0.14376651214284 0.799381490774816
276000666420387 8753 1 50 1 35 27 25.4 3.77 2.96 3.4541758931858 -0.877777777777778 0.707106781186547 -1.07505383155484 1.03681714765335 -0.699950410218879
276000666420387 8753 1 50 1 35 279 18.1 5.06 3.3 5.27500704749987 0.522222222222222 0.707106781186547 0.639588988393385 -0.14376651214284 -0.799381490774816
276000666420387 8753 1 50 1 35 122 22 3.94 3.47 5.52857131887076 -0.35 0.707106781186547 -0.428660704987056 -0.500035155014125 0.781655613455744
276000666420387 8753 1 50 1 35 210 21.7 4.15 3.3 4.95977015521147 0.138888888888889 0.707106781186547 0.170103454359943 -0.744818870190122 -0.377225242906334
276000666420387 8753 1 50 1 35 56 25.3 3.75 3.32 3.70487196445635 -0.716666666666667 0.707106781186547 -0.877733824497305 0.4275662919686 0.289567038387314
276000666420388 8752 1 50 1 35 265 27.3 4.66 3.31 1.91073266190291 0.444444444444444 0.707106781186547 0.544331053951817 -0.32208383575789 -0.836612008291018
276000666420388 8752 1 50 1 35 135 22.5 3.88 3.13 1.60407132366886 -0.277777777777778 0.707106781186547 -0.340206908719886 -0.607567235634202 0.67926607651696
276000666420388 8752 1 50 1 35 223 21.7 3.49 3.32 2.40053792958373 0.211111111111111 0.707106781186547 0.258557250627113 -0.684867356216096 -0.54842355123255
276000666420388 8752 1 50 1 35 108 24 3.96 3.2 1.05658352836637 -0.427777777777778 0.707106781186547 -0.523918639428624 -0.356561446358337 0.834323996347331
276000666420388 8752 1 50 1 35 42 28.5 4.03 2.93 0.526068811667588 -0.794444444444445 0.707106781186547 -0.972991758938873 0.706315211642701 -0.115713417216532
276000666420388 8752 1 57 2 46 53 29.6 4.27 3.16 0.356143810225275 -0.733333333333333 0.707106781186547 -0.898146239020499 0.484882574559152 0.213413050949328
276000666420388 8752 1 50 1 35 76 26.2 4 3.22 0.443606651475615 -0.605555555555556 0.707106781186547 -0.741651061009351 0.0791301423759728 0.660765499044504
276000666420388 8752 1 57 2 46 111 23.3 4.43 3.47 0.815575428862573 -0.411111111111111 0.707106781186547 -0.503506224905431 -0.389721441267047 0.828701405482561
276000666420388 8752 1 57 2 46 88 24.5 4.71 3.26 0.941106310946431 -0.538888888888889 0.707106781186547 -0.660001402916578 -0.101822412622551 0.78031953637962
276000666420388 8752 1 57 2 46 19 27.5 4.06 3.25 0.678071905112638 -0.922222222222222 0.707106781186547 -1.12948693695002 1.22655380726346 -1.08045489632106
276000666420388 8752 1 50 1 35 196 22.3 3.6 3.14 1.52606881166759 0.0611111111111111 0.707106781186547 0.0748455199183749 -0.781712109558753 -0.170425212106898
276000666420388 8752 1 50 1 35 13 28.7 4.02 3.05 0.748461233004035 -0.955555555555556 0.707106781186547 -1.17031176599641 1.37500517519914 -1.39924641533925
276000666420413 8754 1 50 1 32 13 21.5 3.93 3.33 2.67807190511264 -0.955555555555556 0.707106781186547 -1.17031176599641 1.37500517519914 -1.39924641533925
276000666420413 8754 1 50 1 32 42 21 3.77 3.1 3.20163386116965 -0.794444444444445 0.707106781186547 -0.972991758938873 0.706315211642701 -0.115713417216532
276000666420413 8754 1 50 1 32 265 11.2 4.68 3.85 3.91838623444635 0.444444444444444 0.707106781186547 0.544331053951817 -0.32208383575789 -0.836612008291018
276000666420413 8754 1 50 1 32 196 13.6 4.07 3.33 3.84799690655495 0.0611111111111111 0.707106781186547 0.0748455199183749 -0.781712109558753 -0.170425212106898
276000666420413 8754 1 50 1 32 76 19.3 3.88 3.23 3.52606881166759 -0.605555555555556 0.707106781186547 -0.741651061009351 0.0791301423759728 0.660765499044504
276000666420413 8754 1 50 1 32 135 16.2 3.95 3.46 4.06350294230616 -0.277777777777778 0.707106781186547 -0.340206908719886 -0.607567235634202 0.67926607651696
276000666420413 8754 1 50 1 32 108 16.4 3.93 3.37 3.53605290024021 -0.427777777777778 0.707106781186547 -0.523918639428624 -0.356561446358337 0.834323996347331
276000666420413 8754 1 50 1 32 223 12.3 3.83 3.67 4.04264433740849 0.211111111111111 0.707106781186547 0.258557250627113 -0.684867356216096 -0.54842355123255
276000666601712 8755 1 50 1 31 278 16.3 4.62 3.82 4.05658352836637 0.516666666666667 0.707106781186547 0.632784850218988 -0.157455075162551 -0.804824441024309
276000666601712 8755 1 50 1 31 236 16.3 3.9 3.51 4.40053792958373 0.283333333333333 0.707106781186547 0.347011046894284 -0.600173947586123 -0.688720465862956
276000666601712 8755 1 50 1 31 121 19.3 4.06 3.2 3.74846123300404 -0.355555555555556 0.707106781186547 -0.435464843161454 -0.490738644300204 0.7875444573753
276000666601712 8755 1 50 1 31 55 20.4 4.27 3.11 3.790772037862 -0.722222222222222 0.707106781186547 -0.884537962671703 0.446525317755257 0.264809514127391
276000666601712 8755 1 50 1 31 148 18.4 4.01 3.31 4.24488705912353 -0.205555555555556 0.707106781186547 -0.251753112452716 -0.690357421598333 0.536216811031057
276000666601712 8755 1 50 1 31 26 21.8 4.08 2.76 3 -0.883333333333333 0.707106781186547 -1.08185796972924 1.06002182400228 -0.744802020444811
276000666601712 8755 1 57 2 43 85 23.2 4.46 3.12 4.84398384404833 -0.555555555555556 0.707106781186547 -0.680413817439772 -0.0585606974105255 0.757056878668253
276000666601712 8755 1 50 1 31 209 16.5 4.18 3.29 3.62293035092018 0.133333333333333 0.707106781186547 0.163299316185545 -0.748405712906516 -0.363079346420286
276000666601712 8755 1 50 1 31 89 21.6 4.17 3.23 3.87970576628229 -0.533333333333333 0.707106781186547 -0.653197264742181 -0.11595018087284 0.787133850254666
276000666601712 8755 1 57 2 43 27 29.5 3.73 2.87 5.54843662469604 -0.877777777777778 0.707106781186547 -1.07505383155484 1.03681714765335 -0.699950410218879
276000666601712 8755 1 57 2 43 62 21.9 4.25 2.99 6.85996954822103 -0.683333333333333 0.707106781186547 -0.836908995450919 0.316886573862706 0.425245424877624
276000666601720 8747 1 57 2 43 38 27.8 4.02 3.1 3.0703893278914 -0.816666666666667 0.707106781186547 -1.00020831163646 0.791228222887963 -0.25570157453943
276000666601720 8747 1 50 1 31 240 20.2 3.73 3.38 4.09085343045111 0.305555555555556 0.707106781186547 0.374227599591874 -0.569136777958545 -0.724035886105578
276000666601720 8747 1 57 2 43 96 24.6 5.23 3.72 4.0703893278914 -0.494444444444444 0.707106781186547 -0.605568297521397 -0.210745309806129 0.82216938400295
276000666601720 8747 1 50 1 31 93 23.1 4.26 3.24 3.91073266190291 -0.511111111111111 0.707106781186547 -0.62598071204459 -0.170997236438735 0.809819893669674
276000666601720 8747 1 57 2 43 73 23.9 4.18 3.35 2.42223300068305 -0.622222222222222 0.707106781186547 -0.762063475532544 0.127662320354946 0.619400841475829
276000666601720 8747 1 50 1 31 152 19.9 4.08 3.47 3.57531233068744 -0.183333333333333 0.707106781186547 -0.224536559755125 -0.710853665692017 0.485657601434912
276000666601720 8747 1 50 1 31 311 17.1 5.32 3.74 3.04264433740849 0.7 0.707106781186547 0.857321409974112 0.371567625069785 -0.360134523476992
276000666601720 8747 1 50 1 31 30 20.9 4.52 2.8 3.32192809488736 -0.861111111111111 0.707106781186547 -1.05464141703165 0.968081529067751 -0.569937920813094
276000666601720 8747 1 50 1 31 125 21.5 4.12 3.3 3.58496250072116 -0.333333333333333 0.707106781186547 -0.408248290463863 -0.52704627669473 0.762189467676173
276000666601720 8747 1 50 1 31 282 17.5 4.84 3.56 3.37851162325373 0.538888888888889 0.707106781186547 0.660001402916579 -0.101822412622551 -0.780319536379619
276000666601720 8747 1 50 1 31 213 22.4 3.99 3.29 4.05658352836637 0.155555555555555 0.707106781186547 0.190515868883136 -0.73317993157978 -0.418921914826459
276000666601720 8747 1 50 1 31 59 21.6 3.82 3.08 4.0703893278914 -0.7 0.707106781186547 -0.857321409974112 0.371567625069785 0.360134523476992
276000666420407 8756 1 57 1 33 50 19 4.67 3.47 3.46466826700344 -0.75 0.707106781186547 -0.918558653543692 0.54351647284144 0.131542642503771
276000666420407 8756 1 57 1 33 109 15.4 4.85 3.56 4.4541758931858 -0.422222222222222 0.707106781186547 -0.517114501254227 -0.3677611797381 0.832813892425157
276000666420407 8756 1 57 2 43 109 14.2 5.33 3.97 1.31034012061215 -0.422222222222222 0.707106781186547 -0.517114501254227 -0.3677611797381 0.832813892425157
276000666420407 8756 1 57 1 33 239 12.7 5.85 4.15 5.05658352836637 0.3 0.707106781186547 0.367423461417477 -0.577115672980729 -0.715591975220516
276000666420407 8756 1 57 1 33 16 20.5 5.3 3.53 7.77610398807316 -0.938888888888889 0.707106781186547 -1.14989935147321 1.30012068338543 -1.23619128026091
276000666420407 8756 1 57 1 33 170 13.4 4.93 3.54 5.03913839390696 -0.0833333333333334 0.707106781186547 -0.102062072615966 -0.774099218895384 0.231146947938726
276000666420407 8756 1 57 2 43 17 15.1 5.27 3.12 3.04264433740849 -0.933333333333333 0.707106781186547 -1.14309521329882 1.27545198960125 -1.18347237344628
276000666420407 8756 1 57 1 33 197 12.4 4.96 3.99 4.98913900736823 0.0666666666666667 0.707106781186547 0.0816496580927726 -0.7800284895082 -0.185697070306559
276000666420407 8756 1 57 1 33 82 14.6 4.95 3.5 4.13093086982645 -0.572222222222222 0.707106781186547 -0.700826231962965 -0.0139813665067631 0.729463598981454
276000666420407 8756 1 57 2 43 86 17.1 5.16 3.74 2.08406426478847 -0.55 0.707106781186547 -0.673609679265374 -0.0731276708913936 0.765285862388608
276000666420407 8756 1 57 2 43 51 14.5 5.14 3.35 0.604071323668861 -0.744444444444444 0.707106781186547 -0.911754515369294 0.523825438337151 0.159475956212345
276000666420408 8757 1 53 1 35 194 16.5 5.38 3.73 3.66902676550963 0.05 0.707106781186547 0.0612372435695795 -0.784640144429279 -0.13972751803734
276000666420408 8757 1 53 1 35 251 8.9 6.71 4.1 2.44360665147561 0.366666666666667 0.707106781186547 0.449073119510249 -0.471706417641783 -0.798393467390792
276000666420408 8757 1 53 1 35 5 19.5 3.99 4.13 6.24792751344359 -1 0.707106781186547 -1.22474487139159 1.58113883008419 -1.87082869338697
276000666420408 8757 1 53 1 35 37 21.1 4.93 2.85 6.14404636961671 -0.822222222222222 0.707106781186547 -1.00701244981086 0.812822480058094 -0.292454921671302
276000666420408 8757 1 53 1 35 64 19.2 4.57 2.93 4.15055967657538 -0.672222222222222 0.707106781186547 -0.823300719102124 0.281164548442286 0.465685414457841
276000666420408 8757 1 53 1 35 152 16.5 4.38 3.51 3.08406426478847 -0.183333333333333 0.707106781186547 -0.224536559755125 -0.710853665692017 0.485657601434912
276000666420408 8757 1 53 1 35 125 20 4.52 3.22 2.64154602908752 -0.333333333333333 0.707106781186547 -0.408248290463863 -0.52704627669473 0.762189467676173
276000666420408 8757 1 53 1 35 223 12.7 5.75 3.99 3.17632277264046 0.211111111111111 0.707106781186547 0.258557250627113 -0.684867356216096 -0.54842355123255
276000666420414 8758 1 57 1 34 71 22.9 3.82 2.88 1.81557542886257 -0.633333333333333 0.707106781186547 -0.77567175188134 0.160749114391893 0.589137813537879
276000666420414 8758 1 57 1 34 12 23.5 4.04 3.17 5.16992500144231 -0.961111111111111 0.707106781186547 -1.17711590417081 1.40025947595743 -1.45524697125082
276000666420414 8758 1 57 1 34 230 15.8 4.87 3.72 2.67807190511264 0.25 0.707106781186547 0.306186217847897 -0.642337649721702 -0.628481514184685
276000666420414 8758 1 57 1 34 258 12.9 5.88 4.16 1.48542682717024 0.405555555555555 0.707106781186547 0.496702086731033 -0.400481969416232 -0.826108646066529
276000666420414 8758 1 57 1 34 132 20.8 3.88 3.01 1.84799690655495 -0.294444444444444 0.707106781186547 -0.360619323243079 -0.584948166259387 0.706888227016929
276000666420414 8758 1 57 1 34 159 21.3 3.94 3.43 3.54596836910529 -0.144444444444444 0.707106781186547 -0.176907592534341 -0.741085625730201 0.391250844337509
276000666420414 8758 1 57 1 34 201 18.8 4.38 3.58 2.18903382439002 0.0888888888888888 0.707106781186547 0.108866210790363 -0.771829991870727 -0.24615896881986
276000666420414 8758 1 57 1 34 44 20.1 4.12 2.75 2.76553474636298 -0.783333333333333 0.707106781186547 -0.959383482590078 0.664737116481228 -0.0498671120471087
276000666420414 8758 1 57 1 34 315 10.3 5.91 4.12 1.91073266190291 0.722222222222222 0.707106781186547 0.884537962671703 0.446525317755258 -0.264809514127391
276000666420414 8758 1 57 1 34 281 12.1 5.55 4.12 7.89190518821193 0.533333333333333 0.707106781186547 0.653197264742181 -0.11595018087284 -0.787133850254666
276000666420415 8759 1 57 1 34 310 11.7 4.89 4.21 3.99276843076892 0.694444444444444 0.707106781186547 0.850517271799714 0.353194206257232 -0.382438028617503
276000666420415 8759 1 57 1 34 253 15 4.94 4.1 4.03562390973072 0.377777777777778 0.707106781186547 0.462681395859045 -0.452088584009257 -0.807972161626823
276000666420415 8759 1 57 1 34 276 13 5.16 4.08 3.59454854955035 0.505555555555556 0.707106781186547 0.619176573870192 -0.184392995971392 -0.814372660513106
276000666420415 8759 1 57 1 34 154 18.4 3.59 3.23 4.31614574229336 -0.172222222222222 0.707106781186547 -0.210928283406329 -0.720223377277701 0.459406012593464
276000666420415 8759 1 57 1 34 196 18.3 3.72 3.68 4.11103131238874 0.0611111111111111 0.707106781186547 0.0748455199183749 -0.781712109558753 -0.170425212106898
276000666420415 8759 1 57 1 34 66 19.9 3.5 2.99 3.75702324650746 -0.661111111111111 0.707106781186547 -0.809692442753328 0.246028129995971 0.503796491775715
276000666420415 8759 1 57 1 34 127 22.6 3.36 3.19 3.66902676550963 -0.322222222222222 0.707106781186547 -0.394640014115067 -0.544321682430835 0.747760476827657
276000666420415 8759 1 57 1 34 39 18.9 3.92 3 4.46466826700344 -0.811111111111111 0.707106781186547 -0.993404173462067 0.769780367461358 -0.219655562330212
276000666420415 8759 1 57 1 34 7 13.2 5.04 3.17 2.98550043030489 -0.988888888888889 0.707106781186547 -1.21113659504279 1.52872700590177 -1.74783261354842
276000666420415 8759 1 57 1 34 225 17.4 4.21 3.78 4.14404636961671 0.222222222222222 0.707106781186547 0.272165526975909 -0.673448020221044 -0.57228367438312
276000666601722 8760 1 57 1 34 132 22.7 3.86 2.96 3.20163386116965 -0.294444444444444 0.707106781186547 -0.360619323243079 -0.584948166259387 0.706888227016929
276000666601722 8760 1 57 1 34 44 27.3 3.64 2.93 1.84799690655495 -0.783333333333333 0.707106781186547 -0.959383482590078 0.664737116481228 -0.0498671120471087
276000666601722 8760 1 57 1 34 71 25.5 3.82 2.91 2.83187724119167 -0.633333333333333 0.707106781186547 -0.77567175188134 0.160749114391893 0.589137813537879
276000666601722 8760 1 57 1 34 12 23.1 3.72 3.5 1.91073266190291 -0.961111111111111 0.707106781186547 -1.17711590417081 1.40025947595743 -1.45524697125082
276000666601722 8760 1 57 1 34 315 14.9 5.18 3.85 2.74846123300404 0.722222222222222 0.707106781186547 0.884537962671703 0.446525317755258 -0.264809514127391
276000666601722 8760 1 57 1 34 230 17.3 4.75 3.5 3.37851162325373 0.25 0.707106781186547 0.306186217847897 -0.642337649721702 -0.628481514184685
276000666601722 8760 1 57 1 34 159 20.5 3.68 3.17 3.56559717585422 -0.144444444444444 0.707106781186547 -0.176907592534341 -0.741085625730201 0.391250844337509
276000666601722 8760 1 57 1 34 258 15.4 5.48 3.9 2.64154602908752 0.405555555555555 0.707106781186547 0.496702086731033 -0.400481969416232 -0.826108646066529
276000666601722 8760 1 57 1 34 201 22.3 4.59 3.41 3.0703893278914 0.0888888888888888 0.707106781186547 0.108866210790363 -0.771829991870727 -0.24615896881986
276000666601722 8760 1 57 1 34 281 14.5 5.36 3.89 2.98550043030489 0.533333333333333 0.707106781186547 0.653197264742181 -0.11595018087284 -0.787133850254666
276000666601728 8761 1 57 1 33 260 14.4 5.08 3.96 3.29865831556452 0.416666666666667 0.707106781186547 0.510310363079829 -0.378814511374337 -0.830938091536169
276000666601728 8761 1 57 1 33 14 22.5 4.23 3.06 2.78240856492737 -0.95 0.707106781186547 -1.16350762782201 1.34989727618438 -1.3440734894052
276000666601728 8761 1 57 1 33 46 22.4 3.81 2.92 3.35614381022528 -0.772222222222222 0.707106781186547 -0.945775206241283 0.62374462829386 0.0132653366843765
276000666601728 8761 1 57 1 33 317 12.8 5.14 3.93 3.02856915219677 0.733333333333333 0.707106781186547 0.898146239020499 0.484882574559152 -0.213413050949328
276000666601728 8761 1 57 1 33 73 21.3 3.72 3.08 3.35614381022528 -0.622222222222222 0.707106781186547 -0.762063475532544 0.127662320354946 0.619400841475829
276000666601728 8761 1 57 1 33 283 13.4 4.93 4.04 2.98550043030489 0.544444444444445 0.707106781186547 0.666805541090976 -0.0875482426287355 -0.773038477691665
276000666601728 8761 1 57 1 33 161 17.8 3.59 3.4 3.64154602908752 -0.133333333333333 0.707106781186547 -0.163299316185545 -0.748405712906516 0.363079346420286
276000666601728 8761 1 57 1 33 232 16.9 4.47 3.69 3.47508488294878 0.261111111111111 0.707106781186547 0.319794494196693 -0.628868689317281 -0.649478615029275
276000666601728 8761 1 57 1 33 203 17.5 3.98 3.57 3.33342373372519 0.1 0.707106781186547 0.122474487139159 -0.766852332590832 -0.275947232274578
276000666601728 8761 1 57 1 33 134 20.1 3.68 3.1 3.05658352836637 -0.283333333333333 0.707106781186547 -0.347011046894284 -0.600173947586124 0.688720465862956
276000666601758 8726 1 57 1 29 38 21.6 4.65 2.97 2.67807190511264 -0.816666666666667 0.707106781186547 -1.00020831163646 0.791228222887963 -0.25570157453943
276000666601758 8726 1 57 1 29 252 13.5 4.98 3.97 3.46466826700344 0.372222222222222 0.707106781186547 0.455877257684647 -0.461970701697283 -0.803344009882337
276000666601758 8726 1 57 1 29 6 18.6 4.9 4.03 2.31034012061215 -0.994444444444444 0.707106781186547 -1.21794073321719 1.55485971712122 -1.80889999717125
276000666601758 8726 1 57 1 29 224 14.8 4.98 3.74 3.22650852980868 0.216666666666667 0.707106781186547 0.265361388801511 -0.679230889090333 -0.560447442950636
276000666601758 8726 1 57 1 29 65 20.7 3.45 3.1 3.4541758931858 -0.666666666666667 0.707106781186547 -0.816496580927726 0.263523138347365 0.485029661248474
276000666601758 8726 1 57 1 29 126 21.8 4.37 3.21 3.55581615506164 -0.327777777777778 0.707106781186547 -0.401444152289465 -0.535757180434546 0.755116920416665
276000666601758 8726 1 57 1 29 275 14.3 5.11 4.08 3.46466826700344 0.5 0.707106781186547 0.612372435695794 -0.197642353760524 -0.8184875533568
276000666601758 8726 1 57 1 29 309 10.6 5.35 4.1 3.62293035092018 0.688888888888889 0.707106781186547 0.843713133625317 0.334967189188206 -0.404140058483649
276000666601758 8726 1 57 1 29 195 20.3 4.21 3.6 2.78240856492737 0.0555555555555556 0.707106781186547 0.0680413817439772 -0.783249327865779 -0.155100424083093
276000666601758 8726 1 57 1 29 153 17.6 4.15 3.33 3.28688114778816 -0.177777777777778 0.707106781186547 -0.217732421580727 -0.715611722356622 0.472608795849307
276000666601764 8728 1 57 1 28 16 23.4 4.08 3.21 3.62293035092018 -0.938888888888889 0.707106781186547 -1.14989935147321 1.30012068338543 -1.23619128026091
276000666601764 8728 1 57 1 28 285 13 5.7 4.36 3.86393845042397 0.555555555555556 0.707106781186547 0.680413817439772 -0.0585606974105255 -0.757056878668253
276000666601764 8728 1 57 1 28 48 21.9 3.8 2.9 2.08406426478847 -0.761111111111111 0.707106781186547 -0.932166929892487 0.583337747080597 0.073722423395484
276000666601764 8728 1 57 1 28 205 17.9 4.97 3.83 4.30451104180995 0.111111111111111 0.707106781186547 0.136082763487954 -0.761289066336832 -0.305389045971261
276000666601764 8728 1 57 1 28 262 12.6 5.72 4.09 3.82374936030827 0.427777777777778 0.707106781186547 0.523918639428624 -0.356561446358337 -0.834323996347331
276000666601764 8728 1 57 1 28 319 12.5 5.46 4.28 3.94110631094643 0.744444444444444 0.707106781186547 0.911754515369294 0.523825438337151 -0.159475956212345
276000666601764 8728 1 57 1 28 136 19.9 3.95 3.14 3.97085365434048 -0.272222222222222 0.707106781186547 -0.333402770545488 -0.614814121938755 0.669571097061218
276000666601764 8728 1 57 1 28 163 19.4 3.85 3.4 3.91073266190291 -0.122222222222222 0.707106781186547 -0.14969103983675 -0.755140193108727 0.33444591549235
276000666601764 8728 1 57 1 28 75 22 4.02 2.99 1.94110631094643 -0.611111111111111 0.707106781186547 -0.748455199183749 0.0951611332921042 0.647508182030453
276000666601764 8728 1 57 1 28 234 16.4 4.98 3.96 4.24488705912353 0.272222222222222 0.707106781186547 0.333402770545488 -0.614814121938755 -0.669571097061218
276000666601716 8763 1 53 1 34 52 21.2 3.65 3.02 1.78240856492737 -0.738888888888889 0.707106781186547 -0.904950377194896 0.504280805576388 0.186764488426799
276000666601716 8763 1 53 1 34 262 11.6 5.35 4.5 2.64154602908752 0.427777777777778 0.707106781186547 0.523918639428624 -0.356561446358337 -0.834323996347331
276000666601716 8763 1 53 1 34 239 12.9 5 4.36 2.56559717585422 0.3 0.707106781186547 0.367423461417477 -0.577115672980729 -0.715591975220516
276000666601716 8763 1 53 1 34 25 22.7 4.06 2.97 1.74846123300404 -0.888888888888889 0.707106781186547 -1.08866210790363 1.08337290209472 -0.790418707219735
276000666601716 8763 1 53 1 34 140 18.6 3.84 3.52 2.71369581484336 -0.25 0.707106781186547 -0.306186217847897 -0.642337649721702 0.628481514184685
276000666601716 8763 1 53 1 34 182 17.5 4.28 3.79 2.78240856492737 -0.0166666666666667 0.707106781186547 -0.0204124145231932 -0.789910607196226 0.0467490642247973
276000666601716 8763 1 53 1 34 331 10.3 5.47 4.81 2.76553474636298 0.811111111111111 0.707106781186547 0.993404173462067 0.769780367461358 0.219655562330212
276000666601716 8763 1 53 1 34 113 19.5 4.02 3.35 2.56559717585422 -0.4 0.707106781186547 -0.489897948556636 -0.411096095821889 0.823164625090267
276000666601716 8763 1 53 1 34 211 14.3 4.49 3.93 2.89530262133331 0.144444444444444 0.707106781186547 0.176907592534341 -0.741085625730201 -0.391250844337509
276000666601716 8763 1 53 1 34 296 11.1 5.19 4.46 2.6959938131099 0.616666666666667 0.707106781186547 0.755259337358147 0.111338525951762 -0.633721566774959
276000666601717 8764 1 53 1 35 17 19.2 4.56 3.46 6.4995270242151 -0.933333333333333 0.707106781186547 -1.14309521329882 1.27545198960125 -1.18347237344628
276000666601717 8764 1 53 1 35 44 20.7 3.31 3.05 2.31034012061215 -0.783333333333333 0.707106781186547 -0.959383482590078 0.664737116481228 -0.0498671120471087
276000666601717 8764 1 53 1 35 132 17.9 3.81 3.39 4.68257329734758 -0.294444444444444 0.707106781186547 -0.360619323243079 -0.584948166259387 0.706888227016929
276000666601717 8764 1 53 1 35 105 19 3.91 2.96 4.08406426478847 -0.444444444444444 0.707106781186547 -0.544331053951817 -0.32208383575789 0.836612008291018
276000666601731 8762 1 53 1 33 269 12.6 5.41 3.88 1.91073266190291 0.466666666666667 0.707106781186547 0.571547606649408 -0.27406406388126 -0.834251017347375
276000666601731 8762 1 53 1 33 218 15.7 4.81 3.6 1.11103131238874 0.183333333333333 0.707106781186547 0.224536559755125 -0.710853665692017 -0.485657601434912
276000666601731 8762 1 53 1 33 246 11.3 5.72 3.58 1.84799690655495 0.338888888888889 0.707106781186547 0.415052428638261 -0.518188971211388 -0.768973306803985
276000666601731 8762 1 53 1 33 32 16.9 3.57 3.02 2.7311832415722 -0.85 0.707106781186547 -1.04103314068285 0.922989792061646 -0.487000094247296
276000666601731 8762 1 53 1 33 189 17.3 4.64 3.6 2.78240856492737 0.0222222222222221 0.707106781186547 0.0272165526975908 -0.789398201093884 -0.0623096305561529
276000666601731 8762 1 53 1 33 120 20.2 3.78 3.13 2.65992455840238 -0.361111111111111 0.707106781186547 -0.442268981335852 -0.481295731842757 0.793125345954381
276000666601731 8762 1 53 1 33 147 19.2 4.12 3.36 2.84799690655495 -0.211111111111111 0.707106781186547 -0.258557250627113 -0.684867356216096 0.54842355123255
276000666601731 8762 1 53 1 33 59 18 3.94 3.03 1.78240856492737 -0.7 0.707106781186547 -0.857321409974112 0.371567625069785 0.360134523476992
276000666601741 8765 1 53 1 31 124 25 4.04 3.15 4.13093086982645 -0.338888888888889 0.707106781186547 -0.415052428638261 -0.518188971211388 0.768973306803986
276000666601741 8765 1 53 1 31 307 13.4 5.3 4.19 3.46466826700344 0.677777777777778 0.707106781186547 0.830104857276521 0.298952360280733 -0.445758939601623
276000666601741 8765 1 53 1 31 36 26.5 3.79 2.8 3.13750352374994 -0.827777777777778 0.707106781186547 -1.01381658798526 0.834563138971752 -0.329920415528023
276000666601741 8765 1 53 1 31 63 27.8 3.76 2.96 3.91838623444635 -0.677777777777778 0.707106781186547 -0.830104857276521 0.298952360280733 0.445758939601623
276000666601741 8765 1 53 1 31 222 19.2 4.71 3.8 4.16992500144231 0.205555555555555 0.707106781186547 0.251753112452715 -0.690357421598333 -0.536216811031057
276000666601741 8765 1 53 1 31 273 15.7 5.27 4.21 3.1243281350022 0.488888888888889 0.707106781186547 0.598764159346999 -0.223701864108207 -0.825422964253752
276000666601741 8765 1 53 1 31 342 10 6.48 4.92 3.97085365434048 0.872222222222222 0.707106781186547 1.06824969338044 1.01375887304796 0.655859064739746
276000666601741 8765 1 53 1 31 250 19.2 5.48 4.03 4.62760683812965 0.361111111111111 0.707106781186547 0.442268981335852 -0.481295731842757 -0.793125345954381
276000666601741 8765 1 53 1 31 151 23.5 3.79 3.43 4.20789285164133 -0.188888888888889 0.707106781186547 -0.231340697929522 -0.705949207283885 0.498547617548084
276000666601741 8765 1 53 1 31 193 24.7 4.65 3.58 4.16349873228288 0.0444444444444445 0.707106781186547 0.0544331053951818 -0.785884559249253 -0.124311305771831
276000666601742 8766 1 53 1 31 119 20.1 4 3.32 1.35614381022528 -0.366666666666667 0.707106781186547 -0.449073119510249 -0.471706417641783 0.798393467390792
276000666601742 8766 1 53 1 31 31 21.6 4.07 3.1 0.678071905112638 -0.855555555555556 0.707106781186547 -1.04783727885725 0.945462459692935 -0.528098498761186
276000666601742 8766 1 53 1 31 146 19.5 3.49 3.64 2.91073266190291 -0.216666666666667 0.707106781186547 -0.265361388801511 -0.679230889090333 0.560447442950636
276000666601742 8766 1 53 1 31 217 16.5 4.43 3.88 1.48542682717024 0.177777777777778 0.707106781186547 0.217732421580727 -0.715611722356622 -0.472608795849307
276000666601742 8766 1 53 1 31 268 13.1 5.36 4.26 2.33342373372519 0.461111111111111 0.707106781186547 0.56474346847501 -0.286288609465707 -0.835435522654359
276000666601742 8766 1 53 1 31 245 14.5 4.87 4.11 2.02856915219677 0.333333333333333 0.707106781186547 0.408248290463863 -0.52704627669473 -0.762189467676173
276000666601742 8766 1 53 1 31 58 20.6 4.02 3.19 1 -0.705555555555555 0.707106781186547 -0.86412554814851 0.390087445625863 0.33722473125992
276000666601742 8766 1 53 1 31 302 12.7 5.25 4.46 2.23878685958712 0.65 0.707106781186547 0.796084166404533 0.21147731852376 -0.539617151248805
276000666601742 8766 1 53 1 31 337 11.3 5.49 4.56 1.97085365434048 0.844444444444445 0.707106781186547 1.03422900250845 0.900663526173883 0.44663789546923
276000666601742 8766 1 53 1 31 188 18.7 4.11 3.78 1.60407132366886 0.0166666666666666 0.707106781186547 0.0204124145231931 -0.789910607196226 -0.0467490642247969
276000666601748 8767 1 59 2 41 13 15.4 5.13 4.15 1.05658352836637 -0.955555555555556 0.707106781186547 -1.17031176599641 1.37500517519914 -1.39924641533925
276000666601748 8767 1 53 1 31 51 19.2 3.88 2.94 2.86393845042397 -0.744444444444444 0.707106781186547 -0.911754515369294 0.523825438337151 0.159475956212345
276000666601748 8767 1 53 1 31 238 11 6.17 4.34 3.01435529297707 0.294444444444445 0.707106781186547 0.360619323243079 -0.584948166259387 -0.706888227016929
276000666601748 8767 1 53 1 31 210 9.1 5.76 4.16 3.44360665147561 0.138888888888889 0.707106781186547 0.170103454359943 -0.744818870190122 -0.377225242906334
276000666601748 8767 1 59 2 41 36 15.1 5.49 4.05 1.74846123300404 -0.827777777777778 0.707106781186547 -1.01381658798526 0.834563138971752 -0.329920415528023
276000666601748 8767 1 53 1 31 181 14.5 5.04 3.9 2.60407132366886 -0.0222222222222223 0.707106781186547 -0.0272165526975909 -0.789398201093884 0.0623096305561532
276000666601748 8767 1 53 1 31 139 16.6 4.11 3.51 3.21412480535285 -0.255555555555556 0.707106781186547 -0.312990356022295 -0.635676370391255 0.639090736057463
276000666601748 8767 1 53 1 31 261 9 6.56 4.69 2.54596836910529 0.422222222222222 0.707106781186547 0.517114501254227 -0.3677611797381 -0.832813892425157
276000666601748 8767 1 53 1 31 112 17.8 4.55 3.23 3.21412480535285 -0.405555555555556 0.707106781186547 -0.496702086731033 -0.400481969416231 0.826108646066529
276000666601748 8767 1 53 1 31 24 19.7 4.14 3.07 2.02856915219677 -0.894444444444444 0.707106781186547 -1.09546624607803 1.1068703819307 -0.836805282345848
276000666601754 8768 1 53 1 30 184 26 4.74 3.56 3.1243281350022 -0.00555555555555554 0.707106781186547 -0.00680413817439769 -0.790496214170332 0.0155894371445255
276000666601754 8768 1 53 1 30 142 19.8 3.63 3.15 7.97682185236069 -0.238888888888889 0.707106781186547 -0.292577941499102 -0.655221003152018 0.60661828894501
276000666601754 8768 1 53 1 30 54 24.4 3.7 2.97 0.678071905112638 -0.727777777777778 0.707106781186547 -0.891342100846101 0.465630745285442 0.239426455582127
276000666601754 8768 1 53 1 30 264 12.2 5.85 4.21 2.44360665147561 0.438888888888889 0.707106781186547 0.53752691577742 -0.333722774368232 -0.836227866082457
276000666601754 8768 1 53 1 30 115 20 3.74 2.96 1.52606881166759 -0.388888888888889 0.707106781186547 -0.47628967220784 -0.431885143402626 0.816242045665835
276000666601754 8768 1 53 1 30 27 20.4 3.89 2.93 1.81557542886257 -0.877777777777778 0.707106781186547 -1.07505383155484 1.03681714765335 -0.699950410218879
276000666601754 8768 1 53 1 30 241 14 5.66 4 3 0.311111111111111 0.707106781186547 0.381031737766272 -0.561011481192835 -0.732215147869918
276000666601754 8768 1 53 1 30 298 10.6 5.75 4.3 3.46466826700344 0.627777777777778 0.707106781186547 0.768867613706942 0.144132516501656 -0.604541194330867
276000666601754 8768 1 53 1 30 213 13.9 5.4 3.84 5.0071955014042 0.155555555555555 0.707106781186547 0.190515868883136 -0.73317993157978 -0.418921914826459
276000666601762 8769 1 55 1 31 233 14.1 4.54 3.63 3.28688114778816 0.266666666666667 0.707106781186547 0.32659863237109 -0.621914606499781 -0.659640339297924
276000666601762 8769 1 55 1 31 50 24.6 3.65 2.76 2.31034012061215 -0.75 0.707106781186547 -0.918558653543692 0.54351647284144 0.131542642503771
276000666601762 8769 1 55 1 31 119 20.6 4.25 3.42 3.46466826700344 -0.366666666666667 0.707106781186547 -0.449073119510249 -0.471706417641783 0.798393467390792
276000666601762 8769 1 55 1 31 148 17.7 4.34 3.46 2.74846123300404 -0.205555555555556 0.707106781186547 -0.251753112452716 -0.690357421598333 0.536216811031057
276000666601762 8769 1 55 1 31 291 12 5.27 3.94 3.94860084749336 0.588888888888889 0.707106781186547 0.721238646486158 0.0319155800887362 -0.697409778659959
276000666601762 8769 1 55 1 31 268 12.6 5.4 3.67 3.18903382439002 0.461111111111111 0.707106781186547 0.56474346847501 -0.286288609465707 -0.835435522654359
276000666601762 8769 1 55 1 31 199 15.8 4.87 3.84 3.18903382439002 0.0777777777777777 0.707106781186547 0.095257934441568 -0.776222044176516 -0.216062750024667
276000666601762 8769 1 55 1 31 176 16.9 4.67 3.82 3.18903382439002 -0.05 0.707106781186547 -0.0612372435695795 -0.784640144429279 0.13972751803734
276000666601762 8769 1 55 1 31 77 24.5 3.3 3.21 2.7311832415722 -0.6 0.707106781186547 -0.734846922834953 0.0632455532033677 0.673498329619309
276000666601775 8770 1 55 1 33 47 23.6 4.57 3.01 1.60407132366886 -0.766666666666667 0.707106781186547 -0.938971068066885 0.603467986815466 0.0438258943913803
276000666601775 8770 1 55 1 33 167 21.1 5.04 3.97 1.31034012061215 -0.1 0.707106781186547 -0.122474487139159 -0.766852332590832 0.275947232274578
276000666601775 8770 1 55 1 33 18 32.3 4.06 3.15 1.56559717585423 -0.927777777777778 0.707106781186547 -1.13629107512442 1.25092969756059 -1.13156184940039
276000666601775 8770 1 55 1 33 75 25.2 4.93 3.45 1.11103131238874 -0.611111111111111 0.707106781186547 -0.748455199183749 0.0951611332921042 0.647508182030453
276000666601775 8770 1 55 1 33 190 17.4 5.53 4.43 1.40053792958373 0.0277777777777777 0.707106781186547 0.0340206908719885 -0.788739393248016 -0.0778509496787292
276000666601775 8770 1 55 1 33 132 21.7 4.75 3.59 1.05658352836637 -0.294444444444444 0.707106781186547 -0.360619323243079 -0.584948166259387 0.706888227016929
276000666601775 8770 1 55 1 33 98 22 5.16 3.79 1.11103131238874 -0.483333333333333 0.707106781186547 -0.591960021172601 -0.23651201666676 0.828253105911401
276000666601785 8771 1 55 1 32 102 16.1 4.97 3.63 3.50589092972996 -0.461111111111111 0.707106781186547 -0.56474346847501 -0.286288609465707 0.835435522654359
276000666601785 8771 1 55 1 32 136 15.8 4.68 3.6 2.56559717585422 -0.272222222222222 0.707106781186547 -0.333402770545488 -0.614814121938755 0.669571097061218
276000666601785 8771 1 55 1 32 194 14.1 5.5 4.03 2.84799690655495 0.05 0.707106781186547 0.0612372435695795 -0.784640144429279 -0.13972751803734
276000666601785 8771 1 55 1 32 51 19.2 4.26 2.99 2.97085365434048 -0.744444444444444 0.707106781186547 -0.911754515369294 0.523825438337151 0.159475956212345
276000666601785 8771 1 55 1 32 171 15.7 5 3.93 3.17632277264046 -0.0777777777777777 0.707106781186547 -0.095257934441568 -0.776222044176516 0.216062750024667
276000666601785 8771 1 55 1 32 79 17.3 4.56 3.55 2.50589092972996 -0.588888888888889 0.707106781186547 -0.721238646486158 0.0319155800887365 0.697409778659958
276000666601785 8771 1 55 1 32 22 19.3 4.18 3.14 3.05658352836637 -0.905555555555556 0.707106781186547 -1.10907452242683 1.15430454683322 -0.931907344860417
276000666601789 8772 1 55 1 31 50 20.7 4.23 3.08 2.81557542886257 -0.75 0.707106781186547 -0.918558653543692 0.54351647284144 0.131542642503771
276000666601789 8772 1 55 1 31 193 18.1 4.7 3.75 3.15055967657538 0.0444444444444445 0.707106781186547 0.0544331053951818 -0.785884559249253 -0.124311305771831
276000666601789 8772 1 55 1 31 170 20.2 4.74 3.74 2.86393845042397 -0.0833333333333334 0.707106781186547 -0.102062072615966 -0.774099218895384 0.231146947938726
276000666601789 8772 1 55 1 31 78 22 4.35 3.32 3.22650852980868 -0.594444444444444 0.707106781186547 -0.728042784660556 0.0475073657742889 0.685711485557063
276000666601789 8772 1 55 1 31 135 21.2 4.52 3.49 2.60407132366886 -0.277777777777778 0.707106781186547 -0.340206908719886 -0.607567235634202 0.67926607651696
276000666601789 8772 1 55 1 31 101 20.3 4.21 3.55 3.26303440583379 -0.466666666666667 0.707106781186547 -0.571547606649408 -0.274064063881259 0.834251017347375
276000666601789 8772 1 55 1 31 21 26 4.66 3.11 3.0703893278914 -0.911111111111111 0.707106781186547 -1.11587866060123 1.17824123189977 -0.980632455853263
276000666601793 8773 1 55 1 31 184 13.9 4.81 3.92 2.84799690655495 -0.00555555555555554 0.707106781186547 -0.00680413817439769 -0.790496214170332 0.0155894371445255
276000666601793 8773 1 55 1 31 126 15 4.35 3.7 2.9560566524124 -0.327777777777778 0.707106781186547 -0.401444152289465 -0.535757180434546 0.755116920416665
276000666601793 8773 1 55 1 31 41 16.9 4.21 2.99 3.16349873228288 -0.8 0.707106781186547 -0.979795897113271 0.727323861838727 -0.149666295470958
276000666601793 8773 1 55 1 31 161 15.9 4.64 3.9 3.18903382439002 -0.133333333333333 0.707106781186547 -0.163299316185545 -0.748405712906516 0.363079346420286
276000666601793 8773 1 55 1 31 92 18.1 4.45 3.67 3.44360665147561 -0.516666666666667 0.707106781186547 -0.632784850218988 -0.157455075162551 0.804824441024309
276000666601793 8773 1 55 1 31 69 15.8 3.86 3.5 3.34482849699744 -0.644444444444444 0.707106781186547 -0.789280028230135 0.194421515402945 0.556680603799042
276000666601793 8773 1 55 1 31 12 15.6 5.17 3.2 2.33342373372519 -0.961111111111111 0.707106781186547 -1.17711590417081 1.40025947595743 -1.45524697125082
276000666601787 8774 1 52 1 32 54 15.5 4.45 3.37 2.18903382439002 -0.727777777777778 0.707106781186547 -0.891342100846101 0.465630745285442 0.239426455582127
276000666601787 8774 1 52 1 32 26 16.8 3.81 3.14 1.81557542886257 -0.883333333333333 0.707106781186547 -1.08185796972924 1.06002182400228 -0.744802020444811
276000666736804 8775 1 52 1 31 7 12.7 4.31 3.58 1.31034012061215 -0.988888888888889 0.707106781186547 -1.21113659504279 1.52872700590177 -1.74783261354842
276000666736804 8775 1 52 1 31 92 17 4.1 3.9 1.52606881166759 -0.516666666666667 0.707106781186547 -0.632784850218988 -0.157455075162551 0.804824441024309
276000666736804 8775 1 52 1 31 58 16.1 4.26 3.66 0.748461233004035 -0.705555555555555 0.707106781186547 -0.86412554814851 0.390087445625863 0.33722473125992
276000666736804 8775 1 52 1 31 127 15.9 4.65 3.93 0.941106310946431 -0.322222222222222 0.707106781186547 -0.394640014115067 -0.544321682430835 0.747760476827657
276000666736804 8775 1 52 1 31 150 15.7 4.63 4.02 1.26303440583379 -0.194444444444444 0.707106781186547 -0.23814483610392 -0.700898347132228 0.511274032386629
276000666736804 8775 1 52 1 31 35 15.3 4.07 3.58 1.26303440583379 -0.833333333333333 0.707106781186547 -1.02062072615966 0.856450199628936 -0.368102867911789
276000666601795 8776 1 57 1 33 94 16.2 4.51 3.56 3.799087306074 -0.505555555555556 0.707106781186547 -0.619176573870192 -0.184392995971392 0.814372660513106
276000666601795 8776 1 57 1 33 117 15.1 4.6 3.6 2.54596836910529 -0.377777777777778 0.707106781186547 -0.462681395859045 -0.452088584009257 0.807972161626823
276000666601795 8776 1 57 1 33 25 19.4 4.29 3.36 3 -0.888888888888889 0.707106781186547 -1.08866210790363 1.08337290209472 -0.790418707219735
276000666601795 8776 1 57 1 33 59 24.5 4.72 3.21 3.1243281350022 -0.7 0.707106781186547 -0.857321409974112 0.371567625069785 0.360134523476992
276000666736802 8777 1 52 1 32 17 13.4 4.17 3.49 5.20163386116965 -0.933333333333333 0.707106781186547 -1.14309521329882 1.27545198960125 -1.18347237344628
276000666736802 8777 1 52 1 32 40 14.4 4.02 3.02 1.44360665147561 -0.805555555555556 0.707106781186547 -0.986600035287669 0.74847891377828 -0.184312073241453
276000666736812 8778 1 52 1 32 7 19.4 4.39 3.96 3.65992455840238 -0.988888888888889 0.707106781186547 -1.21113659504279 1.52872700590177 -1.74783261354842
276000666736812 8778 1 52 1 32 122 15.7 3.77 3.23 2.71369581484336 -0.35 0.707106781186547 -0.428660704987056 -0.500035155014125 0.781655613455744
276000666736812 8778 1 52 1 32 99 19.5 3.94 3.02 3.33342373372519 -0.477777777777778 0.707106781186547 -0.585155882998204 -0.249175767481786 0.830664620778091
276000666736812 8778 1 52 1 32 64 19.8 3.51 2.95 3.26303440583379 -0.672222222222222 0.707106781186547 -0.823300719102124 0.281164548442286 0.465685414457841
276000666736812 8778 1 52 1 32 30 21.4 3.6 2.87 3.18903382439002 -0.861111111111111 0.707106781186547 -1.05464141703165 0.968081529067751 -0.569937920813094
276000666736819 8779 1 52 1 31 15 20.5 3.74 3.64 3.64154602908752 -0.944444444444444 0.707106781186547 -1.15670348964761 1.32493577891314 -1.28972338164649
276000666736819 8779 1 52 1 31 107 17.3 4.8 3.7 4.15704371014558 -0.433333333333333 0.707106781186547 -0.530722777603022 -0.345215311235048 0.835463591500496
276000666736819 8779 1 52 1 31 72 20.2 4.44 3.34 3.90303827011291 -0.627777777777778 0.707106781186547 -0.768867613706942 0.144132516501656 0.604541194330867
276000666736819 8779 1 52 1 31 38 21.8 4.3 3.24 3.40053792958373 -0.816666666666667 0.707106781186547 -1.00020831163646 0.791228222887963 -0.25570157453943
276000666736819 8779 1 52 1 31 130 17.8 4.96 3.98 5.35049724708413 -0.305555555555556 0.707106781186547 -0.374227599591874 -0.569136777958545 0.724035886105578
276000666736821 8780 1 52 1 31 104 20.5 4.69 3.45 2.86393845042397 -0.45 0.707106781186547 -0.551135192126215 -0.310298495404022 0.836611206323986
276000666736821 8780 1 52 1 31 12 22.8 3.33 3.17 3.97819562968165 -0.961111111111111 0.707106781186547 -1.17711590417081 1.40025947595743 -1.45524697125082
276000666736821 8780 1 52 1 31 69 20.2 3.44 3.03 1.74846123300404 -0.644444444444444 0.707106781186547 -0.789280028230135 0.194421515402945 0.556680603799042
276000666736821 8780 1 52 1 31 127 19.5 4.2 3.82 2.48542682717024 -0.322222222222222 0.707106781186547 -0.394640014115067 -0.544321682430835 0.747760476827657
276000666736821 8780 1 52 1 31 35 23.3 3.6 2.95 2.89530262133331 -0.833333333333333 0.707106781186547 -1.02062072615966 0.856450199628936 -0.368102867911789
276000666736803 8781 1 57 1 33 79 18.5 4.29 3.31 1.74846123300404 -0.588888888888889 0.707106781186547 -0.721238646486158 0.0319155800887365 0.697409778659958
276000666736803 8781 1 57 1 33 44 23.6 4.18 3.13 4.01435529297707 -0.783333333333333 0.707106781186547 -0.959383482590078 0.664737116481228 -0.0498671120471087
276000666736803 8781 1 57 1 33 102 18.2 4.54 3.56 1.48542682717024 -0.461111111111111 0.707106781186547 -0.56474346847501 -0.286288609465707 0.835435522654359
276000666736803 8781 1 57 1 33 10 22.5 4.12 3.14 2.11103131238874 -0.972222222222222 0.707106781186547 -1.1907241805196 1.45120728270459 -1.56975022021533
276000666736805 8782 1 57 1 32 110 14.4 4.9 3.82 1.26303440583379 -0.416666666666667 0.707106781186547 -0.510310363079829 -0.378814511374337 0.830938091536169
276000666736805 8782 1 57 1 32 52 17.4 3.94 3.18 2.44360665147561 -0.738888888888889 0.707106781186547 -0.904950377194896 0.504280805576388 0.186764488426799
276000666736805 8782 1 57 1 32 87 18.2 5.54 3.38 2.65992455840238 -0.544444444444445 0.707106781186547 -0.666805541090976 -0.0875482426287355 0.773038477691665
276000666736805 8782 1 57 1 32 18 20.7 4.38 3.43 0.263034405833794 -0.927777777777778 0.707106781186547 -1.13629107512442 1.25092969756059 -1.13156184940039
276000666736813 8783 1 57 1 32 17 27.2 3.89 3.16 4.44890095114513 -0.933333333333333 0.707106781186547 -1.14309521329882 1.27545198960125 -1.18347237344628
276000666736813 8783 1 57 1 32 109 20.1 4.48 3.62 3.0703893278914 -0.422222222222222 0.707106781186547 -0.517114501254227 -0.3677611797381 0.832813892425157
276000666736813 8783 1 57 1 32 86 25.9 4.72 3.28 3.60407132366886 -0.55 0.707106781186547 -0.673609679265374 -0.0731276708913936 0.765285862388608
276000666736813 8783 1 57 1 32 51 25.7 3.89 3.14 5.24488705912353 -0.744444444444444 0.707106781186547 -0.911754515369294 0.523825438337151 0.159475956212345
276000666736822 8784 1 57 1 32 46 18.6 3.92 3.01 3.72246602447109 -0.772222222222222 0.707106781186547 -0.945775206241283 0.62374462829386 0.0132653366843765
276000666736822 8784 1 57 1 32 69 15.7 4.26 3.22 3.38956681176273 -0.644444444444444 0.707106781186547 -0.789280028230135 0.194421515402945 0.556680603799042
276000666736822 8784 1 57 1 32 11 17.1 3.47 3.28 4.26903314645524 -0.966666666666667 0.707106781186547 -1.1839200423452 1.42566017845924 -1.51207996894212
276000666736829 8786 1 57 1 32 66 14.5 4.63 3.25 3.59454854955035 -0.661111111111111 0.707106781186547 -0.809692442753328 0.246028129995971 0.503796491775715
276000666736829 8786 1 57 1 32 43 16.1 4.66 3.41 5.64616265715789 -0.788888888888889 0.707106781186547 -0.966187620764476 0.685452963190201 -0.0824486266759804
276000666736829 8786 1 57 1 32 8 19.1 3.68 3.53 3.6959938131099 -0.983333333333333 0.707106781186547 -1.2043324568684 1.50274069642585 -1.68762173071629
276000666736833 8788 1 59 1 30 60 13 4.33 2.96 2.54596836910529 -0.694444444444444 0.707106781186547 -0.850517271799714 0.353194206257232 0.382438028617503
276000666736833 8788 1 59 1 30 37 18.4 4.93 2.85 3.04264433740849 -0.822222222222222 0.707106781186547 -1.00701244981086 0.812822480058094 -0.292454921671302
276000666736837 8789 1 57 1 29 53 15.4 3.74 3.16 1.44360665147561 -0.733333333333333 0.707106781186547 -0.898146239020499 0.484882574559152 0.213413050949328
276000666736837 8789 1 57 1 29 18 15.2 2.88 3.09 0.815575428862573 -0.927777777777778 0.707106781186547 -1.13629107512442 1.25092969756059 -1.13156184940039
276000666736837 8789 1 57 1 29 76 16.2 3.78 3.31 3.67807190511264 -0.605555555555556 0.707106781186547 -0.741651061009351 0.0791301423759728 0.660765499044504
276000666736828 8785 1 59 1 32 57 19.2 4.55 3.1 1 -0.711111111111111 0.707106781186547 -0.870929686322908 0.408753667925469 0.313703840164092
276000666736828 8785 1 59 1 32 34 16.6 4.37 2.91 1.05658352836637 -0.838888888888889 0.707106781186547 -1.02742486433406 0.878483662029646 -0.407007090624792
276000666736831 8787 1 59 1 32 54 11.3 4.18 3.65 1.21412480535285 -0.727777777777778 0.707106781186547 -0.891342100846101 0.465630745285442 0.239426455582127
276000666736831 8787 1 59 1 32 31 12.4 4.04 3.57 2.33342373372519 -0.855555555555556 0.707106781186547 -1.04783727885725 0.945462459692935 -0.528098498761186
756120107934441 8022 4 50 1 29 81 19.6 4.29081632653061 3.40816326530612 -0.184424571137427 -0.577777777777778 0.707106781186547 -0.707630370137362 0.0011712139482104 0.719281023569959
756120107934441 8022 4 50 1 29 115 16 4.11875 3.36875 1.21412480535285 -0.388888888888889 0.707106781186547 -0.47628967220784 -0.431885143402626 0.816242045665835
756120107934441 8022 4 50 1 29 214 8.3 4.24096385542169 3.66265060240964 1.84799690655495 0.161111111111111 0.707106781186547 0.197320007057534 -0.72900748188928 -0.432557760279846
756120107934441 8022 4 50 1 29 45 22.1 4.42081447963801 3.36199095022624 0.604071323668861 -0.777777777777778 0.707106781186547 -0.95257934441568 0.644167671515781 -0.0179640615277216
756120107934441 8022 4 50 1 29 178 13.8 4.52173913043478 3.52898550724638 1.64154602908752 -0.0388888888888889 0.707106781186547 -0.047628967220784 -0.7869825723257 0.108856599088763
756120107934441 8022 4 57 2 41 177 13.8 5.2536231884058 3.44927536231884 2.71369581484336 -0.0444444444444444 0.707106781186547 -0.0544331053951817 -0.785884559249253 0.124311305771831
756120107934441 8022 4 50 1 29 10 14.8 3.85810810810811 3.85135135135135 1.91073266190291 -0.972222222222222 0.707106781186547 -1.1907241805196 1.45120728270459 -1.56975022021533
756120107934441 8022 4 57 2 41 223 9.6 4.72916666666667 3.79166666666667 2.18903382439002 0.211111111111111 0.707106781186547 0.258557250627113 -0.684867356216096 -0.54842355123255
756120107934441 8022 4 50 1 29 146 15.8 4.67721518987342 3.37974683544304 1.05658352836637 -0.216666666666667 0.707106781186547 -0.265361388801511 -0.679230889090333 0.560447442950636
756120107934441 8022 4 50 1 29 206 7.2 5.69444444444444 3.66666666666667 2.44360665147561 0.116666666666667 0.707106781186547 0.142886901662352 -0.758287830594543 -0.319968004654853
756120107934441 8022 4 50 1 29 282 10.8 5.25925925925926 4.08333333333333 1.81557542886257 0.538888888888889 0.707106781186547 0.660001402916579 -0.101822412622551 -0.780319536379619
756120107934441 8022 4 57 2 41 144 18.6 5.39784946236559 3.1989247311828 2.54596836910529 -0.227777777777778 0.707106781186547 -0.278969665150306 -0.667518749608228 0.583927433727807
756120107934441 8022 4 57 2 41 207 8.8 4.80681818181818 3.5 2.71369581484336 0.122222222222222 0.707106781186547 0.14969103983675 -0.755140193108727 -0.33444591549235
756120107934441 8022 4 50 1 29 248 10.5 4.51428571428571 3.95238095238095 2 0.35 0.707106781186547 0.428660704987056 -0.500035155014125 -0.781655613455744
756120107934441 8022 4 57 2 41 20 28.9 3.41868512110727 3.48096885813149 0.526068811667588 -0.916666666666667 0.707106781186547 -1.12268279877562 1.20232431870985 -1.03014670240608
756120107934441 8022 4 57 2 41 50 30.2 4.8112582781457 3.33112582781457 1.48542682717024 -0.75 0.707106781186547 -0.918558653543692 0.54351647284144 0.131542642503771
756120107934441 8022 4 57 2 41 86 26.3 4.58174904942966 3.49049429657795 1.78240856492737 -0.55 0.707106781186547 -0.673609679265374 -0.0731276708913936 0.765285862388608
756120107934564 8036 4 48 1 31 16 21.3 3.94835680751174 3.30046948356808 3.04264433740849 -0.938888888888889 0.707106781186547 -1.14989935147321 1.30012068338543 -1.23619128026091
756120107934564 8036 4 48 1 31 254 17 3.88235294117647 3.58235294117647 1.67807190511264 0.383333333333333 0.707106781186547 0.469485534033442 -0.442060064577705 -0.812273110822054
756120107934564 8036 4 48 1 31 290 12.8 4.578125 3.7109375 2.37851162325373 0.583333333333333 0.707106781186547 0.71443450831176 0.0164701961467102 -0.708598020730192
756120107934564 8036 4 48 1 31 52 18.5 3.23783783783784 3.03783783783784 2.05658352836637 -0.738888888888889 0.707106781186547 -0.904950377194896 0.504280805576388 0.186764488426799
756120107934564 8036 4 55 2 43 73 19.1 3.6282722513089 3.41884816753927 0.879705766282288 -0.622222222222222 0.707106781186547 -0.762063475532544 0.127662320354946 0.619400841475829
756120107934564 8036 4 48 1 31 86 17.8 3.3314606741573 3.3314606741573 0.748461233004035 -0.55 0.707106781186547 -0.673609679265374 -0.0731276708913936 0.765285862388608
756120107934564 8036 4 48 1 31 120 18.7 3.79144385026738 3.42780748663102 1.48542682717024 -0.361111111111111 0.707106781186547 -0.442268981335852 -0.481295731842757 0.793125345954381
756120107934564 8036 4 55 2 43 41 23.4 3.15811965811966 3.03846153846154 -0.0588936890535687 -0.8 0.707106781186547 -0.979795897113271 0.727323861838727 -0.149666295470958
756120107934564 8036 4 48 1 31 190 19.6 4.20918367346939 3.64795918367347 0.941106310946431 0.0277777777777777 0.707106781186547 0.0340206908719885 -0.788739393248016 -0.0778509496787292
756120107934564 8036 4 48 1 31 224 18.6 3.88172043010753 3.66129032258064 1.56559717585423 0.216666666666667 0.707106781186547 0.265361388801511 -0.679230889090333 -0.560447442950636
756120107934564 8036 4 48 1 31 154 16.4 3.81707317073171 3.62804878048781 1.48542682717024 -0.172222222222222 0.707106781186547 -0.210928283406329 -0.720223377277701 0.459406012593464
756120107934564 8036 4 55 2 43 7 22.6 3.26991150442478 4.15044247787611 1.31034012061215 -0.988888888888889 0.707106781186547 -1.21113659504279 1.52872700590177 -1.74783261354842
756120114490701 8037 4 50 1 32 108 17.2 4.01162790697674 3.59883720930233 2.98550043030489 -0.427777777777778 0.707106781186547 -0.523918639428624 -0.356561446358337 0.834323996347331
756120114490701 8037 4 50 1 32 78 18.2 3.60989010989011 3.63736263736264 2.16349873228288 -0.594444444444444 0.707106781186547 -0.728042784660556 0.0475073657742889 0.685711485557063
756120114490701 8037 4 50 1 32 144 15.2 4.05263157894737 3.4671052631579 2.87970576628229 -0.227777777777778 0.707106781186547 -0.278969665150306 -0.667518749608228 0.583927433727807
756120114490701 8037 4 50 1 32 281 5.9 4.74576271186441 4.06779661016949 3.89530262133331 0.533333333333333 0.707106781186547 0.653197264742181 -0.11595018087284 -0.787133850254666
756120114490701 8037 4 50 1 32 44 20.3 4.21182266009852 3.55172413793103 2.08406426478847 -0.783333333333333 0.707106781186547 -0.959383482590078 0.664737116481228 -0.0498671120471087
756120114490701 8037 4 50 1 32 8 15.5 3.83225806451613 3.85161290322581 3.64154602908752 -0.983333333333333 0.707106781186547 -1.2043324568684 1.50274069642585 -1.68762173071629
756120114490701 8037 4 50 1 32 235 10 4.53 3.77 3.02856915219677 0.277777777777778 0.707106781186547 0.340206908719886 -0.607567235634203 -0.67926607651696
756120114490701 8037 4 50 1 32 202 12.6 4.34126984126984 3.46825396825397 3.31034012061215 0.0944444444444446 0.707106781186547 0.115670348964761 -0.769414363102542 -0.261094000865876
756120114490701 8037 4 50 1 32 265 5.6 5.71428571428571 4.53571428571429 5.08746284125034 0.444444444444444 0.707106781186547 0.544331053951817 -0.32208383575789 -0.836612008291018
756120114490718 8038 4 44 1 29 213 13.1 4.51908396946565 3.57251908396947 3.40053792958373 0.155555555555555 0.707106781186547 0.190515868883136 -0.73317993157978 -0.418921914826459
756120114490718 8038 4 44 1 29 177 16.3 4.36196319018405 3.84049079754601 2.37851162325373 -0.0444444444444444 0.707106781186547 -0.0544331053951817 -0.785884559249253 0.124311305771831
756120114490718 8038 4 44 1 29 43 16.7 4.02994011976048 3.38922155688623 -0.184424571137427 -0.788888888888889 0.707106781186547 -0.966187620764476 0.685452963190201 -0.0824486266759804
756120114490718 8038 4 44 1 29 248 13 4.13846153846154 3.56923076923077 3.40053792958373 0.35 0.707106781186547 0.428660704987056 -0.500035155014125 -0.781655613455744
756120114490718 8038 4 44 1 29 113 15.3 4.35947712418301 3.94771241830065 1.40053792958373 -0.4 0.707106781186547 -0.489897948556636 -0.411096095821889 0.823164625090267
756120114490718 8038 4 44 1 29 9 14 3.92857142857143 4.05 2.18903382439002 -0.977777777777778 0.707106781186547 -1.197528318694 1.47690078869345 -1.62826253687265
756120114490718 8038 4 44 1 29 77 15 4.1 3.81333333333333 1.16349873228288 -0.6 0.707106781186547 -0.734846922834953 0.0632455532033677 0.673498329619309
756120114490718 8038 4 44 1 29 147 15.3 4.30065359477124 3.83006535947712 1.64154602908752 -0.211111111111111 0.707106781186547 -0.258557250627113 -0.684867356216096 0.54842355123255
756120114490718 8038 4 44 1 29 284 11 4.7 3.82727272727273 4.26303440583379 0.55 0.707106781186547 0.673609679265374 -0.0731276708913936 -0.765285862388608
756120016060842 7927 4 6 3 51 281 14.8 4.56081081081081 4.22972972972973 3.57531233068744 0.533333333333333 0.707106781186547 0.653197264742181 -0.11595018087284 -0.787133850254666
756120016060842 7927 4 8 4 63 14 32.4 3.98148148148148 3.38888888888889 -0.473931188332412 -0.95 0.707106781186547 -1.16350762782201 1.34989727618438 -1.3440734894052
756120016060842 7927 4 16 6 87 19 30.2 3.62913907284768 3.41059602649007 1.11103131238874 -0.922222222222222 0.707106781186547 -1.12948693695002 1.22655380726346 -1.08045489632106
756120016060842 7927 4 16 6 87 50 22.6 2.26991150442478 3.3716814159292 1.26303440583379 -0.75 0.707106781186547 -0.918558653543692 0.54351647284144 0.131542642503771
756120016060842 7927 4 6 3 51 109 26.6 3.09022556390977 3.33082706766917 1.67807190511264 -0.422222222222222 0.707106781186547 -0.517114501254227 -0.3677611797381 0.832813892425157
756120016060842 7927 4 6 3 51 143 22.4 2.91071428571429 3.38839285714286 1.16349873228288 -0.233333333333333 0.707106781186547 -0.285773803324704 -0.661443077251886 0.595373909182502
756120016060842 7927 4 6 3 51 176 22.8 3.42982456140351 3.5219298245614 1.21412480535285 -0.05 0.707106781186547 -0.0612372435695795 -0.784640144429279 0.13972751803734
756120016060842 7927 4 8 4 63 46 31.4 3.79936305732484 3 1.26303440583379 -0.772222222222222 0.707106781186547 -0.945775206241283 0.62374462829386 0.0132653366843765
756120016060842 7927 4 6 3 51 243 20.4 4.38235294117647 4.00980392156863 2.26303440583379 0.322222222222222 0.707106781186547 0.394640014115067 -0.544321682430835 -0.747760476827657
756120016060842 7927 4 24 8 111 132 28.4 3.32042253521127 3.55985915492958 4.13750352374993 -0.294444444444444 0.707106781186547 -0.360619323243079 -0.584948166259387 0.706888227016929
756120016060842 7927 4 8 4 63 78 27.2 3.16911764705882 3.12867647058824 1.91073266190291 -0.594444444444444 0.707106781186547 -0.728042784660556 0.0475073657742889 0.685711485557063
756120016060842 7927 4 6 3 51 207 22.4 3.83928571428571 3.54910714285714 1.87970576628229 0.122222222222222 0.707106781186547 0.14969103983675 -0.755140193108727 -0.33444591549235
756120016060842 7927 4 8 4 63 143 19.8 3.51010101010101 3.44949494949495 3.48542682717024 -0.233333333333333 0.707106781186547 -0.285773803324704 -0.661443077251886 0.595373909182502
756120016060842 7927 4 8 4 63 176 21.6 3.51851851851852 3.52777777777778 3.43295940727611 -0.05 0.707106781186547 -0.0612372435695795 -0.784640144429279 0.13972751803734
756120016060842 7927 4 8 4 63 207 19.8 4.22222222222222 3.75252525252525 3.02856915219677 0.122222222222222 0.707106781186547 0.14969103983675 -0.755140193108727 -0.33444591549235
756120016060842 7927 4 8 4 63 238 15.8 4.58227848101266 3.91772151898734 3.58496250072116 0.294444444444445 0.707106781186547 0.360619323243079 -0.584948166259387 -0.706888227016929
756120016060842 7927 4 8 4 63 273 5.6 4.48214285714286 4.44642857142857 3.94110631094643 0.488888888888889 0.707106781186547 0.598764159346999 -0.223701864108207 -0.825422964253752
756120016060842 7927 4 11 5 74 6 30.5 4.39016393442623 3.93114754098361 2.74846123300404 -0.994444444444444 0.707106781186547 -1.21794073321719 1.55485971712122 -1.80889999717125
756120016060842 7927 4 11 5 74 41 38 3.21052631578947 3.02894736842105 0.526068811667588 -0.8 0.707106781186547 -0.979795897113271 0.727323861838727 -0.149666295470958
756120016060842 7927 4 11 5 74 72 28.6 3.18881118881119 3.05944055944056 6.33485426933163 -0.627777777777778 0.707106781186547 -0.768867613706942 0.144132516501656 0.604541194330867
756120016060842 7927 4 11 5 74 104 26.6 4.2218045112782 2.83834586466165 4.40053792958373 -0.45 0.707106781186547 -0.551135192126215 -0.310298495404022 0.836611206323986
756120016060842 7927 4 11 5 74 139 24.2 3.61157024793388 3.37190082644628 4.53106949272595 -0.255555555555556 0.707106781186547 -0.312990356022295 -0.635676370391255 0.639090736057463
756120016060842 7927 4 11 5 74 170 19.7 3.79187817258883 3.48223350253807 6.52356195605701 -0.0833333333333334 0.707106781186547 -0.102062072615966 -0.774099218895384 0.231146947938726
756120016060842 7927 4 11 5 74 202 24.6 3.60162601626016 3.60162601626016 1.52606881166759 0.0944444444444446 0.707106781186547 0.115670348964761 -0.769414363102542 -0.261094000865876
756120016060842 7927 4 8 4 63 112 27.6 2.8695652173913 3.32971014492754 2.31034012061215 -0.405555555555556 0.707106781186547 -0.496702086731033 -0.400481969416231 0.826108646066529
756120016060842 7927 4 11 5 74 273 20.8 4.07211538461539 3.71153846153846 2.40053792958373 0.488888888888889 0.707106781186547 0.598764159346999 -0.223701864108207 -0.825422964253752
756120016060842 7927 4 11 5 74 307 18.2 4.57142857142857 3.85164835164835 2.31034012061215 0.677777777777778 0.707106781186547 0.830104857276521 0.298952360280733 -0.445758939601623
756120016060842 7927 4 11 5 74 338 5.7 4.47368421052632 4.73684210526316 4.98913900736823 0.85 0.707106781186547 1.04103314068285 0.922989792061646 0.487000094247297
756120016060842 7927 4 32 10 137 142 26.6 3.48872180451128 3.53007518796993 2.78240856492737 -0.238888888888889 0.707106781186547 -0.292577941499102 -0.655221003152018 0.60661828894501
756120016060842 7927 4 32 10 137 177 27.4 4.02919708029197 3.52919708029197 3.11103131238874 -0.0444444444444444 0.707106781186547 -0.0544331053951817 -0.785884559249253 0.124311305771831
756120016060842 7927 4 32 10 137 208 20.4 3.8578431372549 3.97058823529412 3.60407132366886 0.127777777777778 0.707106781186547 0.156495178011147 -0.751846153879385 -0.34881796668156
756120016060842 7927 4 16 6 87 84 23.6 3.60169491525424 3.41949152542373 3.65992455840238 -0.561111111111111 0.707106781186547 -0.687217955614169 -0.043847322186131 0.748346714728405
756120016060842 7927 4 16 6 87 119 22 3.24090909090909 3.38181818181818 4.17632277264046 -0.366666666666667 0.707106781186547 -0.449073119510249 -0.471706417641783 0.798393467390792
756120016060842 7927 4 16 6 87 155 19 4.01052631578947 3.62105263157895 3.51601514700366 -0.166666666666667 0.707106781186547 -0.204124145231931 -0.724688630455254 0.446054063469579
756120016060842 7927 4 16 6 87 189 16.6 4.56024096385542 3.68072289156626 4.22650852980868 0.0222222222222221 0.707106781186547 0.0272165526975908 -0.789398201093884 -0.0623096305561529
756120016060842 7927 4 16 6 87 224 7 4.42857142857143 4.22857142857143 5.63923216324928 0.216666666666667 0.707106781186547 0.265361388801511 -0.679230889090333 -0.560447442950636
756120016060842 7927 4 20 7 99 5 26 5.01923076923077 4.01923076923077 2.97085365434048 -1 0.707106781186547 -1.22474487139159 1.58113883008419 -1.87082869338697
756120016060842 7927 4 20 7 99 38 33.4 4.35029940119761 3.14071856287425 3.09761079662642 -0.816666666666667 0.707106781186547 -1.00020831163646 0.791228222887963 -0.25570157453943
756120016060842 7927 4 20 7 99 68 33.4 3.41017964071856 2.9311377245509 2.16349873228288 -0.65 0.707106781186547 -0.796084166404533 0.21147731852376 0.539617151248804
756120016060842 7927 4 20 7 99 100 34 3.52058823529412 3.27058823529412 3.70487196445635 -0.472222222222222 0.707106781186547 -0.578351744823806 -0.261693116553286 0.832662320656017
756120016060842 7927 4 20 7 99 135 31.4 3.26114649681529 3.35031847133758 4.48542682717024 -0.277777777777778 0.707106781186547 -0.340206908719886 -0.607567235634202 0.67926607651696
756120016060842 7927 4 20 7 99 170 26.4 3.46969696969697 3.45833333333333 4.4905701304462 -0.0833333333333334 0.707106781186547 -0.102062072615966 -0.774099218895384 0.231146947938726
756120016060842 7927 4 20 7 99 205 23.8 4.02100840336134 3.6218487394958 2.76553474636298 0.111111111111111 0.707106781186547 0.136082763487954 -0.761289066336832 -0.305389045971261
756120016060842 7927 4 20 7 99 236 22.6 4.43805309734513 3.7212389380531 2.56559717585422 0.283333333333333 0.707106781186547 0.347011046894284 -0.600173947586123 -0.688720465862956
756120016060842 7927 4 20 7 99 268 16.8 4.39880952380952 3.92261904761905 3.0703893278914 0.461111111111111 0.707106781186547 0.56474346847501 -0.286288609465707 -0.835435522654359
756120016060842 7927 4 20 7 99 303 14.4 4.38194444444444 3.84722222222222 2.67807190511264 0.655555555555555 0.707106781186547 0.80288830457893 0.228679523388102 -0.521990717841761
756120016060842 7927 4 24 8 111 31 26.8 4.60820895522388 3.14179104477612 -0.473931188332412 -0.855555555555556 0.707106781186547 -1.04783727885725 0.945462459692935 -0.528098498761186
756120016060842 7927 4 24 8 111 62 35.8 3.53072625698324 3.05027932960894 0.879705766282288 -0.683333333333333 0.707106781186547 -0.836908995450919 0.316886573862706 0.425245424877624
756120016060842 7927 4 24 8 111 95 27.9 3.35125448028674 3.17921146953405 0.678071905112638 -0.5 0.707106781186547 -0.612372435695794 -0.197642353760524 0.8184875533568
756120016060842 7927 4 28 9 123 219 13.9 4 3.56834532374101 2.64154602908752 0.188888888888889 0.707106781186547 0.231340697929522 -0.705949207283885 -0.498547617548084
756120016060842 7927 4 28 9 123 251 10.3 3.87378640776699 3.7378640776699 2.87970576628229 0.366666666666667 0.707106781186547 0.449073119510249 -0.471706417641783 -0.798393467390792
756120016060842 7927 4 24 8 111 166 19.6 4.92857142857143 3.55102040816326 4.05658352836637 -0.105555555555556 0.707106781186547 -0.129278625313557 -0.764143900335595 0.290713851243771
756120016060842 7927 4 24 8 111 200 24.5 3.97959183673469 3.66122448979592 2.71369581484336 0.0833333333333333 0.707106781186547 0.102062072615966 -0.774099218895384 -0.231146947938726
756120016060842 7927 4 24 8 111 235 21.2 4 3.65094339622642 2.33342373372519 0.277777777777778 0.707106781186547 0.340206908719886 -0.607567235634203 -0.67926607651696
756120016060842 7927 4 24 8 111 272 16 4.76875 3.8125 2.78240856492737 0.483333333333333 0.707106781186547 0.591960021172601 -0.23651201666676 -0.828253105911401
756120016060842 7927 4 24 8 111 304 12 4.18333333333333 3.75 2.86393845042397 0.661111111111111 0.707106781186547 0.809692442753328 0.246028129995971 -0.503796491775715
756120016060842 7927 4 28 9 123 22 20 4.49 3.06 1.60407132366886 -0.905555555555556 0.707106781186547 -1.10907452242683 1.15430454683322 -0.931907344860417
756120016060842 7927 4 28 9 123 54 21.5 4.17209302325581 2.73953488372093 2.31034012061215 -0.727777777777778 0.707106781186547 -0.891342100846101 0.465630745285442 0.239426455582127
756120016060842 7927 4 28 9 123 85 20.2 4.28217821782178 2.95049504950495 3.63226821549951 -0.555555555555556 0.707106781186547 -0.680413817439772 -0.0585606974105255 0.757056878668253
756120016060842 7927 4 28 9 123 120 20.5 3.91219512195122 3.15121951219512 4.52606881166759 -0.361111111111111 0.707106781186547 -0.442268981335852 -0.481295731842757 0.793125345954381
756120016060842 7927 4 28 9 123 153 17.4 3.33908045977012 3.2816091954023 2.74846123300404 -0.177777777777778 0.707106781186547 -0.217732421580727 -0.715611722356622 0.472608795849307
756120016060842 7927 4 28 9 123 184 15.4 3.83766233766234 3.51948051948052 4.40599235967584 -0.00555555555555554 0.707106781186547 -0.00680413817439769 -0.790496214170332 0.0155894371445255
756120016060842 7927 4 36 11 148 93 25.9 3.81853281853282 3.11969111969112 2.31034012061215 -0.511111111111111 0.707106781186547 -0.62598071204459 -0.170997236438735 0.809819893669674
756120016060842 7927 4 36 11 148 128 18.3 3.02732240437158 3.3224043715847 3.76553474636298 -0.316666666666667 0.707106781186547 -0.38783587594067 -0.552739782683598 0.740124948711343
756120016060842 7927 4 11 5 74 238 23.8 3.91176470588235 3.71848739495798 2.18903382439002 0.294444444444445 0.707106781186547 0.360619323243079 -0.584948166259387 -0.706888227016929
756120016060842 7927 4 2 1 28 36 20.4 3.75980392156863 3.25 -0.321928094887362 -0.827777777777778 0.707106781186547 -1.01381658798526 0.834563138971752 -0.329920415528023
756120016060842 7927 4 2 1 28 69 18.2 3.62087912087912 3.21978021978022 2.16349873228288 -0.644444444444444 0.707106781186547 -0.789280028230135 0.194421515402945 0.556680603799042
756120016060842 7927 4 2 1 28 101 16.6 3.36144578313253 3.68072289156626 2.86393845042397 -0.466666666666667 0.707106781186547 -0.571547606649408 -0.274064063881259 0.834251017347375
756120016060842 7927 4 2 1 28 132 10.4 3.88461538461538 3.36538461538462 3.09761079662642 -0.294444444444444 0.707106781186547 -0.360619323243079 -0.584948166259387 0.706888227016929
756120016060842 7927 4 2 1 28 163 15.4 3.29220779220779 3.75324675324675 1.48542682717024 -0.122222222222222 0.707106781186547 -0.14969103983675 -0.755140193108727 0.33444591549235
756120016060842 7927 4 2 1 28 195 13.8 3.78985507246377 3.71739130434783 1.64154602908752 0.0555555555555556 0.707106781186547 0.0680413817439772 -0.783249327865779 -0.155100424083093
756120016060842 7927 4 32 10 137 242 11.5 4.58260869565217 4.28695652173913 4.22032995487956 0.316666666666667 0.707106781186547 0.38783587594067 -0.552739782683598 -0.740124948711343
756120016060842 7927 4 32 10 137 275 3.8 4.81578947368421 4.34210526315789 5.08406426478847 0.5 0.707106781186547 0.612372435695794 -0.197642353760524 -0.8184875533568
756120016060842 7927 4 36 11 148 26 32.4 4.33024691358025 3.12962962962963 4.0703893278914 -0.883333333333333 0.707106781186547 -1.08185796972924 1.06002182400228 -0.744802020444811
756120016060842 7927 4 36 11 148 61 24.2 3.83884297520661 3.1198347107438 2.16349873228288 -0.688888888888889 0.707106781186547 -0.843713133625317 0.334967189188206 0.404140058483649
756120016060842 7927 4 3 2 39 11 30.2 3.75165562913907 3.63907284768212 0.356143810225275 -0.966666666666667 0.707106781186547 -1.1839200423452 1.42566017845924 -1.51207996894212
756120016060842 7927 4 3 2 39 40 26 3.18846153846154 3.18846153846154 -0.321928094887362 -0.805555555555556 0.707106781186547 -0.986600035287669 0.74847891377828 -0.184312073241453
756120016060842 7927 4 3 2 39 108 22 3.6 3.36818181818182 2.28688114778816 -0.427777777777778 0.707106781186547 -0.523918639428624 -0.356561446358337 0.834323996347331
756120016060842 7927 4 3 2 39 142 21.2 3.55188679245283 3.66981132075472 2.23878685958712 -0.238888888888889 0.707106781186547 -0.292577941499102 -0.655221003152018 0.60661828894501
756120016060842 7927 4 3 2 39 175 20.4 3.53921568627451 3.67156862745098 2 -0.0555555555555556 0.707106781186547 -0.0680413817439772 -0.783249327865779 0.155100424083093
756120016060842 7927 4 3 2 39 207 18.4 4.6304347826087 3.54891304347826 2.16349873228288 0.122222222222222 0.707106781186547 0.14969103983675 -0.755140193108727 -0.33444591549235
756120016060842 7927 4 3 2 39 239 15.2 4.17763157894737 3.92763157894737 2.86393845042397 0.3 0.707106781186547 0.367423461417477 -0.577115672980729 -0.715591975220516
756120016060842 7927 4 3 2 39 270 8.3 4.73493975903614 4.24096385542169 4.40053792958373 0.472222222222222 0.707106781186547 0.578351744823806 -0.261693116553286 -0.832662320656017
756120016060842 7927 4 6 3 51 12 31.4 3.63057324840764 3.48089171974522 0.604071323668861 -0.961111111111111 0.707106781186547 -1.17711590417081 1.40025947595743 -1.45524697125082
756120016060842 7927 4 6 3 51 44 29.2 3.60958904109589 3.06164383561644 0.748461233004035 -0.783333333333333 0.707106781186547 -0.959383482590078 0.664737116481228 -0.0498671120471087
756120016060842 7927 4 6 3 51 78 26 4.03846153846154 3.3 1.60407132366886 -0.594444444444444 0.707106781186547 -0.728042784660556 0.0475073657742889 0.685711485557063
756120016060842 7927 4 2 1 28 258 10.8 4.2037037037037 3.84259259259259 3.16349873228288 0.405555555555555 0.707106781186547 0.496702086731033 -0.400481969416232 -0.826108646066529
756120016060842 7927 4 2 1 28 290 9 4.43333333333333 3.97777777777778 3.9560566524124 0.583333333333333 0.707106781186547 0.71443450831176 0.0164701961467102 -0.708598020730192
756120016060842 7927 4 32 10 137 9 28 4.42857142857143 3.81071428571429 -0.473931188332412 -0.977777777777778 0.707106781186547 -1.197528318694 1.47690078869345 -1.62826253687265
756120016060842 7927 4 32 10 137 41 28.8 4.10069444444444 2.97916666666667 3.20163386116965 -0.8 0.707106781186547 -0.979795897113271 0.727323861838727 -0.149666295470958
756120016060842 7927 4 3 2 39 74 23.2 3.41810344827586 3.18965517241379 0.815575428862573 -0.616666666666667 0.707106781186547 -0.755259337358147 0.111338525951762 0.633721566774959
756120016060842 7927 4 28 9 123 286 3.2 3.96875 3.78125 4.60880924267552 0.561111111111111 0.707106781186547 0.687217955614169 -0.043847322186131 -0.748346714728405
756120016060842 7927 4 32 10 137 76 21.9 4.94977168949772 2.91780821917808 2.62293035092018 -0.605555555555556 0.707106781186547 -0.741651061009351 0.0791301423759728 0.660765499044504
756120016060842 7927 4 32 10 137 109 29.1 3.5807560137457 3.38831615120275 2.60407132366886 -0.422222222222222 0.707106781186547 -0.517114501254227 -0.3677611797381 0.832813892425157
756120016060842 7927 4 2 1 28 227 14.6 3.71917808219178 3.76027397260274 2.42223300068305 0.233333333333333 0.707106781186547 0.285773803324704 -0.661443077251886 -0.595373909182502
756120016061023 7928 4 20 6 93 247 18.4 4.85869565217391 3.85869565217391 0.263034405833794 0.344444444444445 0.707106781186547 0.421856566812659 -0.509185263984519 -0.775463625997907
756120016061023 7928 4 20 6 93 278 10 3.94 4.65 2.62293035092018 0.516666666666667 0.707106781186547 0.632784850218988 -0.157455075162551 -0.804824441024309
756120016061023 7928 4 24 7 106 196 23.4 4.02136752136752 3.41880341880342 0.263034405833794 0.0611111111111111 0.707106781186547 0.0748455199183749 -0.781712109558753 -0.170425212106898
756120016061023 7928 4 24 7 106 228 21.7 3.66820276497696 3.47926267281106 0.356143810225275 0.238888888888889 0.707106781186547 0.292577941499102 -0.655221003152018 -0.60661828894501
756120016061023 7928 4 6 2 45 19 24.6 3.67073170731707 3.19105691056911 -0.321928094887362 -0.922222222222222 0.707106781186547 -1.12948693695002 1.22655380726346 -1.08045489632106
756120016061023 7928 4 6 2 45 50 22.8 2.95175438596491 3.21052631578947 -0.184424571137427 -0.75 0.707106781186547 -0.918558653543692 0.54351647284144 0.131542642503771
756120016061023 7928 4 6 2 45 84 19.8 3.17171717171717 3.27777777777778 0.443606651475615 -0.561111111111111 0.707106781186547 -0.687217955614169 -0.043847322186131 0.748346714728405
756120016061023 7928 4 6 2 45 117 19.6 3.60204081632653 3.40816326530612 1.21412480535285 -0.377777777777778 0.707106781186547 -0.462681395859045 -0.452088584009257 0.807972161626823
756120016061023 7928 4 6 2 45 148 19.8 3.58080808080808 3.44949494949495 1.56559717585423 -0.205555555555556 0.707106781186547 -0.251753112452716 -0.690357421598333 0.536216811031057
756120016061023 7928 4 24 7 106 19 27.6 2.92028985507246 3.07971014492754 0.815575428862573 -0.922222222222222 0.707106781186547 -1.12948693695002 1.22655380726346 -1.08045489632106
756120016061023 7928 4 24 7 106 56 28.3 3.01060070671378 2.92932862190813 -0.473931188332412 -0.716666666666667 0.707106781186547 -0.877733824497305 0.4275662919686 0.289567038387314
756120016061023 7928 4 24 7 106 90 25.2 3.71825396825397 3.05952380952381 0.0565835283663674 -0.527777777777778 0.707106781186547 -0.646393126567783 -0.129931547379603 0.793486231119
756120016061023 7928 4 24 7 106 124 25.4 3.7007874015748 3.33070866141732 -0.321928094887362 -0.338888888888889 0.707106781186547 -0.415052428638261 -0.518188971211388 0.768973306803986
756120016061023 7928 4 24 7 106 159 24.9 4.04819277108434 3.32931726907631 0.748461233004035 -0.144444444444444 0.707106781186547 -0.176907592534341 -0.741085625730201 0.391250844337509
756120016061023 7928 4 31 8 125 239 18.2 3.87912087912088 3.5989010989011 1.21412480535285 0.3 0.707106781186547 0.367423461417477 -0.577115672980729 -0.715591975220516
756120016061023 7928 4 31 8 125 272 14.1 4.09929078014184 3.97872340425532 1.71369581484336 0.483333333333333 0.707106781186547 0.591960021172601 -0.23651201666676 -0.828253105911401
756120016061023 7928 4 24 7 106 259 19.8 3.69191919191919 3.54040404040404 2.16349873228288 0.411111111111111 0.707106781186547 0.503506224905431 -0.389721441267047 -0.828701405482561
756120016061023 7928 4 24 7 106 291 17.4 3.67241379310345 3.64942528735632 3.65992455840238 0.588888888888889 0.707106781186547 0.721238646486158 0.0319155800887362 -0.697409778659959
756120016061023 7928 4 24 7 106 322 14.6 3.87671232876712 3.58219178082192 1.91073266190291 0.761111111111111 0.707106781186547 0.932166929892487 0.583337747080597 -0.073722423395484
756120016061023 7928 4 24 7 106 354 10.6 4.29245283018868 3.69811320754717 2.7311832415722 0.938888888888889 0.707106781186547 1.14989935147321 1.30012068338543 1.23619128026091
756120016061023 7928 4 31 8 125 7 21.8 5.15137614678899 3.26146788990826 2.18903382439002 -0.988888888888889 0.707106781186547 -1.21113659504279 1.52872700590177 -1.74783261354842
756120016061023 7928 4 31 8 125 41 21.9 4.26027397260274 3.31963470319635 2.74846123300404 -0.8 0.707106781186547 -0.979795897113271 0.727323861838727 -0.149666295470958
756120016061023 7928 4 3 1 33 29 19.2 2.71875 2.96875 -1.32192809488736 -0.866666666666667 0.707106781186547 -1.06144555520604 0.990847000186092 -0.612523172205216
756120016061023 7928 4 3 1 33 63 21 3.26190476190476 3.1 0.263034405833794 -0.677777777777778 0.707106781186547 -0.830104857276521 0.298952360280733 0.445758939601623
756120016061023 7928 4 3 1 33 97 17.8 3.53932584269663 3.35955056179775 0.678071905112638 -0.488888888888889 0.707106781186547 -0.598764159346999 -0.223701864108207 0.825422964253752
756120016061023 7928 4 3 1 33 130 16.8 4.01785714285714 3.79761904761905 0.678071905112638 -0.305555555555556 0.707106781186547 -0.374227599591874 -0.569136777958545 0.724035886105578
756120016061023 7928 4 3 1 33 162 16.4 3.71951219512195 3.57926829268293 1.84799690655495 -0.127777777777778 0.707106781186547 -0.156495178011147 -0.751846153879385 0.34881796668156
756120016061023 7928 4 3 1 33 194 14.4 4.22916666666667 3.95138888888889 3.35614381022528 0.05 0.707106781186547 0.0612372435695795 -0.784640144429279 -0.13972751803734
756120016061023 7928 4 3 1 33 225 14.4 4.40277777777778 3.77777777777778 2.37851162325373 0.222222222222222 0.707106781186547 0.272165526975909 -0.673448020221044 -0.57228367438312
756120016061023 7928 4 3 1 33 258 12.8 4.3671875 3.921875 1.60407132366886 0.405555555555555 0.707106781186547 0.496702086731033 -0.400481969416232 -0.826108646066529
756120016061023 7928 4 3 1 33 291 5.4 6.12962962962963 4.98148148148148 3.42223300068305 0.588888888888889 0.707106781186547 0.721238646486158 0.0319155800887362 -0.697409778659959
756120016061023 7928 4 20 6 93 114 24.6 4.4390243902439 3.21951219512195 0.0565835283663674 -0.394444444444444 0.707106781186547 -0.483093810382238 -0.421563820484021 0.819874154355971
756120016061023 7928 4 20 6 93 149 22.4 4.36160714285714 3.57142857142857 2.42223300068305 -0.2 0.707106781186547 -0.244948974278318 -0.695701085237043 0.523832034148352
756120016061023 7928 4 20 6 93 180 21.2 4.36792452830189 3.67924528301887 0.0565835283663674 -0.0277777777777778 0.707106781186547 -0.0340206908719886 -0.788739393248016 0.0778509496787295
756120016061023 7928 4 20 6 93 212 20.4 4.53921568627451 3.59803921568628 0.0565835283663674 0.15 0.707106781186547 0.183711730708738 -0.737205979526753 -0.405151338911616
756120016061023 7928 4 41 10 154 220 20.7 4.53140096618357 3.70048309178744 1.35614381022528 0.194444444444444 0.707106781186547 0.23814483610392 -0.700898347132228 -0.511274032386629
756120016061023 7928 4 6 2 45 184 19.2 4.04166666666667 3.78125 1.16349873228288 -0.00555555555555554 0.707106781186547 -0.00680413817439769 -0.790496214170332 0.0155894371445255
756120016061023 7928 4 6 2 45 222 17.6 4.03977272727273 3.72727272727273 1.94110631094643 0.205555555555555 0.707106781186547 0.251753112452715 -0.690357421598333 -0.536216811031057
756120016061023 7928 4 6 2 45 254 15.6 4.08974358974359 3.80128205128205 2 0.383333333333333 0.707106781186547 0.469485534033442 -0.442060064577705 -0.812273110822054
756120016061023 7928 4 6 2 45 288 10.8 4.26851851851852 4.26851851851852 1.67807190511264 0.572222222222222 0.707106781186547 0.700826231962965 -0.0139813665067631 -0.729463598981454
756120016061023 7928 4 8 3 58 9 26.8 3.60074626865672 3.57835820895522 1.26303440583379 -0.977777777777778 0.707106781186547 -1.197528318694 1.47690078869345 -1.62826253687265
756120016061023 7928 4 8 3 58 43 29.2 3.40068493150685 3.02054794520548 -0.643856189774725 -0.788888888888889 0.707106781186547 -0.966187620764476 0.685452963190201 -0.0824486266759804
756120016061023 7928 4 8 3 58 74 24.2 3.21900826446281 3.0495867768595 -0.643856189774725 -0.616666666666667 0.707106781186547 -0.755259337358147 0.111338525951762 0.633721566774959
756120016061023 7928 4 8 3 58 107 21 4.02857142857143 3.36190476190476 0.678071905112638 -0.433333333333333 0.707106781186547 -0.530722777603022 -0.345215311235048 0.835463591500496
756120016061023 7928 4 8 3 58 138 22.4 3.95089285714286 3.54910714285714 0.879705766282288 -0.261111111111111 0.707106781186547 -0.319794494196693 -0.628868689317281 0.649478615029275
756120016061023 7928 4 8 3 58 169 20.8 4.09134615384615 3.58173076923077 0.526068811667588 -0.0888888888888889 0.707106781186547 -0.108866210790363 -0.771829991870727 0.24615896881986
756120016061023 7928 4 8 3 58 204 16.6 4.5 3.53012048192771 0.879705766282288 0.105555555555556 0.707106781186547 0.129278625313557 -0.764143900335595 -0.290713851243772
756120016061023 7928 4 8 3 58 234 15.8 4.41772151898734 3.77848101265823 0.941106310946431 0.272222222222222 0.707106781186547 0.333402770545488 -0.614814121938755 -0.669571097061218
756120016061023 7928 4 8 3 58 267 11.6 4.18103448275862 4.19827586206897 1.81557542886257 0.455555555555555 0.707106781186547 0.557939330300613 -0.298366753306628 -0.836220648379165
756120016061023 7928 4 31 8 125 76 28.6 3.16083916083916 3.10839160839161 1.16349873228288 -0.605555555555556 0.707106781186547 -0.741651061009351 0.0791301423759728 0.660765499044504
756120016061023 7928 4 31 8 125 107 25.6 3.55859375 3.03125 1.11103131238874 -0.433333333333333 0.707106781186547 -0.530722777603022 -0.345215311235048 0.835463591500496
756120016061023 7928 4 31 8 125 139 23.3 3.1587982832618 3.17167381974249 0.526068811667588 -0.255555555555556 0.707106781186547 -0.312990356022295 -0.635676370391255 0.639090736057463
756120016061023 7928 4 31 8 125 171 21.2 3.74056603773585 3.08018867924528 1.91073266190291 -0.0777777777777777 0.707106781186547 -0.095257934441568 -0.776222044176516 0.216062750024667
756120016061023 7928 4 31 8 125 206 17.5 4.06857142857143 3.41142857142857 1.21412480535285 0.116666666666667 0.707106781186547 0.142886901662352 -0.758287830594543 -0.319968004654853
756120016061023 7928 4 12 4 70 88 22.2 3.72072072072072 3.23873873873874 -0.836501267717121 -0.538888888888889 0.707106781186547 -0.660001402916578 -0.101822412622551 0.78031953637962
756120016061023 7928 4 12 4 70 124 24.6 4.17073170731707 3.45121951219512 -0.473931188332412 -0.338888888888889 0.707106781186547 -0.415052428638261 -0.518188971211388 0.768973306803986
756120016061023 7928 4 12 4 70 159 24.2 3.97933884297521 3.56198347107438 -0.643856189774725 -0.144444444444444 0.707106781186547 -0.176907592534341 -0.741085625730201 0.391250844337509
756120016061023 7928 4 31 8 125 307 12.9 4.17054263565891 4.03875968992248 3.08406426478847 0.677777777777778 0.707106781186547 0.830104857276521 0.298952360280733 -0.445758939601623
756120016061023 7928 4 31 8 125 338 7.3 4.67123287671233 4.23287671232877 2.35614381022528 0.85 0.707106781186547 1.04103314068285 0.922989792061646 0.487000094247297
756120016061023 7928 4 36 9 139 11 30.9 3.53074433656958 3.45954692556634 0.356143810225275 -0.966666666666667 0.707106781186547 -1.1839200423452 1.42566017845924 -1.51207996894212
756120016061023 7928 4 36 9 139 43 28.5 3.55087719298246 2.97894736842105 0.526068811667588 -0.788888888888889 0.707106781186547 -0.966187620764476 0.685452963190201 -0.0824486266759804
756120016061023 7928 4 36 9 139 78 24.9 3.48995983935743 2.93172690763052 0.879705766282288 -0.594444444444444 0.707106781186547 -0.728042784660556 0.0475073657742889 0.685711485557063
756120016061023 7928 4 36 9 139 113 23.4 2.96153846153846 3.14102564102564 0.526068811667588 -0.4 0.707106781186547 -0.489897948556636 -0.411096095821889 0.823164625090267
756120016061023 7928 4 36 9 139 145 20 4.52 3.28 2.56559717585422 -0.222222222222222 0.707106781186547 -0.272165526975909 -0.673448020221044 0.57228367438312
756120016061023 7928 4 36 9 139 180 20 4.02 3.44 2.08406426478847 -0.0277777777777778 0.707106781186547 -0.0340206908719886 -0.788739393248016 0.0778509496787295
756120016061023 7928 4 36 9 139 213 15.3 4.05882352941176 3.54248366013072 2.28688114778816 0.155555555555555 0.707106781186547 0.190515868883136 -0.73317993157978 -0.418921914826459
756120016061023 7928 4 36 9 139 247 16 3.98125 3.7 1.91073266190291 0.344444444444445 0.707106781186547 0.421856566812659 -0.509185263984519 -0.775463625997907
756120016061023 7928 4 36 9 139 278 15.1 4.45033112582782 3.86092715231788 2.50589092972996 0.516666666666667 0.707106781186547 0.632784850218988 -0.157455075162551 -0.804824441024309
756120016061023 7928 4 36 9 139 310 10.3 4.5631067961165 4.52427184466019 3.41142624572647 0.694444444444444 0.707106781186547 0.850517271799714 0.353194206257232 -0.382438028617503
756120016061023 7928 4 41 10 154 26 24.8 3.37096774193548 2.87096774193548 1 -0.883333333333333 0.707106781186547 -1.08185796972924 1.06002182400228 -0.744802020444811
756120016061023 7928 4 41 10 154 60 24.9 3.59839357429719 2.73895582329317 1.11103131238874 -0.694444444444444 0.707106781186547 -0.850517271799714 0.353194206257232 0.382438028617503
756120016061023 7928 4 41 10 154 94 23.5 3.59148936170213 3.16170212765957 0.604071323668861 -0.505555555555556 0.707106781186547 -0.619176573870192 -0.184392995971392 0.814372660513106
756120016061023 7928 4 41 10 154 124 22.1 3.76018099547511 3.33031674208145 1.52606881166759 -0.338888888888889 0.707106781186547 -0.415052428638261 -0.518188971211388 0.768973306803986
756120016061023 7928 4 41 10 154 157 23.1 3.94805194805195 3.54112554112554 1.21412480535285 -0.155555555555556 0.707106781186547 -0.190515868883136 -0.73317993157978 0.41892191482646
756120016061023 7928 4 41 10 154 190 21.9 4.04109589041096 3.58904109589041 1.56559717585423 0.0277777777777777 0.707106781186547 0.0340206908719885 -0.788739393248016 -0.0778509496787292
756120016061023 7928 4 16 5 82 25 24.8 3.62903225806452 3.1491935483871 1.11103131238874 -0.888888888888889 0.707106781186547 -1.08866210790363 1.08337290209472 -0.790418707219735
756120016061023 7928 4 16 5 82 60 26.6 3.04887218045113 3 0.443606651475615 -0.694444444444444 0.707106781186547 -0.850517271799714 0.353194206257232 0.382438028617503
756120016061023 7928 4 41 10 154 255 19.4 4.34020618556701 3.75773195876289 2.11103131238874 0.388888888888889 0.707106781186547 0.47628967220784 -0.431885143402626 -0.816242045665835
756120016061023 7928 4 41 10 154 291 16.5 4.06060606060606 3.63030303030303 2.56559717585422 0.588888888888889 0.707106781186547 0.721238646486158 0.0319155800887362 -0.697409778659959
756120016061023 7928 4 41 10 154 325 12.6 4.11904761904762 3.73015873015873 3.20163386116965 0.777777777777778 0.707106781186547 0.95257934441568 0.644167671515781 0.0179640615277209
756120016061023 7928 4 41 10 154 356 10.8 3.73148148148148 3.49074074074074 2.97085365434048 0.95 0.707106781186547 1.16350762782201 1.34989727618438 1.3440734894052
756120016061023 7928 4 16 5 82 228 17.2 4.51744186046512 3.93023255813953 1.35614381022528 0.238888888888889 0.707106781186547 0.292577941499102 -0.655221003152018 -0.60661828894501
756120016061023 7928 4 16 5 82 261 12.2 4.5 4.39344262295082 1.91073266190291 0.422222222222222 0.707106781186547 0.517114501254227 -0.3677611797381 -0.832813892425157
756120016061023 7928 4 20 6 93 12 27.2 3.52941176470588 3.41176470588235 1.56559717585423 -0.961111111111111 0.707106781186547 -1.17711590417081 1.40025947595743 -1.45524697125082
756120016061023 7928 4 12 4 70 193 22.2 4.4009009009009 3.50900900900901 -0.321928094887362 0.0444444444444445 0.707106781186547 0.0544331053951818 -0.785884559249253 -0.124311305771831
756120016061023 7928 4 12 4 70 224 18.8 4.20744680851064 3.96808510638298 0.443606651475615 0.216666666666667 0.707106781186547 0.265361388801511 -0.679230889090333 -0.560447442950636
756120016061023 7928 4 12 4 70 256 14.8 4.37162162162162 4.20945945945946 1.40053792958373 0.394444444444444 0.707106781186547 0.483093810382238 -0.421563820484021 -0.819874154355971
756120016061023 7928 4 12 4 70 287 4.8 4.9375 5.125 2.16349873228288 0.566666666666667 0.707106781186547 0.694022093788567 -0.0289875452182101 -0.739150558766871
756120016061023 7928 4 12 4 70 25 27.2 3.13970588235294 3.20955882352941 -0.473931188332412 -0.888888888888889 0.707106781186547 -1.08866210790363 1.08337290209472 -0.790418707219735
756120016061023 7928 4 12 4 70 56 25.8 3.75193798449612 3.27131782945736 -0.184424571137427 -0.716666666666667 0.707106781186547 -0.877733824497305 0.4275662919686 0.289567038387314
756120016061023 7928 4 16 5 82 96 24.6 4.10975609756098 3.19918699186992 0.0565835283663674 -0.494444444444444 0.707106781186547 -0.605568297521397 -0.210745309806129 0.82216938400295
756120016061023 7928 4 8 3 58 302 5.2 4.32692307692308 4.57692307692308 1.44360665147561 0.65 0.707106781186547 0.796084166404533 0.21147731852376 -0.539617151248805
756120016061023 7928 4 16 5 82 130 23.8 4.15966386554622 3.41176470588235 -0.0588936890535687 -0.305555555555556 0.707106781186547 -0.374227599591874 -0.569136777958545 0.724035886105578
756120016061023 7928 4 20 6 93 44 29.4 3.81972789115646 3.10884353741497 0.815575428862573 -0.783333333333333 0.707106781186547 -0.959383482590078 0.664737116481228 -0.0498671120471087
756120016061023 7928 4 20 6 93 79 27.2 3.26102941176471 3.30882352941176 -0.836501267717121 -0.588888888888889 0.707106781186547 -0.721238646486158 0.0319155800887365 0.697409778659958
756120016061023 7928 4 16 5 82 165 23.4 4.20940170940171 3.49145299145299 -0.321928094887362 -0.111111111111111 0.707106781186547 -0.136082763487954 -0.761289066336832 0.305389045971261
756120016061023 7928 4 16 5 82 196 20.8 4.23076923076923 3.47115384615385 0.163498732282879 0.0611111111111111 0.707106781186547 0.0748455199183749 -0.781712109558753 -0.170425212106898
756120033036646 7952 4 5 1 31 262 12 3.3 3.45 2.21412480535285 0.427777777777778 0.707106781186547 0.523918639428624 -0.356561446358337 -0.834323996347331
756120033036646 7952 4 50 11 153 64 23 3.2695652173913 3.09130434782609 1.81557542886257 -0.672222222222222 0.707106781186547 -0.823300719102124 0.281164548442286 0.465685414457841
756120033036646 7952 4 9 2 44 282 7.9 3.9746835443038 3.64556962025316 3.42223300068305 0.538888888888889 0.707106781186547 0.660001402916579 -0.101822412622551 -0.780319536379619
756120033036646 7952 4 5 1 31 295 8.8 3.02272727272727 3.20454545454545 2.48542682717024 0.611111111111111 0.707106781186547 0.748455199183749 0.0951611332921042 -0.647508182030453
756120033036646 7952 4 50 11 153 98 18.7 3.36898395721925 3.26737967914439 1.64154602908752 -0.483333333333333 0.707106781186547 -0.591960021172601 -0.23651201666676 0.828253105911401
756120033036646 7952 4 5 1 31 228 13.7 3.70802919708029 3.30656934306569 2.54596836910529 0.238888888888889 0.707106781186547 0.292577941499102 -0.655221003152018 -0.60661828894501
756120033036646 7952 4 33 8 116 27 23 3.93913043478261 3.23913043478261 2.40053792958373 -0.877777777777778 0.707106781186547 -1.07505383155484 1.03681714765335 -0.699950410218879
756120033036646 7952 4 10 3 55 232 12.2 4.36885245901639 3.5 2.92599941855622 0.261111111111111 0.707106781186547 0.319794494196693 -0.628868689317281 -0.649478615029275
756120033036646 7952 4 10 3 55 268 4.9 4.40816326530612 4.14285714285714 4.37295209791183 0.461111111111111 0.707106781186547 0.56474346847501 -0.286288609465707 -0.835435522654359
756120033036646 7952 4 42 10 141 222 11.4 4.09649122807018 3.44736842105263 2.84799690655495 0.205555555555555 0.707106781186547 0.251753112452715 -0.690357421598333 -0.536216811031057
756120033036646 7952 4 10 3 55 146 18.6 3.77956989247312 3.54838709677419 1.44360665147561 -0.216666666666667 0.707106781186547 -0.265361388801511 -0.679230889090333 0.560447442950636
756120033036646 7952 4 10 3 55 178 20.6 3.83980582524272 3.49029126213592 1.74846123300404 -0.0388888888888889 0.707106781186547 -0.047628967220784 -0.7869825723257 0.108856599088763
756120033036646 7952 4 10 3 55 209 16.8 3.69047619047619 3.35714285714286 2.35614381022528 0.133333333333333 0.707106781186547 0.163299316185545 -0.748405712906516 -0.363079346420286
756120033036646 7952 4 9 2 44 208 16.5 3.5030303030303 3.47878787878788 1.48542682717024 0.127777777777778 0.707106781186547 0.156495178011147 -0.751846153879385 -0.34881796668156
756120033036646 7952 4 9 2 44 245 10.8 4.00925925925926 3.5462962962963 2.35614381022528 0.333333333333333 0.707106781186547 0.408248290463863 -0.52704627669473 -0.762189467676173
756120033036646 7952 4 21 5 79 195 18.4 3.98913043478261 3.46195652173913 1.35614381022528 0.0555555555555556 0.707106781186547 0.0680413817439772 -0.783249327865779 -0.155100424083093
756120033036646 7952 4 21 5 79 230 16.4 3.95731707317073 3.5 2.11103131238874 0.25 0.707106781186547 0.306186217847897 -0.642337649721702 -0.628481514184685
756120033036646 7952 4 21 5 79 261 8 2.4125 3.875 3.67807190511264 0.422222222222222 0.707106781186547 0.517114501254227 -0.3677611797381 -0.832813892425157
756120033036646 7952 4 22 6 91 10 24.2 4.33057851239669 3.66115702479339 3.56559717585422 -0.972222222222222 0.707106781186547 -1.1907241805196 1.45120728270459 -1.56975022021533
756120033036646 7952 4 22 6 91 44 19.6 2.77040816326531 3.17857142857143 0.748461233004035 -0.783333333333333 0.707106781186547 -0.959383482590078 0.664737116481228 -0.0498671120471087
756120033036646 7952 4 50 11 153 128 15.7 3.71974522292994 3.31210191082803 2.05658352836637 -0.316666666666667 0.707106781186547 -0.38783587594067 -0.552739782683598 0.740124948711343
756120033036646 7952 4 50 11 153 164 15.3 3.83006535947712 3.20915032679739 2.08406426478847 -0.116666666666667 0.707106781186547 -0.142886901662352 -0.758287830594543 0.319968004654853
756120033036646 7952 4 50 11 153 199 13.5 4.08148148148148 3.22962962962963 2.71369581484336 0.0777777777777777 0.707106781186547 0.095257934441568 -0.776222044176516 -0.216062750024667
756120033036646 7952 4 50 11 153 235 9.2 3.95652173913044 3.65217391304348 2.91073266190291 0.277777777777778 0.707106781186547 0.340206908719886 -0.607567235634203 -0.67926607651696
756120033036646 7952 4 22 6 91 211 12.1 3.61157024793388 3.47933884297521 2.58496250072116 0.144444444444444 0.707106781186547 0.176907592534341 -0.741085625730201 -0.391250844337509
756120033036646 7952 4 29 7 104 36 26 3.76923076923077 3.13076923076923 0.0565835283663674 -0.827777777777778 0.707106781186547 -1.01381658798526 0.834563138971752 -0.329920415528023
756120033036646 7952 4 29 7 104 68 22.2 4.31081081081081 3.04054054054054 0.815575428862573 -0.65 0.707106781186547 -0.796084166404533 0.21147731852376 0.539617151248804
756120033036646 7952 4 29 7 104 103 21 3.76190476190476 3.26190476190476 1.31034012061215 -0.455555555555556 0.707106781186547 -0.557939330300613 -0.298366753306627 0.836220648379165
756120033036646 7952 4 29 7 104 137 20.8 3.44230769230769 3.36057692307692 1.74846123300404 -0.266666666666667 0.707106781186547 -0.32659863237109 -0.621914606499781 0.659640339297925
756120033036646 7952 4 29 7 104 172 18.8 3.52127659574468 3.29255319148936 1.31034012061215 -0.0722222222222222 0.707106781186547 -0.0884537962671703 -0.778198467714121 0.20091118687988
756120033036646 7952 4 29 7 104 203 15.3 3.69934640522876 3.2483660130719 1.81557542886257 0.1 0.707106781186547 0.122474487139159 -0.766852332590832 -0.275947232274578
756120033036646 7952 4 29 7 104 235 11.8 2.3135593220339 3.43220338983051 1.94110631094643 0.277777777777778 0.707106781186547 0.340206908719886 -0.607567235634203 -0.67926607651696
756120033036646 7952 4 29 7 104 267 11 3.29090909090909 3.49090909090909 2.60407132366886 0.455555555555555 0.707106781186547 0.557939330300613 -0.298366753306628 -0.836220648379165
756120033036646 7952 4 9 2 44 125 20.8 4 3.54807692307692 1.67807190511264 -0.333333333333333 0.707106781186547 -0.408248290463863 -0.52704627669473 0.762189467676173
756120033036646 7952 4 9 2 44 158 19.6 3.73979591836735 3.55102040816326 2.46466826700344 -0.15 0.707106781186547 -0.183711730708738 -0.737205979526753 0.405151338911616
756120033036646 7952 4 10 3 55 10 22 3.75909090909091 3.86818181818182 0.748461233004035 -0.972222222222222 0.707106781186547 -1.1907241805196 1.45120728270459 -1.56975022021533
756120033036646 7952 4 10 3 55 46 24 3.32083333333333 3.32916666666667 -0.0588936890535687 -0.772222222222222 0.707106781186547 -0.945775206241283 0.62374462829386 0.0132653366843765
756120033036646 7952 4 10 3 55 81 22.4 4.00892857142857 3.37946428571429 2.11103131238874 -0.577777777777778 0.707106781186547 -0.707630370137362 0.0011712139482104 0.719281023569959
756120033036646 7952 4 10 3 55 115 20 4.34 3.52 1.67807190511264 -0.388888888888889 0.707106781186547 -0.47628967220784 -0.431885143402626 0.816242045665835
756120033036646 7952 4 33 8 116 191 14.7 4.06802721088435 3.44897959183674 2.44360665147561 0.0333333333333334 0.707106781186547 0.0408248290463864 -0.787934183658621 -0.0933682097903315
756120033036646 7952 4 14 4 67 17 27.8 3.80935251798561 3.30935251798561 0.443606651475615 -0.933333333333333 0.707106781186547 -1.14309521329882 1.27545198960125 -1.18347237344628
756120033036646 7952 4 14 4 67 51 27.4 3.41970802919708 3.22992700729927 -0.473931188332412 -0.744444444444444 0.707106781186547 -0.911754515369294 0.523825438337151 0.159475956212345
756120033036646 7952 4 14 4 67 86 23.2 4.31034482758621 3.4698275862069 1 -0.55 0.707106781186547 -0.673609679265374 -0.0731276708913936 0.765285862388608
756120033036646 7952 4 14 4 67 117 21.6 4.30092592592593 3.73148148148148 1 -0.377777777777778 0.707106781186547 -0.462681395859045 -0.452088584009257 0.807972161626823
756120033036646 7952 4 14 4 67 149 22.2 3.99099099099099 3.46846846846847 1.48542682717024 -0.2 0.707106781186547 -0.244948974278318 -0.695701085237043 0.523832034148352
756120033036646 7952 4 14 4 67 182 21.8 3.76146788990826 3.53211009174312 1.81557542886257 -0.0166666666666667 0.707106781186547 -0.0204124145231932 -0.789910607196226 0.0467490642247973
756120033036646 7952 4 14 4 67 213 17.2 4.26162790697674 3.37209302325581 2.21412480535285 0.155555555555555 0.707106781186547 0.190515868883136 -0.73317993157978 -0.418921914826459
756120033036646 7952 4 14 4 67 246 15.4 3.70779220779221 3.44805194805195 3.63226821549951 0.338888888888889 0.707106781186547 0.415052428638261 -0.518188971211388 -0.768973306803985
756120033036646 7952 4 14 4 67 276 9.4 3.31914893617021 3.6063829787234 3.33342373372519 0.505555555555556 0.707106781186547 0.619176573870192 -0.184392995971392 -0.814372660513106
756120033036646 7952 4 14 4 67 308 4.6 3.73913043478261 3.84782608695652 4.17632277264046 0.683333333333333 0.707106781186547 0.836908995450919 0.316886573862706 -0.425245424877624
756120033036646 7952 4 21 5 79 34 32.6 3.50920245398773 2.80981595092025 4.56071495447448 -0.838888888888889 0.707106781186547 -1.02742486433406 0.878483662029646 -0.407007090624792
756120033036646 7952 4 21 5 79 65 28 4.82857142857143 3.13928571428571 3.01435529297707 -0.666666666666667 0.707106781186547 -0.816496580927726 0.263523138347365 0.485029661248474
756120033036646 7952 4 21 5 79 97 25.8 3.67054263565891 3.48062015503876 1.48542682717024 -0.488888888888889 0.707106781186547 -0.598764159346999 -0.223701864108207 0.825422964253752
756120033036646 7952 4 21 5 79 132 25.2 3.6984126984127 3.40079365079365 3.7311832415722 -0.294444444444444 0.707106781186547 -0.360619323243079 -0.584948166259387 0.706888227016929
756120033036646 7952 4 21 5 79 163 22 3.8 3.35909090909091 4.42223300068305 -0.122222222222222 0.707106781186547 -0.14969103983675 -0.755140193108727 0.33444591549235
756120033036646 7952 4 42 10 141 157 17.5 3.52 3.34857142857143 2.28688114778816 -0.155555555555556 0.707106781186547 -0.190515868883136 -0.73317993157978 0.41892191482646
756120033036646 7952 4 42 10 141 191 14.3 3.64335664335664 3.27972027972028 3.18903382439002 0.0333333333333334 0.707106781186547 0.0408248290463864 -0.787934183658621 -0.0933682097903315
756120033036646 7952 4 42 10 141 254 7.3 4.64383561643836 3.64383561643836 3.75702324650746 0.383333333333333 0.707106781186547 0.469485534033442 -0.442060064577705 -0.812273110822054
756120033036646 7952 4 50 11 153 28 27.6 3.68840579710145 2.90942028985507 3.32192809488736 -0.872222222222222 0.707106781186547 -1.06824969338044 1.01375887304796 -0.655859064739746
756120033036646 7952 4 9 2 44 95 20.8 4.12019230769231 3.48076923076923 1.87970576628229 -0.5 0.707106781186547 -0.612372435695794 -0.197642353760524 0.8184875533568
756120033036646 7952 4 22 6 91 79 18.3 4.02732240437158 3.49180327868852 1.56559717585423 -0.588888888888889 0.707106781186547 -0.721238646486158 0.0319155800887365 0.697409778659958
756120033036646 7952 4 22 6 91 116 14.1 4.78723404255319 3.53191489361702 2.16349873228288 -0.383333333333333 0.707106781186547 -0.469485534033442 -0.442060064577705 0.812273110822054
756120033036646 7952 4 22 6 91 148 14.2 3.73943661971831 3.47183098591549 2 -0.205555555555556 0.707106781186547 -0.251753112452716 -0.690357421598333 0.536216811031057
756120033036646 7952 4 22 6 91 179 12.6 3.76190476190476 3.43650793650794 2.23878685958712 -0.0333333333333333 0.707106781186547 -0.0408248290463863 -0.787934183658621 0.0933682097903312
756120033036646 7952 4 5 1 31 33 16.2 3.38888888888889 3.16049382716049 1.48542682717024 -0.844444444444444 0.707106781186547 -1.03422900250845 0.900663526173883 -0.44663789546923
756120033036646 7952 4 5 1 31 64 15.8 3.67088607594937 3.18987341772152 1.21412480535285 -0.672222222222222 0.707106781186547 -0.823300719102124 0.281164548442286 0.465685414457841
756120033036646 7952 4 5 1 31 100 14.8 3.68918918918919 3.97972972972973 1.21412480535285 -0.472222222222222 0.707106781186547 -0.578351744823806 -0.261693116553286 0.832662320656017
756120033036646 7952 4 5 1 31 138 15.2 4.03947368421053 3.63815789473684 2.76553474636298 -0.261111111111111 0.707106781186547 -0.319794494196693 -0.628868689317281 0.649478615029275
756120033036646 7952 4 5 1 31 170 15.2 4.01315789473684 3.59868421052632 2.42223300068305 -0.0833333333333334 0.707106781186547 -0.102062072615966 -0.774099218895384 0.231146947938726
756120033036646 7952 4 5 1 31 204 15.4 3.51948051948052 3.35714285714286 1.84799690655495 0.105555555555556 0.707106781186547 0.129278625313557 -0.764143900335595 -0.290713851243772
756120033036646 7952 4 9 2 44 29 24 3.77083333333333 3.30833333333333 0.941106310946431 -0.866666666666667 0.707106781186547 -1.06144555520604 0.990847000186092 -0.612523172205216
756120033036646 7952 4 9 2 44 60 22 4.16818181818182 3.36818181818182 1.35614381022528 -0.694444444444444 0.707106781186547 -0.850517271799714 0.353194206257232 0.382438028617503
756120033036646 7952 4 37 9 128 117 19.4 3.61855670103093 3.35051546391753 1.52606881166759 -0.377777777777778 0.707106781186547 -0.462681395859045 -0.452088584009257 0.807972161626823
756120033036646 7952 4 37 9 128 153 16.8 3.51190476190476 3.44047619047619 1.74846123300404 -0.177777777777778 0.707106781186547 -0.217732421580727 -0.715611722356622 0.472608795849307
756120033036646 7952 4 37 9 128 186 17.6 3.35227272727273 3.36931818181818 2.56559717585422 0.00555555555555554 0.707106781186547 0.00680413817439769 -0.790496214170332 -0.0155894371445255
756120033036646 7952 4 33 8 116 62 18.3 3.46994535519126 3.36065573770492 0.941106310946431 -0.683333333333333 0.707106781186547 -0.836908995450919 0.316886573862706 0.425245424877624
756120033036646 7952 4 33 8 116 93 15.1 2.9205298013245 3.60264900662252 2.28688114778816 -0.511111111111111 0.707106781186547 -0.62598071204459 -0.170997236438735 0.809819893669674
756120033036646 7952 4 33 8 116 127 16.6 4.01204819277108 3.53012048192771 1.60407132366886 -0.322222222222222 0.707106781186547 -0.394640014115067 -0.544321682430835 0.747760476827657
756120033036646 7952 4 33 8 116 160 14.6 3.56849315068493 3.5 1.81557542886257 -0.138888888888889 0.707106781186547 -0.170103454359943 -0.744818870190122 0.377225242906334
756120033036646 7952 4 42 10 141 23 29.5 3.8 2.90169491525424 2.40053792958373 -0.9 0.707106781186547 -1.10227038425243 1.1305142635102 -0.883966557625344
756120033036646 7952 4 33 8 116 223 10.3 3.40776699029126 3.54368932038835 2 0.211111111111111 0.707106781186547 0.258557250627113 -0.684867356216096 -0.54842355123255
756120033036646 7952 4 33 8 116 258 8.2 4.08536585365854 3.67073170731707 2.89530262133331 0.405555555555555 0.707106781186547 0.496702086731033 -0.400481969416232 -0.826108646066529
756120033036646 7952 4 37 9 128 20 28.2 4.0886524822695 3.14893617021277 0.941106310946431 -0.916666666666667 0.707106781186547 -1.12268279877562 1.20232431870985 -1.03014670240608
756120033036646 7952 4 37 9 128 54 24.9 3.34136546184739 3.32128514056225 1.52606881166759 -0.727777777777778 0.707106781186547 -0.891342100846101 0.465630745285442 0.239426455582127
756120033036646 7952 4 37 9 128 85 22.7 4.45814977973568 3.37004405286344 1.94110631094643 -0.555555555555556 0.707106781186547 -0.680413817439772 -0.0585606974105255 0.757056878668253
756120033036646 7952 4 37 9 128 250 11.4 3.59649122807018 3.42982456140351 1.60407132366886 0.361111111111111 0.707106781186547 0.442268981335852 -0.481295731842757 -0.793125345954381
756120033036646 7952 4 37 9 128 281 10.8 4 3.64814814814815 2.78240856492737 0.533333333333333 0.707106781186547 0.653197264742181 -0.11595018087284 -0.787133850254666
756120033036646 7952 4 37 9 128 315 7.7 4.05194805194805 3.85714285714286 3.46466826700344 0.722222222222222 0.707106781186547 0.884537962671703 0.446525317755258 -0.264809514127391
756120033036646 7952 4 37 9 128 217 15.5 3.92258064516129 3.38064516129032 2.54596836910529 0.177777777777778 0.707106781186547 0.217732421580727 -0.715611722356622 -0.472608795849307
756120033036646 7952 4 42 10 141 56 27.5 3.57090909090909 3.17090909090909 2.35614381022528 -0.716666666666667 0.707106781186547 -0.877733824497305 0.4275662919686 0.289567038387314
756120033036646 7952 4 42 10 141 86 20.4 4.08823529411765 3.28921568627451 2.28688114778816 -0.55 0.707106781186547 -0.673609679265374 -0.0731276708913936 0.765285862388608
756120033036646 7952 4 42 10 141 121 20.3 3.69950738916256 3.34975369458128 1.87970576628229 -0.355555555555556 0.707106781186547 -0.435464843161454 -0.490738644300204 0.7875444573753
756120044503113 7957 4 13 2 46 71 24.4 4.18032786885246 3.59016393442623 1.21412480535285 -0.633333333333333 0.707106781186547 -0.77567175188134 0.160749114391893 0.589137813537879
756120044503113 7957 4 24 4 77 43 31.6 3.27848101265823 3.26898734177215 -0.0588936890535687 -0.788888888888889 0.707106781186547 -0.966187620764476 0.685452963190201 -0.0824486266759804
756120044503113 7957 4 9 1 34 35 22 3.83181818181818 3.49090909090909 0.526068811667588 -0.833333333333333 0.707106781186547 -1.02062072615966 0.856450199628936 -0.368102867911789
756120044503113 7957 4 9 1 34 66 22 5.3 3.48181818181818 0.879705766282288 -0.661111111111111 0.707106781186547 -0.809692442753328 0.246028129995971 0.503796491775715
756120044503113 7957 4 17 3 58 323 10.6 4.15094339622642 4.07547169811321 4.36737106564853 0.766666666666667 0.707106781186547 0.938971068066885 0.603467986815466 -0.0438258943913803
756120044503113 7957 4 17 3 58 358 8.4 4.21428571428571 4.17857142857143 4.6915341649192 0.961111111111111 0.707106781186547 1.1771159041708 1.40025947595743 1.45524697125082
756120044503113 7957 4 24 4 77 12 28.6 5.20979020979021 3.93006993006993 4.79493566280354 -0.961111111111111 0.707106781186547 -1.17711590417081 1.40025947595743 -1.45524697125082
756120044503113 7957 4 46 8 136 53 27.6 3.57971014492754 2.98913043478261 0.526068811667588 -0.733333333333333 0.707106781186547 -0.898146239020499 0.484882574559152 0.213413050949328
756120044503113 7957 4 46 8 136 116 23.2 3.68103448275862 2.96120689655172 2.62293035092018 -0.383333333333333 0.707106781186547 -0.469485534033442 -0.442060064577705 0.812273110822054
756120044503113 7957 4 46 8 136 152 19 3.95263157894737 3.31052631578947 3.50589092972996 -0.183333333333333 0.707106781186547 -0.224536559755125 -0.710853665692017 0.485657601434912
756120044503113 7957 4 46 8 136 186 15.3 4.47058823529412 4.03267973856209 3.84799690655495 0.00555555555555554 0.707106781186547 0.00680413817439769 -0.790496214170332 -0.0155894371445255
756120044503113 7957 4 46 8 136 220 14.3 4.6013986013986 4 4.59454854955035 0.194444444444444 0.707106781186547 0.23814483610392 -0.700898347132228 -0.511274032386629
756120044503113 7957 4 46 8 136 254 13.4 4.94776119402985 3.8134328358209 4.6915341649192 0.383333333333333 0.707106781186547 0.469485534033442 -0.442060064577705 -0.812273110822054
756120044503113 7957 4 46 8 136 290 12 4.7 3.83333333333333 4.66448284036468 0.583333333333333 0.707106781186547 0.71443450831176 0.0164701961467102 -0.708598020730192
756120044503113 7957 4 46 8 136 324 10.7 4.08411214953271 3.89719626168224 4.61353165291793 0.772222222222222 0.707106781186547 0.945775206241283 0.62374462829386 -0.0132653366843771
756120044503113 7957 4 46 8 136 354 10.5 4.52380952380952 3.85714285714286 5.08406426478847 0.938888888888889 0.707106781186547 1.14989935147321 1.30012068338543 1.23619128026091
756120044503113 7957 4 9 1 34 214 17.3 3.91907514450867 3.72254335260116 1.64154602908752 0.161111111111111 0.707106781186547 0.197320007057534 -0.72900748188928 -0.432557760279846
756120044503113 7957 4 9 1 34 251 13.2 4.31818181818182 3.66666666666667 0.678071905112638 0.366666666666667 0.707106781186547 0.449073119510249 -0.471706417641783 -0.798393467390792
756120044503113 7957 4 9 1 34 288 10 4.96 3.89 1.26303440583379 0.572222222222222 0.707106781186547 0.700826231962965 -0.0139813665067631 -0.729463598981454
756120044503113 7957 4 13 2 46 222 15.6 4.53846153846154 3.55769230769231 2.74846123300404 0.205555555555555 0.707106781186547 0.251753112452715 -0.690357421598333 -0.536216811031057
756120044503113 7957 4 13 2 46 258 13.8 4.50724637681159 3.68115942028985 2.33342373372519 0.405555555555555 0.707106781186547 0.496702086731033 -0.400481969416232 -0.826108646066529
756120044503113 7957 4 13 2 46 295 7.5 5.73333333333333 4.62666666666667 3.48542682717024 0.611111111111111 0.707106781186547 0.748455199183749 0.0951611332921042 -0.647508182030453
756120044503113 7957 4 46 8 136 84 27.3 3.3992673992674 2.93040293040293 1.81557542886257 -0.561111111111111 0.707106781186547 -0.687217955614169 -0.043847322186131 0.748346714728405
756120044503113 7957 4 9 1 34 101 18.6 4.51075268817204 3.6505376344086 1.11103131238874 -0.466666666666667 0.707106781186547 -0.571547606649408 -0.274064063881259 0.834251017347375
756120044503113 7957 4 9 1 34 131 19 4.31052631578947 3.45263157894737 -0.0588936890535687 -0.3 0.707106781186547 -0.367423461417477 -0.577115672980729 0.715591975220516
756120044503113 7957 4 9 1 34 164 20 3.89 3.98 1.64154602908752 -0.116666666666667 0.707106781186547 -0.142886901662352 -0.758287830594543 0.319968004654853
756120044503113 7957 4 13 2 46 36 25 4.072 3.58 0.443606651475615 -0.827777777777778 0.707106781186547 -1.01381658798526 0.834563138971752 -0.329920415528023
756120044503113 7957 4 32 6 101 76 28.8 3.84027777777778 3.17013888888889 2.67807190511264 -0.605555555555556 0.707106781186547 -0.741651061009351 0.0791301423759728 0.660765499044504
756120044503113 7957 4 32 6 101 111 22.6 3.91150442477876 3.52212389380531 3.25096157353322 -0.411111111111111 0.707106781186547 -0.503506224905431 -0.389721441267047 0.828701405482561
756120044503113 7957 4 32 6 101 144 18.4 3.79891304347826 3.85869565217391 3.54596836910529 -0.227777777777778 0.707106781186547 -0.278969665150306 -0.667518749608228 0.583927433727807
756120044503113 7957 4 32 6 101 177 17.3 4.1907514450867 3.78034682080925 3.83995958748953 -0.0444444444444444 0.707106781186547 -0.0544331053951817 -0.785884559249253 0.124311305771831
756120044503113 7957 4 13 2 46 105 21.4 4.8411214953271 3.77102803738318 1.31034012061215 -0.444444444444444 0.707106781186547 -0.544331053951817 -0.32208383575789 0.836612008291018
756120044503113 7957 4 13 2 46 136 21.8 4.22018348623853 3.65137614678899 1.26303440583379 -0.272222222222222 0.707106781186547 -0.333402770545488 -0.614814121938755 0.669571097061218
756120044503113 7957 4 13 2 46 168 23.4 3.75213675213675 3.82905982905983 2.94110631094643 -0.0944444444444444 0.707106781186547 -0.115670348964761 -0.769414363102542 0.261094000865876
756120044503113 7957 4 13 2 46 199 15.2 3.92763157894737 3.75 2.7311832415722 0.0777777777777777 0.707106781186547 0.095257934441568 -0.776222044176516 -0.216062750024667
756120044503113 7957 4 17 3 58 31 27.8 3.83093525179856 3.23021582733813 0.356143810225275 -0.855555555555556 0.707106781186547 -1.04783727885725 0.945462459692935 -0.528098498761186
756120044503113 7957 4 17 3 58 66 24.2 4.18181818181818 3.52892561983471 1.78240856492737 -0.661111111111111 0.707106781186547 -0.809692442753328 0.246028129995971 0.503796491775715
756120044503113 7957 4 17 3 58 97 21.6 4.25 3.75 2.28688114778816 -0.488888888888889 0.707106781186547 -0.598764159346999 -0.223701864108207 0.825422964253752
756120044503113 7957 4 17 3 58 129 22.5 4.12888888888889 3.75111111111111 2.26303440583379 -0.311111111111111 0.707106781186547 -0.381031737766272 -0.561011481192835 0.732215147869918
756120044503113 7957 4 17 3 58 162 18.4 4.03260869565217 3.90217391304348 3.64154602908752 -0.127777777777778 0.707106781186547 -0.156495178011147 -0.751846153879385 0.34881796668156
756120044503113 7957 4 17 3 58 193 16 4.0125 3.93125 2.98550043030489 0.0444444444444445 0.707106781186547 0.0544331053951818 -0.785884559249253 -0.124311305771831
756120044503113 7957 4 17 3 58 226 15.6 3.98076923076923 3.69230769230769 4.66448284036468 0.227777777777778 0.707106781186547 0.278969665150306 -0.667518749608228 -0.583927433727807
756120044503113 7957 4 17 3 58 256 13.7 3.67883211678832 3.57664233576642 4.74846123300404 0.394444444444444 0.707106781186547 0.483093810382238 -0.421563820484021 -0.819874154355971
756120044503113 7957 4 17 3 58 288 15.4 3.88961038961039 3.79220779220779 4.08406426478847 0.572222222222222 0.707106781186547 0.700826231962965 -0.0139813665067631 -0.729463598981454
756120044503113 7957 4 36 7 113 334 10.1 4.07920792079208 3.67326732673267 5.41953889151378 0.827777777777778 0.707106781186547 1.01381658798526 0.834563138971752 0.329920415528023
756120044503113 7957 4 36 7 113 365 8.1 3.95061728395062 3.76543209876543 5.1243281350022 1 0.707106781186547 1.22474487139159 1.58113883008419 1.87082869338697
756120044503113 7957 4 46 8 136 19 36.8 4.10054347826087 3.23913043478261 1.11103131238874 -0.922222222222222 0.707106781186547 -1.12948693695002 1.22655380726346 -1.08045489632106
756120044503113 7957 4 28 5 89 116 22 3.81818181818182 3.61818181818182 3.26303440583379 -0.383333333333333 0.707106781186547 -0.469485534033442 -0.442060064577705 0.812273110822054
756120044503113 7957 4 28 5 89 149 17.4 4.01724137931035 3.63793103448276 3.11103131238874 -0.2 0.707106781186547 -0.244948974278318 -0.695701085237043 0.523832034148352
756120044503113 7957 4 28 5 89 180 18.2 4.41208791208791 3.80769230769231 4.0496307677246 -0.0277777777777778 0.707106781186547 -0.0340206908719886 -0.788739393248016 0.0778509496787295
756120044503113 7957 4 24 4 77 76 34.8 3.33045977011494 3.22988505747126 0.0565835283663674 -0.605555555555556 0.707106781186547 -0.741651061009351 0.0791301423759728 0.660765499044504
756120044503113 7957 4 24 4 77 113 25.4 3.83858267716535 3.37007874015748 1.40053792958373 -0.4 0.707106781186547 -0.489897948556636 -0.411096095821889 0.823164625090267
756120044503113 7957 4 24 4 77 147 21.5 4.3906976744186 3.78139534883721 2.40053792958373 -0.211111111111111 0.707106781186547 -0.258557250627113 -0.684867356216096 0.54842355123255
756120044503113 7957 4 24 4 77 181 21.3 4.69014084507042 3.94835680751174 3.04264433740849 -0.0222222222222223 0.707106781186547 -0.0272165526975909 -0.789398201093884 0.0623096305561532
756120044503113 7957 4 24 4 77 216 19.5 5.17948717948718 4.02051282051282 2.7311832415722 0.172222222222222 0.707106781186547 0.210928283406329 -0.720223377277701 -0.459406012593464
756120044503113 7957 4 24 4 77 253 17.2 5 4.08139534883721 4.09085343045111 0.377777777777778 0.707106781186547 0.462681395859045 -0.452088584009257 -0.807972161626823
756120044503113 7957 4 24 4 77 285 14.6 5.06164383561644 4.13013698630137 3.1243281350022 0.555555555555556 0.707106781186547 0.680413817439772 -0.0585606974105255 -0.757056878668253
756120044503113 7957 4 28 5 89 18 29 4.95862068965517 3.43103448275862 3.04264433740849 -0.927777777777778 0.707106781186547 -1.13629107512442 1.25092969756059 -1.13156184940039
756120044503113 7957 4 28 5 89 50 26.9 4.04832713754647 3.13011152416357 1.40053792958373 -0.75 0.707106781186547 -0.918558653543692 0.54351647284144 0.131542642503771
756120044503113 7957 4 28 5 89 81 26.9 3.43122676579926 3.27881040892193 2.52606881166759 -0.577777777777778 0.707106781186547 -0.707630370137362 0.0011712139482104 0.719281023569959
756120044503113 7957 4 32 6 101 277 12.7 4.97637795275591 4.11811023622047 3.44360665147561 0.511111111111111 0.707106781186547 0.62598071204459 -0.170997236438735 -0.809819893669674
756120044503113 7957 4 32 6 101 310 10.4 5.22115384615385 4.27884615384615 4.13750352374993 0.694444444444444 0.707106781186547 0.850517271799714 0.353194206257232 -0.382438028617503
756120044503113 7957 4 36 7 113 33 32.6 4.68098159509202 3.04907975460123 1.21412480535285 -0.844444444444444 0.707106781186547 -1.03422900250845 0.900663526173883 -0.44663789546923
756120044503113 7957 4 28 5 89 215 13.3 4.47368421052632 3.79699248120301 3.37851162325373 0.166666666666667 0.707106781186547 0.204124145231932 -0.724688630455253 -0.446054063469579
756120044503113 7957 4 28 5 89 247 11.4 4.78947368421053 3.84210526315789 3.09761079662642 0.344444444444445 0.707106781186547 0.421856566812659 -0.509185263984519 -0.775463625997907
756120044503113 7957 4 28 5 89 282 7.1 5.15492957746479 3.97183098591549 3.77399632511117 0.538888888888889 0.707106781186547 0.660001402916579 -0.101822412622551 -0.780319536379619
756120044503113 7957 4 32 6 101 12 30.8 4.37012987012987 3.62012987012987 1.52606881166759 -0.961111111111111 0.707106781186547 -1.17711590417081 1.40025947595743 -1.45524697125082
756120044503113 7957 4 32 6 101 44 32 3.45 2.93125 -0.0588936890535687 -0.783333333333333 0.707106781186547 -0.959383482590078 0.664737116481228 -0.0498671120471087
756120044503113 7957 4 36 7 113 233 15.6 4.53846153846154 3.8525641025641 4.24488705912353 0.266666666666667 0.707106781186547 0.32659863237109 -0.621914606499781 -0.659640339297924
756120044503113 7957 4 36 7 113 265 15.2 4.57894736842105 3.67763157894737 4.73984810269933 0.444444444444444 0.707106781186547 0.544331053951817 -0.32208383575789 -0.836612008291018
756120044503113 7957 4 36 7 113 301 13.2 4.33333333333333 3.72727272727273 4.96347412397489 0.644444444444444 0.707106781186547 0.789280028230135 0.194421515402945 -0.556680603799042
756120044503113 7957 4 32 6 101 212 18.2 4.31868131868132 3.84065934065934 3.84799690655495 0.15 0.707106781186547 0.183711730708738 -0.737205979526753 -0.405151338911616
756120044503113 7957 4 32 6 101 243 9.6 5.70833333333333 3.875 3.73984810269933 0.322222222222222 0.707106781186547 0.394640014115067 -0.544321682430835 -0.747760476827657
756120044503113 7957 4 36 7 113 100 25.1 3.29880478087649 3.52988047808765 2.37851162325373 -0.472222222222222 0.707106781186547 -0.578351744823806 -0.261693116553286 0.832662320656017
756120044503113 7957 4 36 7 113 135 21.3 3.30985915492958 3.69014084507042 3.0703893278914 -0.277777777777778 0.707106781186547 -0.340206908719886 -0.607567235634202 0.67926607651696
756120044503113 7957 4 36 7 113 168 18.6 4.1505376344086 3.93010752688172 3.27500704749987 -0.0944444444444444 0.707106781186547 -0.115670348964761 -0.769414363102542 0.261094000865876
756120044503113 7957 4 36 7 113 68 29.4 3.32993197278912 3.20068027210884 2.65992455840238 -0.65 0.707106781186547 -0.796084166404533 0.21147731852376 0.539617151248804
756120044503113 7957 4 36 7 113 202 17 4.04117647058824 3.9 3.790772037862 0.0944444444444446 0.707106781186547 0.115670348964761 -0.769414363102542 -0.261094000865876
756120056057277 7969 4 24 4 62 92 28.1 2.79003558718861 3.39857651245552 2.94110631094643 -0.516666666666667 0.707106781186547 -0.632784850218988 -0.157455075162551 0.804824441024309
756120056057277 7969 4 24 4 62 126 23.1 3.48051948051948 3.29004329004329 2.54596836910529 -0.327777777777778 0.707106781186547 -0.401444152289465 -0.535757180434546 0.755116920416665
756120056057277 7969 4 24 4 62 160 21.4 3.57943925233645 3.63084112149533 2.84799690655495 -0.138888888888889 0.707106781186547 -0.170103454359943 -0.744818870190122 0.377225242906334
756120056057277 7969 4 32 6 88 136 28.7 3.6794425087108 3.41114982578397 2.89530262133331 -0.272222222222222 0.707106781186547 -0.333402770545488 -0.614814121938755 0.669571097061218
756120056057277 7969 4 32 6 88 167 27.1 4.59040590405904 3.67158671586716 2.16349873228288 -0.1 0.707106781186547 -0.122474487139159 -0.766852332590832 0.275947232274578
756120056057277 7969 4 32 6 88 201 23.6 3.61864406779661 3.36864406779661 2.89530262133331 0.0888888888888888 0.707106781186547 0.108866210790363 -0.771829991870727 -0.24615896881986
756120056057277 7969 4 20 3 51 248 17.8 4.11797752808989 3.71910112359551 6.81249822533356 0.35 0.707106781186547 0.428660704987056 -0.500035155014125 -0.781655613455744
756120056057277 7969 4 20 3 51 279 17.2 4.08720930232558 3.88953488372093 2.6959938131099 0.522222222222222 0.707106781186547 0.639588988393385 -0.14376651214284 -0.799381490774816
756120056057277 7969 4 20 3 51 311 12.2 3.95081967213115 3.87704918032787 3.23878685958712 0.7 0.707106781186547 0.857321409974112 0.371567625069785 -0.360134523476992
756120056057277 7969 4 24 4 62 22 30.8 3.91883116883117 3.38961038961039 0.815575428862573 -0.905555555555556 0.707106781186547 -1.10907452242683 1.15430454683322 -0.931907344860417
756120056057277 7969 4 24 4 62 55 32.3 3.35913312693498 3.24148606811146 1.64154602908752 -0.722222222222222 0.707106781186547 -0.884537962671703 0.446525317755257 0.264809514127391
756120056057277 7969 4 42 8 116 107 33.1 3.29909365558912 3.12084592145015 2.71369581484336 -0.433333333333333 0.707106781186547 -0.530722777603022 -0.345215311235048 0.835463591500496
756120056057277 7969 4 24 4 62 195 21.2 4.08962264150943 3.68867924528302 2.44360665147561 0.0555555555555556 0.707106781186547 0.0680413817439772 -0.783249327865779 -0.155100424083093
756120056057277 7969 4 24 4 62 232 19 4.27894736842105 3.73157894736842 2.62293035092018 0.261111111111111 0.707106781186547 0.319794494196693 -0.628868689317281 -0.649478615029275
756120056057277 7969 4 24 4 62 264 17.5 4 3.74857142857143 3.31034012061215 0.438888888888889 0.707106781186547 0.53752691577742 -0.333722774368232 -0.836227866082457
756120056057277 7969 4 24 4 62 295 15.3 3.90196078431373 3.81045751633987 3.58496250072116 0.611111111111111 0.707106781186547 0.748455199183749 0.0951611332921042 -0.647508182030453
756120056057277 7969 4 24 4 62 327 8 5.4625 4.7375 5.74846123300404 0.788888888888889 0.707106781186547 0.966187620764476 0.685452963190202 0.0824486266759815
756120056057277 7969 4 28 5 75 36 28.8 4.39930555555556 3.21875 5.45154083301783 -0.827777777777778 0.707106781186547 -1.01381658798526 0.834563138971752 -0.329920415528023
756120056057277 7969 4 28 5 75 71 33.4 2.90119760479042 3.1497005988024 2.65992455840238 -0.633333333333333 0.707106781186547 -0.77567175188134 0.160749114391893 0.589137813537879
756120056057277 7969 4 28 5 75 104 29.1 3.53951890034364 3.16151202749141 2.71369581484336 -0.45 0.707106781186547 -0.551135192126215 -0.310298495404022 0.836611206323986
756120056057277 7969 4 28 5 75 135 24.9 3.63855421686747 3.44979919678715 2.76553474636298 -0.277777777777778 0.707106781186547 -0.340206908719886 -0.607567235634202 0.67926607651696
756120056057277 7969 4 28 5 75 170 23.5 3.59148936170213 3.4 3.44360665147561 -0.0833333333333334 0.707106781186547 -0.102062072615966 -0.774099218895384 0.231146947938726
756120056057277 7969 4 28 5 75 202 22.8 3.64035087719298 3.5219298245614 2.60407132366886 0.0944444444444446 0.707106781186547 0.115670348964761 -0.769414363102542 -0.261094000865876
756120056057277 7969 4 28 5 75 237 20.6 4.03883495145631 3.45145631067961 3.13750352374994 0.288888888888889 0.707106781186547 0.353815185068681 -0.592634257794518 -0.697929453297011
756120056057277 7969 4 28 5 75 271 18.1 3.7292817679558 3.77900552486188 3.96347412397489 0.477777777777778 0.707106781186547 0.585155882998204 -0.249175767481786 -0.830664620778091
756120056057277 7969 4 28 5 75 306 13.6 4.10294117647059 3.86029411764706 3.33342373372519 0.672222222222222 0.707106781186547 0.823300719102124 0.281164548442286 -0.465685414457841
756120056057277 7969 4 28 5 75 337 10.7 4.55140186915888 3.83177570093458 4.17632277264046 0.844444444444445 0.707106781186547 1.03422900250845 0.900663526173883 0.44663789546923
756120056057277 7969 4 32 6 88 35 34.7 4.59077809798271 3.04034582132565 3.85598969730848 -0.833333333333333 0.707106781186547 -1.02062072615966 0.856450199628936 -0.368102867911789
756120056057277 7969 4 32 6 88 68 31.7 2.70977917981073 3.198738170347 0.879705766282288 -0.65 0.707106781186547 -0.796084166404533 0.21147731852376 0.539617151248804
756120056057277 7969 4 32 6 88 101 27.7 3.53068592057762 3.20938628158845 2.50589092972996 -0.466666666666667 0.707106781186547 -0.571547606649408 -0.274064063881259 0.834251017347375
756120056057277 7969 4 12 1 27 172 17 3.78823529411765 3.37058823529412 2.91073266190291 -0.0722222222222222 0.707106781186547 -0.0884537962671703 -0.778198467714121 0.20091118687988
756120056057277 7969 4 12 1 27 206 15.8 4.31012658227848 3.4873417721519 6.30012372456901 0.116666666666667 0.707106781186547 0.142886901662352 -0.758287830594543 -0.319968004654853
756120056057277 7969 4 12 1 27 237 15.2 4.05921052631579 3.57894736842105 5.06004738366994 0.288888888888889 0.707106781186547 0.353815185068681 -0.592634257794518 -0.697929453297011
756120056057277 7969 4 12 1 27 269 13.8 4.13768115942029 3.57971014492754 3.49569516262407 0.466666666666667 0.707106781186547 0.571547606649408 -0.27406406388126 -0.834251017347375
756120056057277 7969 4 32 6 88 234 22.1 3.44796380090498 3.57918552036199 3.42223300068305 0.272222222222222 0.707106781186547 0.333402770545488 -0.614814121938755 -0.669571097061218
756120056057277 7969 4 32 6 88 265 19.9 3.69849246231156 3.59798994974874 3.26303440583379 0.444444444444444 0.707106781186547 0.544331053951817 -0.32208383575789 -0.836612008291018
756120056057277 7969 4 32 6 88 297 13.6 4.38235294117647 4.22794117647059 3.92599941855622 0.622222222222222 0.707106781186547 0.762063475532544 0.127662320354946 -0.619400841475829
756120056057277 7969 4 34 7 101 21 32.8 4.07012195121951 3.07926829268293 2.6959938131099 -0.911111111111111 0.707106781186547 -1.11587866060123 1.17824123189977 -0.980632455853263
756120056057277 7969 4 34 7 101 56 35.8 3.32122905027933 3.0391061452514 1.81557542886257 -0.716666666666667 0.707106781186547 -0.877733824497305 0.4275662919686 0.289567038387314
756120056057277 7969 4 34 7 101 89 30.9 3.56957928802589 3.26860841423948 1.67807190511264 -0.533333333333333 0.707106781186547 -0.653197264742181 -0.11595018087284 0.787133850254666
756120056057277 7969 4 34 7 101 123 32.3 4.22910216718266 3.29102167182663 2.02856915219677 -0.344444444444444 0.707106781186547 -0.421856566812658 -0.50918526398452 0.775463625997907
756120056057277 7969 4 34 7 101 154 31.6 3.95886075949367 3.41139240506329 4.48542682717024 -0.172222222222222 0.707106781186547 -0.210928283406329 -0.720223377277701 0.459406012593464
756120056057277 7969 4 34 7 101 186 29.4 3.68027210884354 3.43877551020408 2.18903382439002 0.00555555555555554 0.707106781186547 0.00680413817439769 -0.790496214170332 -0.0155894371445255
756120056057277 7969 4 34 7 101 222 27.7 3.96028880866426 3.54151624548736 2.87970576628229 0.205555555555555 0.707106781186547 0.251753112452715 -0.690357421598333 -0.536216811031057
756120056057277 7969 4 34 7 101 255 24.8 3.52822580645161 3.47177419354839 2.35614381022528 0.388888888888889 0.707106781186547 0.47628967220784 -0.431885143402626 -0.816242045665835
756120056057277 7969 4 34 7 101 286 22.8 3.85964912280702 3.50877192982456 3.32192809488736 0.561111111111111 0.707106781186547 0.687217955614169 -0.043847322186131 -0.748346714728405
756120056057277 7969 4 34 7 101 319 18.5 3.63783783783784 3.57837837837838 3.01435529297707 0.744444444444444 0.707106781186547 0.911754515369294 0.523825438337151 -0.159475956212345
756120056057277 7969 4 34 7 101 350 18.3 4.02185792349727 3.84153005464481 3.38956681176273 0.916666666666667 0.707106781186547 1.12268279877562 1.20232431870985 1.03014670240608
756120056057277 7969 4 42 8 116 9 32.8 3.54878048780488 3.52134146341463 6.03386345186628 -0.977777777777778 0.707106781186547 -1.197528318694 1.47690078869345 -1.62826253687265
756120056057277 7969 4 42 8 116 42 34 2.65882352941177 2.92941176470588 1.26303440583379 -0.794444444444445 0.707106781186547 -0.972991758938873 0.706315211642701 -0.115713417216532
756120056057277 7969 4 42 8 116 72 37.9 3.7598944591029 3.11081794195251 2.94110631094643 -0.627777777777778 0.707106781186547 -0.768867613706942 0.144132516501656 0.604541194330867
756120056057277 7969 4 16 2 39 119 24.4 3.25819672131148 3.33196721311475 0.526068811667588 -0.366666666666667 0.707106781186547 -0.449073119510249 -0.471706417641783 0.798393467390792
756120056057277 7969 4 16 2 39 153 22.6 3.73893805309734 3.46902654867257 3.96347412397489 -0.177777777777778 0.707106781186547 -0.217732421580727 -0.715611722356622 0.472608795849307
756120056057277 7969 4 42 8 116 143 28.2 3.45035460992908 3.13120567375887 2.08406426478847 -0.233333333333333 0.707106781186547 -0.285773803324704 -0.661443077251886 0.595373909182502
756120056057277 7969 4 42 8 116 177 24.6 3.19918699186992 3.23983739837398 2.16349873228288 -0.0444444444444444 0.707106781186547 -0.0544331053951817 -0.785884559249253 0.124311305771831
756120056057277 7969 4 12 1 27 101 19.2 3.26041666666667 3.22916666666667 0.748461233004035 -0.466666666666667 0.707106781186547 -0.571547606649408 -0.274064063881259 0.834251017347375
756120056057277 7969 4 12 1 27 137 17 3.55294117647059 3.31176470588235 2.98550043030489 -0.266666666666667 0.707106781186547 -0.32659863237109 -0.621914606499781 0.659640339297925
756120056057277 7969 4 20 3 51 13 27 3.35185185185185 3.81111111111111 4.05658352836637 -0.955555555555556 0.707106781186547 -1.17031176599641 1.37500517519914 -1.39924641533925
756120056057277 7969 4 20 3 51 45 31.4 2.62101910828025 3.1687898089172 0.941106310946431 -0.777777777777778 0.707106781186547 -0.95257934441568 0.644167671515781 -0.0179640615277216
756120056057277 7969 4 20 3 51 80 31.6 3.98101265822785 3.11075949367089 2.23878685958712 -0.583333333333333 0.707106781186547 -0.71443450831176 0.0164701961467102 0.708598020730192
756120056057277 7969 4 20 3 51 150 20.6 3.61165048543689 3.43203883495146 4.57531233068744 -0.194444444444444 0.707106781186547 -0.23814483610392 -0.700898347132228 0.511274032386629
756120056057277 7969 4 16 2 39 14 28.4 3.16901408450704 3.48943661971831 1.97085365434048 -0.95 0.707106781186547 -1.16350762782201 1.34989727618438 -1.3440734894052
756120056057277 7969 4 16 2 39 48 26.4 2.75 2.96969696969697 6.68257329734758 -0.761111111111111 0.707106781186547 -0.932166929892487 0.583337747080597 0.073722423395484
756120056057277 7969 4 16 2 39 83 26.8 2.67910447761194 3.13059701492537 -0.643856189774725 -0.566666666666667 0.707106781186547 -0.694022093788567 -0.0289875452182101 0.739150558766871
756120056057277 7969 4 16 2 39 251 18.4 4.03804347826087 3.65217391304348 2.40053792958373 0.366666666666667 0.707106781186547 0.449073119510249 -0.471706417641783 -0.798393467390792
756120056057277 7969 4 16 2 39 284 18.4 3.97826086956522 3.84239130434783 2.71369581484336 0.55 0.707106781186547 0.673609679265374 -0.0731276708913936 -0.765285862388608
756120056057277 7969 4 12 1 27 38 21.4 4.44859813084112 3.01869158878505 3.33342373372519 -0.816666666666667 0.707106781186547 -1.00020831163646 0.791228222887963 -0.25570157453943
756120056057277 7969 4 12 1 27 69 20.4 3.13235294117647 3.25 0.941106310946431 -0.644444444444444 0.707106781186547 -0.789280028230135 0.194421515402945 0.556680603799042
756120056057277 7969 4 16 2 39 219 18.8 3.95212765957447 3.45212765957447 1.16349873228288 0.188888888888889 0.707106781186547 0.231340697929522 -0.705949207283885 -0.498547617548084
756120056057277 7969 4 20 3 51 181 20.4 4.13235294117647 3.50980392156863 3.1243281350022 -0.0222222222222223 0.707106781186547 -0.0272165526975909 -0.789398201093884 0.0623096305561532
756120056057277 7969 4 20 3 51 213 19.6 4.39795918367347 3.51020408163265 2.52606881166759 0.155555555555555 0.707106781186547 0.190515868883136 -0.73317993157978 -0.418921914826459
756120056057277 7969 4 16 2 39 188 19.8 3.96969696969697 3.43939393939394 1 0.0166666666666666 0.707106781186547 0.0204124145231931 -0.789910607196226 -0.0467490642247969
756120056057321 7970 4 42 7 103 217 13 4.50769230769231 3.56923076923077 2.08406426478847 0.177777777777778 0.707106781186547 0.217732421580727 -0.715611722356622 -0.472608795849307
756120056057321 7970 4 21 3 54 276 10.4 4.45192307692308 3.69230769230769 2.44360665147561 0.505555555555556 0.707106781186547 0.619176573870192 -0.184392995971392 -0.814372660513106
756120056057321 7970 4 42 7 103 29 26.9 3.84014869888476 3.62081784386617 -1.32192809488736 -0.866666666666667 0.707106781186547 -1.06144555520604 0.990847000186092 -0.612523172205216
756120056057321 7970 4 37 6 92 137 22.3 4.34080717488789 3.47982062780269 1.81557542886257 -0.266666666666667 0.707106781186547 -0.32659863237109 -0.621914606499781 0.659640339297925
756120056057321 7970 4 37 6 92 274 9.5 4.70526315789474 4.12631578947368 2.21412480535285 0.494444444444444 0.707106781186547 0.605568297521397 -0.210745309806129 -0.82216938400295
756120056057321 7970 4 42 7 103 259 15.3 5.20915032679739 3.96078431372549 6.60407132366886 0.411111111111111 0.707106781186547 0.503506224905431 -0.389721441267047 -0.828701405482561
756120056057321 7970 4 42 7 103 293 11.2 4.69642857142857 4.38392857142857 2.16349873228288 0.6 0.707106781186547 0.734846922834953 0.063245553203368 -0.673498329619309
756120056057321 7970 4 37 6 92 239 10.2 4.93137254901961 3.65686274509804 3.6959938131099 0.3 0.707106781186547 0.367423461417477 -0.577115672980729 -0.715591975220516
756120056057321 7970 4 42 7 103 130 23.5 4.19148936170213 3.54042553191489 0.0565835283663674 -0.305555555555556 0.707106781186547 -0.374227599591874 -0.569136777958545 0.724035886105578
756120056057321 7970 4 37 6 92 212 15.2 4.17763157894737 3.5921052631579 3.4541758931858 0.15 0.707106781186547 0.183711730708738 -0.737205979526753 -0.405151338911616
756120056057321 7970 4 37 6 92 105 22.3 4.55156950672646 3.60986547085202 1 -0.444444444444444 0.707106781186547 -0.544331053951817 -0.32208383575789 0.836612008291018
756120056057321 7970 4 17 2 42 278 13 5.23076923076923 4.03076923076923 0.941106310946431 0.516666666666667 0.707106781186547 0.632784850218988 -0.157455075162551 -0.804824441024309
756120056057321 7970 4 21 3 54 18 24 4.44166666666667 3.4 2.81557542886257 -0.927777777777778 0.707106781186547 -1.13629107512442 1.25092969756059 -1.13156184940039
756120056057321 7970 4 21 3 54 49 24.4 3.36885245901639 3.4016393442623 -0.643856189774725 -0.755555555555556 0.707106781186547 -0.925362791718089 0.563353909089256 0.102959735498882
756120056057321 7970 4 21 3 54 81 22.8 4.65789473684211 3.81140350877193 0.263034405833794 -0.577777777777778 0.707106781186547 -0.707630370137362 0.0011712139482104 0.719281023569959
756120056057321 7970 4 42 7 103 61 23.4 4.11965811965812 3.53846153846154 -0.0588936890535687 -0.688888888888889 0.707106781186547 -0.843713133625317 0.334967189188206 0.404140058483649
756120056057321 7970 4 42 7 103 97 24.6 4.41869918699187 3.71138211382114 1.40053792958373 -0.488888888888889 0.707106781186547 -0.598764159346999 -0.223701864108207 0.825422964253752
756120056057321 7970 4 33 5 79 137 18.8 4.39893617021277 3.56914893617021 0.941106310946431 -0.266666666666667 0.707106781186547 -0.32659863237109 -0.621914606499781 0.659640339297925
756120056057321 7970 4 33 5 79 178 17.4 -999 -999 -999 -0.0388888888888889 0.707106781186547 -0.047628967220784 -0.7869825723257 0.108856599088763
756120056057321 7970 4 33 5 79 267 11 5.00909090909091 3.79090909090909 2.21412480535285 0.455555555555555 0.707106781186547 0.557939330300613 -0.298366753306628 -0.836220648379165
756120056057321 7970 4 33 5 79 300 10.8 5.14814814814815 4.24074074074074 2.50589092972996 0.638888888888889 0.707106781186547 0.782475890055737 0.177512114025655 -0.573185887294669
756120056057321 7970 4 46 8 117 158 15.6 4.60897435897436 3.26282051282051 3.04264433740849 -0.15 0.707106781186547 -0.183711730708738 -0.737205979526753 0.405151338911616
756120056057321 7970 4 33 5 79 220 16 -999 -999 -999 0.194444444444444 0.707106781186547 0.23814483610392 -0.700898347132228 -0.511274032386629
756120056057321 7970 4 37 6 92 74 28.5 4.52982456140351 3.65964912280702 1.52606881166759 -0.616666666666667 0.707106781186547 -0.755259337358147 0.111338525951762 0.633721566774959
756120056057321 7970 4 13 1 30 76 17.6 4.56818181818182 3.56818181818182 0.443606651475615 -0.605555555555556 0.707106781186547 -0.741651061009351 0.0791301423759728 0.660765499044504
756120056057321 7970 4 13 1 30 107 16.4 4.51219512195122 3.62804878048781 0.604071323668861 -0.433333333333333 0.707106781186547 -0.530722777603022 -0.345215311235048 0.835463591500496
756120056057321 7970 4 13 1 30 139 17.8 4.44943820224719 3.62921348314607 0.263034405833794 -0.255555555555556 0.707106781186547 -0.312990356022295 -0.635676370391255 0.639090736057463
756120056057321 7970 4 13 1 30 170 14.8 4.33783783783784 3.45945945945946 0.163498732282879 -0.0833333333333334 0.707106781186547 -0.102062072615966 -0.774099218895384 0.231146947938726
756120056057321 7970 4 13 1 30 202 15.4 4.48701298701299 3.57792207792208 1.16349873228288 0.0944444444444446 0.707106781186547 0.115670348964761 -0.769414363102542 -0.261094000865876
756120056057321 7970 4 13 1 30 233 14.4 4.45833333333333 3.70138888888889 0.0565835283663674 0.266666666666667 0.707106781186547 0.32659863237109 -0.621914606499781 -0.659640339297924
756120056057321 7970 4 13 1 30 267 11.6 4.5 3.73275862068966 1.52606881166759 0.455555555555555 0.707106781186547 0.557939330300613 -0.298366753306628 -0.836220648379165
756120056057321 7970 4 17 2 42 21 26 4.38076923076923 3.43076923076923 -0.184424571137427 -0.911111111111111 0.707106781186547 -1.11587866060123 1.17824123189977 -0.980632455853263
756120056057321 7970 4 17 2 42 56 23.4 4.84188034188034 3.55128205128205 0.356143810225275 -0.716666666666667 0.707106781186547 -0.877733824497305 0.4275662919686 0.289567038387314
756120056057321 7970 4 17 2 42 87 23 5.07826086956522 3.6 -0.473931188332412 -0.544444444444445 0.707106781186547 -0.666805541090976 -0.0875482426287355 0.773038477691665
756120056057321 7970 4 17 2 42 119 21.2 4.67924528301887 3.74056603773585 0.356143810225275 -0.366666666666667 0.707106781186547 -0.449073119510249 -0.471706417641783 0.798393467390792
756120056057321 7970 4 17 2 42 152 21 4.53809523809524 3.68095238095238 -0.473931188332412 -0.183333333333333 0.707106781186547 -0.224536559755125 -0.710853665692017 0.485657601434912
756120056057321 7970 4 17 2 42 183 16.6 4.65060240963855 3.65060240963855 -0.643856189774725 -0.0111111111111111 0.707106781186547 -0.0136082763487954 -0.790276611555042 0.0311740624868562
756120056057321 7970 4 17 2 42 216 17 4.45882352941176 3.58235294117647 0.604071323668861 0.172222222222222 0.707106781186547 0.210928283406329 -0.720223377277701 -0.459406012593464
756120056057321 7970 4 17 2 42 246 16.4 4.78048780487805 3.73780487804878 1 0.338888888888889 0.707106781186547 0.415052428638261 -0.518188971211388 -0.768973306803985
756120056057321 7970 4 46 8 117 25 30.5 4.60983606557377 3.3016393442623 0.163498732282879 -0.888888888888889 0.707106781186547 -1.08866210790363 1.08337290209472 -0.790418707219735
756120056057321 7970 4 46 8 117 61 28.1 3.71886120996441 3.44839857651246 1.40053792958373 -0.688888888888889 0.707106781186547 -0.843713133625317 0.334967189188206 0.404140058483649
756120056057321 7970 4 46 8 117 95 26 4.06923076923077 3.28846153846154 1.35614381022528 -0.5 0.707106781186547 -0.612372435695794 -0.197642353760524 0.8184875533568
756120056057321 7970 4 21 3 54 116 20.4 4.46078431372549 3.77941176470588 0.443606651475615 -0.383333333333333 0.707106781186547 -0.469485534033442 -0.442060064577705 0.812273110822054
756120056057321 7970 4 21 3 54 147 20 4.23 3.91 1.67807190511264 -0.211111111111111 0.707106781186547 -0.258557250627113 -0.684867356216096 0.54842355123255
756120056057321 7970 4 21 3 54 179 17.2 4.76162790697675 3.61046511627907 0.879705766282288 -0.0333333333333333 0.707106781186547 -0.0408248290463863 -0.787934183658621 0.0933682097903312
756120056057321 7970 4 21 3 54 214 15.2 4.92105263157895 3.71052631578947 2.81557542886257 0.161111111111111 0.707106781186547 0.197320007057534 -0.72900748188928 -0.432557760279846
756120056057321 7970 4 21 3 54 315 8.5 4.90588235294118 4.07058823529412 2.84799690655495 0.722222222222222 0.707106781186547 0.884537962671703 0.446525317755258 -0.264809514127391
756120056057321 7970 4 21 3 54 349 6.4 5.546875 4.453125 3.60407132366886 0.911111111111111 0.707106781186547 1.11587866060123 1.17824123189977 0.980632455853265
756120056057321 7970 4 29 4 67 34 25.8 4.98062015503876 3.67054263565891 -0.836501267717121 -0.838888888888889 0.707106781186547 -1.02742486433406 0.878483662029646 -0.407007090624792
756120056057321 7970 4 29 4 67 66 27.2 5.16176470588235 3.51838235294118 1.11103131238874 -0.661111111111111 0.707106781186547 -0.809692442753328 0.246028129995971 0.503796491775715
756120056057321 7970 4 29 4 67 97 27.4 3.98175182481752 3.59124087591241 1.11103131238874 -0.488888888888889 0.707106781186547 -0.598764159346999 -0.223701864108207 0.825422964253752
756120056057321 7970 4 29 4 67 129 23.2 4.13793103448276 3.61206896551724 1.48542682717024 -0.311111111111111 0.707106781186547 -0.381031737766272 -0.561011481192835 0.732215147869918
756120056057321 7970 4 29 4 67 258 10.7 5.17757009345794 3.70093457943925 2.18903382439002 0.405555555555555 0.707106781186547 0.496702086731033 -0.400481969416232 -0.826108646066529
756120056057321 7970 4 29 4 67 291 7.8 5.8974358974359 4.29487179487179 2.94110631094643 0.588888888888889 0.707106781186547 0.721238646486158 0.0319155800887362 -0.697409778659959
756120056057321 7970 4 33 5 79 33 24.5 4.37142857142857 3.55102040816327 1.05658352836637 -0.844444444444444 0.707106781186547 -1.03422900250845 0.900663526173883 -0.44663789546923
756120056057321 7970 4 33 5 79 68 20.5 4.2390243902439 3.6390243902439 1.48542682717024 -0.65 0.707106781186547 -0.796084166404533 0.21147731852376 0.539617151248804
756120056057321 7970 4 33 5 79 102 20.2 4.31188118811881 3.73762376237624 0.526068811667588 -0.461111111111111 0.707106781186547 -0.56474346847501 -0.286288609465707 0.835435522654359
756120056057321 7970 4 46 8 117 126 19.8 3.61111111111111 2.97979797979798 2.42223300068305 -0.327777777777778 0.707106781186547 -0.401444152289465 -0.535757180434546 0.755116920416665
756120056057321 7970 4 46 8 117 186 10 5.27 3.41 3.04264433740849 0.00555555555555554 0.707106781186547 0.00680413817439769 -0.790496214170332 -0.0155894371445255
756120056057321 7970 4 21 3 54 244 12 5.18333333333333 3.38333333333333 2.58496250072116 0.327777777777778 0.707106781186547 0.401444152289465 -0.535757180434546 -0.755116920416665
756120056057321 7970 4 57 9 129 51 30 3.46 3.1 3.35614381022528 -0.744444444444444 0.707106781186547 -0.911754515369294 0.523825438337151 0.159475956212345
756120056057321 7970 4 37 6 92 7 21.7 4.54838709677419 4.46082949308756 0.163498732282879 -0.988888888888889 0.707106781186547 -1.21113659504279 1.52872700590177 -1.74783261354842
756120056057321 7970 4 37 6 92 41 26.6 4.3609022556391 3.63157894736842 0.356143810225275 -0.8 0.707106781186547 -0.979795897113271 0.727323861838727 -0.149666295470958
756120056057321 7970 4 13 1 30 42 18.2 4.57142857142857 3.56043956043956 0.443606651475615 -0.794444444444445 0.707106781186547 -0.972991758938873 0.706315211642701 -0.115713417216532
756120056057321 7970 4 42 7 103 323 8.8 4.95454545454545 4.45454545454545 1.97085365434048 0.766666666666667 0.707106781186547 0.938971068066885 0.603467986815466 -0.0438258943913803
756120056057321 7970 4 42 7 103 356 6.3 5.41269841269841 4.90476190476191 2.67807190511264 0.95 0.707106781186547 1.16350762782201 1.34989727618438 1.3440734894052
756120056057321 7970 4 29 4 67 197 15.6 4.51282051282051 3.28205128205128 2.46466826700344 0.0666666666666667 0.707106781186547 0.0816496580927726 -0.7800284895082 -0.185697070306559
756120056057321 7970 4 29 4 67 238 11 5.02727272727273 3.71818181818182 2.64154602908752 0.294444444444445 0.707106781186547 0.360619323243079 -0.584948166259387 -0.706888227016929
756120056057321 7970 4 33 5 79 248 10.8 5.25925925925926 3.75 2.21412480535285 0.35 0.707106781186547 0.428660704987056 -0.500035155014125 -0.781655613455744
756120056057321 7970 4 46 8 117 194 14.5 4.30344827586207 3.57931034482759 2.35614381022528 0.05 0.707106781186547 0.0612372435695795 -0.784640144429279 -0.13972751803734
756120056057321 7970 4 46 8 117 228 15 4.79333333333333 3.86 1.91073266190291 0.238888888888889 0.707106781186547 0.292577941499102 -0.655221003152018 -0.60661828894501
756120056057321 7970 4 46 8 117 262 13.2 5.78787878787879 4.12121212121212 1.74846123300404 0.427777777777778 0.707106781186547 0.523918639428624 -0.356561446358337 -0.834323996347331
756120056057321 7970 4 57 9 129 21 29.2 4.18835616438356 3.23972602739726 6.29865831556451 -0.911111111111111 0.707106781186547 -1.11587866060123 1.17824123189977 -0.980632455853263
756120056057321 7970 4 57 9 129 192 19.7 4.82233502538071 3.32994923857868 3.01435529297707 0.038888888888889 0.707106781186547 0.0476289672207841 -0.7869825723257 -0.108856599088764
756120056057321 7970 4 57 9 129 87 25.5 4.72156862745098 3.45098039215686 2.50589092972996 -0.544444444444445 0.707106781186547 -0.666805541090976 -0.0875482426287355 0.773038477691665
756120056057321 7970 4 57 9 129 122 25.8 4.03100775193798 3.2093023255814 4.40599235967584 -0.35 0.707106781186547 -0.428660704987056 -0.500035155014125 0.781655613455744
756120056057321 7970 4 57 9 129 158 22.8 4.18859649122807 3.32017543859649 3.26303440583379 -0.15 0.707106781186547 -0.183711730708738 -0.737205979526753 0.405151338911616
756120056057321 7970 4 57 9 129 224 18.3 4.6120218579235 3.72131147540984 5.81762325751143 0.216666666666667 0.707106781186547 0.265361388801511 -0.679230889090333 -0.560447442950636
756120056057321 7970 4 42 7 103 185 20.3 4.52216748768473 3.12807881773399 1.74846123300404 0 0.707106781186547 0 -0.790569415042095 0
756120056057321 7970 4 42 7 103 248 10.3 4.88349514563107 3.61165048543689 2.08406426478847 0.35 0.707106781186547 0.428660704987056 -0.500035155014125 -0.781655613455744
756120056057321 7970 4 37 6 92 178 17.2 -999 -999 -999 -0.0388888888888889 0.707106781186547 -0.047628967220784 -0.7869825723257 0.108856599088763
756120056057338 7971 4 27 4 70 303 9 4.52222222222222 4.27777777777778 2.08406426478847 0.655555555555555 0.707106781186547 0.80288830457893 0.228679523388102 -0.521990717841761
756120056057338 7971 4 17 1 31 140 15.2 3.44078947368421 3.36184210526316 0.604071323668861 -0.25 0.707106781186547 -0.306186217847897 -0.642337649721702 0.628481514184685
756120056057338 7971 4 17 1 31 77 17.2 3.77906976744186 3.48837209302326 1.05658352836637 -0.6 0.707106781186547 -0.734846922834953 0.0632455532033677 0.673498329619309
756120056057338 7971 4 17 1 31 109 17 3.87058823529412 3.31176470588235 0.815575428862573 -0.422222222222222 0.707106781186547 -0.517114501254227 -0.3677611797381 0.832813892425157
756120056057338 7971 4 17 2 42 134 21 3.71904761904762 3.60952380952381 0.604071323668861 -0.283333333333333 0.707106781186547 -0.347011046894284 -0.600173947586124 0.688720465862956
756120056057338 7971 4 17 2 42 165 15.8 4.4873417721519 3.5 0.163498732282879 -0.111111111111111 0.707106781186547 -0.136082763487954 -0.761289066336832 0.305389045971261
756120056057338 7971 4 17 2 42 198 17.2 3.72093023255814 3.44186046511628 0.443606651475615 0.0722222222222222 0.707106781186547 0.0884537962671703 -0.778198467714121 -0.20091118687988
756120056057338 7971 4 17 2 42 228 16.8 3.57142857142857 3.32142857142857 1.84799690655495 0.238888888888889 0.707106781186547 0.292577941499102 -0.655221003152018 -0.60661828894501
756120056057338 7971 4 17 2 42 260 16 3.8125 3.7125 1.40053792958373 0.416666666666667 0.707106781186547 0.510310363079829 -0.378814511374337 -0.830938091536169
756120056057338 7971 4 17 1 31 12 16.6 4.10240963855422 3.87951807228916 1.67807190511264 -0.961111111111111 0.707106781186547 -1.17711590417081 1.40025947595743 -1.45524697125082
756120056057338 7971 4 17 1 31 46 18 4.12777777777778 3.21111111111111 1 -0.772222222222222 0.707106781186547 -0.945775206241283 0.62374462829386 0.0132653366843765
756120056057338 7971 4 17 2 42 365 11.2 5.21428571428571 4.21428571428571 2.02856915219677 1 0.707106781186547 1.22474487139159 1.58113883008419 1.87082869338697
756120056057338 7971 4 25 3 57 15 27.8 3.70863309352518 3.64028776978417 0.526068811667588 -0.944444444444444 0.707106781186547 -1.15670348964761 1.32493577891314 -1.28972338164649
756120056057338 7971 4 25 3 57 46 27.4 3.56934306569343 3.2007299270073 -0.321928094887362 -0.772222222222222 0.707106781186547 -0.945775206241283 0.62374462829386 0.0132653366843765
756120056057338 7971 4 17 2 42 38 22.8 3.96929824561404 3.32017543859649 -1.05889368905357 -0.816666666666667 0.707106781186547 -1.00020831163646 0.791228222887963 -0.25570157453943
756120056057338 7971 4 17 2 42 69 21.4 4.02803738317757 3.14018691588785 -0.321928094887362 -0.644444444444444 0.707106781186547 -0.789280028230135 0.194421515402945 0.556680603799042
756120056057338 7971 4 17 2 42 101 20.2 3.88118811881188 3.5990099009901 -0.184424571137427 -0.466666666666667 0.707106781186547 -0.571547606649408 -0.274064063881259 0.834251017347375
756120056057338 7971 4 27 4 70 236 16.6 4.10843373493976 3.72289156626506 1.48542682717024 0.283333333333333 0.707106781186547 0.347011046894284 -0.600173947586123 -0.688720465862956
756120056057338 7971 4 27 4 70 271 13.3 4.36842105263158 3.85714285714286 1.60407132366886 0.477777777777778 0.707106781186547 0.585155882998204 -0.249175767481786 -0.830664620778091
756120056057338 7971 4 17 1 31 200 12.2 3.90983606557377 3.51639344262295 2.799087306074 0.0833333333333333 0.707106781186547 0.102062072615966 -0.774099218895384 -0.231146947938726
756120056057338 7971 4 36 6 97 66 28.2 2.98936170212766 2.98936170212766 1.11103131238874 -0.661111111111111 0.707106781186547 -0.809692442753328 0.246028129995971 0.503796491775715
756120056057338 7971 4 31 5 82 36 30.8 3.12987012987013 2.94155844155844 0.263034405833794 -0.827777777777778 0.707106781186547 -1.01381658798526 0.834563138971752 -0.329920415528023
756120056057338 7971 4 31 5 82 67 27.6 3.39130434782609 2.8804347826087 1.40053792958373 -0.655555555555556 0.707106781186547 -0.802888304578931 0.228679523388102 0.52199071784176
756120056057338 7971 4 31 5 82 99 27.7 3.28158844765343 3.06137184115523 1.67807190511264 -0.477777777777778 0.707106781186547 -0.585155882998204 -0.249175767481786 0.830664620778091
756120056057338 7971 4 31 5 82 131 25.7 3.40856031128405 3.21011673151751 1.64154602908752 -0.3 0.707106781186547 -0.367423461417477 -0.577115672980729 0.715591975220516
756120056057338 7971 4 31 5 82 166 20.2 4.00990099009901 3.43069306930693 1.60407132366886 -0.105555555555556 0.707106781186547 -0.129278625313557 -0.764143900335595 0.290713851243771
756120056057338 7971 4 31 5 82 199 19.3 3.95854922279793 3.67875647668394 2.02856915219677 0.0777777777777777 0.707106781186547 0.095257934441568 -0.776222044176516 -0.216062750024667
756120056057338 7971 4 31 5 82 232 17.6 4.0625 3.92045454545454 1.64154602908752 0.261111111111111 0.707106781186547 0.319794494196693 -0.628868689317281 -0.649478615029275
756120056057338 7971 4 31 5 82 267 17.5 4.22285714285714 4.02285714285714 1.26303440583379 0.455555555555555 0.707106781186547 0.557939330300613 -0.298366753306628 -0.836220648379165
756120056057338 7971 4 31 5 82 298 14.9 4.48322147651007 4.40268456375839 2.26303440583379 0.627777777777778 0.707106781186547 0.768867613706942 0.144132516501656 -0.604541194330867
756120056057338 7971 4 31 5 82 332 11.5 4.8 4.4 2.16349873228288 0.816666666666667 0.707106781186547 1.00020831163646 0.791228222887963 0.25570157453943
756120056057338 7971 4 31 5 82 365 4.6 5.17391304347826 4.82608695652174 3.67807190511264 1 0.707106781186547 1.22474487139159 1.58113883008419 1.87082869338697
756120056057338 7971 4 36 6 97 31 29 3 3.06896551724138 0.0565835283663674 -0.855555555555556 0.707106781186547 -1.04783727885725 0.945462459692935 -0.528098498761186
756120056057338 7971 4 25 3 57 214 18.4 3.67934782608696 3.73913043478261 1.97085365434048 0.161111111111111 0.707106781186547 0.197320007057534 -0.72900748188928 -0.432557760279846
756120056057338 7971 4 36 6 97 98 25.1 3.8605577689243 3.09163346613546 1.91073266190291 -0.483333333333333 0.707106781186547 -0.591960021172601 -0.23651201666676 0.828253105911401
756120056057338 7971 4 36 6 97 133 24.1 3.50207468879668 3.39004149377593 1.16349873228288 -0.288888888888889 0.707106781186547 -0.353815185068681 -0.592634257794519 0.69792945329701
756120056057338 7971 4 17 2 42 295 15 4.09333333333333 3.99333333333333 2.13750352374994 0.611111111111111 0.707106781186547 0.748455199183749 0.0951611332921042 -0.647508182030453
756120056057338 7971 4 17 2 42 330 13.6 4.5 4.10294117647059 2.16349873228288 0.805555555555556 0.707106781186547 0.986600035287669 0.74847891377828 0.184312073241453
756120056057338 7971 4 41 7 108 43 27.5 3.32 2.88 1.94110631094643 -0.788888888888889 0.707106781186547 -0.966187620764476 0.685452963190201 -0.0824486266759804
756120056057338 7971 4 41 7 108 74 30.6 3.33006535947712 2.99019607843137 0.678071905112638 -0.616666666666667 0.707106781186547 -0.755259337358147 0.111338525951762 0.633721566774959
756120056057338 7971 4 41 7 108 108 22.3 3.66816143497758 3.39013452914798 1.40053792958373 -0.427777777777778 0.707106781186547 -0.523918639428624 -0.356561446358337 0.834323996347331
756120056057338 7971 4 41 7 108 172 9 3.86666666666667 3.8 1.87970576628229 -0.0722222222222222 0.707106781186547 -0.0884537962671703 -0.778198467714121 0.20091118687988
756120056057338 7971 4 25 3 57 78 26.2 3.61832061068702 3.20992366412214 0.163498732282879 -0.594444444444444 0.707106781186547 -0.728042784660556 0.0475073657742889 0.685711485557063
756120056057338 7971 4 25 3 57 113 22.6 4.06194690265487 3.2212389380531 1.11103131238874 -0.4 0.707106781186547 -0.489897948556636 -0.411096095821889 0.823164625090267
756120056057338 7971 4 25 3 57 144 23.2 3.37931034482759 3.37931034482759 1.11103131238874 -0.227777777777778 0.707106781186547 -0.278969665150306 -0.667518749608228 0.583927433727807
756120056057338 7971 4 25 3 57 177 22.5 3.43111111111111 3.52888888888889 1.11103131238874 -0.0444444444444444 0.707106781186547 -0.0544331053951817 -0.785884559249253 0.124311305771831
756120056057338 7971 4 48 8 120 91 22.7 3.55066079295154 2.88986784140969 2.37851162325373 -0.522222222222222 0.707106781186547 -0.639588988393385 -0.14376651214284 0.799381490774816
756120056057338 7971 4 25 3 57 248 15 4.5 3.67333333333333 1.71369581484336 0.35 0.707106781186547 0.428660704987056 -0.500035155014125 -0.781655613455744
756120056057338 7971 4 25 3 57 282 13.3 4.87218045112782 4 1.35614381022528 0.538888888888889 0.707106781186547 0.660001402916579 -0.101822412622551 -0.780319536379619
756120056057338 7971 4 25 3 57 317 12.8 5.09375 4.046875 1.52606881166759 0.733333333333333 0.707106781186547 0.898146239020499 0.484882574559152 -0.213413050949328
756120056057338 7971 4 27 4 70 11 28.9 3.89965397923875 3.82006920415225 0.263034405833794 -0.966666666666667 0.707106781186547 -1.1839200423452 1.42566017845924 -1.51207996894212
756120056057338 7971 4 27 4 70 43 32.2 4.09006211180124 3 -0.473931188332412 -0.788888888888889 0.707106781186547 -0.966187620764476 0.685452963190201 -0.0824486266759804
756120056057338 7971 4 27 4 70 74 26.9 3.85873605947955 2.82899628252788 1.67807190511264 -0.616666666666667 0.707106781186547 -0.755259337358147 0.111338525951762 0.633721566774959
756120056057338 7971 4 27 4 70 106 25.4 3.77952755905512 3.07086614173228 0.748461233004035 -0.438888888888889 0.707106781186547 -0.53752691577742 -0.333722774368232 0.836227866082457
756120056057338 7971 4 27 4 70 137 24.6 3.60162601626016 3.21138211382114 1.44360665147561 -0.266666666666667 0.707106781186547 -0.32659863237109 -0.621914606499781 0.659640339297925
756120056057338 7971 4 27 4 70 172 21.6 3.87037037037037 3.50925925925926 1.11103131238874 -0.0722222222222222 0.707106781186547 -0.0884537962671703 -0.778198467714121 0.20091118687988
756120056057338 7971 4 27 4 70 205 18.4 4.01086956521739 3.64130434782609 0.748461233004035 0.111111111111111 0.707106781186547 0.136082763487954 -0.761289066336832 -0.305389045971261
756120056057338 7971 4 17 1 31 240 7.1 5.01408450704225 4.26760563380282 2.02856915219677 0.305555555555556 0.707106781186547 0.374227599591874 -0.569136777958545 -0.724035886105578
756120056057338 7971 4 48 8 120 59 25.8 2.96899224806202 2.75193798449612 0.879705766282288 -0.7 0.707106781186547 -0.857321409974112 0.371567625069785 0.360134523476992
756120056057338 7971 4 36 6 97 166 22.4 3.98214285714286 3.61160714285714 2.16349873228288 -0.105555555555556 0.707106781186547 -0.129278625313557 -0.764143900335595 0.290713851243771
756120056057338 7971 4 48 8 120 127 23.4 3.70940170940171 3.14957264957265 2.18903382439002 -0.322222222222222 0.707106781186547 -0.394640014115067 -0.544321682430835 0.747760476827657
756120056057338 7971 4 48 8 120 161 25 3.992 3.472 2.11103131238874 -0.133333333333333 0.707106781186547 -0.163299316185545 -0.748405712906516 0.363079346420286
756120056057338 7971 4 48 8 120 195 22.3 4.38116591928251 3.65919282511211 1.21412480535285 0.0555555555555556 0.707106781186547 0.0680413817439772 -0.783249327865779 -0.155100424083093
756120056057338 7971 4 41 7 108 10 25.3 3.75889328063241 3.90118577075099 1.05658352836637 -0.972222222222222 0.707106781186547 -1.1907241805196 1.45120728270459 -1.56975022021533
756120056057338 7971 4 36 6 97 200 18.8 4.23936170212766 3.79255319148936 1.74846123300404 0.0833333333333333 0.707106781186547 0.102062072615966 -0.774099218895384 -0.231146947938726
756120056057338 7971 4 36 6 97 231 20 4.07 3.84 1.56559717585423 0.255555555555556 0.707106781186547 0.312990356022295 -0.635676370391255 -0.639090736057463
756120056057338 7971 4 36 6 97 263 18 4.37777777777778 3.77222222222222 1.84799690655495 0.433333333333333 0.707106781186547 0.530722777603022 -0.345215311235048 -0.835463591500496
756120056057338 7971 4 48 8 120 28 24.7 3.78137651821862 2.95951417004049 -0.643856189774725 -0.872222222222222 0.707106781186547 -1.06824969338044 1.01375887304796 -0.655859064739746
756120056057338 7971 4 55 9 134 27 26.7 3.67041198501873 3.11985018726592 1.11103131238874 -0.877777777777778 0.707106781186547 -1.07505383155484 1.03681714765335 -0.699950410218879
756120056057338 7971 4 41 7 108 205 9.2 3.75 3.76086956521739 1.91073266190291 0.111111111111111 0.707106781186547 0.136082763487954 -0.761289066336832 -0.305389045971261
756120056057338 7971 4 41 7 108 238 8.4 4.61904761904762 3.9047619047619 3.34482849699744 0.294444444444445 0.707106781186547 0.360619323243079 -0.584948166259387 -0.706888227016929
756120056057338 7971 4 48 8 120 329 17.8 4.20224719101124 3.79213483146067 1.91073266190291 0.8 0.707106781186547 0.979795897113271 0.727323861838727 0.149666295470958
756120056057338 7971 4 48 8 120 229 19.8 4.43939393939394 3.78787878787879 1.21412480535285 0.244444444444444 0.707106781186547 0.2993820796735 -0.648852527308623 -0.617655761213136
756120056057338 7971 4 48 8 120 265 18.6 4.24193548387097 3.90860215053763 1.16349873228288 0.444444444444444 0.707106781186547 0.544331053951817 -0.32208383575789 -0.836612008291018
756120056057338 7971 4 48 8 120 299 17.7 3.72881355932203 3.89265536723164 1.44360665147561 0.633333333333333 0.707106781186547 0.77567175188134 0.160749114391893 -0.589137813537879
756120056057338 7971 4 17 1 31 167 13 3.86923076923077 3.36923076923077 0.356143810225275 -0.1 0.707106781186547 -0.122474487139159 -0.766852332590832 0.275947232274578
756120056057338 7971 4 48 8 120 365 14.8 4.25675675675676 3.89189189189189 3.84799690655495 1 0.707106781186547 1.22474487139159 1.58113883008419 1.87082869338697
756120056057338 7971 4 55 9 134 59 24 3.3 3.1 1.48542682717024 -0.7 0.707106781186547 -0.857321409974112 0.371567625069785 0.360134523476992
756120056057611 7972 4 14 1 31 20 18.8 3.87234042553191 3.07978723404255 0.163498732282879 -0.916666666666667 0.707106781186547 -1.12268279877562 1.20232431870985 -1.03014670240608
756120056057611 7972 4 37 6 93 96 24.4 3.9016393442623 3.27049180327869 2.05658352836637 -0.494444444444444 0.707106781186547 -0.605568297521397 -0.210745309806129 0.82216938400295
756120056057611 7972 4 37 6 93 64 22.6 3.8716814159292 3.34955752212389 4.10433665981474 -0.672222222222222 0.707106781186547 -0.823300719102124 0.281164548442286 0.465685414457841
756120056057611 7972 4 42 7 105 186 17.8 3.28089887640449 3.37078651685393 2.54596836910529 0.00555555555555554 0.707106781186547 0.00680413817439769 -0.790496214170332 -0.0155894371445255
756120056057611 7972 4 37 6 93 132 22.5 3.84 3.43111111111111 3.05658352836637 -0.294444444444444 0.707106781186547 -0.360619323243079 -0.584948166259387 0.706888227016929
756120056057611 7972 4 37 6 93 165 21 3.46190476190476 3.40952380952381 3.02856915219677 -0.111111111111111 0.707106781186547 -0.136082763487954 -0.761289066336832 0.305389045971261
756120056057611 7972 4 50 8 117 50 26.6 4.16917293233083 3.42105263157895 0.604071323668861 -0.75 0.707106781186547 -0.918558653543692 0.54351647284144 0.131542642503771
756120056057611 7972 4 50 8 117 84 23.2 3.33189655172414 3.31034482758621 0.815575428862573 -0.561111111111111 0.707106781186547 -0.687217955614169 -0.043847322186131 0.748346714728405
756120056057611 7972 4 50 8 117 114 24.7 3.53036437246964 3.34008097165992 0.879705766282288 -0.394444444444444 0.707106781186547 -0.483093810382238 -0.421563820484021 0.819874154355971
756120056057611 7972 4 50 8 117 150 19.9 3.64824120603015 3.26130653266332 1.71369581484336 -0.194444444444444 0.707106781186547 -0.23814483610392 -0.700898347132228 0.511274032386629
756120056057611 7972 4 50 8 117 287 3.8 4.34210526315789 4.55263157894737 5.46205231879643 0.566666666666667 0.707106781186547 0.694022093788567 -0.0289875452182101 -0.739150558766871
756120056057611 7972 4 42 7 105 18 29.8 3.68120805369128 3.14093959731544 0.678071905112638 -0.927777777777778 0.707106781186547 -1.13629107512442 1.25092969756059 -1.13156184940039
756120056057611 7972 4 42 7 105 51 25.7 4.66147859922179 3 0.815575428862573 -0.744444444444444 0.707106781186547 -0.911754515369294 0.523825438337151 0.159475956212345
756120056057611 7972 4 42 7 105 81 29.2 3.57876712328767 3.31849315068493 1 -0.577777777777778 0.707106781186547 -0.707630370137362 0.0011712139482104 0.719281023569959
756120056057611 7972 4 42 7 105 116 25.1 3.52191235059761 3.33067729083665 1.64154602908752 -0.383333333333333 0.707106781186547 -0.469485534033442 -0.442060064577705 0.812273110822054
756120056057611 7972 4 42 7 105 152 22.7 3.51982378854626 3.47136563876652 1.64154602908752 -0.183333333333333 0.707106781186547 -0.224536559755125 -0.710853665692017 0.485657601434912
756120056057611 7972 4 37 6 93 283 4.4 4.59090909090909 4.06818181818182 5.26002565596146 0.544444444444445 0.707106781186547 0.666805541090976 -0.0875482426287355 -0.773038477691665
756120056057611 7972 4 42 7 105 285 5.6 3.92857142857143 4.07142857142857 4.42223300068305 0.555555555555556 0.707106781186547 0.680413817439772 -0.0585606974105255 -0.757056878668253
756120056057611 7972 4 50 8 117 14 23 3.7695652173913 3.36086956521739 1.16349873228288 -0.95 0.707106781186547 -1.16350762782201 1.34989727618438 -1.3440734894052
756120056057611 7972 4 33 5 81 143 21.4 3.5981308411215 3.47196261682243 1.97085365434048 -0.233333333333333 0.707106781186547 -0.285773803324704 -0.661443077251886 0.595373909182502
756120056057611 7972 4 33 5 81 175 17.5 3.42857142857143 3.49142857142857 1.81557542886257 -0.0555555555555556 0.707106781186547 -0.0680413817439772 -0.783249327865779 0.155100424083093
756120056057611 7972 4 37 6 93 33 29.5 4.67118644067797 2.98983050847458 1.16349873228288 -0.844444444444444 0.707106781186547 -1.03422900250845 0.900663526173883 -0.44663789546923
756120056057611 7972 4 21 2 44 131 20.2 3.33168316831683 3.3019801980198 -0.836501267717121 -0.3 0.707106781186547 -0.367423461417477 -0.577115672980729 0.715591975220516
756120056057611 7972 4 14 1 31 54 19.2 3.66145833333333 3.27083333333333 0.879705766282288 -0.727777777777778 0.707106781186547 -0.891342100846101 0.465630745285442 0.239426455582127
756120056057611 7972 4 14 1 31 89 20.8 4.04807692307692 3.25 0.879705766282288 -0.533333333333333 0.707106781186547 -0.653197264742181 -0.11595018087284 0.787133850254666
756120056057611 7972 4 14 1 31 120 20.6 3.98058252427184 3.33980582524272 0.526068811667588 -0.361111111111111 0.707106781186547 -0.442268981335852 -0.481295731842757 0.793125345954381
756120056057611 7972 4 14 1 31 152 19.4 3.95876288659794 3.4020618556701 1 -0.183333333333333 0.707106781186547 -0.224536559755125 -0.710853665692017 0.485657601434912
756120056057611 7972 4 14 1 31 185 19.8 3.73232323232323 3.41919191919192 0.879705766282288 0 0.707106781186547 0 -0.790569415042095 0
756120056057611 7972 4 14 1 31 216 11.6 5.12068965517241 3.57758620689655 1.44360665147561 0.172222222222222 0.707106781186547 0.210928283406329 -0.720223377277701 -0.459406012593464
756120056057611 7972 4 14 1 31 249 13 3.67692307692308 3.22307692307692 0.526068811667588 0.355555555555556 0.707106781186547 0.435464843161454 -0.490738644300204 -0.7875444573753
756120056057611 7972 4 14 1 31 279 13 3.73846153846154 3.25384615384615 0.163498732282879 0.522222222222222 0.707106781186547 0.639588988393385 -0.14376651214284 -0.799381490774816
756120056057611 7972 4 14 1 31 311 12.4 3.66935483870968 3.54032258064516 0.748461233004035 0.7 0.707106781186547 0.857321409974112 0.371567625069785 -0.360134523476992
756120056057611 7972 4 21 2 44 33 23.6 4.13983050847458 3.10169491525424 0.443606651475615 -0.844444444444444 0.707106781186547 -1.03422900250845 0.900663526173883 -0.44663789546923
756120056057611 7972 4 21 2 44 64 23.2 4 3.28879310344828 -1.32192809488736 -0.672222222222222 0.707106781186547 -0.823300719102124 0.281164548442286 0.465685414457841
756120056057611 7972 4 21 2 44 96 23 3.8695652173913 3.3695652173913 -0.643856189774725 -0.494444444444444 0.707106781186547 -0.605568297521397 -0.210745309806129 0.82216938400295
756120056057611 7972 4 50 8 117 208 13.4 4.94029850746269 3.47014925373134 2.46466826700344 0.127777777777778 0.707106781186547 0.156495178011147 -0.751846153879385 -0.34881796668156
756120056057611 7972 4 21 2 44 162 22.8 3.5219298245614 3.36842105263158 0.604071323668861 -0.127777777777778 0.707106781186547 -0.156495178011147 -0.751846153879385 0.34881796668156
756120056057611 7972 4 21 2 44 194 19.2 3.71875 3.46875 -0.473931188332412 0.05 0.707106781186547 0.0612372435695795 -0.784640144429279 -0.13972751803734
756120056057611 7972 4 25 3 58 212 11.2 4.3125 3.53571428571429 2.21412480535285 0.15 0.707106781186547 0.183711730708738 -0.737205979526753 -0.405151338911616
756120056057611 7972 4 25 3 58 253 8 4.9125 4.275 3.28688114778816 0.377777777777778 0.707106781186547 0.462681395859045 -0.452088584009257 -0.807972161626823
756120056057611 7972 4 29 4 69 260 8.8 5.125 4.13636363636364 3.82374936030827 0.416666666666667 0.707106781186547 0.510310363079829 -0.378814511374337 -0.830938091536169
756120056057611 7972 4 33 5 81 216 12 4.43333333333333 3.73333333333333 2.7311832415722 0.172222222222222 0.707106781186547 0.210928283406329 -0.720223377277701 -0.459406012593464
756120056057611 7972 4 37 6 93 220 14.1 3.97872340425532 3.29078014184397 2.81557542886257 0.194444444444444 0.707106781186547 0.23814483610392 -0.700898347132228 -0.511274032386629
756120056057611 7972 4 25 3 58 49 25.6 4.05078125 3.44921875 -0.473931188332412 -0.755555555555556 0.707106781186547 -0.925362791718089 0.563353909089256 0.102959735498882
756120056057611 7972 4 25 3 58 81 23.1 3.89177489177489 3.2987012987013 -0.836501267717121 -0.577777777777778 0.707106781186547 -0.707630370137362 0.0011712139482104 0.719281023569959
756120056057611 7972 4 25 3 58 112 24.3 3.55144032921811 3.30041152263374 0.0565835283663674 -0.405555555555556 0.707106781186547 -0.496702086731033 -0.400481969416231 0.826108646066529
756120056057611 7972 4 42 7 105 217 13 4.8 3.56923076923077 3.01435529297707 0.177777777777778 0.707106781186547 0.217732421580727 -0.715611722356622 -0.472608795849307
756120056057611 7972 4 42 7 105 277 4.8 5.0625 4.3125 5.19219416528334 0.511111111111111 0.707106781186547 0.62598071204459 -0.170997236438735 -0.809819893669674
756120056057611 7972 4 25 3 58 273 4.1 4.29268292682927 4.73170731707317 4.15055967657538 0.488888888888889 0.707106781186547 0.598764159346999 -0.223701864108207 -0.825422964253752
756120056057611 7972 4 50 8 117 271 5.2 4.90384615384615 4.57692307692308 5.28095631383106 0.477777777777778 0.707106781186547 0.585155882998204 -0.249175767481786 -0.830664620778091
756120056057611 7972 4 21 2 44 259 14.5 4.26896551724138 3.42068965517241 2.31034012061215 0.411111111111111 0.707106781186547 0.503506224905431 -0.389721441267047 -0.828701405482561
756120056057611 7972 4 21 2 44 291 10.6 4.84905660377358 3.67924528301887 1.71369581484336 0.588888888888889 0.707106781186547 0.721238646486158 0.0319155800887362 -0.697409778659959
756120056057611 7972 4 37 6 93 252 9.9 4.02020202020202 4.03030303030303 4.86393845042397 0.372222222222222 0.707106781186547 0.455877257684647 -0.461970701697283 -0.803344009882337
756120056057611 7972 4 42 7 105 249 13.8 4.5 3.71739130434783 4.35614381022528 0.355555555555556 0.707106781186547 0.435464843161454 -0.490738644300204 -0.7875444573753
756120056057611 7972 4 29 4 69 232 13.6 4.63235294117647 3.52205882352941 2.54596836910529 0.261111111111111 0.707106781186547 0.319794494196693 -0.628868689317281 -0.649478615029275
756120056057611 7972 4 33 5 81 250 10.6 4.25471698113208 4.10377358490566 4.50589092972996 0.361111111111111 0.707106781186547 0.442268981335852 -0.481295731842757 -0.793125345954381
756120056057611 7972 4 50 8 117 241 11.2 4.84821428571429 3.69642857142857 4.0071955014042 0.311111111111111 0.707106781186547 0.381031737766272 -0.561011481192835 -0.732215147869918
756120056057611 7972 4 33 5 81 45 22.7 3.6079295154185 3.36123348017621 1.78240856492737 -0.777777777777778 0.707106781186547 -0.95257934441568 0.644167671515781 -0.0179640615277216
756120056057611 7972 4 33 5 81 79 23.8 3.57983193277311 3.39915966386555 0.941106310946431 -0.588888888888889 0.707106781186547 -0.721238646486158 0.0319155800887365 0.697409778659958
756120056057611 7972 4 33 5 81 112 23.5 3.62978723404255 3.40851063829787 1.52606881166759 -0.405555555555556 0.707106781186547 -0.496702086731033 -0.400481969416231 0.826108646066529
756120056057611 7972 4 25 3 58 144 20 3.39 3.41 1.44360665147561 -0.227777777777778 0.707106781186547 -0.278969665150306 -0.667518749608228 0.583927433727807
756120056057611 7972 4 29 4 69 80 19.1 4.2303664921466 3.13089005235602 0.0565835283663674 -0.583333333333333 0.707106781186547 -0.71443450831176 0.0164701961467102 0.708598020730192
756120056057611 7972 4 25 3 58 306 1.6 4.25 4.6875 4.73984810269933 0.672222222222222 0.707106781186547 0.823300719102124 0.281164548442286 -0.465685414457841
756120056057611 7972 4 29 4 69 13 25.7 3.33852140077821 3.31906614785992 -0.321928094887362 -0.955555555555556 0.707106781186547 -1.17031176599641 1.37500517519914 -1.39924641533925
756120056057611 7972 4 29 4 69 45 23.1 3.96103896103896 3.09090909090909 0.0565835283663674 -0.777777777777778 0.707106781186547 -0.95257934441568 0.644167671515781 -0.0179640615277216
756120056057611 7972 4 25 3 58 12 24.4 4.47131147540984 3.54098360655738 1 -0.961111111111111 0.707106781186547 -1.17711590417081 1.40025947595743 -1.45524697125082
756120056057611 7972 4 21 2 44 229 17.4 3.68965517241379 3.40229885057471 0.163498732282879 0.244444444444444 0.707106781186547 0.2993820796735 -0.648852527308623 -0.617655761213136
756120056057611 7972 4 21 2 44 330 6.9 3.94202898550725 3.79710144927536 2.7311832415722 0.805555555555556 0.707106781186547 0.986600035287669 0.74847891377828 0.184312073241453
756120056057611 7972 4 21 2 44 364 7 4.51428571428571 4.24285714285714 1.97085365434048 0.994444444444444 0.707106781186547 1.21794073321719 1.55485971712122 1.80889999717125
756120056057611 7972 4 29 4 69 190 15.9 -999 -999 -999 0.0277777777777777 0.707106781186547 0.0340206908719885 -0.788739393248016 -0.0778509496787292
756120056057611 7972 4 33 5 81 14 34.8 3.52011494252874 3.43965517241379 0.678071905112638 -0.95 0.707106781186547 -1.16350762782201 1.34989727618438 -1.3440734894052
756120056057611 7972 4 29 4 69 114 21.1 3.60189573459716 3.32227488151659 1.78240856492737 -0.394444444444444 0.707106781186547 -0.483093810382238 -0.421563820484021 0.819874154355971
756120056057611 7972 4 29 4 69 149 18.1 3.38121546961326 3.39226519337017 1.35614381022528 -0.2 0.707106781186547 -0.244948974278318 -0.695701085237043 0.523832034148352
756120056057611 7972 4 29 4 69 279 6.1 4.42622950819672 4.08196721311475 3.68706068833989 0.522222222222222 0.707106781186547 0.639588988393385 -0.14376651214284 -0.799381490774816
756120056057857 7974 4 18 1 34 182 19 4.36842105263158 3.54210526315789 3.0703893278914 -0.0166666666666667 0.707106781186547 -0.0204124145231932 -0.789910607196226 0.0467490642247973
756120056057857 7974 4 22 2 46 88 22.7 4.19823788546256 3.63876651982379 2.08406426478847 -0.538888888888889 0.707106781186547 -0.660001402916578 -0.101822412622551 0.78031953637962
756120056057857 7974 4 22 2 46 123 22.4 4.38839285714286 3.88839285714286 3.01435529297707 -0.344444444444444 0.707106781186547 -0.421856566812658 -0.50918526398452 0.775463625997907
756120056057857 7974 4 18 1 34 115 20.8 4.22115384615385 3.55769230769231 0.356143810225275 -0.388888888888889 0.707106781186547 -0.47628967220784 -0.431885143402626 0.816242045665835
756120056057857 7974 4 18 1 34 147 22 4.34090909090909 3.75 2.13750352374994 -0.211111111111111 0.707106781186547 -0.258557250627113 -0.684867356216096 0.54842355123255
756120056057857 7974 4 36 5 81 269 18.7 3.88235294117647 3.8716577540107 4.09761079662642 0.466666666666667 0.707106781186547 0.571547606649408 -0.27406406388126 -0.834251017347375
756120056057857 7974 4 36 5 81 300 16.3 4.14110429447853 3.95705521472393 4.73984810269933 0.638888888888889 0.707106781186547 0.782475890055737 0.177512114025655 -0.573185887294669
756120056057857 7974 4 36 5 81 333 13.9 3.72661870503597 3.64748201438849 4.1243281350022 0.822222222222222 0.707106781186547 1.00701244981086 0.812822480058094 0.292454921671302
756120056057857 7974 4 36 5 81 364 13.4 3.97014925373134 3.88805970149254 4.17632277264046 0.994444444444444 0.707106781186547 1.21794073321719 1.55485971712122 1.80889999717125
756120056057857 7974 4 22 2 46 54 23.6 3.66101694915254 3.63983050847458 2.23878685958712 -0.727777777777778 0.707106781186547 -0.891342100846101 0.465630745285442 0.239426455582127
756120056057857 7974 4 26 3 59 233 17.1 3.92982456140351 3.84210526315789 3.47508488294878 0.266666666666667 0.707106781186547 0.32659863237109 -0.621914606499781 -0.659640339297924
756120056057857 7974 4 26 3 59 264 13.8 4.21739130434783 3.70289855072464 3.78240856492737 0.438888888888889 0.707106781186547 0.53752691577742 -0.333722774368232 -0.836227866082457
756120056057857 7974 4 22 2 46 160 20.2 4.5 3.95049504950495 3.01435529297707 -0.138888888888889 0.707106781186547 -0.170103454359943 -0.744818870190122 0.377225242906334
756120056057857 7974 4 22 2 46 192 19.4 4.44845360824742 3.94845360824742 3.1243281350022 0.038888888888889 0.707106781186547 0.0476289672207841 -0.7869825723257 -0.108856599088764
756120056057857 7974 4 22 2 46 223 18.7 3.88235294117647 3.88770053475936 2.76553474636298 0.211111111111111 0.707106781186547 0.258557250627113 -0.684867356216096 -0.54842355123255
756120056057857 7974 4 22 2 46 255 17.4 3.94827586206897 3.94252873563218 2.71369581484336 0.388888888888889 0.707106781186547 0.47628967220784 -0.431885143402626 -0.816242045665835
756120056057857 7974 4 22 2 46 286 14.4 4.3125 4.11111111111111 3.46466826700344 0.561111111111111 0.707106781186547 0.687217955614169 -0.043847322186131 -0.748346714728405
756120056057857 7974 4 22 2 46 318 8 5.5625 4.425 4.84799690655495 0.738888888888889 0.707106781186547 0.904950377194896 0.504280805576388 -0.186764488426799
756120056057857 7974 4 18 1 34 213 19.2 3.84895833333333 3.828125 2.78240856492737 0.155555555555555 0.707106781186547 0.190515868883136 -0.73317993157978 -0.418921914826459
756120056057857 7974 4 18 1 34 245 16.6 3.89156626506024 3.89156626506024 2.52606881166759 0.333333333333333 0.707106781186547 0.408248290463863 -0.52704627669473 -0.762189467676173
756120056057857 7974 4 18 1 34 280 13.8 4.21014492753623 4.00724637681159 3.54596836910529 0.527777777777778 0.707106781186547 0.646393126567783 -0.129931547379604 -0.793486231119
756120056057857 7974 4 22 2 46 20 25.9 3.71814671814672 3.49034749034749 1.44360665147561 -0.916666666666667 0.707106781186547 -1.12268279877562 1.20232431870985 -1.03014670240608
756120056057857 7974 4 26 3 59 198 21.2 4.25943396226415 3.89150943396226 3.89530262133331 0.0722222222222222 0.707106781186547 0.0884537962671703 -0.778198467714121 -0.20091118687988
756120056057857 7974 4 18 1 34 14 21.6 4.22222222222222 3.87037037037037 1.16349873228288 -0.95 0.707106781186547 -1.16350762782201 1.34989727618438 -1.3440734894052
756120056057857 7974 4 18 1 34 49 21.2 2.84905660377358 3.25 -0.321928094887362 -0.755555555555556 0.707106781186547 -0.925362791718089 0.563353909089256 0.102959735498882
756120056057857 7974 4 18 1 34 84 20.6 4.19902912621359 3.42233009708738 0.941106310946431 -0.561111111111111 0.707106781186547 -0.687217955614169 -0.043847322186131 0.748346714728405
756120056057857 7974 4 36 5 81 200 20.7 4.05797101449275 3.73913043478261 3.83995958748953 0.0833333333333333 0.707106781186547 0.102062072615966 -0.774099218895384 -0.231146947938726
756120056057857 7974 4 36 5 81 236 19.9 4.28140703517588 3.75879396984925 4.03562390973072 0.283333333333333 0.707106781186547 0.347011046894284 -0.600173947586123 -0.688720465862956
756120056057857 7974 4 30 4 70 84 23.5 3.99148936170213 3.71063829787234 1.94110631094643 -0.561111111111111 0.707106781186547 -0.687217955614169 -0.043847322186131 0.748346714728405
756120056057857 7974 4 30 4 70 119 23.9 4.35983263598326 4.0418410041841 2.40053792958373 -0.366666666666667 0.707106781186547 -0.449073119510249 -0.471706417641783 0.798393467390792
756120056057857 7974 4 30 4 70 150 23.9 4.28870292887029 3.87029288702929 3.34482849699744 -0.194444444444444 0.707106781186547 -0.23814483610392 -0.700898347132228 0.511274032386629
756120056057857 7974 4 30 4 70 184 21 4.40952380952381 3.9 3.81557542886257 -0.00555555555555554 0.707106781186547 -0.00680413817439769 -0.790496214170332 0.0155894371445255
756120056057857 7974 4 26 3 59 31 31.1 3.93890675241158 3.2508038585209 0.815575428862573 -0.855555555555556 0.707106781186547 -1.04783727885725 0.945462459692935 -0.528098498761186
756120056057857 7974 4 26 3 59 62 30.4 3.72039473684211 3.55921052631579 2.23878685958712 -0.683333333333333 0.707106781186547 -0.836908995450919 0.316886573862706 0.425245424877624
756120056057857 7974 4 26 3 59 97 28.1 4.02846975088968 3.55871886120996 2.28688114778816 -0.488888888888889 0.707106781186547 -0.598764159346999 -0.223701864108207 0.825422964253752
756120056057857 7974 4 26 3 59 129 24.6 4.21951219512195 3.71138211382114 2.74846123300404 -0.311111111111111 0.707106781186547 -0.381031737766272 -0.561011481192835 0.732215147869918
756120056057857 7974 4 26 3 59 164 23.9 4.18828451882845 3.56066945606695 3.04264433740849 -0.116666666666667 0.707106781186547 -0.142886901662352 -0.758287830594543 0.319968004654853
756120056057857 7974 4 36 5 81 103 25.6 4.5 3.69921875 3.05658352836637 -0.455555555555556 0.707106781186547 -0.557939330300613 -0.298366753306627 0.836220648379165
756120056057857 7974 4 36 5 81 137 25.9 4.3011583011583 3.86872586872587 3.33342373372519 -0.266666666666667 0.707106781186547 -0.32659863237109 -0.621914606499781 0.659640339297925
756120056057857 7974 4 30 4 70 18 24.9 3.63855421686747 3.57028112449799 0.678071905112638 -0.927777777777778 0.707106781186547 -1.13629107512442 1.25092969756059 -1.13156184940039
756120056057857 7974 4 30 4 70 51 25.7 3.6692607003891 3.33852140077821 2.16349873228288 -0.744444444444444 0.707106781186547 -0.911754515369294 0.523825438337151 0.159475956212345
756120056057857 7974 4 30 4 70 217 16.1 4.24844720496894 4.11180124223602 3.76553474636298 0.177777777777778 0.707106781186547 0.217732421580727 -0.715611722356622 -0.472608795849307
756120056057857 7974 4 30 4 70 248 12.3 4.48780487804878 4.30894308943089 4.14404636961671 0.35 0.707106781186547 0.428660704987056 -0.500035155014125 -0.781655613455744
756120056057857 7974 4 30 4 70 280 4.1 5.60975609756098 5.34146341463415 6.09254574154357 0.527777777777778 0.707106781186547 0.646393126567783 -0.129931547379604 -0.793486231119
756120056057857 7974 4 36 5 81 35 32.3 3.57894736842105 3.35913312693498 1.64154602908752 -0.833333333333333 0.707106781186547 -1.02062072615966 0.856450199628936 -0.368102867911789
756120056057857 7974 4 36 5 81 70 32.6 3.62883435582822 3.47852760736196 2.98550043030489 -0.638888888888889 0.707106781186547 -0.782475890055737 0.177512114025655 0.573185887294669
756120056057857 7974 4 36 5 81 168 23.1 4.34199134199134 3.89177489177489 3.43295940727611 -0.0944444444444444 0.707106781186547 -0.115670348964761 -0.769414363102542 0.261094000865876
756120069845649 7977 4 42 5 94 200 20.5 4.44878048780488 3.75121951219512 0.356143810225275 0.0833333333333333 0.707106781186547 0.102062072615966 -0.774099218895384 -0.231146947938726
756120069845649 7977 4 42 5 94 299 14.2 3.90140845070423 3.76056338028169 0.356143810225275 0.633333333333333 0.707106781186547 0.77567175188134 0.160749114391893 -0.589137813537879
756120069845649 7977 4 42 5 94 166 21.1 4.32227488151659 3.72037914691943 0.356143810225275 -0.105555555555556 0.707106781186547 -0.129278625313557 -0.764143900335595 0.290713851243771
756120069845649 7977 4 42 5 94 263 17.6 4.78977272727273 3.72159090909091 2 0.433333333333333 0.707106781186547 0.530722777603022 -0.345215311235048 -0.835463591500496
756120069845649 7977 4 24 1 42 233 13 4.23846153846154 3.86153846153846 0.163498732282879 0.266666666666667 0.707106781186547 0.32659863237109 -0.621914606499781 -0.659640339297924
756120069845649 7977 4 42 5 94 333 14.9 4.59731543624161 4.44295302013423 0.941106310946431 0.822222222222222 0.707106781186547 1.00701244981086 0.812822480058094 0.292454921671302
756120069845649 7977 4 28 2 53 14 21.4 4.4392523364486 3.5607476635514 0.604071323668861 -0.95 0.707106781186547 -1.16350762782201 1.34989727618438 -1.3440734894052
756120069845649 7977 4 28 2 53 45 24.8 3.95967741935484 3.29838709677419 0.815575428862573 -0.777777777777778 0.707106781186547 -0.95257934441568 0.644167671515781 -0.0179640615277216
756120069845649 7977 4 28 2 53 80 19.7 3.61928934010152 3.43147208121827 -0.184424571137427 -0.583333333333333 0.707106781186547 -0.71443450831176 0.0164701961467102 0.708598020730192
756120069845649 7977 4 28 2 53 113 18.7 4.2620320855615 3.6524064171123 1.16349873228288 -0.4 0.707106781186547 -0.489897948556636 -0.411096095821889 0.823164625090267
756120069845649 7977 4 28 2 53 144 16.5 4.55757575757576 4.12121212121212 0.604071323668861 -0.227777777777778 0.707106781186547 -0.278969665150306 -0.667518749608228 0.583927433727807
756120069845649 7977 4 55 6 114 38 25.8 4.25193798449612 3.13178294573643 2.87970576628229 -0.816666666666667 0.707106781186547 -1.00020831163646 0.791228222887963 -0.25570157453943
756120069845649 7977 4 55 6 114 70 25.2 4.96031746031746 3.34920634920635 1.94110631094643 -0.638888888888889 0.707106781186547 -0.782475890055737 0.177512114025655 0.573185887294669
756120069845649 7977 4 36 4 78 355 16.1 5.39751552795031 3.37267080745342 1.11103131238874 0.944444444444444 0.707106781186547 1.15670348964761 1.32493577891314 1.28972338164649
756120069845649 7977 4 42 5 94 231 15.2 6.63815789473684 3.26973684210526 1 0.255555555555556 0.707106781186547 0.312990356022295 -0.635676370391255 -0.639090736057463
756120069845649 7977 4 42 5 94 291 9.8 5.62244897959184 3.87755102040816 1.35614381022528 0.588888888888889 0.707106781186547 0.721238646486158 0.0319155800887362 -0.697409778659959
756120069845649 7977 4 32 3 65 14 24.5 3.90204081632653 3.60816326530612 1.87970576628229 -0.95 0.707106781186547 -1.16350762782201 1.34989727618438 -1.3440734894052
756120069845649 7977 4 32 3 65 46 25.5 4.01960784313725 3.18039215686274 -0.321928094887362 -0.772222222222222 0.707106781186547 -0.945775206241283 0.62374462829386 0.0132653366843765
756120069845649 7977 4 24 1 42 264 11.5 4.71304347826087 3.75652173913043 1.91073266190291 0.438888888888889 0.707106781186547 0.53752691577742 -0.333722774368232 -0.836227866082457
756120069845649 7977 4 36 4 78 300 19 4.36842105263158 3.75263157894737 -0.0588936890535687 0.638888888888889 0.707106781186547 0.782475890055737 0.177512114025655 -0.573185887294669
756120069845649 7977 4 42 5 94 32 23.6 4.39830508474576 3.80084745762712 -0.473931188332412 -0.85 0.707106781186547 -1.04103314068285 0.922989792061646 -0.487000094247296
756120069845649 7977 4 42 5 94 65 23.6 4.44915254237288 3.78813559322034 -0.0588936890535687 -0.666666666666667 0.707106781186547 -0.816496580927726 0.263523138347365 0.485029661248474
756120069845649 7977 4 42 5 94 95 23.8 4.45798319327731 3.81932773109244 0.443606651475615 -0.5 0.707106781186547 -0.612372435695794 -0.197642353760524 0.8184875533568
756120069845649 7977 4 42 5 94 130 22 4.28181818181818 3.9 0.356143810225275 -0.305555555555556 0.707106781186547 -0.374227599591874 -0.569136777958545 0.724035886105578
756120069845649 7977 4 32 3 65 247 18 5.02222222222222 4.08888888888889 -0.0588936890535687 0.344444444444445 0.707106781186547 0.421856566812659 -0.509185263984519 -0.775463625997907
756120069845649 7977 4 24 1 42 24 21.5 3.6 3.28837209302326 0.263034405833794 -0.894444444444444 0.707106781186547 -1.09546624607803 1.1068703819307 -0.836805282345848
756120069845649 7977 4 24 1 42 61 18.6 3.25268817204301 3.09139784946237 0.604071323668861 -0.688888888888889 0.707106781186547 -0.843713133625317 0.334967189188206 0.404140058483649
756120069845649 7977 4 24 1 42 95 17.9 4.46927374301676 3.58100558659218 1.60407132366886 -0.5 0.707106781186547 -0.612372435695794 -0.197642353760524 0.8184875533568
756120069845649 7977 4 24 1 42 129 15.7 4.43312101910828 3.9171974522293 1.05658352836637 -0.311111111111111 0.707106781186547 -0.381031737766272 -0.561011481192835 0.732215147869918
756120069845649 7977 4 24 1 42 164 14.3 4.92307692307692 4.02097902097902 0.748461233004035 -0.116666666666667 0.707106781186547 -0.142886901662352 -0.758287830594543 0.319968004654853
756120069845649 7977 4 24 1 42 201 11.8 4.64406779661017 4.05084745762712 0.879705766282288 0.0888888888888888 0.707106781186547 0.108866210790363 -0.771829991870727 -0.24615896881986
756120069845649 7977 4 36 4 78 168 19.1 4.74869109947644 3.94240837696335 -0.184424571137427 -0.0944444444444444 0.707106781186547 -0.115670348964761 -0.769414363102542 0.261094000865876
756120069845649 7977 4 32 3 65 81 20.7 4.90821256038647 3.2512077294686 0.443606651475615 -0.577777777777778 0.707106781186547 -0.707630370137362 0.0011712139482104 0.719281023569959
756120069845649 7977 4 32 3 65 114 20.2 4.37128712871287 3.94059405940594 0.748461233004035 -0.394444444444444 0.707106781186547 -0.483093810382238 -0.421563820484021 0.819874154355971
756120069845649 7977 4 32 3 65 147 16.6 4.84939759036145 4.33734939759036 0.443606651475615 -0.211111111111111 0.707106781186547 -0.258557250627113 -0.684867356216096 0.54842355123255
756120069845649 7977 4 32 3 65 182 17.8 4.74157303370787 4.28089887640449 0.263034405833794 -0.0166666666666667 0.707106781186547 -0.0204124145231932 -0.789910607196226 0.0467490642247973
756120069845649 7977 4 32 3 65 213 16.8 5.5 4.10119047619048 0.443606651475615 0.155555555555555 0.707106781186547 0.190515868883136 -0.73317993157978 -0.418921914826459
756120069845649 7977 4 28 2 53 246 12.7 5.13385826771654 3.73228346456693 0.678071905112638 0.338888888888889 0.707106781186547 0.415052428638261 -0.518188971211388 -0.768973306803985
756120069845649 7977 4 32 3 65 280 16.9 4.72781065088757 4.28994082840237 -0.184424571137427 0.527777777777778 0.707106781186547 0.646393126567783 -0.129931547379604 -0.793486231119
756120069845649 7977 4 28 2 53 179 14 4.97857142857143 3.82142857142857 -0.0588936890535687 -0.0333333333333333 0.707106781186547 -0.0408248290463863 -0.787934183658621 0.0933682097903312
756120069845649 7977 4 28 2 53 211 14.4 5.0625 3.77083333333333 0.163498732282879 0.144444444444444 0.707106781186547 0.176907592534341 -0.741085625730201 -0.391250844337509
756120069845649 7977 4 36 4 78 199 19 4.92105263157895 4.06842105263158 -0.836501267717121 0.0777777777777777 0.707106781186547 0.095257934441568 -0.776222044176516 -0.216062750024667
756120069845649 7977 4 28 2 53 280 14.8 5.12162162162162 3.91891891891892 0.0565835283663674 0.527777777777778 0.707106781186547 0.646393126567783 -0.129931547379604 -0.793486231119
756120069845649 7977 4 36 4 78 134 19.3 4.40932642487047 4.02072538860104 0.163498732282879 -0.283333333333333 0.707106781186547 -0.347011046894284 -0.600173947586124 0.688720465862956
756120069845649 7977 4 32 3 65 311 10.9 4.90825688073395 5 1.78240856492737 0.7 0.707106781186547 0.857321409974112 0.371567625069785 -0.360134523476992
756120069845649 7977 4 36 4 78 34 21.1 3.6303317535545 3.07109004739336 -1.05889368905357 -0.838888888888889 0.707106781186547 -1.02742486433406 0.878483662029646 -0.407007090624792
756120069845649 7977 4 36 4 78 231 17.8 4.8314606741573 3.80898876404494 0.443606651475615 0.255555555555556 0.707106781186547 0.312990356022295 -0.635676370391255 -0.639090736057463
756120069845649 7977 4 36 4 78 267 19.9 4.49246231155779 4.19095477386935 0.0565835283663674 0.455555555555555 0.707106781186547 0.557939330300613 -0.298366753306628 -0.836220648379165
756120069845649 7977 4 36 4 78 66 24.3 4.57201646090535 3.23045267489712 -0.473931188332412 -0.661111111111111 0.707106781186547 -0.809692442753328 0.246028129995971 0.503796491775715
756120069845649 7977 4 36 4 78 101 20.6 3.60194174757282 3.61165048543689 0.356143810225275 -0.466666666666667 0.707106781186547 -0.571547606649408 -0.274064063881259 0.834251017347375
756120070211709 7981 4 25 1 30 33 22.8 3.46052631578947 3.20175438596491 0.748461233004035 -0.844444444444444 0.707106781186547 -1.03422900250845 0.900663526173883 -0.44663789546923
756120070211709 7981 4 37 5 76 277 12.4 4.19354838709677 4.12903225806452 7.48155728070859 0.511111111111111 0.707106781186547 0.62598071204459 -0.170997236438735 -0.809819893669674
756120070211709 7981 4 25 1 30 232 13.2 3.96212121212121 3.65151515151515 2 0.261111111111111 0.707106781186547 0.319794494196693 -0.628868689317281 -0.649478615029275
756120070211709 7981 4 25 1 30 266 11.1 4.25225225225225 3.84684684684685 2.52606881166759 0.45 0.707106781186547 0.551135192126215 -0.310298495404022 -0.836611206323986
756120070211709 7981 4 25 1 30 300 11 4.03636363636364 3.77272727272727 1.16349873228288 0.638888888888889 0.707106781186547 0.782475890055737 0.177512114025655 -0.573185887294669
756120070211709 7981 4 29 2 41 19 25.9 3.98841698841699 3.20849420849421 0.163498732282879 -0.922222222222222 0.707106781186547 -1.12948693695002 1.22655380726346 -1.08045489632106
756120070211709 7981 4 29 2 41 276 10 4.43 3.88 1.84799690655495 0.505555555555556 0.707106781186547 0.619176573870192 -0.184392995971392 -0.814372660513106
756120070211709 7981 4 29 2 41 307 7.8 4.56410256410256 4.24358974358974 1.78240856492737 0.677777777777778 0.707106781186547 0.830104857276521 0.298952360280733 -0.445758939601623
756120070211709 7981 4 25 1 30 64 20.6 3.2621359223301 3.30097087378641 1 -0.672222222222222 0.707106781186547 -0.823300719102124 0.281164548442286 0.465685414457841
756120070211709 7981 4 25 1 30 96 19.8 3.38888888888889 3.34848484848485 0.678071905112638 -0.494444444444444 0.707106781186547 -0.605568297521397 -0.210745309806129 0.82216938400295
756120070211709 7981 4 25 1 30 131 18.3 3.6775956284153 3.39890710382514 1.48542682717024 -0.3 0.707106781186547 -0.367423461417477 -0.577115672980729 0.715591975220516
756120070211709 7981 4 37 5 76 79 35.2 4.40909090909091 3.23863636363636 0.0565835283663674 -0.588888888888889 0.707106781186547 -0.721238646486158 0.0319155800887365 0.697409778659958
756120070211709 7981 4 37 5 76 115 34.4 3.2093023255814 3.40988372093023 0.604071323668861 -0.388888888888889 0.707106781186547 -0.47628967220784 -0.431885143402626 0.816242045665835
756120070211709 7981 4 37 5 76 148 29.6 3.45945945945946 3.34121621621622 0.748461233004035 -0.205555555555556 0.707106781186547 -0.251753112452716 -0.690357421598333 0.536216811031057
756120070211709 7981 4 50 7 100 143 29.5 3.94915254237288 3.47118644067797 3.42223300068305 -0.233333333333333 0.707106781186547 -0.285773803324704 -0.661443077251886 0.595373909182502
756120070211709 7981 4 50 7 100 178 26.3 3.93155893536122 3.15969581749049 2.31034012061215 -0.0388888888888889 0.707106781186547 -0.047628967220784 -0.7869825723257 0.108856599088763
756120070211709 7981 4 37 5 76 311 10.7 4.01869158878505 4.20560747663551 5.86195536414487 0.7 0.707106781186547 0.857321409974112 0.371567625069785 -0.360134523476992
756120070211709 7981 4 50 6 89 31 43.5 4.14942528735632 3.28045977011494 0.0565835283663674 -0.855555555555556 0.707106781186547 -1.04783727885725 0.945462459692935 -0.528098498761186
756120070211709 7981 4 50 6 89 66 40.6 3.48029556650246 3.16995073891626 1.05658352836637 -0.661111111111111 0.707106781186547 -0.809692442753328 0.246028129995971 0.503796491775715
756120070211709 7981 4 50 6 89 102 32.2 3.53105590062112 3.37888198757764 1.11103131238874 -0.461111111111111 0.707106781186547 -0.56474346847501 -0.286288609465707 0.835435522654359
756120070211709 7981 4 50 6 89 136 31 3.87096774193548 3.20967741935484 1.40053792958373 -0.272222222222222 0.707106781186547 -0.333402770545488 -0.614814121938755 0.669571097061218
756120070211709 7981 4 50 6 89 235 15.4 3.38961038961039 3.46753246753247 3.33342373372519 0.277777777777778 0.707106781186547 0.340206908719886 -0.607567235634203 -0.67926607651696
756120070211709 7981 4 50 6 89 269 16.1 4.85714285714286 3.75776397515528 2.35614381022528 0.466666666666667 0.707106781186547 0.571547606649408 -0.27406406388126 -0.834251017347375
756120070211709 7981 4 50 7 100 7 36.3 3.60055096418733 3.74104683195592 0.526068811667588 -0.988888888888889 0.707106781186547 -1.21113659504279 1.52872700590177 -1.74783261354842
756120070211709 7981 4 50 7 100 43 41 3.88048780487805 3.15121951219512 -0.184424571137427 -0.788888888888889 0.707106781186547 -0.966187620764476 0.685452963190201 -0.0824486266759804
756120070211709 7981 4 50 7 100 77 37.2 3.83870967741935 3.08870967741935 4.25701061820602 -0.6 0.707106781186547 -0.734846922834953 0.0632455532033677 0.673498329619309
756120070211709 7981 4 50 7 100 107 34 3.90882352941177 3.02058823529412 3.23878685958712 -0.433333333333333 0.707106781186547 -0.530722777603022 -0.345215311235048 0.835463591500496
756120070211709 7981 4 33 3 53 154 23.7 -999 -999 -999 -0.172222222222222 0.707106781186547 -0.210928283406329 -0.720223377277701 0.459406012593464
756120070211709 7981 4 33 3 53 243 13.8 4.54347826086957 3.47101449275362 2.26303440583379 0.322222222222222 0.707106781186547 0.394640014115067 -0.544321682430835 -0.747760476827657
756120070211709 7981 4 29 2 41 51 31.1 4.87138263665595 3.17041800643087 0.604071323668861 -0.744444444444444 0.707106781186547 -0.911754515369294 0.523825438337151 0.159475956212345
756120070211709 7981 4 29 2 41 82 27.9 3.45878136200717 3.3584229390681 1.31034012061215 -0.572222222222222 0.707106781186547 -0.700826231962965 -0.0139813665067631 0.729463598981454
756120070211709 7981 4 29 2 41 114 25.2 3.07936507936508 3.48015873015873 0.526068811667588 -0.394444444444444 0.707106781186547 -0.483093810382238 -0.421563820484021 0.819874154355971
756120070211709 7981 4 29 2 41 243 13.9 3.8273381294964 3.64748201438849 1.78240856492737 0.322222222222222 0.707106781186547 0.394640014115067 -0.544321682430835 -0.747760476827657
756120070211709 7981 4 33 3 53 224 10 4.86 3.5 2.7311832415722 0.216666666666667 0.707106781186547 0.265361388801511 -0.679230889090333 -0.560447442950636
756120070211709 7981 4 37 4 64 205 19.6 4.55102040816327 3.33163265306122 4.8073549220576 0.111111111111111 0.707106781186547 0.136082763487954 -0.761289066336832 -0.305389045971261
756120070211709 7981 4 37 5 76 203 20.3 5.00985221674877 2.92118226600985 3.34482849699744 0.1 0.707106781186547 0.122474487139159 -0.766852332590832 -0.275947232274578
756120070211709 7981 4 33 3 53 9 31.3 3.15015974440895 3.76996805111821 0.526068811667588 -0.977777777777778 0.707106781186547 -1.197528318694 1.47690078869345 -1.62826253687265
756120070211709 7981 4 33 3 53 44 29.4 4.85034013605442 3.02040816326531 0.941106310946431 -0.783333333333333 0.707106781186547 -0.959383482590078 0.664737116481228 -0.0498671120471087
756120070211709 7981 4 33 3 53 78 29.6 3.12837837837838 3.27027027027027 1.44360665147561 -0.594444444444444 0.707106781186547 -0.728042784660556 0.0475073657742889 0.685711485557063
756120070211709 7981 4 33 3 53 113 26.9 3.24163568773234 3.31970260223048 0.748461233004035 -0.4 0.707106781186547 -0.489897948556636 -0.411096095821889 0.823164625090267
756120070211709 7981 4 25 1 30 161 14 5.19285714285714 3.4 1.71369581484336 -0.133333333333333 0.707106781186547 -0.163299316185545 -0.748405712906516 0.363079346420286
756120070211709 7981 4 25 1 30 193 12.2 4.23770491803279 3.33606557377049 2.21412480535285 0.0444444444444445 0.707106781186547 0.0544331053951818 -0.785884559249253 -0.124311305771831
756120070211709 7981 4 33 3 53 276 14.9 4.06711409395973 3.75838926174497 2.11103131238874 0.505555555555556 0.707106781186547 0.619176573870192 -0.184392995971392 -0.814372660513106
756120070211709 7981 4 37 4 64 34 34.2 3.69005847953216 3.33040935672515 -0.473931188332412 -0.838888888888889 0.707106781186547 -1.02742486433406 0.878483662029646 -0.407007090624792
756120070211709 7981 4 37 4 64 68 32.7 4.18960244648318 3.28134556574923 1.35614381022528 -0.65 0.707106781186547 -0.796084166404533 0.21147731852376 0.539617151248804
756120070211709 7981 4 37 4 64 101 30.3 3.84158415841584 3.40924092409241 0.526068811667588 -0.466666666666667 0.707106781186547 -0.571547606649408 -0.274064063881259 0.834251017347375
756120070211709 7981 4 37 4 64 132 30.3 3.34983498349835 3.47854785478548 0.263034405833794 -0.294444444444444 0.707106781186547 -0.360619323243079 -0.584948166259387 0.706888227016929
756120070211709 7981 4 37 4 64 164 24.5 3.66122448979592 3.37959183673469 1 -0.116666666666667 0.707106781186547 -0.142886901662352 -0.758287830594543 0.319968004654853
756120070211709 7981 4 37 4 64 266 9.1 4.57142857142857 3.94505494505495 5.76128527336162 0.45 0.707106781186547 0.551135192126215 -0.310298495404022 -0.836611206323986
756120070211709 7981 4 37 5 76 16 36.5 3.69041095890411 3.32054794520548 -0.473931188332412 -0.938888888888889 0.707106781186547 -1.14989935147321 1.30012068338543 -1.23619128026091
756120070211709 7981 4 37 5 76 47 35.3 4.45892351274788 3.35977337110482 -0.836501267717121 -0.766666666666667 0.707106781186547 -0.938971068066885 0.603467986815466 0.0438258943913803
756120070211709 7981 4 50 6 89 167 23.6 5.86864406779661 3 3.6507645591169 -0.1 0.707106781186547 -0.122474487139159 -0.766852332590832 0.275947232274578
756120070211709 7981 4 50 6 89 227 10.2 5.00980392156863 3.35294117647059 3.65992455840238 0.233333333333333 0.707106781186547 0.285773803324704 -0.661443077251886 -0.595373909182502
756120070211709 7981 4 50 7 100 248 25.9 3.89189189189189 3.32818532818533 3.98550043030489 0.35 0.707106781186547 0.428660704987056 -0.500035155014125 -0.781655613455744
756120070211709 7981 4 50 7 100 280 23.2 4.30172413793103 3.58189655172414 5.11769504266976 0.527777777777778 0.707106781186547 0.646393126567783 -0.129931547379604 -0.793486231119
756120070211709 7981 4 37 5 76 235 17.4 5.55172413793103 3.44827586206897 3.34482849699744 0.277777777777778 0.707106781186547 0.340206908719886 -0.607567235634203 -0.67926607651696
756120070211709 7981 4 50 7 100 214 29.4 3.40136054421769 3.31972789115646 5.3305584000308 0.161111111111111 0.707106781186547 0.197320007057534 -0.72900748188928 -0.432557760279846
756120070211709 7981 4 50 6 89 199 19.4 4.79896907216495 3.20103092783505 4.29278174922785 0.0777777777777777 0.707106781186547 0.095257934441568 -0.776222044176516 -0.216062750024667
756120070211709 7981 4 33 3 53 196 20.6 5.64077669902913 3.3495145631068 2.42223300068305 0.0611111111111111 0.707106781186547 0.0748455199183749 -0.781712109558753 -0.170425212106898
756120070211709 7981 4 29 2 41 182 19 4.9421052631579 3.25789473684211 2.18903382439002 -0.0166666666666667 0.707106781186547 -0.0204124145231932 -0.789910607196226 0.0467490642247973
756120070211709 7981 4 29 2 41 223 16.4 5.4390243902439 3.5609756097561 1.71369581484336 0.211111111111111 0.707106781186547 0.258557250627113 -0.684867356216096 -0.54842355123255
756120070211709 7981 4 37 5 76 266 11 4.03636363636364 3.5 4.11103131238874 0.45 0.707106781186547 0.551135192126215 -0.310298495404022 -0.836611206323986
756120070211709 7981 4 37 4 64 239 15.4 4.59090909090909 3.5974025974026 4.10433665981474 0.3 0.707106781186547 0.367423461417477 -0.577115672980729 -0.715591975220516
756120073965272 7982 4 48 6 91 182 21.5 4.48837209302326 3.8093023255814 2.23878685958712 -0.0166666666666667 0.707106781186547 -0.0204124145231932 -0.789910607196226 0.0467490642247973
756120073965272 7982 4 48 6 91 216 19.7 4.72081218274112 3.68020304568528 2.58496250072116 0.172222222222222 0.707106781186547 0.210928283406329 -0.720223377277701 -0.459406012593464
756120073965272 7982 4 29 2 40 20 31.9 3.96865203761755 3.15987460815047 -0.0588936890535687 -0.916666666666667 0.707106781186547 -1.12268279877562 1.20232431870985 -1.03014670240608
756120073965272 7982 4 55 7 102 154 21.9 3.94063926940639 3.58904109589041 2.98550043030489 -0.172222222222222 0.707106781186547 -0.210928283406329 -0.720223377277701 0.459406012593464
756120073965272 7982 4 48 6 91 46 28.8 3.32986111111111 2.96875 1.31034012061215 -0.772222222222222 0.707106781186547 -0.945775206241283 0.62374462829386 0.0132653366843765
756120073965272 7982 4 29 2 40 146 18.8 3.75 3.31914893617021 2.74846123300404 -0.216666666666667 0.707106781186547 -0.265361388801511 -0.679230889090333 0.560447442950636
756120073965272 7982 4 29 2 40 51 28.9 3.20069204152249 3.25951557093426 1.97085365434048 -0.744444444444444 0.707106781186547 -0.911754515369294 0.523825438337151 0.159475956212345
756120073965272 7982 4 29 2 40 83 26.4 3.07954545454545 3.28030303030303 2.21412480535285 -0.566666666666667 0.707106781186547 -0.694022093788567 -0.0289875452182101 0.739150558766871
756120073965272 7982 4 29 2 40 114 21.2 3.69811320754717 3.34905660377358 2.21412480535285 -0.394444444444444 0.707106781186547 -0.483093810382238 -0.421563820484021 0.819874154355971
756120073965272 7982 4 55 7 102 88 28.9 3.30103806228374 3.04844290657439 1.91073266190291 -0.538888888888889 0.707106781186547 -0.660001402916578 -0.101822412622551 0.78031953637962
756120073965272 7982 4 55 7 102 122 22.9 2.96069868995633 3.24890829694323 2.84799690655495 -0.35 0.707106781186547 -0.428660704987056 -0.500035155014125 0.781655613455744
756120073965272 7982 4 36 4 66 46 28.3 3.01060070671378 3.04946996466431 0.526068811667588 -0.772222222222222 0.707106781186547 -0.945775206241283 0.62374462829386 0.0132653366843765
756120073965272 7982 4 36 4 66 81 24.5 2.82857142857143 3.13877551020408 2.56559717585422 -0.577777777777778 0.707106781186547 -0.707630370137362 0.0011712139482104 0.719281023569959
756120073965272 7982 4 23 1 28 123 10.8 4.50925925925926 3.71296296296296 2.92599941855622 -0.344444444444444 0.707106781186547 -0.421856566812658 -0.50918526398452 0.775463625997907
756120073965272 7982 4 23 1 28 155 11 3.63636363636364 3.57272727272727 3.11103131238874 -0.166666666666667 0.707106781186547 -0.204124145231931 -0.724688630455254 0.446054063469579
756120073965272 7982 4 31 3 53 127 23.4 3.47008547008547 3.2991452991453 1.87970576628229 -0.322222222222222 0.707106781186547 -0.394640014115067 -0.544321682430835 0.747760476827657
756120073965272 7982 4 31 3 53 162 18.5 3.89189189189189 3.44864864864865 1.97085365434048 -0.127777777777778 0.707106781186547 -0.156495178011147 -0.751846153879385 0.34881796668156
756120073965272 7982 4 31 3 53 195 19.5 3.62051282051282 3.7025641025641 2.46466826700344 0.0555555555555556 0.707106781186547 0.0680413817439772 -0.783249327865779 -0.155100424083093
756120073965272 7982 4 31 3 53 228 16.3 4.41104294478528 3.95705521472393 2.97085365434048 0.238888888888889 0.707106781186547 0.292577941499102 -0.655221003152018 -0.60661828894501
756120073965272 7982 4 48 6 91 252 19 4.58947368421053 3.75789473684211 1.78240856492737 0.372222222222222 0.707106781186547 0.455877257684647 -0.461970701697283 -0.803344009882337
756120073965272 7982 4 55 7 102 17 29.9 4.21070234113712 3.18060200668896 0.678071905112638 -0.933333333333333 0.707106781186547 -1.14309521329882 1.27545198960125 -1.18347237344628
756120073965272 7982 4 55 7 102 52 28.8 3.40972222222222 2.85069444444444 1.78240856492737 -0.738888888888889 0.707106781186547 -0.904950377194896 0.504280805576388 0.186764488426799
756120073965272 7982 4 23 1 28 26 17.2 3.51162790697674 3.52906976744186 2.48542682717024 -0.883333333333333 0.707106781186547 -1.08185796972924 1.06002182400228 -0.744802020444811
756120073965272 7982 4 23 1 28 58 16.8 3.75 3.45833333333333 2.60407132366886 -0.705555555555555 0.707106781186547 -0.86412554814851 0.390087445625863 0.33722473125992
756120073965272 7982 4 23 1 28 93 14.4 3.81944444444444 3.38888888888889 2.48542682717024 -0.511111111111111 0.707106781186547 -0.62598071204459 -0.170997236438735 0.809819893669674
756120073965272 7982 4 23 1 28 194 9.1 3.7032967032967 3.50549450549451 3.37851162325373 0.05 0.707106781186547 0.0612372435695795 -0.784640144429279 -0.13972751803734
756120073965272 7982 4 23 1 28 228 8.9 3.97752808988764 3.84269662921348 4.36176835941915 0.238888888888889 0.707106781186547 0.292577941499102 -0.655221003152018 -0.60661828894501
756120073965272 7982 4 23 1 28 262 7.8 4.8974358974359 4.02564102564103 3.46466826700344 0.427777777777778 0.707106781186547 0.523918639428624 -0.356561446358337 -0.834323996347331
756120073965272 7982 4 48 6 91 15 30.6 3.71895424836601 3.06862745098039 0.263034405833794 -0.944444444444444 0.707106781186547 -1.15670348964761 1.32493577891314 -1.28972338164649
756120073965272 7982 4 48 6 91 78 26.1 4.11877394636015 3.01149425287356 1.84799690655495 -0.594444444444444 0.707106781186547 -0.728042784660556 0.0475073657742889 0.685711485557063
756120073965272 7982 4 48 6 91 114 22.1 3.710407239819 3.19004524886878 2.87970576628229 -0.394444444444444 0.707106781186547 -0.483093810382238 -0.421563820484021 0.819874154355971
756120073965272 7982 4 48 6 91 148 20.5 4.37073170731707 3.42926829268293 3.01435529297707 -0.205555555555556 0.707106781186547 -0.251753112452716 -0.690357421598333 0.536216811031057
756120073965272 7982 4 36 4 66 281 14.7 4.6530612244898 4.31292517006803 1.94110631094643 0.533333333333333 0.707106781186547 0.653197264742181 -0.11595018087284 -0.787133850254666
756120073965272 7982 4 29 2 40 177 14.9 4.26845637583893 3.3489932885906 3.65992455840238 -0.0444444444444444 0.707106781186547 -0.0544331053951817 -0.785884559249253 0.124311305771831
756120073965272 7982 4 29 2 40 212 15.2 3.69078947368421 3.46052631578947 3.22650852980868 0.15 0.707106781186547 0.183711730708738 -0.737205979526753 -0.405151338911616
756120073965272 7982 4 29 2 40 245 12.3 3.92682926829268 3.6260162601626 3.60407132366886 0.333333333333333 0.707106781186547 0.408248290463863 -0.52704627669473 -0.762189467676173
[truncated: 716,003 more chars]
