# Supplementary material for: Multi-breed genome-wide association studies across countries for electronically recorded behavior traits in local dual-purpose cows
Source: PLoS One. 2019 Oct 30;14(10):e0221973. doi: 10.1371/journal.pone.0221973 (PMC6821105; doi:10.1371/journal.pone.0221973)
Supplement: S1 File — (ZIP) [file pone.0221973.s007.zip › S1_file/widde_fig2/ancestry_results_0.01.xlsx]

## Sheet: Übersicht
	Output how many closest populations for each individual in ASD summary: 5
	Please select epsilon of the EM algorithm stopping criterion: 0.01
					Abondance	Norwegian Red Cattle	Bretonne Black Pied	Red Angus	Parthenaise	Tarine	Holstein	French Red Pied Lowland	Hereford	French Brown Swiss
				French Red Pied Lowland	Holstein	Hereford	Norwegian Red	Red Angus	Sheko	Bretonne Black Pied	Zebu Bororo	Parthenaise	Arabic zebu	Tarine	Gir	Abondance	French Charolais	Montbeliarde	French Brown Swiss
			DE_DSN	0.150733	0.125825	0.116878	0.0757436	0.0564958	0.0556633	0.0444152	0.0438063	0.0412943	0.0299996
			DE_DN	0.247781	0.0923434	0.109224	0.0553978	0.0481271	0.07094		0.0297588	0.0318644		0.0305749	0.0290858
			DE_HF	0.0767852	0.365963	0.123944	0.0421603	0.0491509	0.0492		0.0422566	0.02887		0.0252498	0.0234909
			PL_DSN	0.113494	0.229575	0.113688	0.0588208	0.0491835	0.0507068	0.030426	0.0464118	0.0298172		0.0332414
			Sl_Si	0.0871583	0.101091	0.0886605		0.0592176	0.0425041			0.053082		0.0435357		0.0614226	0.0462707	0.0377911
			CH_OBV	0.0956079	0.0757755	0.105845	0.0374803	0.0570357		0.0406184		0.0732066		0.0746403		0.0333605			0.109305

## Sheet: DE_DSN
			User_individual	ABO	ANG	AUB	BAO	BMA	BOR	BPN	BRM	BRU	BSW	CGU	CHA	CHL	GAS	GIR	GNS	HFD	HOL	JER	KUR	LAG	LMS	MAN	MAR	MON	ND2	NDA	NEL	NOR	NRC	OUL	PMT	PRP	RGU	RMG	SAL	SEN	SGT	SHK	SOM	TAR	ZAR	ZBO	ZFU	ZMA
			276000035354639	0.00618072	0.00250357	0.0118301	0.0020167	0.0264817	9.73405e-05	0.0278819	0.0123465	0.00640745	2.23799e-05	0.000117747	0.0251188	0.000177531	0.00742202	0.0273934	0.00307088	0.121399	0.171636	2.86897e-05	0.00687589	0.000355395	1.69699e-05	0.00277141	0.0255038	0.000500269	0.0103827	0.000204958	0.0216707	0.0137144	0.0525226	0.000184965	0.00072941	0.166775	0.0602579	0.000818696	0.00187497	3.71201e-05	0.0017347	0.0569344	0.00238287	0.015848	0.0361474	0.0496559	0.00162377	0.0183439
			276000350796691	0.00179472	0.017797	0.00991823	0.00194959	0.0151755	0.000117428	0.0509677	0.0140926	0.00365359	1.55953e-05	0.000185198	0.0171641	0.000576361	0.00850384	0.0326479	0.00769515	0.110932	0.135361	0.000282975	0.0132421	6.22249e-05	0.000110381	0.0127519	0.024695	0.00168058	0.0158385	0.000241515	0.0201457	0.0109842	0.064921	0.000242656	0.0019652	0.154942	0.0570228	0.00191279	0.00611868	3.76761e-05	0.00449741	0.0612981	0.00293784	0.0266059	0.0312738	0.0399651	0.000662859	0.0170137
			276000350796696	0.000826816	0.0150258	0.0171201	0.000825362	0.0202859	4.35772e-05	0.0483069	0.0204777	0.00904386	1.50018e-05	0.000115631	0.00981427	0.000894162	0.00284893	0.0358833	0.00226051	0.114793	0.106624	0.000175618	0.0192673	2.30975e-05	0.000142384	0.0131277	0.0444539	0.000662853	0.0147043	0.000349603	0.0101933	0.0120703	0.0671419	0.000370287	0.00129251	0.172293	0.0504195	0.00239041	0.00320126	0.000153335	0.00512039	0.0512504	0.00080423	0.0280303	0.0275843	0.0512184	0.000872296	0.0174818
			276000350796700	0.00259527	0.0096984	0.0107052	0.000696836	0.0220011	6.07627e-05	0.0216716	0.0182115	0.0087772	2.2178e-05	0.000309701	0.0233635	0.000778086	0.00869403	0.0184497	0.00555886	0.110733	0.160913	0.000276304	0.0113587	7.34266e-05	0.000180085	0.0187617	0.0293907	0.000217668	0.010748	0.000346835	0.0256403	0.00742551	0.0517203	0.000107878	0.000622021	0.168029	0.0635078	0.00516306	0.0134698	0.000139433	0.00713706	0.0460282	0.000167581	0.0150813	0.0341956	0.0474298	0.000664441	0.0188777
			276000350796755	0.0112938	0.00816846	0.0168286	0.00112875	0.0193833	0.000177128	0.0301358	0.0129044	0.0095743	2.10914e-05	0.000178772	0.0168953	0.00035547	0.00401923	0.0254536	0.00973796	0.120157	0.156423	0.000170074	0.0124283	0.00017418	5.44192e-05	0.00607942	0.0269659	0.00288503	0.00358762	0.000354329	0.0224767	0.0168411	0.0599858	0.000158794	0.0019322	0.147429	0.0649622	0.000928579	0.00539215	6.13775e-05	0.00103974	0.0492298	0.0021996	0.011158	0.0541429	0.0468673	0.000779687	0.0188795
			276000351839377	0.00123231	0.0103781	0.00784904	0.00187726	0.0306109	4.74686e-05	0.0259021	0.0109753	0.00604726	3.91039e-06	0.000259121	0.0207662	0.000101141	0.00231125	0.0256999	0.00135115	0.103305	0.177624	4.89923e-05	0.00379805	3.34104e-05	1.15917e-05	0.00643533	0.0499313	0.000146541	0.0219436	0.000631021	0.0156727	0.0189305	0.0528168	0.00078174	0.000483954	0.15606	0.0564635	0.00170383	0.00130718	8.7638e-05	0.00356735	0.0405411	0.000650286	0.022253	0.0500435	0.0495441	0.000571651	0.0191997
			276000351839390	0.00359509	0.0114747	0.00495532	0.00131546	0.0259464	9.73244e-05	0.0401085	0.0189514	0.00332986	1.54182e-05	0.000146333	0.00770936	0.00072978	0.00867428	0.0243267	0.00480003	0.123411	0.128837	0.000145473	0.0196297	0.000115365	5.42785e-05	0.00905434	0.038881	0.000423528	0.0090091	0.000379288	0.0180975	0.0111198	0.0808527	0.000434446	0.000892385	0.156198	0.0600329	0.00114766	0.00312064	2.285e-05	0.00376788	0.0446288	0.00134999	0.0318042	0.0431505	0.044061	0.0020196	0.011183
			276000352689355	0.00797047	0.00866126	0.00432261	0.000783138	0.00811046	7.2455e-05	0.0216879	0.0194088	0.00855559	3.45943e-05	0.000257906	0.0225111	0.000136029	0.00421383	0.0294641	0.00648545	0.133203	0.173793	3.02639e-05	0.00965407	0.000194822	1.48417e-05	0.00406945	0.0463185	0.000173409	0.0096905	0.000168742	0.0206138	0.00118966	0.0542682	3.02016e-05	0.00093846	0.15736	0.0563548	0.000431828	0.00154787	5.55393e-05	0.00100989	0.0748582	0.000545441	0.0280027	0.0228718	0.0367163	0.00106139	0.0221574
			276000352689357	0.00302932	0.00850887	0.00410752	0.000802038	0.00477013	3.49239e-05	0.0414202	0.0132581	0.0124198	7.36563e-05	0.000180937	0.0268107	0.000320724	0.00922234	0.0322328	0.00129695	0.113339	0.213912	4.84664e-06	0.0138461	9.64643e-05	3.21827e-05	0.00505515	0.0240336	0.000171406	0.0135112	0.000465973	0.0151121	0.00331673	0.0428699	5.41423e-05	0.000870642	0.156824	0.0521592	0.00120403	0.00370032	5.07153e-05	0.00178213	0.07521	0.00131749	0.0243482	0.0160051	0.0351178	0.000873722	0.0262264
			276000353962397	0.00877539	0.00485672	0.00925661	0.0015561	0.0165433	4.44762e-05	0.0249758	0.0190367	0.00872095	2.50058e-05	0.000105246	0.0059909	0.000125797	0.0039868	0.033322	0.00106239	0.121956	0.218303	0.000100562	0.00410903	4.24675e-05	0.000214793	0.00261161	0.0208854	0.000152785	0.00815966	0.000512635	0.0222853	0.0139767	0.0557304	0.000174447	0.00117964	0.154461	0.0519914	0.00267243	0.0075399	0.000131798	0.00218297	0.0600941	0.00115901	0.0276234	0.0317626	0.0378429	0.00114181	0.0126184
			276000353962405	0.00205769	0.00765713	0.0114147	0.00282774	0.0093401	5.46925e-05	0.0325063	0.0220317	0.00630935	5.9454e-06	0.000214551	0.0131236	0.000111517	0.00370624	0.0331288	0.00393969	0.123117	0.166223	4.19099e-05	0.00880286	8.63196e-05	5.15803e-05	0.0065224	0.0272117	0.0002917	0.0108236	0.000171704	0.0117841	0.0212277	0.0555888	0.000261948	0.000980231	0.161023	0.0560414	0.00326766	0.00322824	0.00010375	0.00257651	0.0630136	0.00110337	0.0311338	0.0350995	0.0455222	0.00106454	0.0152063
			276000354844471	0.000805482	0.0115127	0.0102603	0.000778297	0.00905898	4.3974e-05	0.0214268	0.0136133	0.00461526	1.16575e-05	9.9817e-05	0.0253953	0.000307072	0.0130206	0.0234038	0.000889091	0.118352	0.189123	4.72461e-06	0.00403894	2.07813e-05	7.02135e-05	0.0139173	0.029282	0.000188425	0.00825993	0.000131975	0.0253421	0.0086368	0.0571034	0.000261347	0.000621566	0.150385	0.0497817	0.00156507	0.0101358	0.000113673	0.00117167	0.0672072	0.000124734	0.0219845	0.0400879	0.046301	0.0021931	0.0183521
			276000354844479	0.00451086	0.0130116	0.00254882	0.00180634	0.0148127	6.09774e-05	0.0347912	0.0184027	0.00469863	1.09775e-05	0.000223106	0.0200748	0.000487191	0.00600581	0.0273648	0.00725995	0.117305	0.168291	0.000122096	0.0147905	6.89095e-05	4.38042e-05	0.00594507	0.018121	0.000109057	0.00597926	0.000409766	0.0138997	0.00440956	0.0618351	0.000245207	0.00214836	0.170491	0.0580303	0.00313832	0.00477426	2.00509e-05	0.00318128	0.0520612	0.00186192	0.0297577	0.0301226	0.0623828	0.000714763	0.0136704
			276000354844492	0.00111812	0.00686356	0.00877493	0.00095916	0.0199275	4.42647e-05	0.0202434	0.0110604	0.0105059	1.99968e-05	0.000143118	0.0139204	0.000370254	0.00701326	0.0257081	0.00108968	0.110504	0.207851	4.70619e-05	0.00435528	7.96209e-05	2.27217e-05	0.0127731	0.0353034	4.20276e-05	0.0158072	0.000143432	0.0344532	0.00705163	0.0523659	0.000103374	0.000522794	0.165642	0.040295	0.000951372	0.0013182	0.000127419	0.00236385	0.0564487	0.000787951	0.0368439	0.0417682	0.027211	0.000780146	0.0162743
			276000356514107	0.000456539	0.00764253	0.00218573	0.00152233	0.0240391	1.65382e-05	0.0570686	0.0230711	0.0067142	3.18102e-05	0.000103811	0.0323024	0.000354927	0.00820085	0.0124085	0.00853707	0.122761	0.114254	4.21533e-05	0.00378346	6.5622e-06	5.02785e-05	0.00242316	0.0383577	1.55815e-05	0.00920059	0.000145389	0.031419	0.00534929	0.095675	0.000130774	0.00367947	0.137117	0.0621682	0.00711946	0.00270764	0.000772291	0.00407975	0.071955	0.000487717	0.012933	0.0258947	0.0588835	0.00124614	0.00268514
			276000662980236	0.000611156	0.0289894	0.00884003	0.00220379	0.0213828	0.000113447	0.0233066	0.0196026	0.00788226	1.64652e-05	0.000383299	0.0199303	0.000293907	0.00776645	0.0277509	0.00809045	0.114304	0.0930981	7.10059e-05	0.0171968	0.000717578	0.000148802	0.0173844	0.0440513	0.0005641	0.00833204	0.000226371	0.020056	0.0142319	0.0863774	0.000456471	0.00424025	0.156961	0.0584772	0.0112988	0.00850563	0.000269328	0.0022094	0.0305466	0.00219518	0.0334628	0.0207303	0.0426449	0.00116357	0.0329147
			276000663520280	0.00345536	0.0279104	0.0075488	0.000617742	0.0165273	4.21502e-05	0.0147679	0.0151204	0.00936167	1.56026e-05	0.000462206	0.0377991	0.000554949	0.00388867	0.0244244	0.00198646	0.116934	0.104193	0.000212042	0.0139398	7.37123e-05	0.000115843	0.0114773	0.0540826	0.000336638	0.00969768	4.82569e-05	0.0304854	0.0275708	0.0804625	0.000176782	0.00147097	0.166021	0.0505652	0.00611957	0.0024034	0.00015172	0.00480036	0.050717	0.000470304	0.0150953	0.0211917	0.0406823	0.00146539	0.0245557
			276000664073446	0.0035813	0.015069	0.00295681	0.00106516	0.0231639	7.85581e-05	0.0616982	0.0235977	0.0075875	3.5108e-05	0.000272335	0.0134308	0.000429379	0.00245192	0.0309486	0.000603013	0.114051	0.139099	0.000137654	0.0103465	7.85846e-05	6.90201e-05	0.00214714	0.0326235	8.9921e-05	0.0201631	0.000270528	0.018835	0.014486	0.0726955	0.000124309	0.000751633	0.156401	0.0649621	0.00281706	0.00721528	4.48484e-05	0.00334107	0.0303941	0.000693343	0.0139318	0.0324598	0.0411598	0.00151736	0.0321239
			276000666092509	0.00618006	0.0136209	0.00618148	0.00464867	0.0210362	4.45693e-05	0.0318122	0.0140894	0.00574683	1.45617e-05	0.000174859	0.0114809	0.000136217	0.0041793	0.0284537	0.00326419	0.123967	0.102778	0.000500099	0.00888687	5.73257e-05	0.00028195	0.0262773	0.0304733	0.000162858	0.0184275	0.000345214	0.01995	0.0140079	0.0715043	0.000490253	0.00289143	0.176352	0.0600239	0.00234391	0.0051601	9.99672e-05	0.00839827	0.0590329	0.00109689	0.0210706	0.0307663	0.0450828	0.000879218	0.0176279
			528000532860215	0.00686712	0.016	0.00470204	0.000860899	0.0172812	8.03341e-05	0.0583711	0.00920828	0.0159917	0.000143622	0.000240853	0.0237955	0.000208851	0.00912175	0.0347699	0.00175871	0.117822	0.10934	0.000363677	0.012427	0.000194448	0.000102186	0.00396353	0.0407862	0.000388216	0.0147294	0.000307478	0.0251316	0.00502656	0.07708	0.000412946	0.00373787	0.152889	0.0492704	0.0115118	0.00260094	0.000774887	0.00510245	0.0451575	0.00112906	0.0215572	0.0331402	0.0374093	0.000731794	0.0275105
			276000351839376	0.00176521	0.0102065	0.00469057	0.00128629	0.00798638	3.10765e-05	0.0231644	0.0210853	0.00253084	4.33993e-06	0.000167076	0.0110206	0.000273387	0.00544032	0.0247325	0.00244319	0.11944	0.259571	2.73704e-05	0.00550721	0.000254705	6.17162e-05	0.0107438	0.0422719	0.000154702	0.0133387	0.00084308	0.0232662	0.00416718	0.0455661	0.000395214	0.000627618	0.10001	0.0631235	0.000508136	0.00415671	2.46397e-05	0.00271279	0.048419	0.00157246	0.0344345	0.0255896	0.0607482	0.0014008	0.014235
			276000351839400	0.00188038	0.0069058	0.0071411	0.000425758	0.0183517	4.24406e-05	0.0197027	0.0214575	0.0165862	8.64985e-05	9.79822e-05	0.0199302	0.000579822	0.00773066	0.022916	0.00156737	0.110401	0.212661	4.76069e-05	0.00581525	9.56555e-05	9.62473e-05	0.00865788	0.0441504	0.000249632	0.0129091	0.000121896	0.0206411	0.00396818	0.0416601	0.000154634	0.00113859	0.156585	0.0593445	0.00184221	0.00379695	3.6678e-05	0.00408266	0.0533793	0.000511974	0.0161458	0.039498	0.035804	0.000585856	0.0202173
			276000351839440	0.000976177	0.00481335	0.0103024	0.000695503	0.0178241	3.53672e-05	0.0465086	0.0149465	0.00164104	1.25859e-05	0.000159783	0.0191763	0.00019929	0.00922649	0.0296107	0.00113631	0.118717	0.194638	0.000153144	0.0120977	1.71301e-05	7.97202e-05	0.00726395	0.0456077	0.000115231	0.00799709	0.000408564	0.0167683	0.00575002	0.0748113	0.000901316	0.000713069	0.112289	0.0624638	0.000800111	0.00191467	1.18585e-05	0.00238394	0.058084	0.000666391	0.0146949	0.0258427	0.0512681	0.000314945	0.0259618
			276000352689371	0.00510442	0.00826059	0.00295903	0.000814829	0.0108793	8.33973e-05	0.0254124	0.0173609	0.00587111	5.47648e-05	0.000142721	0.0155438	0.000516975	0.00567351	0.0296843	0.0024931	0.11452	0.193958	5.72803e-05	0.00577453	2.77978e-05	0.000232058	0.00779065	0.0379348	0.00038508	0.00890177	0.000189621	0.0186456	0.00650288	0.0510274	6.18425e-05	0.000779778	0.164015	0.044942	0.00200772	0.00898771	5.72404e-05	0.00546877	0.0680763	0.00042363	0.035885	0.0318771	0.0365589	0.000582496	0.0234739
			276000352689374	0.00214099	0.0119687	0.00628248	0.000410314	0.00413784	4.16582e-05	0.0378358	0.0170243	0.00472792	8.70647e-06	0.000193615	0.0259518	0.00175032	0.00257358	0.0236104	0.00456275	0.121166	0.161947	7.4421e-05	0.00535565	3.02546e-05	0.000112476	0.00904042	0.0371424	0.000311663	0.00868697	0.000157114	0.0288084	0.00897808	0.0412516	5.31999e-05	0.000500566	0.188675	0.0529342	0.00393515	0.00491047	1.40125e-05	0.00082503	0.0739457	0.000413593	0.0218904	0.019967	0.0403285	0.00124812	0.0240754
			276000353547664	0.00389045	0.00848311	0.00630436	0.000652069	0.0129192	8.34732e-05	0.0298802	0.0267473	0.00815729	1.17448e-05	0.000138551	0.0233638	0.000405302	0.0117652	0.0223545	0.0119566	0.106281	0.196493	0.000141337	0.00440737	7.95783e-05	3.83156e-05	0.00772409	0.0425985	0.000176111	0.00463645	4.51234e-05	0.0173305	0.00967561	0.046992	0.000294418	0.00313142	0.143953	0.0528569	0.00639307	0.0039476	1.07697e-05	0.00154639	0.0580812	0.000207453	0.0192306	0.0334109	0.0502211	0.00143598	0.0215481
			276000353547669	0.00332105	0.0102539	0.00294865	0.0021524	0.0143497	8.07343e-05	0.024479	0.0227278	0.0122345	2.06521e-05	0.000239142	0.0201164	0.000373463	0.00939862	0.0280591	0.00711746	0.117266	0.159284	0.000191845	0.00335535	0.000209767	2.696e-05	0.00833755	0.0525871	0.000120051	0.00518452	0.00281745	0.0218169	0.0138532	0.0710226	0.000618392	0.0034348	0.143802	0.0433371	0.00931227	0.00222552	1.77167e-05	0.00599751	0.0487145	0.00246579	0.0245116	0.0108341	0.0654218	0.000899604	0.0244613
			276000353962391	0.00123113	0.0139975	0.00834324	0.000872578	0.00809646	5.20542e-05	0.0634945	0.0222513	0.00777434	3.43963e-05	0.000205233	0.0170421	0.00272555	0.00554257	0.0275336	0.00468128	0.103757	0.162347	0.000234485	0.012532	2.72743e-05	4.1004e-05	0.00445341	0.028176	0.0001313	0.00735218	0.000210569	0.0243354	0.0130924	0.0623724	0.000339268	0.00175145	0.136283	0.0542648	0.00359022	0.00885902	6.58843e-05	0.00892164	0.068618	0.000452299	0.0377137	0.0200288	0.0387025	0.00049599	0.0169728
			276000353962401	0.000459308	0.0121832	0.0031062	0.000265489	0.0148194	2.37635e-05	0.0360079	0.0100084	0.00759178	3.04585e-05	0.000131817	0.033789	0.000443581	0.00315186	0.0267131	0.00186751	0.106034	0.190919	6.93745e-05	0.0061205	1.35122e-05	1.84183e-05	0.0034592	0.0444079	5.35689e-05	0.0128822	3.72252e-05	0.0226361	0.0174514	0.0461986	4.15301e-05	0.000570338	0.162921	0.0387592	0.000838748	0.00249194	0.000103966	0.00220802	0.0744983	0.000155726	0.0277046	0.0269873	0.0372615	0.000703033	0.0238604
			276000353962403	0.00170428	0.00802423	0.00500978	0.00222808	0.0224817	6.57138e-05	0.0312657	0.0169323	0.0118292	1.98548e-05	0.000221091	0.0270898	0.000415767	0.00841494	0.0287866	0.000746064	0.105996	0.175547	5.93974e-05	0.00677483	0.000192233	4.76967e-05	0.0235598	0.0342298	0.000220871	0.0165049	0.000484447	0.0252291	0.00992009	0.0492496	0.000290537	0.00101453	0.164	0.0408677	0.00600206	0.00262599	0.000123017	0.00205738	0.0539455	0.001133	0.0163559	0.0418802	0.0397295	0.00119054	0.0155335
			276000353962408	0.00210589	0.0114215	0.006077	0.00326501	0.00925443	0.000139164	0.0478308	0.0210327	0.00724841	1.31803e-05	0.00031067	0.022602	0.000360723	0.0107742	0.0239663	0.00979737	0.110213	0.185628	0.000154354	0.00876554	0.000141581	5.71332e-05	0.016059	0.0230355	0.000422072	0.0118003	0.000435027	0.0209827	0.0117659	0.0613444	0.00123601	0.00189369	0.117609	0.0478529	0.00882937	0.00781142	2.47176e-05	0.00388292	0.0557158	0.00346352	0.0299956	0.0333258	0.049231	0.000899318	0.0112243
			276000354445553	0.00253893	0.00759861	0.00672626	0.00139145	0.0157264	5.93836e-05	0.0320341	0.0155326	0.005186	1.17571e-05	0.000256504	0.0238823	0.000454732	0.00515357	0.0181481	0.00225228	0.116089	0.184156	0.000128449	0.00537332	1.31637e-05	1.88754e-05	0.0156606	0.0323827	0.000366083	0.00914769	0.000192534	0.0346973	0.00787486	0.0531682	0.000246685	0.000737717	0.157767	0.050503	0.00186099	0.00748032	0.000264787	0.00520087	0.0632334	0.000226467	0.0248278	0.0374506	0.0358245	0.000756787	0.0173979
			276000354445563	0.00164994	0.00654428	0.00217197	0.000640494	0.0223574	2.2225e-05	0.0322322	0.0102441	0.00653624	1.2318e-05	0.000151736	0.0279955	0.000117778	0.00266708	0.0289666	0.00064147	0.110855	0.202272	8.27828e-06	0.00816666	1.66815e-05	9.43344e-06	0.00911338	0.0281024	3.65212e-05	0.0133154	3.28982e-05	0.0157602	0.0066348	0.056371	0.000196867	0.00069788	0.146578	0.0478386	0.000586282	0.00583126	3.99862e-05	0.00254652	0.063829	0.000188353	0.0352187	0.0351322	0.0488955	0.000781468	0.0179936
			276000354445567	0.000743387	0.0085964	0.00726773	0.000517138	0.0211666	4.13264e-05	0.0230677	0.0178387	0.00113849	2.72945e-06	7.45456e-05	0.010163	0.00015139	0.00168297	0.0178326	0.000365193	0.12457	0.19818	0.000154541	0.0102868	1.77044e-05	1.27026e-05	0.00992736	0.0412814	0.000161476	0.0104168	8.35734e-05	0.0230279	0.0135122	0.0603995	8.7089e-05	0.000419503	0.148412	0.048345	0.00061441	0.00311866	5.1411e-05	0.00471465	0.0560441	0.000473691	0.0274811	0.0338174	0.049101	0.00123856	0.0233995
			276000664073373	0.00164442	0.0138381	0.00366334	0.000388261	0.0245196	4.40488e-05	0.0612426	0.0267761	0.00905585	1.95756e-05	0.000862771	0.0210695	0.000828191	0.00860365	0.0154788	0.00433536	0.108939	0.120427	5.7049e-05	0.0077327	5.97693e-05	0.000124433	0.00464816	0.042084	0.000164893	0.0111174	0.00113201	0.0214505	0.0114231	0.1066	0.000572175	0.0019478	0.139167	0.0405096	0.00334718	0.00451759	0.000234062	0.00158228	0.0505005	0.000683689	0.0202332	0.0439747	0.041338	0.00110762	0.0219536
			276000664073387	0.00059876	0.00847242	0.00875994	0.000672939	0.0107955	4.18547e-05	0.0583522	0.0412427	0.0141866	3.32379e-05	0.000266351	0.0228444	0.000922596	0.012454	0.0227587	0.00468144	0.112338	0.120991	9.68609e-05	0.00971273	2.73572e-05	7.45055e-05	0.00269108	0.0519356	2.56611e-05	0.0194637	0.00030689	0.0132573	0.0099426	0.0889658	0.000182562	0.00221968	0.151808	0.045552	0.00294601	0.00336285	0.000623896	0.00217218	0.026481	0.000533832	0.0176406	0.0257144	0.05686	0.00146366	0.0255259
			276000664073407	0.00241787	0.0083197	0.00250603	0.00144201	0.0154828	3.71292e-05	0.0610381	0.0391167	0.00655079	1.29745e-05	0.000325941	0.0270474	0.000261792	0.00280509	0.0110201	0.0016908	0.108251	0.0974245	0.000350032	0.00764065	1.80383e-05	1.72515e-05	0.0112243	0.0364671	0.000341826	0.00815655	4.85554e-05	0.0204728	0.00609741	0.0930619	0.000200387	0.00104868	0.176641	0.064949	0.00347915	0.000258905	0.000186859	0.00118821	0.0504143	0.000695701	0.028397	0.0404319	0.0484651	0.000877846	0.0131185
			276000666092483	0.00806482	0.0144004	0.00923333	0.00103241	0.0194176	0.000114106	0.0425731	0.0124139	0.0017107	6.5664e-06	0.00033651	0.0201887	0.000153845	0.0176593	0.041331	0.00119821	0.12083	0.156817	0.00146394	0.00814867	0.000577683	4.32289e-05	0.00530649	0.0431906	0.000645418	0.0148136	0.000991266	0.031888	0.00710976	0.0545842	0.000353204	0.000580059	0.153314	0.0633365	0.00522901	0.00321386	3.30444e-05	0.00361092	0.0233462	0.00155016	0.013983	0.0287621	0.0504391	0.00241563	0.0135892
			276000666092493	0.00515626	0.017198	0.00352129	0.00181805	0.0266424	9.62068e-05	0.0268768	0.0166361	0.00274154	1.14568e-05	0.000267457	0.0155936	0.000245947	0.00773212	0.0338672	0.00467369	0.120941	0.130717	9.4798e-05	0.0169254	4.48555e-05	8.83561e-05	0.00979065	0.0551575	0.000458235	0.0149889	0.000791445	0.0237875	0.00523897	0.0481784	8.63595e-05	0.000964989	0.16119	0.061498	0.00267559	0.0100207	7.29801e-05	0.00582205	0.0338138	0.000564656	0.0425748	0.0201317	0.0545912	0.000823724	0.0148886
			276000666261540	0.00494078	0.0200478	0.00621054	0.000514418	0.0102074	2.57081e-05	0.0623424	0.0297085	0.0087045	9.88859e-06	0.000271783	0.0331687	0.000351303	0.00332538	0.0277075	0.000547929	0.124738	0.105469	0.00122377	0.00444854	3.27773e-05	5.26496e-05	0.00854274	0.0455218	0.000579393	0.00549923	5.89668e-05	0.00681831	0.00632133	0.0813872	0.000190131	0.0018681	0.14197	0.0573725	0.00630144	0.00221451	0.000121172	0.00423863	0.0655911	0.000156064	0.0192276	0.0227069	0.0596535	0.000488288	0.0191222
			276000347955770	0.00356067	0.0102746	0.00977842	0.00108729	0.00984939	9.54574e-05	0.0267477	0.0147611	0.00194973	1.60027e-06	0.000129928	0.0358385	0.00057126	0.00506097	0.0259003	0.00746633	0.126829	0.159581	4.98847e-05	0.00734044	6.16484e-05	5.38975e-05	0.00349503	0.0394286	0.00070561	0.00894482	8.30335e-05	0.0252266	0.00917249	0.0452868	9.29721e-05	0.000794179	0.164148	0.0599273	0.00170333	0.00925017	2.58549e-05	0.0027127	0.057602	0.000826081	0.0200287	0.038617	0.0472653	0.00102587	0.016649
			276000351839383	0.00107882	0.0114728	0.00754328	0.00170591	0.0254728	9.52467e-05	0.0409829	0.0203374	0.0130071	1.11159e-05	0.000241714	0.0128887	0.000291338	0.00455166	0.0277541	0.00318223	0.107854	0.155861	5.67345e-05	0.00645391	8.45793e-05	3.31273e-05	0.0135105	0.0404243	0.000398658	0.00741962	0.000962913	0.0119805	0.0150699	0.0600826	0.000636476	0.00189034	0.15069	0.0547746	0.00315719	0.0013454	4.09949e-05	0.00468149	0.0503055	0.00317107	0.0241748	0.039812	0.0599869	0.000512794	0.0140108
			276000352689315	0.00324727	0.00831195	0.00310203	0.000477358	0.01258	5.20197e-05	0.0457329	0.010963	0.0182372	6.83616e-05	0.000179604	0.0331065	0.000516478	0.00215667	0.0283334	0.00194532	0.105191	0.168551	2.91058e-05	0.0163072	3.48835e-05	2.23106e-05	0.0225683	0.0377754	2.62484e-05	0.00733105	0.000381044	0.0150867	0.00672121	0.0558274	0.000181175	0.000406904	0.13701	0.0503531	0.00138406	0.00783092	3.73735e-05	0.00257278	0.0438674	0.00117063	0.0277308	0.0555656	0.0377765	0.000507934	0.0287421
			276000352689337	0.00596716	0.00235993	0.00804242	0.000462426	0.00316124	4.73575e-05	0.0265372	0.0229732	0.00856727	6.74546e-06	0.000127847	0.0194282	0.000359772	0.00906122	0.0264228	0.00272716	0.126193	0.204803	5.84601e-05	0.0064928	4.53635e-05	0.000176069	0.0107517	0.0345146	0.00120304	0.00646004	0.000120022	0.0197945	0.00240504	0.0400387	0.00028828	0.000987666	0.163924	0.0561639	0.00610585	0.00496224	6.399e-05	0.00304091	0.067344	0.00090488	0.0164493	0.0309478	0.0422742	0.000503821	0.0167301
			276000352689341	0.00141696	0.0114357	0.00218682	0.00046728	0.00542838	2.64146e-05	0.0230303	0.0119541	0.00699366	2.70637e-05	6.95097e-05	0.025637	0.00094541	0.0129971	0.0303733	0.00531792	0.117099	0.204229	6.16251e-05	0.0080991	2.61384e-05	0.000122949	0.0153669	0.0316999	4.62741e-05	0.00526706	4.51836e-05	0.0179893	0.00551281	0.033113	0.000364481	0.00067435	0.152777	0.0597876	0.00447536	0.00303204	9.017e-05	0.00206968	0.0883278	0.000195953	0.0252135	0.0246492	0.0321068	0.00106775	0.0281825
			276000353208437	0.0105874	0.00826551	0.00490381	0.00107492	0.0213884	7.03096e-05	0.0376263	0.0209477	0.00792294	2.30452e-05	0.000303992	0.0166574	0.000154103	0.00489001	0.0290395	0.0143233	0.108197	0.136284	0.000373416	0.0179491	0.000124884	5.18262e-05	0.0088393	0.0536037	0.000256024	0.0196063	0.000470135	0.0177571	0.00600676	0.0557194	0.000211259	0.00276433	0.158292	0.0588264	0.00302008	0.00288271	0.000180323	0.00387266	0.0607355	0.00104822	0.0210221	0.0253212	0.0353419	0.00104324	0.0220196
			276000353208440	0.001142	0.0243779	0.00308624	0.000311843	0.0147265	2.17389e-05	0.0661197	0.0207177	0.0153271	4.09582e-05	0.00012429	0.0210149	9.49939e-05	0.00160974	0.027199	0.00569053	0.11386	0.144175	0.000319051	0.00902907	7.23238e-06	2.77431e-05	0.0120872	0.04838	3.59879e-05	0.0127047	1.35656e-05	0.02255	0.0115889	0.0680616	0.000192569	0.000766724	0.0963483	0.0555651	0.0022931	0.00136143	0.00013057	0.0028056	0.0562842	0.000110944	0.0452884	0.0331497	0.0333856	0.00157897	0.0262937
			276000353208447	0.000895498	0.0237408	0.00239207	0.00070808	0.0329265	4.08168e-05	0.0505424	0.0152901	0.00176185	2.79948e-06	0.000245496	0.0360972	0.000356383	0.00171612	0.0167164	0.00329194	0.103303	0.10872	2.89807e-05	0.00661335	1.60339e-05	2.02756e-05	0.00816392	0.0680707	2.84036e-05	0.00435574	6.6434e-05	0.0172826	0.0178524	0.0839584	7.88908e-05	0.00252865	0.139872	0.0628847	0.000731206	0.000319914	0.00042905	0.00107824	0.0680902	0.000527616	0.0113114	0.0382683	0.0520726	0.0017723	0.0148309
			276000353208458	0.00232345	0.0196131	0.00962813	0.00167467	0.0215468	6.20973e-05	0.0447674	0.0171887	0.0164266	2.40071e-05	0.000331685	0.0221478	0.000519126	0.009264	0.0204469	0.00197445	0.111317	0.136571	0.000138985	0.00961176	0.000189187	0.000138822	0.00844638	0.0507712	2.94655e-05	0.00865342	0.000251218	0.0154273	0.00457076	0.0590188	0.000378491	0.0014159	0.134012	0.0602245	0.00724651	0.0076619	0.00023518	0.00781351	0.0558907	0.000505596	0.0256191	0.0457844	0.0406405	0.00176959	0.0177277
			276000353547661	0.0063167	0.0149162	0.00124038	0.00093413	0.00800262	6.7589e-05	0.0402655	0.0300558	0.00321769	3.82368e-06	0.000111366	0.0263284	0.000410269	0.00740436	0.0253883	0.00331261	0.111135	0.226521	0.000146928	0.00418632	2.5994e-05	4.76995e-06	0.00615794	0.0347096	3.08415e-05	0.0121516	5.86558e-05	0.0280019	0.00852979	0.0848286	7.72018e-05	0.00333089	0.102963	0.0376576	0.00599566	0.000533342	2.33238e-06	0.00115719	0.0517838	0.000457615	0.0297688	0.0108285	0.0431784	0.000956123	0.0268453
			276000354445580	0.0048437	0.00781471	0.00562377	0.00174782	0.0176017	4.75995e-05	0.0175507	0.0143812	0.0112893	7.44637e-05	0.000181549	0.0111395	0.00051468	0.00678878	0.0296573	0.00058619	0.11839	0.205634	7.58189e-05	0.00399116	2.21644e-05	1.34004e-05	0.00961579	0.0368416	0.0007845	0.0196457	0.000316352	0.0191105	0.0170832	0.0558612	0.000243297	0.00107169	0.143545	0.0422289	0.00150838	0.00501913	0.000116978	0.00229291	0.0548787	0.000529123	0.0217381	0.032889	0.0590956	0.000442397	0.0171731
			276000355097926	0.00302384	0.00537593	0.00241743	0.0015476	0.0151364	5.42256e-05	0.0389427	0.0175026	0.007734	1.58097e-05	0.000244163	0.0265371	0.000641589	0.0019764	0.0221275	0.00720833	0.115086	0.170555	0.000390333	0.00518863	5.78299e-05	3.85455e-05	0.0199651	0.034771	0.000702333	0.0102914	9.38909e-05	0.0190544	0.00576766	0.0641906	5.39657e-05	0.00338015	0.131276	0.0564665	0.00763377	0.00290226	0.000214477	0.00595311	0.0698354	0.00104792	0.0256138	0.0255373	0.0505314	0.00152073	0.021394
			276000355097931	0.0035332	0.0119655	0.00194583	0.00254191	0.0110091	7.45393e-05	0.066207	0.0149071	0.00992929	1.76293e-05	0.000665269	0.0157769	0.000268441	0.00308557	0.0219579	0.00242375	0.127795	0.139638	0.000362207	0.00800297	8.61501e-05	2.43356e-05	0.0088831	0.0163343	3.7495e-05	0.0268717	0.000179947	0.0312336	0.00362751	0.0846776	0.000264432	0.00275934	0.114407	0.0587922	0.00396848	0.00103094	4.96369e-05	0.0106511	0.0603642	0.000584751	0.0448037	0.0148863	0.0438633	0.00153164	0.0279803
			276000355969059	0.00561586	0.0096798	0.0088881	0.000506696	0.0184816	4.26932e-05	0.0426678	0.01425	0.00717564	0.000102558	0.000126617	0.0169364	0.000354853	0.00386055	0.0224035	0.000265227	0.105353	0.176816	8.99808e-05	0.00721894	2.64951e-05	2.80383e-05	0.0102104	0.0354085	6.65387e-05	0.0212869	0.000484697	0.0359398	0.0100701	0.0551519	0.000215126	0.00062043	0.141796	0.0616195	0.00749021	0.00287637	3.40527e-05	0.0081252	0.0673482	0.00102129	0.0247717	0.0301671	0.0302313	0.000939094	0.0132351
			276000356513958	0.00258522	0.00619466	0.00235996	0.000723314	0.0138161	3.11659e-05	0.0424583	0.0211605	0.00480152	8.19083e-06	0.000199067	0.0470645	0.000229989	0.0101996	0.0187622	0.0044901	0.113196	0.121434	5.0392e-05	0.0125334	2.51121e-05	3.33353e-05	0.00365811	0.0455145	4.98613e-05	0.0110669	4.20097e-05	0.0237784	0.00741764	0.0832582	0.000273291	0.00123038	0.122061	0.0836749	0.00904637	0.00132398	0.000178557	0.00277081	0.0660324	0.00118183	0.017498	0.0345226	0.0500379	0.000961773	0.0120633
			276000356513984	0.00103148	0.0127791	0.00806541	0.00331915	0.0289887	4.43497e-05	0.0523193	0.0135036	0.00786044	9.18362e-05	0.000344871	0.0355964	0.000530014	0.00917754	0.0192822	0.00195314	0.108595	0.124187	0.000555156	0.0053965	0.000103368	5.41758e-05	0.00803718	0.0537564	0.000278181	0.0111617	0.000699358	0.0255851	0.0104445	0.0743887	0.000251852	0.00706106	0.124136	0.0640931	0.00155901	0.000280518	0.000333479	0.00351982	0.0584012	0.00277859	0.0182231	0.0323122	0.0501252	0.000652016	0.0181426
			276000662980168	0.00299557	0.0110329	0.00351592	0.00216804	0.0248949	7.28669e-05	0.027174	0.0147716	0.00796059	9.71028e-06	0.000334906	0.0380159	0.000192477	0.00422266	0.0155915	0.000953255	0.124583	0.109488	9.44015e-05	0.0138594	7.16498e-06	0.000113311	0.00559014	0.0207205	5.14343e-05	0.0120018	9.08498e-05	0.0258892	0.0121667	0.0933021	0.000296139	0.00187264	0.164558	0.0601782	0.00239429	0.00275135	0.000137513	0.00260193	0.0562148	0.000417099	0.0296308	0.0334122	0.0458147	0.00144402	0.0264119
			276000664073427	0.00433561	0.0151923	0.004944	0.00183154	0.0183705	9.52721e-05	0.0548605	0.0178248	0.00288849	2.42517e-06	0.000122714	0.0187266	0.000239735	0.0070701	0.0135725	0.00118132	0.116138	0.118869	9.12187e-05	0.0101055	0.000212931	3.49604e-05	0.0116385	0.0427485	0.000142298	0.0137673	0.000505921	0.0180586	0.00500974	0.076823	0.000379511	0.000390544	0.171092	0.0552211	0.00211173	0.00164557	0.000109242	0.00816032	0.0422049	0.000798413	0.0202332	0.0321153	0.0679206	0.000807194	0.0214058
			276000666092433	0.0160305	0.0124744	0.00194379	0.00100246	0.0279626	6.7626e-05	0.0438197	0.0321719	0.0037437	8.10763e-06	0.000183482	0.00688518	7.66724e-05	0.00445904	0.0137387	0.00288553	0.124386	0.108984	0.000105846	0.0096321	7.05623e-05	6.33535e-05	0.0199044	0.0517943	0.000568474	0.00696699	0.00019559	0.0210376	0.0174223	0.0782368	0.000266314	0.0075915	0.156029	0.0588252	0.00168955	0.0022946	0.000363803	0.00437256	0.0458846	0.000840455	0.0115301	0.0361539	0.035336	0.00304212	0.0289592
			276000666261526	0.00134885	0.016095	0.00352483	0.000795744	0.0156915	8.6712e-05	0.0659218	0.0269505	0.00568058	2.22799e-05	0.000249542	0.0172786	0.000659107	0.00124195	0.0240412	0.00515204	0.117889	0.123242	6.5956e-05	0.0112122	4.9774e-05	2.38178e-05	0.00794453	0.0424598	0.000226635	0.0215242	0.000403908	0.0204919	0.0127333	0.0876585	0.000148502	0.00392025	0.13768	0.0492717	0.0141738	0.000796417	0.000397282	0.00148917	0.0229997	0.000673129	0.0248862	0.0277118	0.055432	0.00239047	0.0273629
			276000353208459	0.00604467	0.0149923	0.00452835	0.00148966	0.0120421	5.01845e-05	0.034969	0.0193495	0.00632023	2.13416e-05	0.000203562	0.0302133	0.000280614	0.00252648	0.0280434	0.00425897	0.131953	0.147678	0.0002923	0.00599926	2.3624e-05	5.96176e-05	0.0179956	0.0588502	0.00036587	0.0179223	0.000135465	0.0172709	0.00676167	0.0699472	0.00017948	0.00302423	0.111831	0.0578337	0.0101488	0.00160444	0.000101538	0.00315466	0.0702122	0.00203442	0.0136765	0.0247843	0.0347715	0.000508776	0.0255459
			276000353250083	0.000897918	0.00903499	0.00308884	0.000153815	0.0187605	4.69499e-05	0.0774564	0.0227265	0.00387897	1.55336e-05	0.000265951	0.0336914	0.000546865	0.00151682	0.0245	0.00666767	0.110595	0.10129	0.000117621	0.00318922	3.07718e-05	3.8892e-05	0.01025	0.0296781	0.000104763	0.00252271	5.06723e-05	0.0126155	0.0101158	0.10817	0.000121783	0.00560466	0.146915	0.0495352	0.00262171	0.00115476	0.000249554	0.00321638	0.0791933	0.000176001	0.026626	0.0279987	0.0374364	0.00113538	0.0259966
			276000353250084	0.00162296	0.00981404	0.0016989	0.000387291	0.0373993	1.98477e-05	0.0372135	0.0226495	0.00987924	7.20622e-05	0.000250892	0.0264824	0.000557376	0.00293789	0.0239374	0.00245825	0.103982	0.0947363	0.000163389	0.00220263	1.18926e-05	1.38815e-05	0.00551339	0.0419226	9.32708e-05	0.0193396	7.34142e-05	0.0185778	0.0106415	0.0909621	4.16703e-05	0.00695792	0.16325	0.0625918	0.00875973	0.000412376	0.000239431	0.00290756	0.0671771	0.000267748	0.0281449	0.0318357	0.0465092	0.000579371	0.0147101
			276000353547646	0.00282002	0.0176548	0.00598724	0.000459951	0.0177014	3.56838e-05	0.0403606	0.0239598	0.013881	6.8818e-05	0.000256645	0.0194628	0.00058724	0.0100935	0.0262178	0.00152844	0.1049	0.174534	6.03583e-05	0.0109335	1.86889e-05	0.000216245	0.00833175	0.0210504	0.000182902	0.0123575	0.000346767	0.0140888	0.0101903	0.0815661	0.000268065	0.00134939	0.130496	0.0516362	0.00326854	0.00887092	0.000248528	0.00381304	0.0362265	0.000902909	0.0327319	0.022999	0.0646425	0.000740344	0.0219532
			276000353547676	0.00579864	0.00902576	0.00333016	0.00084877	0.0190632	7.49312e-05	0.0352055	0.0145115	0.00203267	5.1621e-06	0.000245594	0.0174123	0.000826634	0.00918366	0.0148494	0.00657663	0.110494	0.178538	0.000279226	0.0105708	0.000207185	2.00194e-05	0.0117069	0.0214146	8.35539e-05	0.00500361	0.000147469	0.0299755	0.0223729	0.0790413	0.000892473	0.00317177	0.139952	0.0506805	0.0100888	0.00394469	8.63639e-05	0.00657324	0.0476133	0.00172726	0.00976685	0.030439	0.0523631	0.00114113	0.0327143
			276000354163629	0.00240386	0.0173193	0.00601527	0.000943752	0.015293	3.89223e-05	0.054432	0.0228255	0.00665205	3.17989e-05	0.000136063	0.0305802	0.000217578	0.00166251	0.016722	0.0024747	0.125217	0.14025	0.000143405	0.0089887	3.76248e-05	1.05035e-05	0.00571029	0.0555995	0.000134322	0.0258614	0.000173073	0.0228824	0.00380773	0.0819	0.000163146	0.000647805	0.108184	0.0604632	0.000363983	0.0023127	0.00150465	0.00729841	0.0334527	0.000466895	0.0237301	0.0252645	0.0641682	0.00141658	0.0220987
			276000354844470	0.0028387	0.00411756	0.00345643	0.00199933	0.0152437	5.53453e-05	0.0218959	0.0246411	0.00917666	1.31385e-05	0.000191259	0.013188	0.000303418	0.00297694	0.0196307	0.000985188	0.126134	0.169196	9.50042e-05	0.0154571	3.52979e-05	6.11951e-05	0.0163967	0.0327583	0.000126764	0.0181117	0.000368015	0.0163942	0.0118252	0.062088	0.000390206	0.00118749	0.159809	0.0484227	0.00471515	0.0104375	0.000116568	0.00131459	0.0518195	0.000683862	0.0276415	0.0232436	0.0611302	0.00101648	0.0183107
			276000355097873	0.00543661	0.0227255	0.00605877	0.00305146	0.0292882	9.78987e-05	0.0317405	0.020029	0.0134176	1.46131e-05	0.000308427	0.0290946	0.000384969	0.0069361	0.0213728	0.00116167	0.111604	0.131484	4.84899e-05	0.00951044	1.9269e-05	0.000158315	0.00820678	0.0530303	0.000217537	0.00906392	0.000661333	0.022844	0.0195248	0.0707846	0.00177035	0.00478682	0.136041	0.0437585	0.00572514	0.00292464	0.000297373	0.0102663	0.0552293	0.00126076	0.0169072	0.0344198	0.0406647	0.00102878	0.016643
			276000355097912	0.00286912	0.0152852	0.00677754	0.000891559	0.0165743	4.86866e-05	0.0329444	0.0195468	0.0110532	2.70975e-05	0.000101064	0.0224335	0.000135497	0.00384631	0.0274977	0.00280037	0.120303	0.157768	5.05549e-05	0.00481386	7.05495e-05	4.57811e-05	0.00653076	0.0428545	0.000618286	0.018164	6.01067e-05	0.0228709	0.00862172	0.0779649	0.000103469	0.00275129	0.1347	0.0502809	0.00348317	0.00199415	0.000169284	0.00375091	0.0768199	0.000492195	0.0266467	0.0208565	0.0437532	0.00120128	0.00942779
			276000355097924	0.0130897	0.0170221	0.00503074	0.000408107	0.00338409	4.71121e-05	0.0231006	0.0322911	0.0114146	2.11281e-05	0.000231101	0.0357448	0.00046846	0.00660851	0.0275367	0.00183527	0.112864	0.159943	6.39858e-05	0.0108107	6.13382e-05	0.000184011	0.014324	0.0337711	0.000591685	0.0223722	0.000652053	0.0323301	0.0105296	0.0781641	7.94803e-05	0.00101469	0.138754	0.0668132	0.00709577	0.00124185	4.44681e-05	0.00165474	0.0469919	0.00125637	0.0173427	0.0209649	0.0305585	0.000969876	0.0103212
			276000355969068	0.00504568	0.0161665	0.00666303	0.000306069	0.019307	5.59855e-05	0.0449094	0.0271496	0.0152359	2.7663e-05	0.000209901	0.0184099	0.000176936	0.00486648	0.0247956	0.00565425	0.111092	0.125424	0.000126214	0.0180254	2.46845e-05	4.30692e-05	0.0103802	0.0457242	0.000556924	0.0177195	5.99473e-05	0.0171466	0.010898	0.0730583	0.000172747	0.00239623	0.150752	0.0530803	0.00368155	0.00747851	0.000166028	0.00651567	0.0552803	0.000439633	0.0174649	0.0186398	0.0446119	0.00157853	0.018483
			276000355969101	0.00102769	0.0107957	0.00793987	0.00199195	0.0236688	8.3928e-05	0.0443457	0.0193967	0.00927217	1.10381e-05	0.000151871	0.0355802	0.000338087	0.00189344	0.0345449	0.00295383	0.120613	0.137733	3.85625e-05	0.0143255	0.000145382	6.16883e-05	0.00503386	0.0345658	0.000253698	0.0150603	0.000467206	0.0224256	0.00391208	0.0616932	0.000141408	0.00143491	0.144032	0.0641741	0.00498924	0.00408438	0.000494639	0.00152502	0.0643268	0.00172939	0.0175328	0.0305082	0.0391171	0.00056275	0.0150229
			276000355969104	0.00200896	0.0161237	0.00526254	0.000198795	0.0223746	4.1603e-05	0.0496209	0.017021	0.0221163	6.98758e-05	0.000504549	0.0162947	0.000130562	0.00714994	0.0317206	0.00145021	0.111413	0.13539	0.000180081	0.0100607	5.14781e-06	4.5922e-05	0.00918455	0.0454267	7.70418e-05	0.0148584	0.000196705	0.0178664	0.0152336	0.0705967	0.000343866	0.00223018	0.14035	0.0489157	0.0046916	0.00173111	5.85163e-05	0.00270239	0.0497123	0.000291409	0.0230878	0.0463468	0.0320865	0.00152904	0.0232987
			276000355969110	0.00642012	0.0403786	0.0133635	0.000825901	0.0147967	8.71266e-05	0.0395065	0.0213748	0.00620394	1.43126e-05	0.000256526	0.0264953	0.000596967	0.00390641	0.0308639	0.00362368	0.11604	0.130061	0.0005064	0.0113727	5.23695e-05	5.4928e-05	0.00967065	0.0414202	0.000117553	0.0145503	0.000250186	0.0212323	0.0104532	0.0676937	0.00048038	0.00188857	0.135757	0.0524098	0.00251418	0.00518745	4.8031e-05	0.00459127	0.0546105	0.0010005	0.0189473	0.0301608	0.050501	0.0012451	0.00846787
			276000355969169	0.00222585	0.0283862	0.00693916	0.00019056	0.0181885	8.11688e-05	0.0618557	0.0419183	0.00871533	4.48876e-05	0.000361516	0.0173985	0.000219353	0.00225664	0.01556	0.00555831	0.119184	0.129409	3.57385e-05	0.00719037	8.16598e-05	9.27703e-05	0.014025	0.0284206	0.000172733	0.0103234	0.000129931	0.0286043	0.006463	0.0712255	0.00115704	0.00371709	0.141825	0.0514726	0.00244638	0.00430747	0.000549792	0.00277575	0.0663454	0.000244916	0.0286903	0.0288327	0.0281551	0.00162389	0.0125983
			276000356513953	0.00108238	0.0128264	0.00155143	0.00105408	0.0167481	2.34095e-05	0.0566859	0.0244308	0.00731512	2.40268e-05	8.73055e-05	0.0519317	0.000225402	0.00564009	0.0270094	0.00279603	0.123875	0.104241	5.50695e-05	0.00308891	9.94676e-06	2.54178e-05	0.0054215	0.0194025	2.59364e-05	0.00665483	0.000361622	0.0191782	0.00619688	0.085632	6.00195e-05	0.00204816	0.163451	0.0566671	0.00349106	0.00313126	8.73723e-05	0.00372857	0.0691767	0.000431212	0.0213885	0.0353816	0.0451872	0.0010087	0.0111618
			276000356513983	0.00113837	0.00983741	0.00301265	0.00157868	0.0118877	2.75153e-05	0.0279885	0.0182598	0.00456144	1.08228e-05	0.000186029	0.0267921	0.000322205	0.00220643	0.0272531	0.00121524	0.125958	0.13036	0.000247529	0.0052408	3.109e-05	2.92752e-05	0.00655534	0.0761392	4.90167e-05	0.0132005	7.966e-05	0.0257792	0.00322164	0.068935	0.000108508	0.00171698	0.135636	0.0759489	0.0138609	0.00134031	0.000593108	0.00493107	0.0729793	0.000428587	0.0225718	0.0259958	0.03928	0.000813446	0.0116908
			276000356514102	0.00497217	0.0217477	0.0195149	0.00168288	0.020738	0.000115409	0.0325747	0.0138778	0.00664502	5.70437e-05	0.000300046	0.0317963	0.000434161	0.00908711	0.0224161	0.00325782	0.120107	0.134292	0.000116357	0.00714508	0.000132375	7.04232e-05	0.0105109	0.0488711	0.000243316	0.0139455	0.000824658	0.0141726	0.00412138	0.0706397	0.000551167	0.00797988	0.122071	0.051639	0.00710976	0.00178896	0.000297105	0.00542431	0.0737661	0.00222561	0.00732992	0.0291734	0.0536412	0.000622387	0.0219704
			528000890977640	0.00196443	0.0148628	0.00650438	0.000453862	0.0206888	4.02453e-05	0.0504375	0.0181515	0.0129753	5.80078e-05	0.000585942	0.0331825	0.00128732	0.0111164	0.0157949	0.0117924	0.112138	0.100775	0.000196969	0.00568105	0.000172848	0.000139115	0.016375	0.0201469	5.77262e-05	0.0161585	0.000346456	0.0369072	0.0106029	0.0900088	0.000600097	0.00564544	0.157585	0.0626696	0.00275296	0.00586159	0.000249792	0.000913977	0.048827	0.000588514	0.00579661	0.0402564	0.0403308	0.00162141	0.0166986
			528000890977664	0.00529879	0.0143461	0.00804626	0.000669869	0.0154088	6.24194e-05	0.0577349	0.0259413	0.00409466	7.74987e-06	0.000373497	0.0349932	0.000373859	0.00876378	0.0242688	0.00776801	0.114808	0.116406	0.000168769	0.0057479	0.000212004	0.000204848	0.0101748	0.0260666	0.00013845	0.0223262	0.000246257	0.0301059	0.0117702	0.0866845	0.00175702	0.00301764	0.141813	0.0565617	0.0026729	0.00513938	0.000273319	0.0057778	0.0482469	0.00103538	0.0160913	0.0311532	0.0404273	0.00169301	0.0111277
			276000352276996	0.00148633	0.0062374	0.00834667	0.000702825	0.0156063	4.10394e-05	0.025703	0.0197697	0.0118788	5.17279e-05	0.000110205	0.0202446	0.000185487	0.00249618	0.0316107	0.00361244	0.118706	0.16214	0.000137619	0.0101942	0.00010079	0.000122359	0.00923937	0.0549487	0.000166305	0.0140116	4.77402e-05	0.0181408	0.00125081	0.0833592	8.00813e-05	0.00155915	0.132074	0.0648312	0.00384832	0.0031116	8.26583e-05	0.00332531	0.0551489	0.000436405	0.021373	0.0260622	0.0554322	0.00129118	0.0106949
			276000353250072	0.011822	0.019443	0.00675734	0.00133139	0.00376928	4.4088e-05	0.0490657	0.025468	0.0110982	4.18724e-05	0.000102635	0.0304525	0.000148103	0.000713008	0.0321112	0.0035809	0.122208	0.150954	0.00115244	0.00797287	1.681e-05	8.06102e-05	0.00305999	0.0590958	2.8474e-05	0.0241679	6.20481e-05	0.0100263	0.00516821	0.0458764	8.38106e-05	0.00313178	0.118564	0.0639937	0.00266928	0.00449606	0.000114578	0.00297036	0.069039	0.000688448	0.0257487	0.0329308	0.0272094	0.00131595	0.021225
			276000353547659	0.00089683	0.00837522	0.00266496	0.00270414	0.0129349	6.31816e-05	0.0311709	0.0228049	0.00642224	1.28765e-05	0.000230462	0.00923575	8.6519e-05	0.00486134	0.0264734	0.000818315	0.124233	0.204723	4.80511e-05	0.00863215	0.000123179	1.65405e-05	0.00419428	0.0302928	0.000539035	0.0100356	0.000404182	0.0135154	0.018629	0.0497332	0.000415678	0.000544396	0.159018	0.0425446	0.00217811	0.00155488	0.000123606	0.00155859	0.0488096	0.00112048	0.0274363	0.0358513	0.0644867	0.000799035	0.0186836
			276000353547671	0.00789933	0.00822175	0.00654505	0.000330246	0.00978083	5.0627e-05	0.0515218	0.0146425	0.012371	2.20391e-05	0.000123867	0.00972116	0.000228621	0.00856077	0.030276	0.00438881	0.107985	0.196541	0.000612139	0.00693523	4.24018e-05	2.37977e-05	0.0101958	0.036994	0.000107785	0.0139338	8.31999e-05	0.0314702	0.0100079	0.0750874	0.000116802	0.00250678	0.115713	0.0565539	0.00374097	0.00615808	1.21741e-05	0.00245222	0.047853	0.00064529	0.0179375	0.0180462	0.0522157	0.000763318	0.0205811
			276000354500737	0.0037034	0.00751978	0.0100691	0.00118712	0.0152585	9.55972e-05	0.0261728	0.0255577	0.00791248	1.39232e-05	0.000228896	0.0327596	0.000505351	0.0090126	0.0187044	0.00466967	0.108545	0.166129	3.01335e-05	0.00465763	1.56308e-05	0.000110942	0.00508471	0.0636166	0.000158309	0.00669796	0.000599224	0.0290384	0.0116513	0.0910308	0.000304717	0.00405199	0.127057	0.0459171	0.00518383	0.00243947	0.000131933	0.00428174	0.0551816	0.00107639	0.016132	0.0347143	0.0413961	0.00171845	0.00967746
			276000354844496	0.00131133	0.00507697	0.00146341	0.00244861	0.0128061	6.13112e-05	0.0181958	0.0121684	0.0107854	7.02054e-05	0.000257324	0.0221835	0.000163792	0.00156551	0.0185246	0.00177652	0.118914	0.204472	2.54754e-05	0.00496539	6.46333e-05	1.14598e-05	0.0106872	0.0272164	3.71505e-05	0.0184613	0.000289527	0.0297364	0.0154082	0.0561762	0.000272042	0.000719861	0.145012	0.0429316	0.00559225	0.0054723	3.2877e-05	0.00706385	0.0508604	0.000508444	0.0319695	0.0427266	0.0400881	0.00141966	0.0300069
			276000355097872	0.00572431	0.011947	0.00516319	0.000179679	0.0205319	1.73642e-05	0.0385826	0.0173058	0.00657448	1.40108e-05	0.000111228	0.0297186	0.000458657	0.0150945	0.0216704	0.00228563	0.101972	0.140644	7.17367e-05	0.00636586	2.67911e-06	0.00017153	0.00499125	0.0659261	9.5617e-05	0.0101488	3.4631e-05	0.0116617	0.00426746	0.0679488	0.000290886	0.00230926	0.128626	0.0672117	0.0014661	0.00641795	0.000122813	0.00319597	0.0487354	0.000308821	0.0251656	0.0485002	0.0561324	0.00126967	0.0205661
			276000355097928	0.00706794	0.0138096	0.00445581	0.000911142	0.00758576	9.26913e-05	0.028096	0.0211324	0.012043	5.40791e-05	0.000291822	0.0316937	0.000730575	0.00476163	0.0196349	0.00665432	0.114399	0.131714	0.000217174	0.0143325	8.51601e-05	0.000128183	0.0132333	0.0196456	0.000317734	0.0129753	0.000314919	0.0312492	0.00151722	0.0807197	0.00072917	0.00644998	0.154184	0.0648725	0.013065	0.00833917	0.000290965	0.003563	0.059169	0.000974853	0.0222298	0.0338064	0.0295824	0.00233323	0.0205462
			276000355097987	0.00257226	0.0108329	0.00461778	0.00225171	0.0246875	4.49734e-05	0.0398744	0.0177297	0.00358174	8.09936e-06	0.000470029	0.0143656	0.000169722	0.0111417	0.0127499	0.00285261	0.120045	0.140518	0.000847512	0.0057673	5.84745e-05	6.55567e-05	0.00875404	0.0292322	0.000132277	0.0176394	0.000173185	0.0178457	0.00253647	0.0844246	0.000117793	0.00200776	0.152368	0.0502333	0.00208975	0.000939684	0.000144004	0.00824591	0.0713388	0.000889209	0.0325088	0.0241001	0.055467	0.00118137	0.0223775
			276000355097999	0.00919141	0.0152722	0.00400717	0.0011615	0.012927	5.39484e-05	0.0308242	0.0181535	0.0140883	3.48067e-05	0.000159959	0.0364697	0.000348383	0.00344999	0.0313975	0.00217331	0.11692	0.105455	0.000138326	0.00898198	5.40529e-05	7.16037e-05	0.0153707	0.0479162	0.0003256	0.0107024	0.000643848	0.0162107	0.0179797	0.0745828	0.000508932	0.00440938	0.152982	0.0631445	0.00160408	0.00125752	0.000151094	0.00285683	0.0660873	0.00147781	0.0185737	0.0315296	0.0399899	0.000669508	0.0196922
			276000355969177	0.00381487	0.00743516	0.0032812	0.00301844	0.012623	5.58876e-05	0.0439503	0.0199866	0.00774029	1.83329e-05	0.000241564	0.0238669	0.000171568	0.00882645	0.0322548	0.00612728	0.106396	0.129418	7.31476e-05	0.00629245	0.000313883	8.20918e-05	0.0221625	0.0579149	0.000154201	0.0209634	0.000664259	0.0193869	0.0140461	0.0759543	0.000816318	0.0025754	0.124179	0.0697774	0.00194393	0.00116847	0.000140687	0.00140325	0.0441581	0.00170447	0.0314059	0.0248699	0.0383005	0.00144158	0.0288801
			276000356513990	0.000793849	0.00911535	0.00635944	0.000883217	0.00746412	2.43538e-05	0.0426113	0.0269623	0.00518981	1.40534e-05	0.00012183	0.0273773	0.00010701	0.00241394	0.0274339	0.00303661	0.108445	0.147822	6.84065e-05	0.00776632	5.06884e-05	6.41027e-05	0.0146247	0.058532	9.05609e-05	0.0142273	0.00011523	0.0226653	0.00867037	0.0673986	0.000164945	0.00458518	0.140408	0.0651068	0.00320565	0.00297016	0.000222893	0.00283691	0.07226	0.000351408	0.0253582	0.0209921	0.038005	0.00173058	0.0113543
			276000356514116	0.00437987	0.0136764	0.0142985	0.000370427	0.0162298	9.88183e-05	0.0423031	0.0223429	0.0136525	4.95207e-05	0.000180402	0.0126831	0.000306385	0.00660962	0.0242857	0.00495088	0.113709	0.119786	0.000192695	0.00981136	2.72006e-05	8.36175e-05	0.0168901	0.035513	0.000254101	0.00875339	0.000133917	0.0200981	0.0087725	0.0921955	0.000149272	0.00188106	0.139966	0.0643586	0.00478184	0.00189763	0.000286135	0.00511345	0.0538571	0.00087323	0.0214519	0.0360477	0.0460349	0.00118924	0.0194734
			276000356773554	0.0018544	0.00871672	0.00461865	0.00350481	0.0140824	6.08476e-05	0.0473568	0.0238312	0.014241	5.19475e-05	0.000231608	0.0125708	7.23722e-05	0.00134567	0.0201929	0.00151811	0.118171	0.136359	0.000358617	0.00940348	7.42351e-05	2.43543e-05	0.0071828	0.046223	0.000247411	0.0169173	0.000228763	0.0174249	0.0197244	0.0692018	0.000211406	0.00267942	0.139846	0.0723482	0.0041007	0.000597707	0.000116362	0.00110865	0.0445186	0.00232456	0.0288837	0.0351784	0.0414513	0.0024843	0.0283586
			276000666092508	0.00321167	0.009064	0.00616094	0.00185092	0.017073	4.84922e-05	0.0431658	0.0149368	0.00944664	1.52065e-05	0.000350438	0.0327169	0.000607674	0.00334122	0.0329999	0.00222561	0.117229	0.108624	0.000219639	0.00946014	9.91588e-05	7.24998e-05	0.0104524	0.0726339	0.000303987	0.0184551	0.000139112	0.024711	0.00746243	0.0644893	0.000270882	0.00180373	0.15485	0.0493219	0.00997935	0.00762811	0.000757177	0.00652842	0.0715065	0.00152202	0.0168887	0.0293484	0.0211051	0.0011585	0.0157646
			276000666420324	0.00283609	0.0254352	0.013276	0.00107884	0.028564	6.89731e-05	0.0423087	0.0167834	0.012818	4.38866e-05	0.000410562	0.0206091	0.000283188	0.00186437	0.0156455	0.0130218	0.110223	0.111181	0.000162471	0.00759328	1.10666e-05	3.36118e-05	0.00461196	0.0508262	0.000410834	0.0225024	0.000297626	0.0341531	0.00572207	0.0733929	0.000176595	0.00143371	0.166198	0.0429319	0.00202821	0.0131799	0.000330129	0.00145301	0.0406454	0.000625193	0.0222917	0.036536	0.0241897	0.0015641	0.0302475
			276000666420334	0.00119002	0.0139646	0.00407987	0.00396292	0.0250943	9.18249e-05	0.0248457	0.0150405	0.00481809	2.1686e-05	0.00023094	0.0167657	0.000173252	0.0125439	0.0282609	0.0129821	0.114582	0.120436	5.82678e-05	0.0089995	0.00013209	3.68119e-05	0.00899101	0.0559449	0.000309964	0.0129036	0.000315538	0.020512	0.0100623	0.0889488	0.00037967	0.000614818	0.15549	0.0475828	0.00235062	0.00456698	0.000120005	0.0016754	0.0477251	0.000745563	0.0304355	0.0187652	0.0583406	0.0015172	0.0233915
			276000666420335	0.00113528	0.00537413	0.00605216	0.00143773	0.0141588	9.73536e-05	0.0359215	0.0374372	0.00547047	1.26645e-05	0.000146537	0.0259812	0.000201578	0.00207274	0.0168862	0.0101208	0.10753	0.0998186	0.000105895	0.00988334	0.000190374	6.36597e-05	0.0186136	0.0420996	0.000456017	0.0193398	0.000178625	0.0180353	0.0119763	0.0884348	0.000446981	0.00434992	0.17709	0.0677352	0.00321945	0.00194888	7.39998e-05	0.00175271	0.0311138	0.00103761	0.0305523	0.0315928	0.0395025	0.000795797	0.0295554
			528000871263607	0.00401266	0.0122612	0.00400964	0.00174901	0.0345773	4.9744e-05	0.0636432	0.0185884	0.00681878	1.51483e-05	0.000194006	0.0326966	0.000166411	0.00474754	0.0266276	0.00182591	0.1068	0.0934374	0.000247958	0.00708544	0.000284867	6.69118e-05	0.00266102	0.0381167	3.74054e-05	0.0151136	0.000372905	0.0236328	0.00928954	0.0950751	0.000373611	0.00549615	0.15628	0.0640631	0.00169558	0.00189618	0.000262721	0.0082401	0.0720402	0.00121328	0.0140296	0.0243181	0.0288275	0.00135238	0.0157064
			528000890977734	0.00287923	0.00955626	0.00370951	0.000460326	0.0353127	4.16414e-05	0.0563276	0.0222956	0.01132	5.28717e-05	0.000624603	0.0138566	0.000837941	0.011179	0.0171133	0.0035261	0.105787	0.129905	3.65561e-05	0.00781219	1.93325e-05	6.62478e-05	0.0182184	0.0157876	3.40031e-05	0.0124252	0.00188572	0.0300126	0.0184151	0.0896475	0.000216241	0.0113493	0.137873	0.0534895	0.0119644	0.00200859	0.000529667	0.00466836	0.0488108	0.0011837	0.0075778	0.0409463	0.0420457	0.00176585	0.0164261
			276000662406021	0.00184389	0.0130685	0.00213217	0.00139939	0.0129781	3.54912e-05	0.049805	0.0346779	0.0135247	9.43891e-06	0.000504045	0.0283619	0.000347828	0.00216288	0.0249123	0.00548489	0.13119	0.0952547	0.000221069	0.00822089	3.82488e-05	0.000102718	0.00323294	0.0623834	0.000285869	0.01756	0.000255545	0.0198578	0.0103444	0.0844746	8.54086e-05	0.00082353	0.155142	0.0490399	0.00452395	0.00150921	0.000773624	0.00646813	0.0609688	0.000574844	0.0176002	0.0222877	0.0347527	0.000592546	0.0201875
			276000664073401	0.00383156	0.0125262	0.00122494	0.000576385	0.0219845	4.53153e-05	0.0538098	0.030174	0.00944491	2.25978e-05	0.000538582	0.0408699	0.000666466	0.00677828	0.01175	0.000718355	0.125438	0.129466	0.000121482	0.00544848	8.10401e-06	0.000104852	0.00648241	0.0403249	4.83733e-05	0.0132853	8.13098e-05	0.0204228	0.0123727	0.0946356	0.000272885	0.00288419	0.128349	0.0401127	0.00332359	0.00253197	0.000482738	0.00443005	0.0502699	0.000281665	0.0165253	0.0455594	0.0313788	0.0013832	0.0290123
			276000664073424	0.000833078	0.00952507	0.00220178	0.000305274	0.0184242	4.33158e-05	0.0639224	0.0215229	0.0133512	5.54237e-05	0.000235905	0.0189618	7.96235e-05	0.00449141	0.0207983	0.000254756	0.107611	0.12434	0.00012458	0.00754846	3.08892e-05	9.99762e-05	0.0109967	0.031783	0.000133821	0.0107696	7.13054e-05	0.0171946	0.00842295	0.0895275	0.000240298	0.00115275	0.141523	0.066365	0.00487517	0.00107737	0.000768081	0.00500055	0.0696752	0.000443081	0.018025	0.0503203	0.0390893	0.00243242	0.0153517
			276000664073425	0.00584676	0.0235666	0.00487237	0.00125728	0.0243144	8.66389e-05	0.0484088	0.0274334	0.0107939	8.98895e-05	0.00048411	0.0143804	0.00027494	0.00706029	0.0177457	0.00237235	0.0951787	0.102544	2.44283e-05	0.0128719	3.16913e-05	0.000233213	0.00857979	0.0396997	0.00016051	0.0222284	0.000933807	0.0206856	0.0139615	0.0908418	0.000138549	0.00205087	0.171517	0.0528304	0.00168601	0.00608486	0.000182072	0.00486591	0.0399165	0.00102854	0.0276051	0.0231872	0.0536938	0.00105059	0.0171988
			276000666092448	0.00900459	0.0179227	0.00370542	0.00059952	0.0159256	3.95555e-05	0.0350344	0.0355263	0.00573249	3.23567e-05	0.000526025	0.0140735	0.000406465	0.00986978	0.0340254	0.00209612	0.124689	0.110431	8.22646e-05	0.00534088	5.10043e-06	0.000166078	0.00785099	0.0638923	0.000273844	0.0143715	0.000293142	0.0146712	0.0017658	0.0739418	0.000314428	0.00169654	0.158323	0.0519333	0.00419411	0.00293242	0.000139632	0.00524454	0.0484655	0.000332048	0.0420002	0.019591	0.0478274	0.00115066	0.0135601
			276000666092456	0.00253666	0.0105996	0.00702307	0.000320341	0.0157285	6.10445e-05	0.0564538	0.0153055	0.0124876	4.56157e-05	0.00019994	0.015314	0.000324302	0.00929486	0.0374874	0.00812588	0.120791	0.120232	1.49903e-05	0.0190407	7.06289e-05	3.89892e-05	0.0158273	0.0254097	9.01975e-05	0.0225415	0.000415177	0.0166507	0.00570411	0.0548174	0.000180211	0.000545799	0.176986	0.0653296	0.00561268	0.00836256	0.000100527	0.00218353	0.0396178	0.000538772	0.0136463	0.0201946	0.0512151	0.00103213	0.0215028
			276000666092477	0.00400271	0.0090697	0.00267882	0.000494136	0.0259548	3.35638e-05	0.0624022	0.0197869	0.00501097	2.23183e-05	0.000235566	0.0217703	0.000146146	0.00592346	0.0201203	0.00233438	0.119357	0.127873	0.000113945	0.00508464	7.9865e-06	3.03361e-05	0.00701573	0.0318653	5.32732e-05	0.0173867	0.000126073	0.0264302	0.0111711	0.0730036	0.000149894	0.00132636	0.140931	0.069819	0.000555407	0.00346887	5.76048e-05	0.00422586	0.0588851	0.000289846	0.0304261	0.0228622	0.0491476	0.00121886	0.0171315
			276000666092516	0.0103935	0.00760513	0.0104775	0.00144277	0.0137923	4.18644e-05	0.0316501	0.0215377	0.0091015	9.51029e-05	0.000159225	0.00862188	0.000200774	0.0054511	0.0336016	0.00170051	0.11681	0.109057	0.000522485	0.0144237	0.000140986	0.000163648	0.0198459	0.0452012	0.000579692	0.00664107	0.000285916	0.0162388	0.0193036	0.093149	0.00018099	0.00178313	0.15774	0.0605211	0.00765958	0.00139458	0.000117446	0.0050492	0.0594148	0.000542581	0.0128909	0.0204447	0.0431677	0.00178004	0.0290771
			276000666261505	0.000520732	0.0218474	0.001578	0.000825542	0.0206326	7.21153e-05	0.0507361	0.0212017	0.00280185	9.79457e-06	0.000245153	0.0411436	0.000607375	0.000535368	0.024304	0.000506225	0.119067	0.103749	0.000106145	0.013744	0.000494824	0.000146912	0.00993191	0.0499847	6.79511e-05	0.0166702	0.000305778	0.0275367	0.00611941	0.0872509	0.000292334	0.000788609	0.153571	0.0592265	0.00211408	0.00280972	0.000219354	0.00373457	0.0524162	0.00181936	0.0190044	0.0217337	0.0358577	0.00108631	0.0225825
			276000666261585	0.00344435	0.0291084	0.00164281	0.00119181	0.0198322	4.20494e-05	0.0537003	0.0237659	0.0121628	3.59738e-05	0.000316343	0.0195495	0.000370164	0.00185508	0.0278497	0.00251671	0.123239	0.0851909	3.08355e-05	0.00319303	0.000134733	2.64977e-05	0.0085062	0.0423598	0.000340232	0.0247203	0.000381536	0.00895399	0.00616293	0.0807573	0.000260537	0.00516151	0.161591	0.0504549	0.0020509	0.00171972	0.000439793	0.00566976	0.05598	0.000245524	0.0232807	0.031022	0.052961	0.00078492	0.0269972
			276000666261589	0.00419881	0.0140683	0.00511954	0.000154095	0.0139281	3.27545e-05	0.0363537	0.0177854	0.00574338	2.36175e-05	0.000175939	0.0284403	0.000567166	0.00753692	0.0192895	0.00428377	0.109351	0.099951	0.000165504	0.00276135	3.77718e-05	9.81253e-05	0.0109025	0.0625196	0.00102869	0.00902565	2.32514e-05	0.0143506	0.00545075	0.100638	0.000154674	0.00402677	0.147291	0.0546048	0.00308907	0.00252932	0.000217266	0.00485943	0.0859401	9.56152e-05	0.0230328	0.0407845	0.0435831	0.000745114	0.0150411
			276000666420346	0.00250617	0.00625632	0.0091055	0.00318352	0.00983591	7.81791e-05	0.0309656	0.0204236	0.00440936	4.02233e-06	0.000306608	0.0182974	0.000968129	0.00299529	0.0383599	0.00576642	0.120555	0.10306	0.000213439	0.0089621	0.000218723	0.000228817	0.0144086	0.04027	0.000667577	0.00956826	0.000350819	0.0166002	0.014642	0.0999107	0.000119731	0.00145874	0.175805	0.0450572	0.00609198	0.0108228	0.00100647	0.00111994	0.0488642	0.000998038	0.0307107	0.0249117	0.0415296	0.000873032	0.0275123
			276000666420355	0.00534621	0.0188343	0.00310531	0.00092618	0.0116062	8.33234e-05	0.0564386	0.0167409	0.00725973	8.16552e-06	0.00027213	0.0165198	0.000286742	0.00444616	0.0199107	0.00141421	0.128782	0.114223	0.000257299	0.00877622	0.00015445	3.16527e-05	0.0119318	0.0300811	5.24226e-05	0.0134418	0.000379911	0.0198034	0.0103616	0.0847783	0.000363466	0.00124908	0.145219	0.0607752	0.00181678	0.00467142	0.000258342	0.00843178	0.0531014	0.000373864	0.0253873	0.0331947	0.0595016	0.0009055	0.0184966
			276000666420370	0.00145544	0.0134479	0.0114708	0.00234568	0.0217713	0.00013881	0.0274335	0.0255948	0.0102783	2.39904e-05	0.000313168	0.0205328	0.000408527	0.00530051	0.0188816	0.010262	0.126083	0.137378	0.000615197	0.00783425	0.000298451	3.71435e-05	0.00368676	0.0407521	0.000801347	0.0112499	0.000351982	0.031473	0.0184578	0.0849836	0.000229239	0.00233228	0.141478	0.0492642	0.00164065	0.00577635	0.000277036	0.00153741	0.0337331	0.00183025	0.0242984	0.0375215	0.0403904	0.00209875	0.0239309
			276000666420372	0.00267559	0.00711362	0.00577263	0.0014702	0.0229375	4.12504e-05	0.0403495	0.0146562	0.00997946	4.65928e-05	0.000295378	0.0270517	0.000416076	0.00152918	0.022755	0.00731968	0.106226	0.139796	0.000459524	0.0081626	4.8167e-05	3.67482e-05	0.0109072	0.034502	9.44315e-06	0.0168692	0.000271308	0.0353156	0.00465419	0.0830669	0.000309199	0.00260163	0.161152	0.0535074	0.00244815	0.00102114	0.000281972	0.00547648	0.0462469	0.000687598	0.0333485	0.0207692	0.0384805	0.00178202	0.0271527
			276000666420373	0.0106102	0.016286	0.00181761	0.000537519	0.0155721	5.41177e-05	0.0448672	0.0176449	0.0182666	0.000130734	0.000353438	0.0142695	0.000235259	0.00403649	0.0216647	0.000451849	0.116733	0.0978324	2.14637e-05	0.00669584	1.55034e-05	0.000112812	0.016734	0.0417054	0.000400226	0.0140525	0.000412578	0.0149708	0.00705538	0.0921202	0.000398888	0.0024265	0.157688	0.0627696	0.00280817	0.0054992	0.000158703	0.00494223	0.0530878	0.000197088	0.0210173	0.035722	0.0587302	0.0014055	0.0174884
			276000666420395	0.00222078	0.00920953	0.00692465	0.00210173	0.0265786	6.74035e-05	0.039377	0.0113475	0.0118419	5.50286e-05	0.000324269	0.0126863	0.000287791	0.00693911	0.0181496	0.00159463	0.115904	0.12782	0.000173656	0.0160698	6.15777e-05	9.23201e-05	0.00524355	0.0431265	0.000110282	0.0142796	0.000644711	0.042134	0.00493375	0.0706323	0.000534029	0.000942392	0.153112	0.0589579	0.00126637	0.00427926	0.000198911	0.00754894	0.0649378	0.000886045	0.0390566	0.027803	0.0349456	0.00114223	0.0134572
			276001266988266	0.00661185	0.0131973	0.00186864	0.0023265	0.0235571	8.88398e-05	0.0557116	0.0175908	0.00245403	3.14903e-06	0.000321747	0.0194944	0.000331282	0.00574085	0.0146854	0.00148787	0.118809	0.114979	0.000225387	0.00843099	2.4207e-05	6.70004e-05	0.0213511	0.0403811	0.000616301	0.0159589	0.0010155	0.0270696	0.0123721	0.0657266	0.00101674	0.00164807	0.155348	0.0543414	0.00304965	0.00716403	0.000454099	0.00516337	0.0646287	0.00131332	0.015919	0.0347489	0.042802	0.000868858	0.0190358
			276001266988289	0.00353034	0.0107645	0.0048805	0.00347324	0.0161438	6.96287e-05	0.0420107	0.0184419	0.0200282	0.000102301	0.000464052	0.0342579	0.000311177	0.00635747	0.0244899	0.00118977	0.121201	0.0997235	0.000747564	0.00577866	0.000140489	2.59581e-05	0.00979608	0.0505909	7.44141e-05	0.0127459	0.000591633	0.0277106	0.0153368	0.0685283	0.000746534	0.00255722	0.150706	0.0587053	0.00712374	0.00122302	0.000353914	0.00353403	0.061772	0.00259306	0.0242666	0.0171386	0.0464384	0.000893586	0.0224406
			276001266988569	0.00117346	0.00995153	0.00517284	0.000355143	0.0124989	8.24505e-05	0.0336813	0.0223441	0.00842606	3.31567e-05	0.000114981	0.0326134	0.000182413	0.00141657	0.0239059	0.0108983	0.117233	0.112787	4.31003e-06	0.00458771	0.000134534	0.000104352	0.00355686	0.0339887	8.72744e-05	0.00875992	0.000219717	0.0190915	0.0030458	0.0772854	0.00081454	0.00204366	0.167682	0.0745964	0.00339317	0.00119583	0.000230964	0.00162499	0.054484	0.000755087	0.0360305	0.0411425	0.0588501	0.00116493	0.0122542
			276000662604140	0.00794231	0.0155029	0.00363546	0.0010133	0.0216501	9.88147e-05	0.0362515	0.0208069	0.0101213	8.54721e-05	0.00030769	0.0211957	0.000450417	0.00277484	0.0264921	0.00911829	0.11469	0.11253	0.000105415	0.0091393	0.000191218	0.0002276	0.00823169	0.0540222	0.000264016	0.014611	0.000165561	0.0232837	0.0108277	0.077218	0.000229132	0.00169481	0.165807	0.0462949	0.00612587	0.00233695	0.000358739	0.0130895	0.0589944	0.000645299	0.0164105	0.022014	0.0366113	0.00104363	0.0253888
			276000662980232	0.00474365	0.0161751	0.00574578	0.000333126	0.0175544	2.95991e-05	0.0122672	0.00934344	0.00398545	1.10301e-05	0.000101041	0.0224675	0.000144663	0.00448854	0.0201003	0.00018441	0.130665	0.184741	0.000374193	0.00231049	3.63694e-05	1.38231e-05	0.0100514	0.0461503	8.77547e-06	0.0145499	0.000221815	0.0322125	0.00211534	0.059349	4.70908e-05	0.000956142	0.146704	0.0544368	0.00376451	0.000373588	0.000182847	0.0026072	0.0532547	0.000844859	0.0320605	0.0237515	0.0595072	0.0012022	0.0198323
			276000664073379	0.000967413	0.0115522	0.00163948	0.00167509	0.00936072	5.01544e-05	0.046722	0.026833	0.00691319	8.29317e-06	0.000223082	0.0254913	0.0010508	0.00457203	0.0151307	0.00043558	0.117952	0.114542	0.000170329	0.00965298	1.01418e-05	0.000159832	0.0116789	0.0593109	8.87501e-05	0.0129047	0.000243727	0.0268362	0.00889975	0.0778767	0.000142892	0.00241783	0.146181	0.0564084	0.00831412	0.00468764	0.00011072	0.00565056	0.0460942	0.000599215	0.0330117	0.0384049	0.0396923	0.00120397	0.0241289
			276000664073383	0.00223827	0.00959696	0.00193663	0.000133153	0.0133531	4.36344e-05	0.0591563	0.0217689	0.0102802	1.00188e-05	0.000310134	0.0272957	0.000267698	0.0109521	0.0101262	0.00379437	0.112597	0.108113	0.000541017	0.00840759	8.52414e-06	8.63959e-05	0.00275122	0.0286627	0.000295876	0.0205489	0.000354208	0.0270897	0.0141736	0.107876	0.000315091	0.00132052	0.137399	0.0543643	0.0131698	0.00202146	0.00074258	0.00220133	0.060191	0.000613504	0.0278331	0.0507018	0.0272346	0.00160795	0.0175145
			276000664073395	0.00454024	0.017715	0.00188756	0.000645395	0.0184119	3.54091e-05	0.0388844	0.0210728	0.00801719	3.90921e-05	0.000232503	0.0280319	7.86939e-05	0.00453606	0.0171865	0.00145388	0.114673	0.0896145	3.27988e-05	0.00592792	8.37552e-06	4.23608e-05	0.0168261	0.0490834	0.000171697	0.0186463	3.60563e-05	0.0251665	0.00564873	0.0917555	0.000306012	0.00132163	0.168655	0.0537708	0.00469756	0.00113405	0.000405442	0.00188365	0.0593	0.000572529	0.0293383	0.0370502	0.0368014	0.000793751	0.023568
			276000664073421	0.00262431	0.00287654	0.0045157	0.000721733	0.024225	2.51547e-05	0.0409935	0.0308732	0.00699515	1.04628e-05	0.00026982	0.034806	0.000149897	0.00276292	0.0142065	0.000973461	0.106704	0.106215	3.43026e-05	0.00426881	1.066e-05	5.81049e-05	0.021087	0.0406561	0.000661144	0.0196106	2.848e-05	0.0121022	0.00642527	0.0902768	0.000122496	0.00241131	0.161814	0.0547273	0.00507336	0.00131407	0.00107661	0.00423508	0.0522012	0.000255029	0.0307308	0.0422539	0.0503268	0.000766524	0.0175234
			276000664073436	0.00799313	0.0117887	0.00562497	0.000628346	0.0107968	5.12741e-05	0.051483	0.0229188	0.0134377	2.70138e-05	9.46464e-05	0.0225468	0.000425022	0.00281621	0.0333452	0.00360708	0.102132	0.131397	0.000316379	0.00487598	0.000124067	2.60368e-05	0.0129156	0.0419152	0.000420119	0.016662	0.00108465	0.0139406	0.0126828	0.0688317	0.000571775	0.00195085	0.15071	0.0584332	0.00253559	0.00354064	0.000431483	0.00117687	0.061402	0.000812102	0.0331942	0.0196068	0.0444976	0.00141279	0.0248149
			276000664073456	0.00112047	0.0175919	0.0051929	0.000795876	0.0143192	1.8227e-05	0.0378025	0.0248605	0.00374612	1.25842e-05	0.000181055	0.0325952	0.000381279	0.00269451	0.0260626	0.00468769	0.109017	0.119634	0.000805331	0.00696601	1.17628e-05	8.12594e-05	0.0172604	0.0514413	7.0401e-05	0.0321977	0.000194729	0.0290318	0.0106761	0.0790567	0.00022472	0.00277342	0.153608	0.0494756	0.00213662	0.00582829	0.000476052	0.00138469	0.0291656	0.000350715	0.0324801	0.026105	0.0325564	0.000613265	0.0343142
			276000666092489	0.00774474	0.0188411	0.00519889	0.000888819	0.027366	6.41132e-05	0.0551314	0.0219453	0.00668768	9.45999e-06	0.000225959	0.016092	0.000305488	0.0081358	0.0274723	0.0022572	0.1086	0.115113	0.000918895	0.0162182	6.30049e-05	7.86759e-05	0.0119955	0.0582938	0.000384273	0.0076721	0.000262838	0.0163261	0.0129287	0.0829437	0.000156041	0.00160773	0.135972	0.0510752	0.00223937	0.00500687	0.000101289	0.00508528	0.0373329	0.00193665	0.0284781	0.025994	0.046459	0.00122238	0.0271679
			276000666092490	0.0084551	0.0166266	0.0042797	0.0012099	0.0204756	7.42765e-05	0.0509876	0.0123042	0.00877503	1.6865e-05	0.000255814	0.0187782	0.000316279	0.00440291	0.023311	0.001771	0.103907	0.117299	0.000204912	0.015168	1.67773e-05	7.19463e-05	0.00513624	0.0377418	0.000339971	0.0173881	0.000178525	0.0283402	0.014335	0.0600258	0.000112574	0.000864662	0.17331	0.0571154	0.000880905	0.00266226	0.000106271	0.00421715	0.0472361	0.000524545	0.0442199	0.023318	0.0485905	0.00123425	0.0234142
			276000666092518	0.0064527	0.00772309	0.00337851	0.00105962	0.0171045	5.40034e-05	0.0499286	0.0293264	0.00749825	2.62538e-05	0.000220738	0.0266533	0.000168747	0.0123957	0.0298035	0.00305733	0.106088	0.211991	0.000507597	0.009965	9.22222e-05	1.95466e-05	0.00666073	0.0312386	0.000222609	0.0101496	0.000185343	0.0190277	0.0127678	0.0478375	0.000118916	0.000284947	0.113765	0.0656493	0.00147687	0.00251798	2.64939e-05	0.00307557	0.036724	0.000640995	0.0293214	0.0242828	0.0574691	0.000750959	0.0122921
			276000666261506	0.00475939	0.0248946	0.00340216	0.000748586	0.0160839	3.6758e-05	0.0393648	0.0306832	0.0214319	3.73162e-05	0.000283383	0.0425192	0.000780418	0.00498286	0.0227212	0.00235204	0.122468	0.114726	0.00039542	0.004984	1.31011e-05	3.31316e-05	0.00883788	0.0506013	0.000602021	0.0140571	3.45219e-05	0.013422	0.0116046	0.0721665	0.000135311	0.00344925	0.133416	0.0476918	0.00856262	0.00119328	0.000402004	0.00577732	0.0586735	0.000354518	0.0207821	0.0304817	0.0318483	0.000552879	0.027653
			276000666261509	0.00368759	0.00737151	0.00683965	0.00189211	0.0269244	8.24606e-05	0.0334708	0.0348965	0.006486	3.19334e-05	0.000215483	0.0154814	0.000140841	0.00418482	0.0176187	0.0131008	0.111442	0.115644	0.000251302	0.00937113	2.65052e-05	5.5789e-05	0.0173655	0.0550682	0.000140019	0.0178224	0.000554438	0.0209711	0.0224029	0.0757052	4.18613e-05	0.00185927	0.154467	0.0505883	0.00633018	0.00344508	0.000128639	0.00598206	0.0370581	0.000524628	0.0218208	0.0257144	0.060083	0.00188123	0.0108304
			276000666261556	0.00365691	0.0265176	0.0028608	0.00147051	0.0242219	5.83022e-05	0.030139	0.00984316	0.0149018	3.44771e-05	0.000221813	0.021679	0.0001106	0.00231357	0.0259811	0.000362122	0.121502	0.157883	0.000144791	0.00516994	3.56458e-05	3.36429e-05	0.00736464	0.0403552	3.18265e-05	0.0063473	0.00035473	0.0244809	0.0055137	0.073422	0.000306469	0.00127229	0.155121	0.0459479	0.00186518	0.00135606	0.000718706	0.00244402	0.0585363	0.0016978	0.0220628	0.0440978	0.0451272	0.000797787	0.0116368
			276000666420322	0.00132798	0.0106519	0.00588239	0.00211912	0.0329674	5.86906e-05	0.0357773	0.020689	0.0106915	3.17601e-05	0.000259772	0.0139661	0.000550937	0.00208587	0.0233636	0.00440727	0.122686	0.0972358	0.000180896	0.00797743	3.5332e-05	8.22382e-05	0.0127355	0.0603128	0.000899502	0.0166001	0.000117383	0.0239331	0.00949085	0.0789762	0.000294436	0.00178464	0.175301	0.0530977	0.00308416	0.00178786	8.23087e-05	0.00242923	0.050518	0.000577214	0.0325369	0.0240232	0.0262711	0.00129157	0.0308276
			276000666420329	0.00218195	0.0144922	0.00781607	0.00200697	0.0304328	4.80578e-05	0.0537772	0.01959	0.00890793	2.43452e-05	0.00022324	0.00996829	0.000200568	0.00154627	0.0222743	0.0038121	0.121328	0.103797	0.000108306	0.00520194	4.41611e-05	5.49812e-05	0.0104189	0.0408881	0.000372434	0.00891783	0.000268968	0.0249048	0.0120636	0.0847312	0.000240412	0.00372187	0.152593	0.0601839	0.00669409	0.00800733	6.6864e-05	0.00190347	0.054688	0.000507073	0.0250231	0.0258921	0.0396732	0.00266221	0.0277403
			276000666420336	0.00143291	0.0101858	0.00992358	0.00095171	0.0120913	4.01759e-05	0.0324772	0.0252651	0.0110572	1.66019e-05	0.000216609	0.0257184	0.000689473	0.00352888	0.0188487	0.00336925	0.107861	0.0954301	0.000132917	0.011284	5.75548e-05	2.84714e-05	0.00669074	0.0381603	0.000190175	0.015885	6.6302e-05	0.0275055	0.00738375	0.0877783	2.8746e-05	0.000505421	0.191684	0.0605402	0.00454046	0.00320178	0.000189073	0.00158874	0.0472135	0.000661508	0.0333004	0.0417279	0.0326616	0.0016005	0.0262892
			276000666420367	0.00109313	0.0156433	0.0051296	0.00137858	0.0115488	0.000104035	0.0447668	0.0256645	0.0183949	5.98119e-05	0.000263704	0.00971682	0.000292484	0.00230083	0.0235011	0.00184678	0.132369	0.120322	0.000259127	0.0171958	0.000302436	2.54595e-05	0.00323362	0.0446003	0.000803731	0.0140963	0.000100033	0.021033	0.0218133	0.0741671	9.00662e-05	0.00119886	0.139838	0.0572434	0.00773694	0.00228762	0.000361844	0.0014392	0.0352097	0.000539674	0.0379571	0.0310334	0.0509697	0.00116421	0.0209043
			276000666420377	0.00741891	0.00663533	0.00309749	0.00108084	0.0276881	8.41962e-05	0.0485726	0.0240389	0.0153963	2.85465e-05	0.000274836	0.019057	0.000594081	0.00288579	0.0197571	0.00823191	0.11367	0.155234	0.000131112	0.00920268	0.000132825	5.86048e-05	0.0045524	0.0265998	0.000306481	0.0092421	0.000155631	0.0245702	0.0126296	0.0649123	0.000695149	0.000851549	0.144657	0.0561226	0.00558864	0.00733895	5.65155e-05	0.00309085	0.0424661	0.000448616	0.0321549	0.0217561	0.049822	0.00684694	0.0218646
			276000666420378	0.0010912	0.00686393	0.00254762	0.00301397	0.0122101	4.54131e-05	0.0404385	0.01945	0.0052849	6.68766e-06	0.000339965	0.0197418	0.00022229	0.00520997	0.0340877	0.00361539	0.12414	0.105852	2.18118e-05	0.00586754	5.60002e-05	1.5413e-05	0.00817114	0.0505399	9.78788e-05	0.00629048	9.77386e-05	0.014631	0.0156078	0.0824075	0.000356155	0.000754128	0.156578	0.077102	0.00741158	0.000756826	0.00118071	0.00638947	0.0479444	0.00105723	0.024789	0.028638	0.0637763	0.00180474	0.0134958
			276000351532301	0.00410999	0.0153518	0.00716646	0.00269595	0.0174358	8.96618e-05	0.0374448	0.0102219	0.00117585	2.97663e-06	0.000204817	0.0360791	8.55128e-05	0.0139791	0.0390201	0.00374382	0.115794	0.162578	0.000452779	0.00312483	0.000189369	1.97642e-05	0.00768219	0.0614079	0.00011023	0.0117309	0.000762538	0.0262276	0.00370551	0.0468827	0.000539314	0.00193328	0.137001	0.0486251	0.00436955	0.00285391	2.81341e-05	0.00175173	0.0319645	0.00447752	0.027103	0.0444248	0.0477852	0.00228366	0.0153842
			276000351532305	0.00379295	0.0147371	0.0119927	0.00263271	0.0181291	6.72037e-05	0.0244095	0.016888	0.00787483	1.88483e-05	0.000170359	0.032044	0.00025708	0.0128721	0.0270133	0.0100965	0.116445	0.165503	0.000812694	0.00609287	0.000294886	1.87916e-05	0.00432453	0.0687349	0.000428076	0.012384	0.00061407	0.0284169	0.00932113	0.0579092	0.00027528	0.00145458	0.139373	0.0354359	0.00225604	0.00163142	0.000153494	0.00202963	0.0426611	0.00251719	0.0164005	0.0331203	0.0484699	0.0013514	0.0185737
			276000662604105	0.00551005	0.00658712	0.00146673	0.000840407	0.018834	3.18827e-05	0.0398689	0.0161208	0.00352054	3.02572e-06	0.000165424	0.030813	0.000170836	0.00338735	0.0238555	0.00225318	0.111806	0.115059	8.30089e-05	0.0082873	1.19017e-05	3.22118e-05	0.00937693	0.0379193	0.000165571	0.0172493	0.000231525	0.0262534	0.00811894	0.0966291	3.60855e-05	0.0020489	0.146215	0.0704218	0.000811202	0.00223829	5.79315e-05	0.00466011	0.0618565	0.000280538	0.0382894	0.029538	0.0411329	0.00187779	0.0158836
			276000662604124	0.00162793	0.0194807	0.00239629	0.00375405	0.0147062	5.05765e-05	0.0375676	0.0210525	0.00917459	1.63915e-05	0.000254385	0.0325076	0.000263993	0.00172739	0.0364926	0.00100247	0.118307	0.189099	6.37816e-05	0.0031711	2.7833e-05	7.91543e-05	0.00632263	0.0289942	5.79452e-05	0.017391	0.000227174	0.0265014	0.00610932	0.0636096	0.000258342	0.00170892	0.149123	0.047265	0.00478005	0.00415686	0.000104461	0.00589735	0.0538706	0.000906968	0.0132464	0.0209604	0.0354189	0.00151973	0.0187472
			276000662604132	0.00246612	0.00982775	0.0109703	0.000832327	0.0292354	3.5159e-05	0.0246578	0.0195456	0.0167619	1.63715e-05	9.9755e-05	0.0214707	0.000193543	0.00419298	0.0188509	0.00636555	0.111704	0.11541	7.95114e-05	0.01404	0.000132903	2.03059e-05	0.00704415	0.0627404	0.000877154	0.0159831	0.000102192	0.0254688	0.00915601	0.069059	0.000114641	0.00120119	0.161007	0.070666	0.00341953	0.0018151	0.000345934	0.0032903	0.0463562	0.00175624	0.0232425	0.0269917	0.0503127	0.00186651	0.0102746
			276000662980214	0.00189547	0.00733254	0.00967189	0.00107853	0.0159065	8.02014e-05	0.0329165	0.0325821	0.00696625	6.44392e-05	0.000124934	0.0258468	0.000192698	0.00123332	0.0235957	0.00753453	0.121781	0.122818	0.000173343	0.00694284	1.10447e-05	3.74284e-05	0.0201154	0.0391119	7.35602e-05	0.0155323	0.000565374	0.0217596	0.00767127	0.0682701	3.58703e-05	0.00201928	0.167356	0.0564167	0.00327432	0.00420521	8.57896e-05	0.00413269	0.0434452	0.000597401	0.0301394	0.0316964	0.0522008	0.00106133	0.011449
			276000662980216	0.001657	0.00708149	0.00561288	0.00301962	0.0239971	4.96484e-05	0.0247889	0.0309802	0.00884989	3.12261e-05	0.000430292	0.0236403	0.000164776	0.017219	0.0189226	0.00500287	0.1166	0.123665	5.73185e-05	0.011328	0.000144447	0.000290019	0.0089697	0.0358707	0.00022251	0.00840431	0.000116671	0.0137754	0.0118013	0.0892142	0.000396883	0.00127117	0.159711	0.0539622	0.00809501	0.00114324	0.00106658	0.0062191	0.0592631	0.000869129	0.0251349	0.0302286	0.0439405	0.000953321	0.0158386
			276000662980222	0.00206981	0.00935955	0.00863892	0.000951284	0.02776	7.2261e-05	0.057857	0.0237679	0.0200055	4.91013e-05	0.000213448	0.0224608	0.000212306	0.00263297	0.0321079	0.0157367	0.116898	0.123044	6.54088e-05	0.0160581	0.000289401	2.62277e-05	0.0129121	0.0321748	9.74491e-05	0.0243475	0.000283637	0.023225	0.00264484	0.0619004	0.000341112	0.00102794	0.146135	0.0547757	0.00513869	0.00505458	0.000457414	0.00122963	0.0445959	0.00197976	0.0236364	0.026512	0.0289691	0.00117467	0.0211097
			276000664073363	0.00591394	0.00499089	0.00427605	0.00108313	0.00846144	6.16695e-05	0.0285321	0.0260069	0.00821696	7.501e-05	0.000398278	0.0185265	0.0001782	0.00851498	0.0221706	0.00833841	0.119815	0.143169	0.00015745	0.010112	2.79204e-05	4.63168e-05	0.0208471	0.041627	0.000267983	0.0138299	7.62844e-05	0.0219755	0.0213532	0.0612892	0.00034473	0.00221408	0.159964	0.0483963	0.00299415	0.00614943	0.000123029	0.00833932	0.0539857	0.000802756	0.019412	0.0347717	0.0467393	0.000750561	0.0146743
			276000664073403	0.00185265	0.00599943	0.00269512	0.00176313	0.0273565	4.47119e-05	0.0417607	0.02646	0.00329209	4.18715e-06	0.000376574	0.0406601	7.30026e-05	0.000599065	0.0200558	0.00125759	0.103924	0.0902626	5.13607e-05	0.0054816	1.86874e-05	5.28085e-05	0.0302061	0.031194	0.000106731	0.0260328	9.05174e-05	0.0170388	0.0156561	0.0810974	0.000458559	0.00114692	0.168249	0.0586519	0.00455321	0.00085623	0.00126413	0.00289392	0.0609764	0.000843948	0.0251449	0.0447478	0.0381373	0.00109274	0.0155185
			276000664073413	0.0088381	0.027165	0.00426793	0.000594531	0.0106513	6.39414e-05	0.0611429	0.0213435	0.00499493	2.27083e-05	0.00023885	0.0263724	0.000553103	0.0082827	0.0269142	0.000995465	0.107986	0.137364	0.000148195	0.00990408	2.35152e-05	0.000107018	0.0119352	0.0330764	0.000127111	0.0128855	4.26573e-05	0.0258959	0.0123561	0.0529594	0.000103655	0.000392711	0.138969	0.0558631	0.0025077	0.00205462	0.000377807	0.00730605	0.0643854	0.000551769	0.0354472	0.0292593	0.0384026	0.00110774	0.0160178
			276000666261516	0.000446799	0.0139238	0.00147412	0.0011583	0.0169359	6.61204e-05	0.0556037	0.0217344	0.00312682	7.36592e-06	0.000466162	0.0198171	0.000323241	0.00143441	0.0229354	0.00136208	0.115382	0.117131	0.000147429	0.00959789	1.88746e-05	6.13361e-05	0.00598028	0.0396272	0.000186203	0.018873	0.000745419	0.0233244	0.0111565	0.0803687	0.000159022	0.00413385	0.151409	0.0703405	0.00807607	0.0047224	0.00117844	0.0031705	0.041903	0.000392428	0.0281908	0.0348828	0.0489135	0.0015207	0.0175919
			276000666420349	0.00791776	0.0124887	0.00219219	0.000346152	0.0216317	3.34201e-05	0.0488222	0.0243956	0.00965011	2.50048e-05	0.000244366	0.015422	0.000577445	0.00780882	0.0235101	0.000426556	0.116533	0.111007	1.86722e-05	0.00727406	9.44413e-06	2.9344e-05	0.0131236	0.0518061	0.000705507	0.00714801	2.04963e-05	0.0164331	0.00715038	0.0733607	0.000148569	0.000954875	0.137863	0.0781613	0.00423342	0.00163949	7.46917e-05	0.00392618	0.0635054	6.03765e-05	0.0304519	0.0228976	0.051193	0.000892979	0.023886
			276000666420357	0.000465356	0.0149165	0.00182339	0.000969655	0.0133413	4.16874e-05	0.0530318	0.0251921	0.00293554	5.64727e-06	0.000231022	0.0358215	0.00070237	0.00654466	0.0263134	0.00373398	0.135826	0.109871	0.000165572	0.00562393	5.78749e-05	1.9105e-05	0.00695134	0.0499974	7.11616e-05	0.0230551	0.000122881	0.0154927	0.00689215	0.092265	0.00015126	0.00233281	0.125737	0.0580487	0.00612817	0.00140685	0.000229776	0.00587183	0.0668215	0.000442238	0.0100994	0.0388511	0.0462471	0.00064455	0.00450577
			276000666420358	0.0022406	0.0192536	0.00395494	0.000409781	0.011706	5.3035e-05	0.0504492	0.0180175	0.0152161	2.30567e-05	0.000406212	0.0124246	0.000347638	0.00350567	0.0156675	0.00316575	0.127457	0.106728	0.000125822	0.0153022	8.49397e-06	6.81186e-05	0.00686599	0.0380244	0.000789731	0.0101098	0.00012324	0.0258861	0.00664836	0.0892133	0.000171024	0.00364893	0.159169	0.0510555	0.00158821	0.00360165	0.000215847	0.00432679	0.0474527	0.000155803	0.0359711	0.0265119	0.0490731	0.00229322	0.0305739
			276000666420366	0.00130756	0.00898957	0.00202432	0.00107411	0.013688	5.45607e-05	0.050648	0.0304611	0.00787054	0.000102011	8.62094e-05	0.0309188	0.000384745	0.00781732	0.0244234	0.00793418	0.11711	0.121284	0.000103727	0.00975022	6.35582e-05	2.68093e-05	0.0175662	0.0260305	0.000129567	0.00957821	0.000220298	0.0187106	0.0301196	0.0580789	0.000330568	0.0036964	0.151048	0.0568501	0.00509951	0.00210664	0.000132219	0.00511861	0.052282	0.000983256	0.0284735	0.0279318	0.0518031	0.000865562	0.0167215
			276000666420375	0.00270738	0.0260771	0.0028893	0.0013865	0.013981	3.1228e-05	0.04215	0.0165953	0.00701926	8.56177e-06	0.000267156	0.0336515	0.000321128	0.00471742	0.0399635	0.00523598	0.10926	0.151311	2.72422e-05	0.0053412	1.7633e-05	4.29986e-05	0.00548014	0.0304269	0.000116296	0.0150678	4.86973e-05	0.0154762	0.00872486	0.0754309	9.48181e-05	0.00119946	0.113899	0.0619374	0.00643224	0.00120414	0.000116038	0.00768665	0.0636616	0.000407544	0.0372607	0.0328747	0.0381762	0.00149045	0.0197856
			276001262396216	0.00818401	0.0142262	0.00376717	0.000381017	0.0198762	0.000116931	0.0649055	0.0133708	0.00997804	8.19154e-05	0.000185122	0.0127727	0.000182308	0.0021462	0.0261066	0.0139098	0.106488	0.10399	6.68604e-05	0.00826075	1.52397e-05	6.54015e-05	0.0211756	0.0436409	0.000106912	0.0143252	0.000176611	0.0136464	0.0158017	0.0687928	0.000165742	0.00231816	0.14462	0.0499284	0.00435898	0.000717763	0.00017769	0.0116739	0.0596733	0.000387375	0.0301374	0.0315858	0.0492968	0.00181751	0.026398
			276001266988096	0.00527012	0.0123155	0.00429476	0.00045267	0.0197503	5.83944e-05	0.0429781	0.0199649	0.0203331	5.96684e-05	0.000333872	0.0316825	0.00140116	0.00352266	0.0222988	0.00354393	0.111458	0.10953	0.000119042	0.00702955	2.21022e-05	2.73639e-05	0.00961268	0.0340723	0.000102003	0.0129857	0.000312899	0.0205766	0.0145719	0.0805781	9.17934e-05	0.00587965	0.152591	0.0616723	0.00349727	0.0025796	6.90578e-05	0.00420471	0.0688974	0.00017902	0.0222109	0.0220414	0.0388372	0.00097391	0.0270164
			276001266988520	0.00137943	0.0077156	0.00415628	0.000892804	0.0174071	8.50058e-05	0.0576792	0.0199453	0.0171594	8.36515e-05	0.000245702	0.0196487	0.000251153	0.0020338	0.0234323	0.00498126	0.12111	0.109426	0.000171705	0.00377868	0.000221004	5.42e-05	0.00812183	0.0294633	7.17879e-05	0.0248517	0.000157166	0.0242583	0.0251276	0.0910235	0.000553543	0.00222348	0.126735	0.0677872	0.00224199	0.00105811	0.000885069	0.0013416	0.0587356	0.000548893	0.0358134	0.0293574	0.0312059	0.000739711	0.0258397
			276000662604108	0.00201288	0.024793	0.00292058	0.000411064	0.023418	4.14205e-05	0.0282355	0.0258395	0.00263964	3.76362e-06	0.000145665	0.0333647	0.000190198	0.000868745	0.0177722	0.00463011	0.10533	0.104112	0.000217674	0.00261095	6.83241e-06	6.08003e-05	0.0234195	0.0671814	6.77454e-05	0.0327979	3.09214e-05	0.0344974	0.0148045	0.0752212	0.000330219	0.00171001	0.154425	0.0516207	0.00228912	0.00128907	0.000614793	0.0040816	0.0405853	0.000263686	0.0269458	0.0316076	0.0318061	0.000895687	0.02389
			276000662604109	0.0028002	0.0148141	0.00764061	0.00145032	0.0181162	3.3609e-05	0.0307625	0.0212446	0.010679	3.00061e-05	0.000164383	0.0291391	0.00094635	0.0045647	0.0311556	0.0030132	0.108595	0.0976532	0.00092816	0.0185383	3.71559e-05	0.000115273	0.0212231	0.0485123	0.000689559	0.00541505	0.000231019	0.0157941	0.00990332	0.0886798	0.000708413	0.0025246	0.152289	0.0563175	0.00266896	0.0043025	0.000149793	0.00294622	0.0562565	0.00161311	0.0358202	0.0252392	0.0407718	0.000810749	0.0247121
			276000662604112	0.00346658	0.0095364	0.00591901	0.000653497	0.0184689	9.05464e-05	0.0276876	0.0301265	0.00873738	1.72521e-05	0.000170479	0.0255086	0.000146614	0.00286337	0.0192656	0.0057037	0.110156	0.0977068	0.000399544	0.0105356	0.000141429	9.5068e-05	0.0215819	0.0435202	0.000673949	0.0188095	0.000203056	0.0202998	0.0179777	0.08476	0.000608102	0.00276984	0.162979	0.0643306	0.00388488	0.000929013	0.000167587	0.00518855	0.0511849	0.00121489	0.0308841	0.0254593	0.0468709	0.000706056	0.0175999
			276000662980148	0.00154412	0.0183979	0.00310196	0.000652394	0.0148482	3.35696e-05	0.0416985	0.0166815	0.00282597	8.1614e-06	0.00019866	0.0211374	0.000676766	0.0034927	0.0168931	0.00326561	0.11555	0.095558	0.000411472	0.00813181	4.74398e-06	5.54253e-05	0.0196099	0.0608621	8.88651e-05	0.00970094	0.000104716	0.0249792	0.0267586	0.0797227	0.000848802	0.00461751	0.15798	0.0507654	0.00267551	0.00108992	2.48889e-05	0.00215653	0.0646917	0.000657159	0.0343464	0.0261302	0.0342759	0.000898425	0.031847
			276000662980166	0.00344615	0.00862648	0.002623	0.00117154	0.0165155	6.80003e-05	0.0470275	0.0281524	0.00530813	3.59507e-05	0.000449214	0.0181438	0.000263401	0.00508303	0.0211988	0.0134193	0.101676	0.103829	0.000218776	0.00305643	6.46581e-05	4.62868e-05	0.0161068	0.0424145	0.000920608	0.0157492	0.000201445	0.0192884	0.0376171	0.0815809	0.000548182	0.00300109	0.156662	0.0452833	0.0119648	0.00222096	0.00127095	0.0142967	0.053923	0.000744487	0.0125197	0.0255023	0.0340917	0.00111672	0.0425515
			276000662980229	0.00220933	0.0121975	0.00672873	0.00113295	0.00751523	3.35897e-05	0.0426834	0.0416232	0.0100727	1.45595e-05	0.00027464	0.0177326	0.000422828	0.00684844	0.0248004	0.00424397	0.122465	0.114826	4.86816e-05	0.0120413	5.6688e-05	7.43851e-05	0.0097722	0.0584881	0.000205394	0.00926166	6.1025e-05	0.00909033	0.0145281	0.080655	0.000343086	0.000872213	0.157877	0.0644193	0.003972	0.00087912	0.000266997	0.00318476	0.041625	0.000691384	0.018277	0.0252184	0.0502032	0.00116819	0.020894
			276000662980235	0.00213743	0.0146598	0.0103605	0.00134101	0.0207947	0.000101374	0.0510557	0.0297655	0.0150818	5.52458e-05	0.000236053	0.0126453	0.000166256	0.00399769	0.0251921	0.00546868	0.129172	0.125722	0.00037135	0.014101	3.7563e-05	4.68005e-05	0.0216008	0.0314164	0.000386896	0.0119922	0.000215174	0.0115026	0.00922074	0.0695357	0.000242692	0.0015353	0.146625	0.0525687	0.00792486	0.00349971	0.000200527	0.0067714	0.0472411	0.000984158	0.0213723	0.0305893	0.0418531	0.00101351	0.0191981
			276000663520245	0.0018391	0.0168515	0.00310234	0.00192701	0.0200382	5.31393e-05	0.0396524	0.0250318	0.00511983	1.13464e-05	0.000206619	0.0235752	0.000397649	0.011198	0.0278085	0.00151934	0.117121	0.0778283	0.000139465	0.00725141	0.000345155	9.17393e-05	0.0220461	0.0768327	9.31942e-05	0.0174849	0.000307452	0.028384	0.0226101	0.0636865	0.000503501	0.000934301	0.168788	0.0557792	0.00394985	0.00232257	0.000331187	0.0122519	0.051869	0.00185414	0.0144493	0.0236198	0.0345871	0.00078638	0.0154205
			276000664073423	0.00299937	0.018528	0.0020237	0.00215371	0.0270748	4.99048e-05	0.0572928	0.0183576	0.00358341	1.32135e-05	0.000254376	0.0246438	0.000166316	0.00368877	0.0194821	0.0038233	0.102566	0.0886594	0.000102674	0.00330818	3.57238e-05	4.43849e-05	0.0158576	0.0364318	8.31531e-05	0.0175483	0.000351879	0.0236076	0.0091762	0.0910733	0.000655352	0.0033567	0.171926	0.0489908	0.00190696	0.000618274	0.000689878	0.0038234	0.0556036	0.000951008	0.0300464	0.0436916	0.0481069	0.00144666	0.0152056
			276000666092435	0.00289512	0.00856157	0.00840432	0.000472313	0.0162999	1.79189e-05	0.0325137	0.0301482	0.0112036	3.49567e-05	0.000130229	0.016548	0.00014578	0.00840741	0.0299002	0.000870336	0.122742	0.110416	0.000198903	0.00658095	1.23152e-05	0.000176023	0.0326384	0.0318126	0.000343855	0.0153087	4.09151e-05	0.00726674	0.0130449	0.0796811	3.81486e-05	0.00243913	0.158348	0.0607118	0.0034821	0.00182494	0.000173308	0.014762	0.0641565	0.000176227	0.0245621	0.0264374	0.0341466	0.000965893	0.0209597
			276000666092436	0.00358396	0.00778457	0.00669612	0.0010452	0.0231326	5.26293e-05	0.0398511	0.0199236	0.00796274	1.10344e-05	0.000270615	0.0160608	0.000161697	0.0107428	0.0187028	0.00129955	0.122838	0.117043	0.000168053	0.0177116	2.8497e-05	8.08242e-05	0.00924019	0.0240434	0.000195866	0.00843983	0.00018011	0.021827	0.0107824	0.0829238	0.000108077	0.00116014	0.156001	0.0671571	0.000442095	0.00528346	7.20075e-05	0.00358525	0.0442041	0.000313365	0.0346682	0.0358055	0.0579587	0.00107659	0.0193797
			276000666092460	0.00109114	0.0206049	0.00573299	0.000910166	0.0241021	3.83827e-05	0.0420882	0.0180001	0.00989533	1.37345e-05	0.000197887	0.022619	0.000119881	0.004791	0.0367198	0.00308005	0.106507	0.111371	0.000773547	0.0169316	7.00036e-05	2.85963e-05	0.00492993	0.0496556	0.000357094	0.0227997	0.000374983	0.0222134	0.0154121	0.0810717	9.88808e-05	0.00327402	0.146209	0.0464462	0.00138908	0.00114819	0.00117516	0.00218416	0.047997	0.000303238	0.0533507	0.0292413	0.0326627	0.00092602	0.0110927
			276000666092500	0.0012381	0.0213209	0.00352745	0.000818266	0.0223995	7.86039e-05	0.0330067	0.0226134	0.00738272	1.64775e-05	0.000475745	0.0454694	0.000319755	0.00102252	0.019775	0.00826642	0.120062	0.107766	5.74764e-05	0.00483749	5.04921e-05	1.5773e-05	0.0162097	0.0516106	8.92678e-05	0.0176942	9.28984e-05	0.0153832	0.00566957	0.0752141	2.5573e-05	0.00326668	0.15484	0.0346478	0.00457947	0.00416561	0.00166366	0.00536319	0.0552739	0.000421517	0.0281323	0.043288	0.0314205	0.00171246	0.0287159
			276000666420364	0.00202758	0.0124514	0.00263224	0.000875302	0.0186544	3.40598e-05	0.0450195	0.0339818	0.00605461	3.9901e-06	0.000221992	0.029179	0.000544636	0.00688576	0.0122809	0.00420556	0.125113	0.104251	0.000460847	0.00982344	9.19425e-05	6.66718e-05	0.00714652	0.0403531	0.000106341	0.016414	7.43694e-05	0.0200665	0.00546747	0.0913724	0.000254588	0.00705207	0.138376	0.0692844	0.000555714	0.00417146	0.000214949	0.00268808	0.043985	0.000485872	0.0281835	0.038052	0.0526518	0.00105737	0.0171275
			276001262265893	0.000823961	0.00992556	0.00165384	0.000468921	0.0152906	4.70524e-05	0.0650026	0.0100243	0.019838	6.36725e-05	0.000187688	0.0301894	0.000295032	0.00346402	0.0271938	0.00880515	0.124384	0.110164	3.06558e-05	0.00906594	5.71825e-05	0.000103146	0.0157311	0.0277923	0.000267426	0.00273354	4.47366e-05	0.025125	0.0101417	0.0790475	0.000468491	0.000995745	0.145491	0.0643418	0.00326168	0.00190852	0.000421539	0.00221483	0.0665884	0.000455065	0.0175138	0.0251499	0.05653	0.00115951	0.0155382
			276001262339661	0.00516227	0.00607335	0.0047121	0.000157738	0.0328301	5.92381e-05	0.047258	0.0256794	0.0124478	5.8246e-05	0.000116861	0.030552	0.000131485	0.0049215	0.0290002	0.00342603	0.116611	0.11342	1.85318e-05	0.00865543	7.2907e-05	7.84199e-05	0.0109077	0.0324673	0.000152513	0.0138427	0.000727818	0.00957547	0.00895663	0.0774131	0.0016014	0.00178272	0.125312	0.0725111	0.00574941	0.00164999	0.000135389	0.00105497	0.0604911	0.000353653	0.0321185	0.0254416	0.0594535	0.00181037	0.015049
			276001262339772	0.00309526	0.0136932	0.00590989	0.00320072	0.0231023	5.95494e-05	0.0599251	0.0168406	0.00610194	4.2314e-05	0.000339597	0.0219092	0.000582503	0.00647428	0.0356184	0.00382333	0.115491	0.106015	0.000126081	0.00808662	7.25472e-05	5.56213e-05	0.0173388	0.0380586	0.000264325	0.0139968	0.000558711	0.0180962	0.0125991	0.089087	0.000115342	0.000694288	0.144962	0.0446095	0.00523908	0.00401188	0.000543138	0.0052481	0.051415	0.000681271	0.038363	0.0283999	0.0348506	0.00131633	0.018986
			276001262396434	0.00206009	0.00925414	0.0053687	0.000144059	0.0238978	3.15858e-05	0.0722782	0.0199419	0.00333773	2.28692e-06	0.000460872	0.0250854	0.000213898	0.00918289	0.0252507	0.00919265	0.114636	0.106618	6.17418e-05	0.00634685	1.02954e-05	3.1463e-05	0.00123027	0.0246464	0.000139558	0.00923069	7.60577e-05	0.00923305	0.00419932	0.0830158	0.000951453	0.00234114	0.153916	0.0644933	0.00275582	0.0100177	0.000115528	0.00197896	0.0713276	0.000165124	0.0246921	0.0333196	0.0487858	0.00124294	0.0187178
			276001262396665	0.00755193	0.0175661	0.00455855	0.000493603	0.0162052	4.18421e-05	0.0607108	0.020178	0.00322684	1.16754e-05	0.000444147	0.00921275	0.000308721	0.00223694	0.0299793	0.00322318	0.112639	0.11673	0.00018055	0.0103265	1.11918e-05	5.79675e-05	0.014372	0.0372475	0.000502043	0.0133343	0.00025573	0.00929407	0.00673911	0.0685311	0.000306248	0.0018362	0.155144	0.0554337	0.0115265	0.0029188	0.000141216	0.0043766	0.0501135	0.000605618	0.0453408	0.0321925	0.0542368	0.00205395	0.0176029
			276001266988062	0.00379545	0.0136569	0.00242933	0.00235122	0.015653	3.46804e-05	0.052127	0.0179656	0.0080618	3.46658e-05	0.000171106	0.0268529	0.000748874	0.00733036	0.0357186	0.00343545	0.111883	0.0911847	0.00017629	0.00565124	7.24904e-05	6.43798e-05	0.0241275	0.0496187	0.000157882	0.0162994	0.000367702	0.0197215	0.0127209	0.0802187	0.000109502	0.00220996	0.14929	0.0599711	0.0015679	0.00140773	0.000107678	0.00473644	0.0478969	0.000683112	0.0368791	0.0274877	0.0436422	0.000407233	0.0209716
			276000662980175	0.00929369	0.0264879	0.00438803	0.00413641	0.0194795	7.49918e-05	0.0535202	0.0287474	0.00362181	7.62494e-06	0.00047166	0.0139169	0.000325347	0.00342177	0.0242203	0.00320768	0.108409	0.160025	0.0003891	0.00601803	4.02457e-05	7.30902e-05	0.0091045	0.0328601	0.000422059	0.0190811	6.88028e-05	0.025622	0.0116654	0.0558155	6.95136e-05	0.000831929	0.137391	0.0592888	0.00113804	0.0016573	0.000477841	0.00649406	0.0501422	0.0015318	0.0287092	0.0342854	0.029635	0.00169515	0.021738
			276000662980210	0.00390533	0.00740524	0.0077002	0.000917653	0.0208269	5.85656e-05	0.0474549	0.0172284	0.0176473	6.13473e-05	0.000449319	0.0242628	0.000538861	0.00540393	0.0188598	0.0130363	0.117165	0.119829	0.000397452	0.0140696	3.20479e-05	6.69416e-05	0.00330568	0.0222593	0.000290004	0.0143737	0.000189794	0.0341534	0.00665572	0.0826035	0.000354227	0.00667774	0.159949	0.0446238	0.0092154	0.00199372	0.000482514	0.00112099	0.0686146	0.000694816	0.024675	0.0239224	0.0340925	0.00166882	0.0207651
			276000663520257	0.00396918	0.0137966	0.0054925	0.00063539	0.0206365	4.13236e-05	0.0480742	0.0307272	0.00924534	2.35668e-05	0.000277905	0.0262652	0.000445054	0.00241126	0.0210989	0.00426859	0.112167	0.124497	0.000161438	0.00909086	0.000205916	8.64849e-05	0.00400111	0.0493757	0.000125218	0.00966441	5.17904e-05	0.0172404	0.0189452	0.0820927	0.000179751	0.00221845	0.14859	0.0583572	0.00710926	0.00273275	0.000189142	0.00108335	0.0542545	0.000360832	0.0252746	0.0218745	0.0473069	0.000954889	0.0143995
			276000664073362	0.00228408	0.0183535	0.00506819	0.000971198	0.0155896	6.43742e-05	0.0657416	0.0335153	0.00289436	8.59421e-06	0.000287322	0.0340745	0.000466249	0.00461715	0.0290865	0.00420717	0.117928	0.110094	0.000779143	0.010033	0.000193915	4.9521e-05	0.011357	0.0388901	0.000139347	0.0173682	0.000335634	0.00842978	0.00554952	0.0896225	0.000144433	0.00155977	0.142607	0.0399067	0.0114339	0.0027257	7.36434e-05	0.00936627	0.0554067	0.00134334	0.0193166	0.0340531	0.0453378	0.000396538	0.00832936
			276000666092465	0.0010152	0.016325	0.0112442	0.000246005	0.0105795	3.59921e-05	0.0346039	0.017856	0.018748	3.29915e-05	0.000179719	0.0358865	0.000641954	0.00422295	0.0304759	0.0034797	0.134383	0.116148	0.000432075	0.0112865	8.46917e-05	3.32448e-05	0.0142049	0.0400754	0.000673259	0.0110928	0.000308563	0.0269428	0.015832	0.0552767	0.00014527	0.00129448	0.133411	0.0618068	0.00689131	0.00156378	0.001006	0.00206129	0.060278	0.000309457	0.0346907	0.0230022	0.0350074	0.000995179	0.0251892
			276000666092528	0.00166831	0.0232638	0.0115546	0.0015619	0.0273129	6.64613e-05	0.04203	0.0226982	0.00726251	3.90436e-05	0.00011192	0.0426046	0.000524645	0.00488545	0.0253914	0.00047789	0.112741	0.116615	0.000193068	0.0105647	1.0283e-05	3.19985e-05	0.0065317	0.0495994	3.35508e-05	0.0133756	0.000219394	0.0205585	0.0080275	0.0786494	0.000131288	0.00139178	0.151887	0.0503761	0.0023345	0.00152875	0.000122149	0.00247418	0.0386054	0.000716513	0.0228812	0.0186409	0.0506787	0.00253562	0.0270921
			276000666261557	0.0024759	0.0084958	0.0030802	0.00474374	0.0240963	0.000106004	0.0406608	0.0244855	0.0108087	1.48239e-05	0.000194942	0.0142397	0.000467305	0.00102182	0.0279131	0.00481682	0.127211	0.103858	0.000131271	0.0109859	0.000343438	2.96e-05	0.00883211	0.0342034	0.000196809	0.00976711	0.000658216	0.0181058	0.0195292	0.0750729	0.000295442	0.000907188	0.172005	0.0608065	0.00236783	0.013447	0.000344805	0.00307186	0.045925	0.00191945	0.02689	0.0273845	0.0465776	0.000826912	0.0206841
			276000666420340	0.00213162	0.0173521	0.00171955	0.00284113	0.0270351	8.11714e-05	0.0286463	0.0206718	0.00592761	1.03185e-05	0.000195525	0.0200204	0.000153458	0.00307347	0.0102896	0.0110533	0.11462	0.107502	0.000122566	0.0106313	0.000108363	2.18652e-05	0.0199554	0.0507622	0.000277768	0.0125055	0.000349453	0.0310767	0.0135207	0.0834815	0.00014794	0.000810715	0.167839	0.0530405	0.000799427	0.00159127	0.000246312	0.0043552	0.0467176	0.000893856	0.0282854	0.027597	0.0418224	0.00124018	0.0284749
			276001262339601	0.00247931	0.0197948	0.00257157	0.000468546	0.0101555	3.67032e-05	0.0476508	0.0275595	0.0128517	1.97859e-05	6.96588e-05	0.027359	0.000449632	0.00665733	0.0277324	0.00244466	0.11526	0.112467	0.000188624	0.0116907	1.53269e-05	1.36744e-05	0.00831584	0.0446506	6.8049e-05	0.00921142	0.000303458	0.0178626	0.00321844	0.0707161	0.0008139	0.00264877	0.14421	0.0693157	0.00473766	0.00395405	0.00205152	0.000994646	0.0631388	0.000305424	0.0369795	0.0243698	0.053122	0.000458646	0.0106162
			276001262339769	0.000744358	0.00836454	0.00154136	0.000489424	0.0142952	5.71905e-05	0.0453628	0.0158841	0.0105557	2.94646e-05	0.000198904	0.0133103	0.000175357	0.00195265	0.0317074	0.00386976	0.120067	0.104322	0.000428402	0.00709154	1.83354e-05	2.47339e-05	0.0102932	0.0367533	4.18665e-05	0.026101	0.00012466	0.0146908	0.00540654	0.0982228	0.000560658	0.0028871	0.15099	0.0655343	0.000999583	0.00209281	9.20647e-05	0.00667848	0.0602003	0.000534685	0.0429439	0.0334205	0.031659	0.00123834	0.0280435
			276001262339916	0.00201061	0.0103595	0.00941493	0.000248743	0.0155772	2.85824e-05	0.0494019	0.0331196	0.00878265	7.38872e-05	0.000303006	0.0101781	0.000112094	0.00246474	0.0157695	0.00863729	0.12931	0.108002	0.000287519	0.00620265	5.63327e-06	3.31536e-05	0.00352403	0.0494841	0.000881493	0.0124993	0.000134575	0.0166589	0.0229996	0.0824198	0.000223341	0.00172662	0.15057	0.0651518	0.00172039	0.00150671	3.72738e-05	0.00393272	0.0600558	0.000215181	0.0136775	0.0328394	0.0447826	0.0015973	0.0230381
			276001262396203	0.00162495	0.011029	0.00320762	0.000523093	0.0287672	4.04197e-05	0.052384	0.0154993	0.00770005	2.44212e-05	0.000190111	0.0393383	0.000281083	0.00749886	0.0271952	0.00213759	0.123099	0.10746	9.36258e-05	0.010546	9.32546e-06	3.68371e-05	0.00413408	0.0252735	0.000115082	0.0146259	0.00020835	0.0154367	0.0120875	0.0800885	0.00052241	0.00293004	0.141594	0.0515158	0.00836047	0.00153243	0.000151479	0.00146474	0.0622937	0.000315388	0.0422619	0.027608	0.0444003	0.00144049	0.0229534
			276001262396318	0.000743766	0.00794499	0.00871974	0.0023819	0.0115662	4.13348e-05	0.0514885	0.0297055	0.0192375	9.84925e-05	0.000208658	0.0211458	0.000161524	0.00249945	0.0262941	0.00194018	0.126915	0.106096	0.00184637	0.00526963	0.000240138	3.34238e-05	0.0041846	0.0353554	0.00013472	0.0241331	0.000120199	0.0228392	0.00705811	0.0717064	7.05563e-05	0.00168093	0.157892	0.0631029	0.00500006	0.00924062	0.00020842	0.000718696	0.0307925	0.00108949	0.0355157	0.0430191	0.0424825	0.000773174	0.0183033
			276001262396332	0.00258122	0.0104659	0.00330892	0.00075856	0.0194753	3.78046e-05	0.0554954	0.0203575	0.0126675	8.2319e-06	0.000128968	0.0142398	0.00014306	0.000797905	0.0202648	0.00168412	0.118802	0.0886182	0.000158403	0.00614532	6.54077e-05	9.97272e-06	0.009966	0.0519698	0.000276254	0.00986435	6.47522e-05	0.023274	0.0142113	0.0989907	0.000370732	0.00206867	0.164884	0.0585536	0.00254995	0.00100102	0.000174064	0.00619488	0.0705428	0.000210941	0.0165769	0.0179321	0.0638382	0.0012884	0.00898252
			276001262396404	0.00454999	0.00571053	0.00477592	0.000790324	0.0164629	8.35603e-05	0.0582316	0.0169122	0.0136248	1.86681e-05	0.000326422	0.0225782	0.000558486	0.0035838	0.0202538	0.00532308	0.128289	0.0950592	0.000130775	0.00747796	0.000103844	1.4517e-05	0.0141548	0.0294158	0.000305692	0.0180178	0.000110793	0.0305571	0.00643191	0.102983	0.00032707	0.00185596	0.150551	0.0578126	0.0045177	0.00151514	0.000205513	0.0040042	0.056758	0.00058271	0.0164856	0.0268738	0.0503607	0.00385303	0.0174604
			276001262396563	0.0033116	0.0175505	0.00975561	0.000217152	0.0156706	3.58667e-05	0.0320057	0.0150637	0.0159515	0.000165812	0.00019589	0.0276978	0.000203041	0.00376116	0.0261103	0.00349032	0.134306	0.102544	0.00166132	0.00666801	3.42055e-05	3.07795e-05	0.0154133	0.0311635	0.000114135	0.0207403	0.000115836	0.0260456	0.00294622	0.0803588	3.90478e-05	0.00171035	0.154666	0.0598678	0.00357878	0.00616401	0.000577157	0.00388701	0.0604927	0.000613225	0.0208431	0.0181526	0.0456582	0.00134713	0.0290748
			276001266988085	0.00225448	0.0146958	0.0013147	0.000827803	0.0182346	3.31894e-05	0.0471591	0.0340262	0.00357417	9.58631e-06	0.000316971	0.0216074	0.000563735	0.00424627	0.0212361	0.00502428	0.121658	0.100859	0.000284124	0.00626143	6.02038e-05	3.61796e-05	0.00483974	0.040047	0.000193182	0.0169493	0.000478399	0.0125584	0.0103549	0.0738324	0.000213208	0.00136436	0.177543	0.0492682	0.00102709	0.00155924	0.000142296	0.00946182	0.0565626	0.000453902	0.046738	0.0268341	0.0379152	0.000653729	0.0267269
			276001266988121	0.00328774	0.00564141	0.00170566	0.000395943	0.00508837	4.40381e-05	0.0699437	0.0207826	0.00688201	4.77815e-05	0.000152928	0.01321	0.000756503	0.0122403	0.0128502	0.0129211	0.132952	0.099991	0.00036585	0.00463327	1.75558e-05	1.50525e-05	0.00829079	0.0336716	5.71968e-05	0.0107381	0.000204747	0.0278422	0.00327432	0.0797624	0.000155459	0.00195134	0.146042	0.0741936	0.00232485	0.000409293	3.92921e-05	0.00464545	0.0377963	0.000430484	0.0408012	0.0298797	0.059402	0.00145026	0.0327121
			276001266988139	0.00172498	0.00195887	0.0107146	0.000258328	0.0115766	3.20599e-05	0.0322983	0.0126275	0.0343504	3.89995e-05	0.000159309	0.0341191	0.000177468	0.0026413	0.0252854	0.00916145	0.113059	0.0981772	4.67095e-05	0.00623724	9.94666e-05	8.5879e-05	0.00833885	0.0616619	0.000459259	0.0100055	5.44008e-05	0.0295411	0.0150867	0.0885444	0.000194299	0.00188004	0.152316	0.0597177	0.00403803	0.000826352	0.000355344	0.00222955	0.0443358	0.000750451	0.0156122	0.0348735	0.0584755	0.00116204	0.0147114
			276001266988305	0.00113899	0.0165947	0.00961307	0.000373439	0.0196332	4.19796e-05	0.0669932	0.0195995	0.0066055	1.18212e-05	0.000548165	0.0149162	0.000213428	0.00795539	0.013649	0.00106033	0.129805	0.0885104	0.000167052	0.0207106	0.000101065	0.000105765	0.00514417	0.0441037	8.05723e-05	0.0171048	0.000108766	0.0337866	0.00296479	0.0895402	0.000369097	0.000731078	0.156079	0.0532392	0.00123136	0.0037845	3.89231e-05	0.00513498	0.0525079	0.000401697	0.0248782	0.0376005	0.0308812	0.0010828	0.0208581
			276001262339689	0.000821911	0.0169011	0.004619	0.00111655	0.0200812	0.000115725	0.0519658	0.0200213	0.00892062	9.55238e-05	0.000221966	0.0175304	0.000266606	0.00591578	0.0160355	0.00484426	0.128939	0.104608	0.000822752	0.0118223	0.000100789	3.17441e-05	0.0166398	0.0334079	0.00250577	0.0202469	0.000281685	0.0279569	0.00787661	0.0736731	0.000269905	0.00682274	0.138529	0.0511528	0.00758235	0.00224454	0.0001575	0.00187229	0.0573117	0.00136147	0.0398695	0.0280262	0.0378456	0.00175875	0.0268095
			276001262339941	0.00533507	0.0115139	0.0034418	0.000365482	0.0135535	2.8075e-05	0.0592319	0.0314983	0.0101145	0.000144163	0.000117077	0.0158278	0.000179703	0.00162899	0.027319	0.00290445	0.132024	0.111688	0.000366808	0.00550966	4.292e-06	5.12134e-05	0.00408167	0.0346663	0.000103479	0.021085	0.000160502	0.0106977	0.0038101	0.0873282	0.000559119	0.00340468	0.140847	0.0615639	0.00612901	0.00550312	0.000290844	0.00288418	0.0422569	0.000420592	0.0354162	0.0208862	0.0629188	0.000701355	0.0214374
			276001262396311	0.00604611	0.00936783	0.00275531	0.000733691	0.0116302	4.64399e-05	0.0555841	0.0140243	0.012598	4.20663e-05	0.000293414	0.032408	0.000260532	0.0072477	0.0278471	0.00228005	0.112826	0.101876	0.000774413	0.00592143	3.84855e-05	3.01598e-05	0.0166339	0.0325757	0.000207925	0.0139579	0.000542618	0.011237	0.014493	0.0787374	0.000558376	0.00224526	0.160126	0.0550782	0.00671964	0.00359085	0.000371709	0.00789998	0.0437513	0.000296443	0.0225231	0.0365651	0.0721357	0.00166226	0.0134597
			276001262396479	0.00288392	0.00586963	0.00272255	0.000253206	0.00783761	3.82004e-05	0.0418084	0.0142131	0.0175409	0.000101853	0.000214335	0.0186118	0.000183533	0.00591482	0.0395608	0.00309157	0.126644	0.121602	1.89111e-05	0.00518243	7.63039e-06	9.51329e-06	0.0192414	0.0469327	2.25001e-05	0.0132939	2.25812e-05	0.0134162	0.0180565	0.0821267	0.000282531	0.000527652	0.143527	0.0619653	0.000742084	0.00309868	0.000379454	0.00407354	0.0745315	0.00014261	0.0181867	0.0235019	0.0452222	0.00142069	0.014975
			276001262396510	0.0145001	0.00653286	0.00170992	0.000186417	0.0149223	1.9357e-05	0.033435	0.0166942	0.0113675	6.0227e-05	0.000215727	0.0181256	0.00021362	0.00276889	0.0215438	0.00292223	0.116981	0.109227	0.000198275	0.00908476	2.51592e-05	2.56869e-05	0.00429323	0.0731975	0.000431032	0.00549832	4.7612e-05	0.0209	0.00984298	0.0983508	0.000282886	0.00310352	0.146542	0.0587063	0.00158232	0.00215747	0.000632305	0.00668457	0.066672	0.000329061	0.0217771	0.0379608	0.0363747	0.00202073	0.0218534
			276001262396540	0.00232904	0.0149691	0.00251548	0.000512379	0.0332982	6.46233e-05	0.0524625	0.0155153	0.00859343	9.80979e-06	0.000372471	0.0421932	0.000433918	0.00311351	0.0156436	0.000951658	0.107395	0.095951	0.000417884	0.00936452	5.25337e-05	6.62453e-05	0.00419767	0.0528044	0.000230724	0.0153584	0.000217874	0.021036	0.00631352	0.0787118	0.000114222	0.00525286	0.164193	0.0502374	0.00260965	0.00443049	0.000638854	0.0025358	0.0628756	0.000373375	0.0230859	0.0357832	0.0344927	0.00105585	0.0272261
			276001262396670	0.00257042	0.0164837	0.0032982	0.000323146	0.0266369	6.24679e-05	0.0679569	0.0146419	0.0122046	5.37235e-05	0.000207927	0.0270621	0.000225035	0.011907	0.0367915	0.00431218	0.106364	0.109251	0.000306424	0.00959289	5.01221e-05	1.99044e-05	0.00648828	0.0314213	0.000138828	0.0167049	0.000842952	0.0173237	0.0113887	0.0747777	0.000311371	0.0032444	0.139355	0.0568039	0.00238509	0.000501617	0.000311272	0.00220576	0.0604131	0.000727912	0.0432491	0.0234622	0.0286545	0.000695806	0.0282702
			276001262396708	0.00116153	0.00807312	0.00135645	0.00108516	0.0115268	7.20321e-05	0.048467	0.0221483	0.0102924	3.14398e-05	0.000159013	0.0279992	0.000240955	0.00178525	0.0302234	0.00576284	0.127528	0.112507	6.84534e-05	0.00641769	6.73744e-05	1.68032e-05	0.0151909	0.0348235	8.28308e-05	0.0236502	0.000168121	0.0237919	0.0235589	0.0715506	0.000129618	0.00102607	0.165872	0.0546633	0.00273549	0.00386582	9.68177e-05	0.00346883	0.0593284	0.000533822	0.0211399	0.0215059	0.0281115	0.0019448	0.0257699
			276001262396717	0.00619437	0.00975245	0.0012568	0.00109778	0.0133536	0.000111478	0.0355016	0.0250918	0.0136102	4.3213e-05	0.000745976	0.0301734	0.00075858	0.0107062	0.0225366	0.00828539	0.118112	0.113985	0.000647	0.0104438	0.000188075	8.39511e-06	0.00972716	0.0452732	0.000765571	0.0154839	0.000217306	0.0165293	0.0100377	0.055403	0.000161375	0.0030091	0.169307	0.0588107	0.00287954	0.00469687	0.000259374	0.00820491	0.0631389	0.000964966	0.032584	0.0268213	0.0352701	0.00461184	0.0132388
			276001262396733	0.00221221	0.00743948	0.00141394	0.000763681	0.0219394	5.20846e-05	0.0289388	0.0322392	0.016078	5.08224e-05	0.000243083	0.0292298	0.00114813	0.00878739	0.0288803	0.00440229	0.110059	0.106692	0.000218953	0.00984888	0.000165336	1.61723e-05	0.00858761	0.0418487	0.000900611	0.0174499	7.51461e-05	0.0109173	0.0231928	0.0759758	0.000229092	0.00132163	0.179209	0.0654485	0.000567286	0.00509383	0.000232138	0.00588198	0.0511393	0.000453923	0.017592	0.0338042	0.0289893	0.00106782	0.0192021
			276001262396788	0.00124764	0.0151092	0.0054579	0.000200711	0.012806	7.08284e-05	0.0634703	0.0185509	0.00455374	8.95773e-06	0.000399124	0.0275695	0.000406831	0.0144292	0.020938	0.00958551	0.109402	0.109152	3.56957e-05	0.012842	1.20638e-05	2.29e-05	0.00220019	0.02359	0.000315786	0.00964241	8.06778e-05	0.0309694	0.0108624	0.0885315	0.000193306	0.00205979	0.149736	0.056457	0.00661683	0.000735093	0.000273576	0.00345765	0.0479262	0.000185393	0.0317161	0.0337893	0.0526237	0.00156047	0.0202056
			276001262396896	0.00334673	0.0191722	0.00410948	0.000261634	0.017671	2.83023e-05	0.0515538	0.0232184	0.00504675	1.67347e-05	0.000170879	0.0180985	0.000243666	0.00947715	0.0298177	0.0100638	0.122065	0.100781	0.000160614	0.00157114	2.67736e-05	6.4373e-05	0.0051808	0.0465986	0.00146243	0.0200838	0.000439207	0.0209102	0.0131858	0.080735	0.00026016	0.00212112	0.165923	0.0510773	0.0030739	0.00306309	0.000223886	0.00184414	0.0723013	0.000274549	0.0295368	0.0234972	0.0307646	0.000292513	0.0101856
			276001262396935	0.00368292	0.0165239	0.00402074	0.000100782	0.0205084	1.89874e-05	0.0579389	0.0171116	0.0135875	2.51795e-05	0.000100367	0.0368125	9.18516e-05	0.00245732	0.0323377	0.00361469	0.120979	0.0939653	0.00138664	0.0022189	7.76178e-05	2.13447e-05	0.0180187	0.0319939	0.000228168	0.0244927	0.000218628	0.0256263	0.00429941	0.0858698	0.000323339	0.00245567	0.145524	0.0464081	0.00434947	0.000633124	0.000712982	0.00172886	0.0739822	8.33278e-05	0.0389119	0.02557	0.0244851	0.000298173	0.0162039
			276001266988049	0.01008	0.00536528	0.00540985	0.000771792	0.0198937	4.796e-05	0.0499447	0.0254601	0.00568694	2.82291e-05	0.000166673	0.0185068	0.000149987	0.00671765	0.0202697	0.00551588	0.117201	0.102311	0.000603883	0.00582973	3.6839e-05	6.36042e-05	0.00615719	0.0530826	0.000746079	0.0160962	0.000263218	0.0271546	0.0179855	0.0776415	0.000559	0.00196456	0.158368	0.052459	0.0144436	0.00341189	0.00045103	0.00202473	0.0615752	0.000920224	0.0208083	0.021406	0.0328916	0.00112565	0.0284031
			276001266988091	0.0022323	0.00993991	0.0106592	0.000533529	0.0187421	3.26956e-05	0.0554766	0.0212015	0.00941673	0.000199283	0.000200434	0.0144133	0.000332649	0.00195204	0.0357992	0.00874466	0.131867	0.105126	0.000208132	0.0107715	5.04502e-05	6.58154e-05	0.00119383	0.0384472	0.000160863	0.020207	0.000319194	0.0205626	0.00850654	0.0792269	0.001124	0.00197643	0.174249	0.0558636	0.00383324	0.00742897	0.00024621	0.000397581	0.0453465	0.000465839	0.0150161	0.0260121	0.0456459	0.000892388	0.0149127
			276001266988097	0.00147193	0.0120753	0.00593535	0.000240524	0.0127568	2.72597e-05	0.044	0.0319176	0.00499026	3.66136e-05	0.000182928	0.0356909	0.000472908	0.00874272	0.0335991	0.00361032	0.119117	0.115908	3.80272e-05	0.00442226	7.3471e-06	7.59508e-05	0.0043476	0.026122	0.000427544	0.0245446	0.000366063	0.013938	0.0132129	0.0876238	0.000524496	0.00538373	0.156937	0.0622931	0.00312309	0.00440747	3.94084e-05	0.0016705	0.0476523	0.000166367	0.0254559	0.0181451	0.0470414	0.000883878	0.0203748
			276001266988133	0.00384397	0.00745178	0.00179342	0.000264227	0.0279044	1.40505e-05	0.0448543	0.0152036	0.0148045	2.46669e-05	0.00017136	0.0499118	0.000688262	0.00138809	0.0302845	0.00863107	0.118398	0.0929471	0.000612271	0.0048232	0.000217223	5.38157e-05	0.00793392	0.0462358	0.000595766	0.0263259	0.000194346	0.0228549	0.00984994	0.0727286	0.000241592	0.000393327	0.175243	0.0571702	0.0038185	0.00102234	0.000999268	0.00265029	0.0588423	0.000314828	0.0115233	0.0181551	0.0389855	0.000503217	0.0191328
			276001266988158	0.00143424	0.0154299	0.00788979	0.000820661	0.0106045	7.59831e-05	0.0475957	0.0153878	0.011379	5.02378e-05	0.000315566	0.011563	0.000165738	0.00485283	0.0280773	0.0124609	0.129965	0.106807	0.000167292	0.00860315	0.000154133	7.18456e-05	0.0109476	0.0304275	0.000178797	0.0100937	0.000706853	0.0309995	0.00433171	0.0913492	0.000409206	0.00619294	0.153681	0.055439	0.00118357	0.0109257	0.000433263	0.00383335	0.0449143	0.00102299	0.0235678	0.0415356	0.0476519	0.000954075	0.0153489
			276001266988192	0.00234094	0.00479121	0.00361557	0.000962012	0.0291653	3.24976e-05	0.0729447	0.0227772	0.00333793	9.62327e-06	0.000157102	0.0194983	7.66722e-05	0.0015289	0.0181118	0.00553305	0.115632	0.118349	0.000207252	0.00345702	2.99434e-05	1.69099e-05	0.00245752	0.0503154	6.90845e-05	0.0157405	2.74486e-05	0.019237	0.0162422	0.0674222	0.0010846	0.00202048	0.169352	0.0461138	0.0029905	0.00429033	0.000816087	0.00364975	0.0552581	0.000368208	0.01995	0.0345279	0.0437436	0.000822023	0.0209266
			276001266988242	0.00331206	0.0234556	0.00168939	0.000544002	0.0193028	9.12568e-05	0.035474	0.0247799	0.0101634	3.89432e-06	0.00032914	0.02511	0.000517654	0.00906104	0.0226359	0.000279235	0.123227	0.106173	0.000380594	0.00873088	0.000577521	0.000100041	0.0107753	0.075159	0.000142365	0.0232118	0.00105799	0.0180451	0.00305428	0.0824195	0.000311406	0.00187407	0.155343	0.0448641	0.0011743	0.0021367	0.000111475	0.00921747	0.0433183	0.000781227	0.0133892	0.0262531	0.0491813	0.00181932	0.0204209
			276001262339972	0.00274375	0.0186773	0.00685502	0.000339063	0.0148167	1.98485e-05	0.0501321	0.041338	0.00655595	2.40934e-05	0.00022299	0.0140501	0.000363269	0.00745866	0.022203	0.00226462	0.128668	0.106006	0.000344809	0.00357308	3.57673e-06	7.41226e-05	0.00248076	0.042241	6.44101e-05	0.0120339	0.000127464	0.0120629	0.0103266	0.0879365	0.00129637	0.0013857	0.150033	0.061669	0.00673724	0.0101511	0.000216562	0.00169691	0.0588802	0.000192496	0.0213378	0.0259187	0.0426033	0.000874711	0.0229994
			276001262396029	0.00293742	0.00716423	0.00385275	0.00034171	0.015755	4.13636e-05	0.0354124	0.0213359	0.00569334	4.27272e-06	0.000209474	0.0415942	0.000269277	0.00561206	0.0174868	0.00227116	0.118693	0.109987	8.8318e-05	0.00662845	2.81405e-05	3.97015e-05	0.00488452	0.0123056	7.42446e-05	0.00929479	0.000155963	0.0236184	0.0226023	0.0822641	0.000195658	0.00284319	0.143746	0.0810207	0.00335115	0.00272544	2.07235e-05	0.003273	0.0560644	0.00030063	0.0408548	0.0269779	0.0614568	0.00159862	0.0249247
			276001262396035	0.00372599	0.0141425	0.00391237	0.000130193	0.0241261	2.46602e-05	0.0606311	0.03344	0.016317	1.85569e-05	0.000130258	0.0309025	0.00082829	0.00609034	0.0227844	0.00270642	0.10615	0.10906	0.000200028	0.0129404	6.45976e-06	3.03055e-05	0.00582879	0.0377519	0.000159325	0.0151489	4.56948e-05	0.00961554	0.00402424	0.0840257	0.000672819	0.00181768	0.140696	0.0549348	0.00593947	0.00259503	3.89782e-05	0.0102943	0.037559	0.000274802	0.0317739	0.0315492	0.0541957	0.000996066	0.0217643
			276001262396272	0.000729862	0.0119712	0.0022461	0.000498671	0.0142807	6.37515e-05	0.0599314	0.0182516	0.0176993	2.34906e-05	0.000477013	0.0132757	0.000598695	0.0130286	0.021899	0.00253195	0.120872	0.120009	0.000125897	0.00520797	4.80042e-06	3.57865e-05	0.0070006	0.0182815	3.27593e-05	0.0160607	7.57072e-05	0.0223658	0.0234394	0.0836967	0.00016389	0.00330441	0.148247	0.0628998	0.00307067	0.00375032	4.46211e-05	0.00262279	0.0582308	0.000110839	0.0258054	0.0334486	0.039786	0.00188678	0.0219123
			276001262396315	0.00412182	0.0162776	0.00528426	0.00206532	0.0174532	9.19154e-05	0.054285	0.0229242	0.0133934	4.38253e-05	0.000310499	0.00855374	0.000161486	0.00307446	0.0170686	0.00675089	0.125418	0.101968	0.00122726	0.00630118	0.000159653	5.07735e-05	0.0123659	0.0499532	0.000544285	0.0115179	0.000295464	0.0168462	0.0114837	0.0744086	0.000162265	0.00375669	0.154607	0.0531479	0.00214487	0.00278533	0.000112615	0.00306962	0.0582842	0.00121079	0.0294433	0.0345728	0.0403456	0.00159204	0.0303648
			276001262396573	0.00125834	0.0154359	0.00418552	3.82256e-05	0.0150313	2.32341e-05	0.0548462	0.0258055	0.00769192	1.69948e-05	0.000381604	0.0159381	0.000147553	0.00266612	0.0196561	0.00790498	0.111677	0.104086	0.000332855	0.0104251	1.87889e-05	4.48084e-05	0.00256539	0.054375	0.000124074	0.0122519	2.28038e-05	0.0129433	0.00989328	0.0797818	0.000264795	0.00153673	0.156454	0.0516822	0.00282996	0.00443568	0.00125789	0.00397525	0.0573976	0.000116275	0.0363372	0.0365239	0.0536126	0.000886255	0.0231208
			276001262396593	0.00999291	0.0163154	0.00413031	0.000491176	0.0115491	5.9338e-05	0.0597794	0.0217202	0.0052928	1.77159e-05	0.000171898	0.013123	0.000541413	0.00594962	0.0301022	0.00992633	0.119684	0.0945766	0.00112842	0.00689278	1.66742e-05	0.000111239	0.0181596	0.0396518	0.000234329	0.00982278	0.000195947	0.0209614	0.00610115	0.0794391	0.000292792	0.00430794	0.160531	0.0605955	0.0147327	0.00221887	0.000642782	0.00586007	0.0626883	0.000164775	0.0195191	0.0295387	0.0251194	0.00071404	0.0269352
			276001262396771	0.0032353	0.013125	0.00180034	0.000672109	0.0263407	3.76977e-05	0.0406954	0.0268044	0.0194445	2.06601e-05	0.000565696	0.0250899	0.000158522	0.00413425	0.0235305	0.00233097	0.124203	0.11294	0.000187759	0.0168038	6.15178e-05	2.56893e-05	0.00114762	0.0501215	0.00012966	0.0163028	0.000379002	0.0161134	0.0103604	0.0982811	0.0007254	0.000732865	0.141534	0.0584828	0.00123821	0.00315521	0.000315389	0.00299709	0.0572411	0.000779279	0.0100655	0.0324214	0.0292607	0.000564628	0.0254432
			276001262396779	0.00216477	0.0151815	0.00348595	0.000480922	0.026368	5.20645e-05	0.082217	0.0153576	0.0143109	2.72236e-05	0.000288084	0.0125769	0.000583926	0.00656148	0.0197346	0.00111982	0.105961	0.0960592	0.000182207	0.00478439	0.000130322	4.47931e-05	0.00388947	0.0490547	5.19145e-05	0.0168021	0.000373634	0.0274441	0.00628054	0.0694805	0.000354195	0.0035695	0.157332	0.0599287	0.00393091	0.00244906	7.86427e-05	0.00387446	0.0710842	0.00144151	0.0263537	0.0256094	0.0401349	0.000728091	0.0220815
			276001262396832	0.0022077	0.00798767	0.0058787	0.000483955	0.0219004	9.65789e-05	0.0529325	0.0132557	0.0222074	5.55861e-05	0.000219923	0.0173089	0.000590941	0.0100393	0.0226399	0.00213549	0.123737	0.119962	0.000184218	0.00402393	0.000119893	3.46452e-05	0.00431854	0.0170252	7.05165e-05	0.0163817	0.000562435	0.0241992	0.011523	0.0840814	0.000336175	0.00257874	0.142015	0.0738338	0.00163897	0.00222553	0.000119988	0.00294787	0.0519472	0.000475639	0.0311864	0.0340278	0.0395662	0.0014979	0.0294389
			276001262396892	0.00332544	0.0243443	0.00575512	0.000260274	0.0192863	3.11725e-05	0.0427135	0.0203979	0.00198449	9.83119e-06	0.000704288	0.0270247	0.000472545	0.00709708	0.0214247	0.0032745	0.120267	0.118201	0.000152636	0.0057489	1.15625e-05	6.91638e-05	0.00292402	0.023994	3.56571e-05	0.0137413	0.000109126	0.0274007	0.0231586	0.0824839	0.000192417	0.00492422	0.145556	0.060094	0.000624419	0.00370627	0.000114422	0.0052932	0.0669013	0.000202418	0.0247115	0.0334513	0.0380034	0.00217542	0.0176465
			276001262396964	0.00207525	0.00830749	0.0101769	0.0014896	0.0187133	5.85041e-05	0.0468549	0.0167493	0.0114763	1.03316e-05	0.000222826	0.0274143	0.000420248	0.0079022	0.0299138	0.00317967	0.119759	0.112464	0.000133331	0.0147048	7.7818e-05	0.000149791	0.00841041	0.0350117	6.77314e-05	0.00878864	0.000381253	0.0216327	0.00408685	0.0915033	0.000664693	0.00191648	0.15704	0.0477669	0.00436884	0.00379602	0.000278879	0.0113251	0.0653402	0.000780447	0.0263059	0.0166442	0.0365909	0.000634449	0.0244111
			276001262396995	0.00059018	0.0115711	0.00290067	0.00422868	0.00935265	9.56857e-05	0.0398627	0.0303378	0.00641461	6.21765e-06	0.000487387	0.0185813	0.000264363	0.00219268	0.0200204	0.00442116	0.126459	0.110234	0.000164177	0.00820343	7.33002e-05	6.70042e-05	0.00284686	0.0221348	3.88006e-05	0.0155527	0.000122166	0.0214149	0.0108849	0.0909001	0.000628533	0.00151847	0.166458	0.0631561	0.00696225	0.000994389	0.000132671	0.00283374	0.0720029	0.0018779	0.0407807	0.0298806	0.0315471	0.0012478	0.0195551
			276001266988040	0.00374138	0.0297373	0.00777309	0.00134017	0.0170264	3.94107e-05	0.030645	0.0184864	0.0142571	3.63566e-05	0.000262352	0.015029	0.000167081	0.00492645	0.0225766	0.00146775	0.114599	0.113375	0.000550803	0.00452775	5.34193e-05	0.000160283	0.0155664	0.0270789	0.000358745	0.0117562	0.000234103	0.0201794	0.00594848	0.102418	0.000653072	0.00804315	0.144029	0.0510892	0.00681931	0.00457467	0.000473541	0.0102743	0.0808102	0.00031516	0.0289964	0.0209526	0.0324557	0.00186086	0.0243349
			276001266988141	0.000677001	0.0117337	0.000757116	0.000241797	0.0291561	4.12032e-05	0.0365235	0.0209453	0.00692007	2.7935e-05	0.000170557	0.0289994	0.000162168	0.001182	0.026232	0.009474	0.125831	0.112134	0.000115545	0.00727774	5.02549e-05	2.25431e-05	0.00711965	0.0508263	4.42541e-05	0.0233735	0.000192059	0.0233713	0.0177305	0.0804326	0.000497032	0.00112969	0.146529	0.0581117	0.00205503	0.000681974	0.000829941	0.0041814	0.0495104	0.000256588	0.0238377	0.0266133	0.0391469	0.00140597	0.0234486
			276001266988175	0.0044199	0.0226437	0.00474536	0.000158268	0.0275983	5.38941e-05	0.0620826	0.0214635	0.00786476	9.73401e-05	0.000282757	0.0377481	0.000326407	0.00495784	0.0183733	0.00864655	0.103206	0.114552	0.000112189	0.00685445	4.65325e-05	2.04964e-05	0.00949874	0.0354739	5.62905e-05	0.0109419	0.000368881	0.0233901	0.00794841	0.0615647	0.000306197	0.00252478	0.13846	0.0602899	0.00338733	0.00232409	0.000238448	0.00373732	0.0607807	0.0003076	0.0395564	0.0236261	0.0387902	0.000722736	0.0294514
			276001266988246	0.00304508	0.0205124	0.0015824	0.000548679	0.0107574	7.2063e-05	0.0571131	0.0196099	0.014297	3.26272e-05	0.000120877	0.0220511	0.000273987	0.00781727	0.0199797	0.00541139	0.122503	0.104231	8.92078e-05	0.00399958	6.24309e-06	3.88578e-05	0.0142405	0.0347452	0.000164235	0.0111741	0.000131193	0.0178401	0.00993514	0.0752497	0.000128753	0.00333995	0.152551	0.0399211	0.0146667	0.00449746	4.25525e-05	0.00806631	0.0706389	0.000310382	0.0261896	0.0265338	0.0549654	0.00218672	0.0183887
			276001266988252	0.00472198	0.0128186	0.00758674	0.000111751	0.0303605	5.53367e-05	0.0634468	0.0118431	0.0135867	0.000104631	0.00029363	0.024347	0.00024013	0.00199007	0.0187265	0.0007582	0.127854	0.111122	0.000376927	0.00581472	1.41999e-05	3.39626e-05	0.0111687	0.0364046	0.000451859	0.0258025	0.00026167	0.0265967	0.00553568	0.0658687	0.000622576	0.00161867	0.141746	0.0468481	0.00402579	0.000554828	5.85785e-05	0.00843356	0.0699703	0.000301886	0.0356832	0.0328684	0.021045	0.000544497	0.0273802
			276001266988257	0.00218148	0.0212974	0.00532575	0.000346398	0.0154085	7.05468e-05	0.0560079	0.0204363	0.00751775	1.31118e-05	0.000210451	0.00987986	0.000317072	0.00697801	0.0330962	0.00696242	0.110343	0.0991897	0.000132421	0.0132842	4.17158e-05	3.71403e-05	0.00910527	0.0583448	0.000242489	0.0209505	8.49363e-05	0.015267	0.00957047	0.0857416	0.000191386	0.00246994	0.149284	0.0527705	0.00514405	0.00241998	8.08498e-05	0.00474546	0.0607222	0.000419939	0.0259465	0.0264736	0.0425078	0.0016401	0.0167996
			276001266988346	0.00153913	0.0170992	0.00658035	0.000191575	0.0147028	1.30383e-05	0.0608955	0.0228195	0.00712231	3.51115e-05	0.000113038	0.0226828	0.000619878	0.00718425	0.0250439	0.00750999	0.129463	0.091874	0.00258841	0.00601135	1.00522e-05	4.71829e-05	0.0177533	0.0497812	0.000829161	0.0172867	4.33612e-05	0.0203757	0.0114469	0.068159	0.000140583	0.00137428	0.163014	0.0449275	0.00133863	0.00147531	0.000602328	0.00492955	0.0549394	0.000104938	0.0305825	0.0233657	0.0439324	0.000373226	0.0190786
			276001262339564	0.00334107	0.0042167	0.00203519	0.00110023	0.00455165	6.03691e-05	0.0399702	0.0206629	0.00764618	1.46072e-05	0.000286032	0.0251471	0.000197614	0.00512672	0.0250015	0.00719471	0.136077	0.0979561	0.000442371	0.0105143	4.59429e-05	3.18272e-05	0.00692674	0.0242526	5.69552e-05	0.0192449	0.00023403	0.0221077	0.0143395	0.0872054	0.00012972	0.00148018	0.16899	0.073262	0.00489698	0.00230775	0.000419543	0.00464556	0.0754307	0.000759929	0.0282064	0.0340586	0.0185407	0.000801754	0.0200821
			276001262339687	0.00210092	0.0169448	0.00762961	0.000533734	0.0292103	4.05474e-05	0.0567713	0.0259614	0.00635806	1.2152e-05	0.00038835	0.0414778	0.000175559	0.00322321	0.0155232	0.00750855	0.106427	0.103965	5.89415e-05	0.0204356	9.30395e-05	0.00020393	0.00650274	0.0514084	0.00037183	0.0128381	0.000141447	0.0258916	0.0133649	0.0663449	0.000472113	0.00175331	0.173196	0.0444513	0.00234351	0.00936193	0.000353058	0.00241656	0.0487164	0.000972404	0.00949208	0.0442902	0.0271925	0.000353618	0.0127276
			276001262396132	0.00114246	0.0175534	0.00213619	0.000663159	0.0200935	2.79158e-05	0.0671455	0.0207494	0.00801125	4.54711e-05	0.000244756	0.0322838	0.000111576	0.00947628	0.0150358	0.00227474	0.127911	0.0838492	7.31161e-05	0.00619198	1.24967e-05	1.00276e-05	0.00195733	0.0238917	6.04271e-05	0.0129763	0.000138954	0.0183734	0.00871526	0.0895572	0.000178979	0.00198698	0.156105	0.0591892	0.000542089	0.000567377	0.000156359	0.00180401	0.064082	0.000202654	0.0335344	0.0198755	0.0690101	0.000785521	0.0212667
			276001262396300	0.00277823	0.00720967	0.00413668	0.00172513	0.02495	8.431e-05	0.0544259	0.0258002	0.00912202	1.80761e-05	0.000446275	0.015228	0.000114817	0.00951927	0.0271447	0.00281032	0.110627	0.0927195	0.000427619	0.0120129	0.00118354	5.80934e-05	0.00723152	0.0401739	0.000535199	0.0280306	0.000893959	0.00796231	0.0187463	0.0826426	0.000339595	0.0033337	0.165567	0.052754	0.0130685	0.0101607	0.000737484	0.000693641	0.035909	0.00167526	0.0216112	0.0335524	0.0457299	0.00167065	0.0244384
			276001262396504	0.00206982	0.0196502	0.00392019	5.79431e-05	0.0222736	3.14184e-05	0.0376657	0.0148259	0.0179249	9.8814e-05	0.000115444	0.019655	0.000177339	0.00904383	0.0252093	0.00659082	0.112921	0.102595	7.11329e-05	0.0040645	3.69752e-06	2.30152e-05	0.00249907	0.0495548	0.000401899	0.00722125	1.63958e-05	0.0161692	0.00807825	0.0756618	0.000175153	0.0019334	0.154048	0.0694522	0.0159496	0.0019869	0.000521193	0.00869498	0.0672654	0.000131692	0.019472	0.0166176	0.0671442	0.00144294	0.016573
			276001262396526	0.00235737	0.0102209	0.00777479	0.000341481	0.00950975	3.75387e-05	0.0567382	0.0183731	0.00853329	1.43114e-05	0.000262606	0.0315683	0.000282929	0.012381	0.0295631	0.00437054	0.111503	0.111517	0.000122209	0.00955669	1.02231e-05	3.73431e-05	0.00290923	0.0492114	0.000111336	0.00730042	6.81005e-05	0.0134659	0.0104725	0.0857189	0.000142482	0.00167942	0.151014	0.049248	0.00365046	0.00312691	8.67544e-05	0.00808264	0.0620915	0.000510171	0.0246415	0.0241805	0.0472695	0.00100216	0.0289409
			276001262396568	0.00140623	0.00862625	0.00347959	0.0009905	0.0169225	2.86208e-05	0.0401261	0.0263998	0.00611382	0.000153958	0.000280936	0.0346659	0.000222445	0.00741266	0.020234	0.0110845	0.102503	0.0877395	0.000959209	0.00899279	5.19825e-05	1.63873e-05	0.00687122	0.047069	5.26909e-05	0.0206121	0.000285068	0.0166914	0.00464453	0.0823823	0.000268729	0.00339828	0.175383	0.0654568	0.00346601	0.00179776	7.74358e-06	0.000932685	0.0627844	0.000909172	0.0371993	0.0265293	0.0463344	0.00106864	0.0174455
			276001262396601	0.00139176	0.0175304	0.00549592	0.000956958	0.0144484	3.29602e-05	0.0594691	0.00936094	0.00706952	6.68965e-06	0.000225563	0.0270184	0.00012561	0.004386	0.0355602	0.00280331	0.120078	0.0996717	0.00170813	0.00479058	7.1524e-05	2.36721e-05	0.0154278	0.0426748	3.94841e-05	0.0179253	0.000192664	0.0166097	0.0048018	0.0818944	0.000332508	0.000614191	0.156804	0.0504336	0.00469408	0.00096284	0.000360751	0.0062988	0.061365	0.000507978	0.029944	0.0226091	0.04488	0.000792601	0.0276092
			276001262396616	0.00294304	0.00417689	0.00139258	0.00142022	0.0233012	5.16815e-05	0.0661354	0.0266914	0.00719494	2.15607e-05	0.000116348	0.0267444	0.000281161	0.00414685	0.0226735	0.000673865	0.106482	0.0965155	4.61604e-05	0.0123953	0.000102975	2.15651e-05	0.00332531	0.0567748	0.000251049	0.0261108	0.000287604	0.010662	0.0147195	0.0881288	0.000590866	0.00233622	0.148863	0.0525764	0.00559849	0.00116665	0.000181032	0.00311739	0.0483587	0.00138679	0.0297467	0.0318143	0.0402573	0.00115434	0.029063
			276001262396630	0.00101366	0.0186203	0.00584922	0.000542349	0.0134135	4.58506e-05	0.0387586	0.0252157	0.00908201	1.03534e-05	0.000393625	0.026799	0.000140077	0.0135905	0.0234076	0.00126899	0.128049	0.0974213	5.82318e-05	0.0122993	8.08233e-05	4.8823e-05	0.0178781	0.0321545	0.0002386	0.012872	0.00012854	0.0126606	0.0123986	0.0853257	0.000225695	0.0016658	0.157682	0.0576359	0.00479026	0.00571227	0.000216025	0.00506565	0.0671962	0.000356287	0.018088	0.0189538	0.0620333	0.000668877	0.00994451
			276001262396722	0.00262021	0.0158129	0.00516248	0.000144477	0.0167343	3.40594e-05	0.033008	0.02447	0.0210671	2.56171e-05	0.000223371	0.0366307	0.000325157	0.00220909	0.0225995	0.000823121	0.117707	0.0884554	3.43522e-05	0.0128365	1.03075e-05	2.04977e-05	0.00773872	0.0544503	0.000105903	0.00718548	2.44567e-05	0.0177942	0.00251067	0.0840329	0.000370044	0.00217614	0.16687	0.0655074	0.00339813	0.00409773	3.75415e-05	0.00280335	0.0643599	0.000379784	0.0236992	0.0226592	0.0518002	0.000834781	0.0162098
			276001262396812	0.00234398	0.0260141	0.00113615	0.00100761	0.0129342	4.76916e-05	0.0474178	0.0227941	0.0096111	2.10836e-05	0.000166029	0.0213877	0.000667058	0.00773417	0.0287854	0.00286914	0.107104	0.107075	0.000916024	0.0102361	2.37349e-05	3.72647e-05	0.0194212	0.0405925	0.000164094	0.0106533	8.61917e-05	0.0134522	0.00775487	0.0872496	0.000334925	0.00629259	0.149363	0.058341	0.00360013	0.000570947	0.000144269	0.00727433	0.0480331	0.000714632	0.0345156	0.0369981	0.0437807	0.000792583	0.0195409
			276001262396864	0.000833451	0.0154248	0.00756462	0.000591058	0.0210192	0.000101093	0.0433126	0.0181566	0.00109843	1.24341e-06	0.00102803	0.0271839	0.000162411	0.00624451	0.0277853	0.00690622	0.126429	0.108672	2.21967e-05	0.013503	3.99618e-05	6.33593e-05	0.00493895	0.0271859	5.37045e-05	0.018575	0.00103897	0.0206277	0.0139554	0.101489	0.00152824	0.0029904	0.139794	0.0618703	0.00477621	0.00255187	0.00112738	0.00638656	0.0620909	0.0011167	0.0175932	0.0346923	0.0260161	0.00129907	0.0221597
			276001262396907	0.00264823	0.0168444	0.0029937	0.000509216	0.0280035	5.91239e-05	0.0396116	0.0187219	0.0102812	1.13801e-05	0.000227122	0.0367107	0.000528269	0.00262906	0.0247581	0.00404404	0.112902	0.104704	0.00011883	0.0106874	5.68081e-05	7.19028e-05	0.00729921	0.0392378	0.000413207	0.0118221	9.07837e-05	0.0189919	0.00779623	0.0822404	0.000431574	0.00138937	0.168721	0.0553888	0.00831924	0.00357602	8.49057e-05	0.00525883	0.06633	0.000267477	0.018911	0.0242447	0.0466751	0.00101494	0.0143738
			276001262396931	0.00163656	0.0132978	0.00367904	0.0004847	0.0287449	6.33739e-05	0.0492749	0.0254547	0.00741023	1.48134e-05	0.000343045	0.0147135	0.000524303	0.00257265	0.0228264	0.00339563	0.114162	0.108167	0.000180285	0.00404205	7.05388e-05	4.94589e-05	0.0108262	0.0580789	2.68483e-05	0.0171744	9.49966e-05	0.0257667	0.00287764	0.105839	0.000288082	0.00155711	0.143365	0.0637748	0.00657992	0.00100231	0.000113919	0.00543319	0.0790845	0.000530481	0.0160694	0.0198407	0.0205794	0.00159083	0.0183986
			276001262396941	0.00157044	0.00969009	0.00296747	0.000467069	0.0200991	2.92607e-05	0.0521299	0.0200263	0.00755344	5.72482e-06	0.000164895	0.0361885	0.000203891	0.0112548	0.0294064	0.00332193	0.12857	0.0974473	9.41469e-05	0.0120929	0.000107709	3.81235e-05	0.0106782	0.0439128	0.000586846	0.0151043	0.000194271	0.0147639	0.00585886	0.0947226	8.22191e-05	0.000942699	0.159264	0.0546423	0.00516951	0.00173939	0.000909683	0.000805239	0.0492617	0.00028572	0.00539944	0.0307855	0.0532105	0.00184886	0.0164021
			276001266988210	0.00920045	0.0110689	0.00411376	0.000572407	0.0196955	4.14533e-05	0.0632003	0.0334307	0.00531554	4.57156e-05	0.000198986	0.0250487	0.000119022	0.00650055	0.0141614	0.00311152	0.114685	0.10184	0.000305213	0.00249592	5.83648e-06	4.15809e-05	0.00591833	0.0463611	0.000198147	0.00711038	6.26889e-05	0.0253262	0.0269392	0.0681242	0.000337121	0.00299116	0.16679	0.055501	0.00670555	0.00759927	0.000409474	0.00372525	0.0643272	0.000337078	0.00684473	0.0420576	0.0292507	0.00116137	0.016723
			276001266988238	0.00314891	0.0159675	0.00556414	0.000610007	0.0236369	8.95309e-05	0.032788	0.0144273	0.00799096	2.66519e-05	0.000327688	0.0223573	0.000600008	0.00579773	0.0253612	0.00347842	0.118189	0.108012	0.000635412	0.00895679	0.000316645	3.59036e-05	0.0153737	0.0510181	0.000299482	0.0162145	0.000220133	0.0169805	0.0186706	0.0675366	0.000137843	0.00508131	0.146565	0.0696878	0.00273851	0.00318069	0.000102252	0.00440348	0.0507389	0.00109303	0.0234035	0.0386709	0.0385094	0.0005958	0.03046
			276001266988271	0.00168501	0.0218692	0.00119044	0.000544343	0.0216449	3.77719e-05	0.0419409	0.016345	0.0117662	2.19193e-05	0.000297858	0.0321823	0.00078744	0.00398453	0.0298481	0.00118304	0.116479	0.0922706	2.64404e-05	0.00767445	7.52669e-06	3.23035e-05	0.00994118	0.0515287	6.02309e-05	0.0147237	7.58677e-05	0.0106493	0.00263665	0.0841707	0.00121	0.00195526	0.170886	0.064484	0.00102002	0.000517118	0.000334088	0.00210319	0.0735587	0.000421904	0.0130713	0.0192595	0.0513439	0.00151366	0.0227151
			276001266988460	0.00792901	0.0206051	0.00153841	0.000587732	0.0228079	8.65719e-05	0.0506302	0.0279518	0.0137121	0.00010975	0.000293145	0.0239716	0.000169822	0.000486131	0.0196485	0.00768379	0.117978	0.110509	0.000354303	0.00773646	6.3737e-06	2.42667e-05	0.00817958	0.038258	0.000660758	0.0101303	0.00107423	0.0117137	0.0131036	0.0681387	0.00056241	0.00195642	0.153778	0.0480801	0.00707795	0.000405338	6.93518e-05	0.00243687	0.0700841	0.000487117	0.0307381	0.0374401	0.0331529	0.000911598	0.0267412
			276001262396482	0.00818524	0.00899947	0.00308916	0.000214957	0.0230117	7.07616e-05	0.0531475	0.0219231	0.00941549	2.95931e-05	0.000168906	0.0105192	0.00027919	0.00326771	0.0161298	0.00442781	0.111969	0.109629	0.00233826	0.00549037	1.15634e-05	7.65753e-05	0.0138477	0.0368753	0.000799394	0.022735	0.000179775	0.0172131	0.0183288	0.0911247	0.000119437	0.00106211	0.142414	0.0524237	0.00230486	0.00219833	0.000631865	0.0147879	0.0591123	0.000362021	0.0308117	0.0346691	0.0339238	0.00328028	0.0284006
			276001262396627	0.00653728	0.0153216	0.0055106	0.000478213	0.0235925	6.08134e-05	0.0427396	0.0275055	0.00471189	2.6704e-05	0.000305444	0.0230616	0.000125999	0.00784751	0.0228789	0.00936806	0.115766	0.0936007	0.000645532	0.00883884	3.73726e-05	7.61671e-05	0.0221543	0.0403795	0.00129786	0.0105934	0.00113219	0.0130189	0.0183245	0.0519566	0.000585355	0.008762	0.158046	0.0544491	0.0115234	0.00140753	0.00046188	0.00548863	0.0471635	0.00102712	0.0445344	0.0343372	0.0457881	0.000598165	0.0179342
			276001262396716	0.00636467	0.00823563	0.00174394	0.000517138	0.0127707	8.41384e-05	0.0399466	0.0226186	0.0190206	4.81534e-05	0.000290572	0.0207267	0.000406024	0.00411254	0.0257095	0.00372776	0.120809	0.114633	0.000410511	0.0117832	6.01853e-05	3.83704e-05	0.00839598	0.0413238	0.000356778	0.0152277	5.48379e-05	0.0190772	0.0211311	0.0760747	0.00016527	0.0061898	0.167384	0.0608344	0.00342674	0.00145748	7.55271e-05	0.00338043	0.0493475	0.000612895	0.00703781	0.029701	0.0533274	0.00210039	0.0192598
			276001262396763	0.00200921	0.0101559	0.00282111	0.000753857	0.00999493	6.6677e-05	0.06361	0.0356239	0.00343912	4.16437e-06	0.000195859	0.0177142	0.000302348	0.00285703	0.0196446	0.00142133	0.123503	0.0951573	9.99293e-05	0.00673005	0.000161073	3.14788e-05	0.00267404	0.0428002	0.000100948	0.0131501	0.000560864	0.00753477	0.0255035	0.0998358	0.00100916	0.0025424	0.151241	0.0527341	0.00151739	0.00156209	5.03434e-05	0.00592899	0.0666053	0.00135476	0.0292317	0.0277094	0.0452489	0.00140998	0.0233968
			276001266988222	0.00247112	0.00938642	0.0027333	0.000249714	0.0133726	8.58482e-05	0.0787991	0.0199541	0.0146821	8.64652e-05	0.000112795	0.00554129	9.42836e-05	0.00468721	0.0210071	0.00160343	0.130652	0.118374	0.000297086	0.00685083	1.15971e-05	2.66649e-05	0.00465433	0.0512744	0.00268073	0.0224198	7.6565e-05	0.0271002	0.00359895	0.064671	0.000113198	0.00259831	0.146848	0.0619213	0.00582938	0.00127528	8.82761e-05	0.00209691	0.0554505	0.000315	0.0206757	0.0357409	0.0351735	0.000610811	0.0237077
			276001266988647	0.000540824	0.0144975	0.00694901	0.00428684	0.0248028	0.000138365	0.0410411	0.0240134	0.00090201	3.15681e-06	0.000136645	0.0163141	8.84312e-05	0.00911857	0.0253367	0.00478942	0.103645	0.112341	5.28821e-05	0.00780749	0.000498073	6.79326e-05	0.00401153	0.0684684	0.000137779	0.0177836	0.00025021	0.0186911	0.0198201	0.0826028	0.000161391	0.000995984	0.152647	0.0536471	0.00568011	0.00103141	9.47295e-05	0.00496346	0.0567976	0.00334444	0.019969	0.0228239	0.0476059	0.00180105	0.0192996
			Summe	0.92338	3.49648	1.38044	0.294861	4.8396	0.0152659	11.8144	5.68813	2.45763	0.00861646	0.0679455	6.2827	0.0989332	1.49332	6.49151	1.14916	31.0894	33.4694	0.0714142	2.29353	0.0228354	0.0168182	2.70139	10.9843	0.0796999	3.82753	0.0772082	5.55077	2.90113	20.1478	0.089121	0.614045	40.095	15.0279	1.14926	0.9108	0.0761834	1.12285	14.8064	0.212801	6.77717	7.9799	11.6525	0.327685	5.42273
			266	0.00347135	0.0131447	0.00518963	0.0011085	0.018194	5.73905e-05	0.0444152	0.021384	0.00923922	3.23927e-05	0.000255434	0.0236192	0.000371929	0.00561398	0.0244042	0.00432016	0.116878	0.125825	0.000268475	0.0086223	8.58476e-05	6.32263e-05	0.0101556	0.0412943	0.000299624	0.0143892	0.000290256	0.0208676	0.0109065	0.0757436	0.000335041	0.00230844	0.150733	0.0564958	0.00432054	0.00342406	0.000286404	0.00422122	0.0556633	0.000800003	0.0254781	0.0299996	0.0438063	0.0012319	0.0203862
	breed	Percent
	BSW	3.24e-05
	BOR	5.74e-05
	LMS	6.32e-05
	LAG	8.58e-05
	CGU	0.0002554
	JER	0.0002685
	SEN	0.0002864
	NDA	0.0002903
	MON	0.0002996
	OUL	0.000335
	CHL	0.0003719
	SOM	0.0008
	BAO	0.0011085
	ZFU	0.0012319
	PMT	0.0023084
	SAL	0.0034241
	ABO	0.0034714
	SGT	0.0042212
	GNS	0.0043202
	RMG	0.0043205
	AUB	0.0051896
	GAS	0.005614
	KUR	0.0086223
	BRU	0.0092392
	MAN	0.0101556
	NOR	0.0109065
	ANG	0.0131447
	ND2	0.0143892
	BMA	0.018194
	ZMA	0.0203862
	NEL	0.0208676
	BRM	0.021384
	CHA	0.0236192
	GIR	0.0244042
	TAR	0.0254781		Other	0.259147
	ZAR	0.0299996		Arabic zebu	0.0299996
	MAR	0.0412943		Parthenaise	0.0412943
	ZBO	0.0438063		Zebu Bororo	0.0438063
	BPN	0.0444152		Bretonne Black Pied	0.0444152
	SHK	0.0556633		Sheko	0.0556633
	RGU	0.0564958		Red Angus	0.0564958
	NRC	0.0757436		Norwegian Red Cattle	0.0757436
	HFD	0.116878		Hereford	0.116878
	HOL	0.125825		Holstein	0.125825
	PRP	0.150733		French Red Pied Lowland	0.150733

## Sheet: DE_DN_red
		User_individual	ABO	ANG	AUB	BAO	BMA	BOR	BPN	BRM	BRU	BSW	CGU	CHA	CHL	GAS	GIR	GNS	HFD	HOL	JER	KUR	LAG	LMS	MAN	MAR	MON	ND2	NDA	NEL	NOR	NRC	OUL	PMT	PRP	RGU	RMG	SAL	SEN	SGT	SHK	SOM	TAR	ZAR	ZBO	ZFU	ZMA
		276000116878792	0.00231478	0.00809948	0.00356573	0.00141515	0.0168583	5.68715e-05	0.0087229	0.0142151	0.00907168	5.69375e-05	0.000287312	0.0197049	0.000189634	0.00358981	0.0269914	0.00453635	0.1148	0.0752389	0.000139232	0.00577668	4.84468e-05	8.26325e-05	0.0136126	0.0433176	0.000974012	0.0258001	0.000135937	0.0271717	0.0132434	0.0585721	0.000206263	0.00525558	0.253337	0.0503402	0.000904051	0.00368772	5.2571e-05	0.00491545	0.0817863	0.00118799	0.0394308	0.0158859	0.0289518	0.00115848	0.0143098
		276000120569024	0.00246603	0.0184592	0.00383598	0.00163695	0.01029	0.000113093	0.0315604	0.0229106	0.00369441	2.03386e-05	0.000302772	0.021667	0.000229577	0.00692352	0.0229661	0.0017632	0.119982	0.0803573	0.000766281	0.00599718	0.0002951	2.62128e-05	0.00481565	0.0373309	0.000519354	0.0116298	0.000346358	0.0257892	0.0115452	0.0615649	0.00017041	0.00158237	0.258746	0.0395091	0.00618127	0.00675445	0.000184522	0.00306601	0.0487556	0.00222354	0.0220798	0.0261431	0.0635114	0.000942855	0.0103449
		276000120569037	0.000630419	0.00614367	0.00228463	0.000434006	0.0351673	1.76662e-05	0.0235843	0.019418	0.00178509	3.51618e-06	0.000147838	0.0167426	0.000136994	0.00133952	0.0385851	0.00022394	0.133473	0.100601	5.78625e-05	0.00858889	2.28402e-06	1.53393e-05	0.0218361	0.0339806	0.000103077	0.00585774	8.71425e-05	0.013783	0.0104101	0.0529032	4.58454e-05	0.000974053	0.243679	0.0557424	0.000320441	0.00393918	0.000339514	0.00567811	0.0659453	4.46132e-05	0.0154713	0.0372137	0.0320005	0.00117516	0.00908664
		276000120569045	0.00179929	0.00531163	0.0086333	0.000540173	0.0187357	3.38243e-05	0.0179882	0.00964732	0.0159266	6.68311e-05	9.12165e-05	0.0279163	0.000334061	0.00488921	0.0187985	0.00201876	0.11764	0.107811	0.000291563	0.00420128	1.10564e-05	1.05506e-05	0.0165553	0.0186753	0.000324528	0.00826845	3.28009e-05	0.0316704	0.00298188	0.055253	6.61449e-05	0.000724792	0.233848	0.054839	0.00415816	0.00224662	0.000109307	0.00236633	0.0783052	0.000336081	0.0424453	0.0282628	0.0331729	0.000785112	0.0218768
		276000121394589	0.0001491	0.00777621	0.00344092	0.000712077	0.0281895	4.49647e-05	0.0268724	0.0150009	0.00547835	3.10309e-05	0.000189561	0.00664704	0.000118519	0.0024469	0.0408527	0.000182518	0.116049	0.081384	8.25555e-05	0.0159718	3.25572e-05	3.87239e-05	0.0205502	0.036043	0.000638014	0.010841	0.000891581	0.0193676	0.0102423	0.0562637	0.000369766	0.00096391	0.265035	0.0456821	0.00276597	0.00341446	0.000362383	0.00369139	0.0800775	0.00113189	0.0392803	0.0213291	0.0140246	0.0011223	0.0142213
		276000121817852	0.00224162	0.00825058	0.00168171	0.00104625	0.0120494	6.03044e-05	0.0277607	0.00943124	0.0174736	6.59838e-05	9.06919e-05	0.0140916	0.00141705	0.00139809	0.0312209	0.000265091	0.105804	0.102511	0.000171088	0.00419056	4.42588e-05	2.62984e-05	0.0126386	0.0472983	0.000231534	0.0313334	8.91413e-05	0.0336755	0.00884835	0.0600925	5.92691e-05	0.000781288	0.229083	0.0491684	0.000942377	0.00297341	0.000124184	0.00470721	0.0791703	0.00041867	0.0302671	0.0216105	0.0258602	0.000779431	0.0185547
		276000121817892	0.000175434	0.00681629	0.00722134	0.00143132	0.0272542	3.27654e-05	0.0492973	0.0126519	0.00969932	1.6439e-05	0.000129688	0.0257281	0.000269898	0.00426425	0.0290437	8.46289e-05	0.0924459	0.0636297	0.000224992	0.00966905	6.22688e-05	0.000121686	0.005522	0.0362795	0.000872946	0.00638879	0.000484889	0.0308164	0.018977	0.0631025	0.00142683	0.00107999	0.273702	0.0419166	0.00247216	0.00439021	0.000789441	0.00415925	0.0854536	0.000656994	0.0220494	0.0196315	0.0269713	0.00139867	0.0111882
		276000122319173	0.00372562	0.00715792	0.00213643	0.00194592	0.0127237	3.94102e-05	0.0297319	0.0144075	0.0175668	5.22324e-05	0.000138733	0.0135926	0.000622907	0.00144419	0.0345258	0.000526322	0.109627	0.113967	9.51128e-05	0.00890721	0.000237949	6.91035e-05	0.0195113	0.0319084	2.29095e-05	0.0195843	0.000351322	0.0224681	0.00899438	0.0418404	0.000535699	0.000554935	0.238559	0.0468123	0.00171853	0.00267868	0.000315936	0.0105354	0.0829617	0.00101234	0.0398046	0.0141604	0.0278979	0.000912466	0.0136174
		276000115304370	0.00117175	0.00523263	0.00559491	0.000777223	0.0207222	3.69519e-05	0.0154105	0.0108366	0.00756891	1.42047e-05	8.76395e-05	0.0289906	0.000584492	0.00530656	0.0227745	0.00191325	0.107211	0.109139	4.06678e-05	0.00528326	4.14206e-05	3.06267e-05	0.0171305	0.0168268	0.000348783	0.00906723	9.99804e-05	0.0184333	0.0162928	0.0553077	4.42338e-05	0.000506911	0.241285	0.0459885	0.00146423	0.00365157	4.5144e-05	0.0019273	0.0817071	0.000301514	0.0450095	0.0395425	0.0275194	0.000690783	0.0280394
		276000115827067	0.00209381	0.0137077	0.0104238	0.0017904	0.0172923	6.36625e-05	0.0263189	0.0160583	0.00164406	1.58736e-05	0.000123236	0.0183766	0.000331634	0.00552198	0.0305518	0.00378974	0.113709	0.145589	4.08441e-05	0.0101715	0.000100163	3.61821e-05	0.0191872	0.0333219	0.00167449	0.0148299	0.00106876	0.0337053	0.0178789	0.0599487	0.000260347	0.000902333	0.190851	0.0394376	0.00209702	0.00177743	0.000103066	0.0054349	0.0645503	0.000938257	0.0229798	0.0214919	0.0321423	0.00149951	0.0161689
		276000117181833	0.000470322	0.00998308	0.00799058	0.000959685	0.0236292	4.86815e-05	0.0232247	0.0120894	0.0168817	1.70767e-05	0.000171023	0.0331569	0.000461413	0.00849828	0.0413866	0.0010322	0.115184	0.0634903	1.24497e-05	0.0136638	0.000148382	1.52292e-05	0.0106868	0.0415588	0.000176954	0.00938642	0.000300451	0.0241832	0.00724338	0.0541288	0.000347355	0.00092474	0.251278	0.0587627	0.00336101	0.00469472	1.75334e-05	0.00117644	0.0601234	0.000528009	0.0221189	0.0211304	0.0278119	0.000768764	0.0267759
		276000117215388	0.00578293	0.0134868	0.00247974	0.000394456	0.00836243	4.59598e-05	0.0257167	0.0176721	0.021001	5.54594e-05	0.000117007	0.0172821	0.00126235	0.00248042	0.0304794	0.000259595	0.0988087	0.10238	0.000271772	0.00671449	7.21762e-05	7.21319e-05	0.016795	0.0276487	9.5423e-05	0.0312529	0.000448701	0.0259631	0.00818384	0.0457719	0.000256817	0.0013798	0.241488	0.0535496	0.00267591	0.00266915	0.000940395	0.00638468	0.0853875	0.000786436	0.0420286	0.0150521	0.0211043	0.000458206	0.0144803
		276000120819982	0.00151535	0.0111759	0.006386	0.00307845	0.012256	8.89619e-05	0.0299724	0.0159501	0.0102774	1.91973e-05	0.000241821	0.0129428	0.000315478	0.00394557	0.0242478	0.000660733	0.109063	0.0792687	0.000163912	0.011357	0.000127877	5.49257e-05	0.0288734	0.0262038	0.000930586	0.0193551	0.00011933	0.0208941	0.0169077	0.0453667	0.00064884	0.00111598	0.251308	0.0446447	0.00437789	0.00346915	0.000298245	0.00918373	0.0847565	0.00191506	0.0297115	0.0409367	0.0200997	0.000579491	0.0151948
		276000120894141	0.00145994	0.00611137	0.00613157	0.000812569	0.0147718	4.17084e-05	0.0273091	0.0170358	0.00734269	4.32502e-05	0.000129688	0.0311891	0.000291852	0.00361141	0.0242077	0.0028868	0.10536	0.105172	2.07503e-05	0.00633425	2.09199e-05	5.60134e-05	0.00787235	0.0173939	0.000131008	0.0282089	7.71982e-05	0.0281398	0.015425	0.0586791	0.000306659	0.00112161	0.244319	0.0493083	0.00725226	0.00516393	0.000103356	0.00249193	0.0515538	0.000390244	0.0289276	0.0329747	0.049695	0.000981219	0.00914314
		276000120894157	0.000743512	0.0112895	0.00408876	0.00368887	0.0244123	7.04533e-05	0.0200245	0.0028354	0.00770128	1.79551e-05	0.000432802	0.0260559	0.000506856	0.0114717	0.0449365	0.000522736	0.115419	0.0826701	8.1633e-05	0.0106552	0.000582914	0.000117008	0.00803748	0.0427821	0.00129691	0.0146235	0.00173531	0.0354328	0.0168512	0.0554028	0.000699241	0.00130964	0.250777	0.0480426	0.00293845	0.00669273	0.000402372	0.00939717	0.0587737	0.00192141	0.0211368	0.0221416	0.0256382	0.00108477	0.00455721
		276000121247276	0.00380598	0.00522867	0.0047237	0.000884508	0.0117811	5.68145e-05	0.0418583	0.0300222	0.0128773	1.78362e-05	0.000136979	0.0129147	0.000224746	0.00835323	0.024031	0.000491323	0.0945542	0.0755011	0.000875382	0.0119476	4.34022e-05	4.00637e-05	0.0214298	0.0294276	0.000606578	0.0240342	0.000185876	0.029902	0.00957912	0.0558603	0.000199826	0.000936982	0.260513	0.0468107	0.0065376	0.00181244	0.000552264	0.0019021	0.0628302	0.00033073	0.0346508	0.0310807	0.0219283	0.000727248	0.0177915
		276000121817886	0.00194745	0.0128491	0.0109313	0.00215784	0.0143178	6.94576e-05	0.0284388	0.0257276	0.00459624	1.44592e-05	0.000179657	0.026297	0.000143147	0.00518221	0.027969	0.000233601	0.0942422	0.0840344	0.000199855	0.0129875	9.78478e-05	3.06296e-05	0.00219147	0.0323095	0.000107698	0.0257111	0.00072936	0.0222906	0.00847927	0.0688322	0.000203834	0.000604822	0.263559	0.0589276	0.00572269	0.00179264	0.00120796	0.00218911	0.0664574	0.00153523	0.0171494	0.0209999	0.0258124	0.00159936	0.0189401
		276000122319151	0.00401076	0.0102963	0.00546723	0.00503301	0.0149348	7.06493e-05	0.0205031	0.0188534	0.00533316	3.15805e-05	0.000172487	0.0141407	0.00027537	0.00478813	0.013964	0.00028618	0.0998057	0.0690803	0.000267744	0.0173627	0.00082871	7.8058e-05	0.0256892	0.0196298	0.000597783	0.0147015	0.000425122	0.021809	0.012307	0.054402	0.00128512	0.00235017	0.288162	0.0382833	0.000862439	0.00320917	0.000689246	0.0127765	0.077287	0.00100885	0.0428904	0.0253205	0.0236205	0.000722913	0.0263864
		276000122319153	0.00198431	0.00880977	0.00919615	0.000861988	0.00503594	4.64298e-05	0.0362497	0.0176138	0.0095636	1.57913e-05	0.000138864	0.0214946	0.000429388	0.0013585	0.0344618	0.00015586	0.118974	0.0934647	0.000199083	0.00582434	2.38249e-05	4.67431e-05	0.0193083	0.0312027	0.000518439	0.0152101	0.000113446	0.0236469	0.0249758	0.0302334	0.000246152	0.000949276	0.268381	0.042318	0.00135805	0.00575091	0.000197774	0.00534942	0.0784151	0.000631418	0.0150281	0.0187731	0.0241372	0.000566082	0.0267403
		276000122319164	0.000374696	0.0127833	0.00617666	0.00175101	0.0162016	3.58677e-05	0.0158208	0.0248131	0.00624931	2.1762e-05	0.000174093	0.0393065	0.000122253	0.003273	0.0197216	0.000549865	0.102325	0.111577	0.000161405	0.013217	0.000338275	2.32986e-05	0.0179831	0.0341481	0.000266999	0.0175057	0.000121622	0.0278576	0.011135	0.0744304	0.000167561	0.002427	0.207718	0.0524586	0.00140997	0.000762691	9.30835e-05	0.0036568	0.0445019	0.000514084	0.0390384	0.0339795	0.0432768	0.0011349	0.0103952
		summe	0.0388631	0.188969	0.112391	0.0313519	0.344985	0.0010745	0.526366	0.32719	0.191732	0.000597756	0.00348311	0.428238	0.00826762	0.0900865	0.581716	0.0223827	2.18448	1.84687	0.00416418	0.188821	0.00315983	0.000991457	0.310226	0.637287	0.010438	0.34359	0.00784433	0.517	0.250501	1.10796	0.00754621	0.0264462	4.95563	0.962543	0.0595205	0.0715313	0.00692829	0.100989	1.4188	0.0178133	0.611498	0.507661	0.595177	0.0190877	0.327813
		20	0.00194316	0.00944845	0.00561953	0.00156759	0.0172493	5.37249e-05	0.0263183	0.0163595	0.00958662	2.98878e-05	0.000174155	0.0214119	0.000413381	0.00450432	0.0290858	0.00111913	0.109224	0.0923434	0.000208209	0.00944106	0.000157992	4.95728e-05	0.0155113	0.0318644	0.000521901	0.0171795	0.000392216	0.02585	0.0125251	0.0553978	0.000377311	0.00132231	0.247781	0.0481271	0.00297602	0.00357656	0.000346415	0.00504946	0.07094	0.000890667	0.0305749	0.025383	0.0297588	0.000954387	0.0163906
	breed	percent
	BSW	2.98878e-05
	LMS	4.95728e-05
	BOR	5.37249e-05
	LAG	0.000157992
	CGU	0.000174155
	JER	0.000208209
	SEN	0.000346415
	OUL	0.000377311
	NDA	0.000392216
	CHL	0.000413381
	MON	0.000521901
	SOM	0.000890667
	ZFU	0.000954387
	GNS	0.00111913
	PMT	0.00132231
	BAO	0.00156759
	ABO	0.00194316
	RMG	0.00297602
	SAL	0.00357656
	GAS	0.00450432
	SGT	0.00504946
	AUB	0.00561953
	KUR	0.00944106
	ANG	0.00944845
	BRU	0.00958662
	NOR	0.0125251
	MAN	0.0155113
	BRM	0.0163595
	ZMA	0.0163906
	ND2	0.0171795
	BMA	0.0172493
	CHA	0.0214119
	ZAR	0.025383
	NEL	0.02585
	BPN	0.0263183		Other	0.254903
	GIR	0.0290858		Gir	0.0290858
	ZBO	0.0297588		Zebu Bororo	0.0297588
	TAR	0.0305749		Tarine	0.0305749
	MAR	0.0318644		Parthenaise	0.0318644
	RGU	0.0481271		Red Angus	0.0481271
	NRC	0.0553978		Norwegian Red Cattle	0.0553978
	SHK	0.07094		Sheko	0.07094
	HOL	0.0923434		Holstein	0.0923434
	HFD	0.109224		Hereford	0.109224
	PRP	0.247781		French Red Pied Lowland	0.247781

## Sheet: DE_HF
		User_individual	ABO	ANG	AUB	BAO	BMA	BOR	BPN	BRM	BRU	BSW	CGU	CHA	CHL	GAS	GIR	GNS	HFD	HOL	JER	KUR	LAG	LMS	MAN	MAR	MON	ND2	NDA	NEL	NOR	NRC	OUL	PMT	PRP	RGU	RMG	SAL	SEN	SGT	SHK	SOM	TAR	ZAR	ZBO	ZFU	ZMA
		276001260728649	0.00884046	0.00258586	0.00205164	0.000521688	0.00585253	5.49589e-05	0.0106265	0.0040228	0.00552505	6.81293e-06	0.000196716	0.0382664	0.000201045	0.00139952	0.0197663	0.000351825	0.126657	0.363457	2.03853e-07	0.00671682	0.000418718	6.02542e-06	0.0123079	0.0310151	0.000419912	0.00777175	0.000226714	0.0141606	0.00363352	0.0498409	6.12914e-05	0.000847942	0.0750226	0.0421765	0.000240215	0.0022577	0.000179772	0.00271883	0.0499385	0.00135672	0.0133038	0.00955968	0.0714018	0.00300259	0.0110297
		276001260728654	0.00911639	0.00894399	0.00817495	0.00194439	0.00435671	0.000109391	0.019953	0.00384372	0.0117297	9.98329e-05	0.000268628	0.0218341	0.00011079	0.00106775	0.0345614	0.000275923	0.131023	0.384427	2.40932e-05	0.00913533	6.91556e-05	6.6865e-05	0.00258975	0.0282764	0.000111495	0.0170506	0.00138918	0.0095592	0.00596236	0.0211425	5.65604e-05	0.000241152	0.0572757	0.045591	0.00132714	0.00465195	0.000104227	0.00246021	0.053247	0.00273034	0.0236313	0.00984576	0.0444992	0.001617	0.0155033
		276001260786194	0.00922256	0.00619802	0.0023871	0.00503807	0.0096171	4.60437e-05	0.00675188	0.0033033	0.00647413	0.000110683	0.000275689	0.0111623	6.75991e-05	0.0058489	0.0135737	0.00037369	0.124114	0.401237	7.86688e-06	0.00572824	0.000130085	5.6736e-05	0.0204222	0.0272279	0.000121309	0.0178613	0.000300167	0.0202853	0.000913413	0.03891	0.000164038	0.00236758	0.0429519	0.0462045	0.001028	0.0038652	1.81648e-05	0.00580734	0.0660771	0.00090101	0.027152	0.00944425	0.0373681	0.00105606	0.017829
		276001260786215	0.00682139	0.0179589	0.000986051	0.0013176	0.00935449	0.000179502	0.00919081	0.00362333	0.0053108	4.30538e-05	0.000346688	0.015812	0.000202976	0.00762412	0.030886	0.000246503	0.144786	0.360051	3.2888e-05	0.0129521	8.03227e-05	1.93617e-05	0.0105671	0.0329571	0.000232008	0.0252396	0.000436427	0.0122128	0.00103758	0.0384522	8.084e-05	0.00150785	0.0781137	0.0324851	0.00417317	0.000835485	0.000223776	0.00505021	0.0629927	0.00272122	0.005854	0.0189325	0.0249328	0.00305844	0.0100771
		276001260976909	0.00877028	0.00187446	0.00883239	0.00120065	0.00192339	4.5221e-05	0.0143295	0.00584705	0.0104918	0.000265975	0.000239987	0.0122848	0.000616354	0.00611051	0.0268791	0.000624431	0.12524	0.358247	1.37448e-05	0.00419193	0.000239592	6.67636e-05	0.0052099	0.0276	0.000223155	0.0131805	0.000190063	0.0227591	0.00528188	0.0347177	7.49678e-05	0.0015593	0.0816566	0.0721612	0.00360859	0.00965717	4.05241e-05	0.000396172	0.0502034	0.00264288	0.0202854	0.0102821	0.0344267	0.00068883	0.0148192
		276001260995745	0.0136527	0.00617884	0.00291996	0.000378044	0.0120809	7.44741e-05	0.0183335	0.0100992	0.0205644	2.38941e-05	0.000257665	0.00802139	0.000278061	0.00232526	0.0141952	0.000775818	0.115435	0.371684	2.53665e-05	0.00907156	0.000161613	4.71293e-05	0.0068798	0.0197244	0.000109531	0.0063138	0.000200158	0.00697401	0.00478728	0.042176	0.000104773	0.000259233	0.0605692	0.0577146	0.00164392	0.00388953	3.1062e-05	0.00101881	0.0587433	0.00193217	0.0379289	0.0274586	0.0406516	0.00203507	0.0122707
		276001266812477	0.00471776	0.0155502	0.00500542	0.00223849	0.00460359	5.87165e-05	0.0101356	0.00341869	0.00632492	1.68638e-05	0.000405377	0.0149159	0.000105748	0.00530239	0.01622	0.000471132	0.1261	0.358613	2.69286e-05	0.00989248	0.000122457	3.10896e-05	0.0073032	0.0218001	0.00053844	0.0105599	0.000342085	0.0177371	0.00105317	0.0357434	0.000164792	0.000759836	0.0943692	0.0522939	0.00195195	0.00332889	5.94932e-05	0.00507401	0.044291	0.000922044	0.0298645	0.0156481	0.0443091	0.00101276	0.026596
		276001266840202	0.00713752	0.00726664	0.00476153	0.000237597	0.00716502	2.3541e-05	0.00708315	0.00234585	0.00129171	9.2038e-07	0.000107919	0.0160163	0.000226338	0.00724948	0.0234578	0.00172847	0.122517	0.370534	1.15402e-05	0.0178287	1.14899e-05	1.41418e-05	0.00530745	0.0286697	1.37756e-05	0.0223779	0.000368497	0.00865189	0.00152722	0.0537771	1.85981e-05	0.000281505	0.0696422	0.0490488	0.000528458	0.00613281	1.67087e-05	0.00111452	0.0392849	0.000376567	0.0302508	0.00781209	0.0573276	0.00200758	0.018447
		276001266982733	0.00764046	0.0111165	0.00215982	0.0030777	0.0118584	0.000118737	0.0130082	0.00672781	0.018479	6.89511e-05	0.000169775	0.0073301	0.00013583	0.00477193	0.0342146	0.00142217	0.115841	0.40946	0.00013475	0.00765383	0.000228142	7.22812e-05	0.0095694	0.0141879	0.000264222	0.0199461	0.00163776	0.0164248	0.00327769	0.039602	0.000358993	0.00243168	0.0436664	0.0575839	0.00808297	0.00231903	2.34123e-05	0.00311218	0.0496074	0.00173766	0.0213564	0.0120695	0.0273775	0.000997276	0.00867643
		276001271198128	0.0108257	0.00355026	0.00171637	0.00407544	0.0105586	8.29373e-05	0.01109	0.0046186	0.00831664	2.24163e-05	0.000253199	0.00473588	5.53462e-05	0.00416766	0.034787	0.000438088	0.11624	0.386484	9.63305e-06	0.00921621	0.00115651	8.65863e-06	0.0050763	0.0292863	0.000406296	0.00914916	0.000183477	0.00186242	0.00402614	0.0369374	0.000119886	0.00395053	0.061876	0.0585462	0.000446799	0.00126861	2.67195e-05	0.00215469	0.0768058	0.00119137	0.0309385	0.011769	0.0385169	0.00121702	0.0118357
		276001304067054	0.0035854	0.00244768	0.00223759	0.000871559	0.00904517	5.138e-05	0.0100163	0.00542702	0.00867084	3.57686e-05	0.000128402	0.0107353	0.000116116	0.00107375	0.0144339	0.000171228	0.124048	0.351969	1.09928e-05	0.00272056	6.51722e-05	9.1892e-06	0.0117572	0.0276248	0.000104995	0.014807	0.000313689	0.0130675	0.00287341	0.0591776	4.10443e-05	0.00141302	0.0868696	0.0389826	0.00999316	0.00435757	4.07569e-05	0.0014935	0.0538136	0.000605383	0.0307579	0.00833148	0.0684833	0.00169463	0.0155265
		276001304266371	0.00461862	0.00632339	0.00389232	0.00130904	0.0151336	6.09039e-05	0.014456	0.0038546	0.00574292	3.01206e-05	0.000234344	0.0149887	0.000121591	0.00774261	0.0291966	0.00190692	0.118499	0.392011	6.45794e-05	0.00484414	8.52798e-05	2.96249e-05	0.0053723	0.0235823	8.46081e-05	0.0148826	0.000667824	0.00769075	0.00351041	0.04309	8.99318e-05	0.00345231	0.0703621	0.0458019	0.00052207	0.00436851	4.0713e-05	0.00215324	0.0616012	0.000932323	0.0172359	0.0120564	0.0414957	0.00362701	0.0122344
		276001304266380	0.00369215	0.00502019	0.0144603	0.000381618	0.0133663	3.18682e-05	0.0182344	0.00685766	0.00718564	2.62702e-06	6.69511e-05	0.019498	0.000353351	0.00169075	0.0247697	9.61983e-05	0.124692	0.359511	1.56792e-05	0.00378857	8.83476e-05	5.24209e-05	0.00985555	0.0284252	0.000103787	0.00483478	9.51978e-05	0.0139902	0.00236524	0.0366903	4.79325e-05	0.000491417	0.0784717	0.0604837	0.000627991	0.00383743	2.37552e-05	0.00238351	0.0419924	0.00144219	0.0230175	0.0103026	0.0555482	0.00147339	0.0196399
		276001304290437	0.00427529	0.00716956	0.00579789	0.0015806	0.00621118	9.35733e-05	0.0227223	0.00834677	0.00921453	2.00621e-05	0.000192771	0.0153913	0.000335099	0.0107202	0.023202	0.00118911	0.12394	0.366918	6.30863e-05	0.00408085	0.000394923	2.30197e-05	0.00976882	0.0221657	8.30023e-05	0.0166182	0.00150304	0.0156459	0.0018674	0.028942	0.000251102	0.00159824	0.0807877	0.042056	0.00229515	0.00613563	8.65458e-05	0.000876936	0.0516336	0.00174303	0.0318782	0.0138831	0.0437566	0.00188872	0.0126531
		276001304426604	0.00308436	0.00257444	0.00158557	0.00147487	0.00537111	9.34211e-05	0.0143136	0.0084368	0.00529873	1.72798e-05	0.00020783	0.0101145	0.00010147	0.00103339	0.0340245	0.000717081	0.123628	0.323272	3.84422e-06	0.00347963	0.000737273	7.02551e-06	0.00830088	0.0313516	3.19488e-05	0.0134668	0.00346904	0.0167108	0.000539652	0.0475661	0.000362477	0.00194455	0.127245	0.0571583	0.00263044	0.00159664	3.08242e-05	0.00346962	0.0469122	0.00272888	0.0379079	0.00563207	0.0357845	0.000970473	0.0146128
		276001500130810	0.00463248	0.00710795	0.00415119	0.00174446	0.0257909	7.15869e-05	0.00792698	0.0105443	0.00477312	6.91155e-06	0.000236743	0.0102961	0.000215095	0.00273545	0.0227737	2.26279e-05	0.124208	0.374275	2.07013e-05	0.0144752	9.08818e-05	4.46086e-05	0.00347966	0.0351058	7.45531e-05	0.0214934	0.000396774	0.00718275	0.00681346	0.0330967	0.00104737	0.00183177	0.073349	0.0382627	0.00075507	0.00687593	3.43985e-05	0.0023681	0.0227313	0.000884154	0.039063	0.0179656	0.0480679	0.000902548	0.0220731
		276001260708349	0.0149934	0.0123422	0.00517124	0.000608789	0.011152	0.000217624	0.0118205	0.00407461	0.00518527	2.15653e-05	0.000470765	0.0111762	8.96684e-05	0.0062858	0.024615	0.00135488	0.118777	0.349103	3.07924e-05	0.0108207	0.000561318	0.00010282	0.0150001	0.019309	3.9062e-05	0.0145266	0.00419479	0.00754838	0.000723605	0.0394319	0.00015157	0.000654153	0.0933464	0.0563502	0.00200805	0.0023765	1.68988e-05	0.00470125	0.0574543	0.00239135	0.0218466	0.0177025	0.0323106	0.00235165	0.0165899
		276001260708414	0.0151853	0.00538225	0.00550035	0.00150237	0.00220248	5.13495e-05	0.0102207	0.00362148	0.00533064	5.07352e-06	0.000254251	0.0108784	0.000745484	0.00110005	0.0329951	0.000287596	0.121256	0.340947	2.95279e-05	0.00871416	0.000121893	4.91782e-05	0.00763925	0.0211432	0.000345732	0.00946246	0.000464838	0.0142428	0.00180615	0.0429691	1.458e-05	0.000171279	0.112174	0.0695307	0.000546702	0.00135498	1.06528e-05	0.00164749	0.0475986	0.00114713	0.0211069	0.0146854	0.049876	0.000945759	0.0147362
		276001260728656	0.00231153	0.00140864	0.001235	0.0011003	0.00957799	7.79419e-05	0.0187226	0.00646841	0.00627081	5.1034e-06	0.000201041	0.0115625	6.76278e-05	0.00264214	0.0203723	0.00147814	0.116724	0.351201	7.00719e-05	0.00481152	0.000169036	5.83145e-06	0.00677764	0.0251934	0.00067015	0.0288647	0.000469845	0.0196248	0.0053223	0.0368771	0.000402698	0.000996586	0.103437	0.0660944	0.000191342	0.00219012	5.74249e-05	0.000369699	0.0377035	0.0012625	0.0345603	0.0173544	0.0351193	0.00138498	0.0185916
		276001260802831	0.0039026	0.00348496	0.00415016	0.000762372	0.00790071	8.19524e-05	0.0129087	0.00322262	0.0099302	1.09359e-05	0.000173078	0.0167746	0.000340063	0.00195605	0.0289572	0.000840785	0.116208	0.40803	2.84921e-05	0.0204145	0.000139403	1.86595e-05	0.0121192	0.031579	7.93709e-05	0.0156551	0.000401999	0.0156586	0.00565308	0.040234	0.000148306	0.00101302	0.041611	0.0544201	0.000280605	0.00375392	3.00181e-05	0.00131668	0.033138	0.00264427	0.0201297	0.0131983	0.0404198	0.000836447	0.0254427
		276001260962110	0.00580399	0.00701493	0.00271957	0.000643334	0.00757833	3.69792e-05	0.0209114	0.00406677	0.00308891	6.1258e-06	0.000179161	0.0182781	0.000128645	0.00298203	0.01849	0.000960037	0.115547	0.392035	2.06418e-05	0.00985395	0.000154901	4.88105e-05	0.00558164	0.0350691	5.31902e-05	0.0274098	0.000470947	0.0223226	0.00316263	0.0427758	0.000239646	0.000922302	0.0644712	0.0382128	0.000708298	0.00148999	0.000318253	0.000411625	0.0443037	0.000850326	0.0284071	0.00916378	0.0377136	0.00169084	0.0237024
		276001260996168	0.0110003	0.00770579	0.00291452	8.89391e-05	0.00747825	4.63557e-05	0.0119518	0.00853946	0.00803544	2.21511e-05	0.000205015	0.013663	9.8067e-05	0.00369645	0.0319982	0.000663579	0.120828	0.345165	8.6988e-05	0.0161107	5.31136e-05	6.65831e-06	0.0128459	0.0392248	0.0001213	0.0266503	0.000297583	0.0152119	0.00145186	0.0445606	6.53364e-05	0.00265357	0.0871156	0.043844	0.00135554	0.00439579	5.09638e-05	0.0035871	0.0407175	0.000560986	0.0286531	0.015644	0.0292372	0.00146323	0.00993435
		276001263409814	0.009952	0.0124349	0.00209362	0.00266968	0.0168438	0.000124043	0.00636112	0.00617175	0.00722255	1.24902e-05	0.000292292	0.0155344	0.000150496	0.00366095	0.0165729	0.000218026	0.120069	0.347839	5.15303e-05	0.01035	0.000217275	2.52161e-05	0.0170408	0.0488339	0.000196105	0.0198272	0.00121286	0.0135196	0.00716828	0.0409405	0.000102511	0.00173411	0.0745943	0.0433828	0.00174725	0.00125408	5.34654e-05	0.00165005	0.0565381	0.00121974	0.0124112	0.0177888	0.042485	0.00302404	0.0144085
		276001266811780	0.00480789	0.00908506	0.00324742	0.00154886	0.0133777	9.46771e-05	0.00610329	0.00830441	0.0155093	9.15403e-05	0.000251781	0.0130107	0.000358092	0.00420222	0.0212052	0.000512088	0.115991	0.347456	2.02126e-05	0.0159567	0.00125997	2.00814e-05	0.00642462	0.020603	1.17149e-05	0.00958241	0.000458799	0.027703	0.00747229	0.0433666	4.97891e-05	0.00211849	0.106338	0.0526018	0.00517733	0.00922852	6.32286e-05	0.000483286	0.0447269	0.00411595	0.0116948	0.00819833	0.0369609	0.00118864	0.0190168
		276001266858668	0.00291017	0.00589988	0.00195709	0.000192994	0.00855899	3.39854e-05	0.0081398	0.00777	0.0116629	2.43043e-05	0.000147413	0.0198322	0.000101985	0.0107626	0.0188882	0.00063437	0.124895	0.323183	2.88709e-05	0.0117588	5.22706e-05	6.81663e-05	0.00820156	0.0286649	0.000183376	0.0234369	0.00234066	0.0197464	0.00753095	0.0494214	0.0002681	0.000478442	0.105743	0.0395625	0.000139612	0.00403807	1.23723e-05	0.000979629	0.0306134	0.000198151	0.0399548	0.00914548	0.0458728	0.00355363	0.0224116
		276001266941132	0.00741461	0.00620267	0.00126043	0.000457676	0.0121325	1.66313e-05	0.0140606	0.007267	0.0159175	1.36787e-05	6.69233e-05	0.030459	0.000138159	0.00318517	0.0122404	0.00170865	0.115697	0.353145	3.55337e-06	0.00726881	3.9338e-05	1.09384e-05	0.00498559	0.0284691	0.000262318	0.0169382	0.000357651	0.0163974	0.00617943	0.0479548	7.36974e-05	0.00401185	0.0806796	0.0576027	0.00111882	0.000906431	3.71391e-05	0.00150928	0.0482814	0.000205772	0.010197	0.00831767	0.0686171	0.000543286	0.00764745
		276001304113561	0.00168041	0.003846	0.00237562	0.000940532	0.0101281	7.74805e-05	0.0217861	0.00619914	0.00685391	2.11047e-05	0.000104211	0.0207744	0.000160737	0.00239869	0.0293746	0.000961544	0.127236	0.328786	0.000125309	0.00789275	7.16747e-05	1.65642e-05	0.00324447	0.0391821	0.000168883	0.0238348	0.00529471	0.0109068	0.00201682	0.0660982	0.000129558	0.000472046	0.0904808	0.0461872	0.00016356	0.0038295	8.45722e-05	0.000794654	0.0427087	0.00120074	0.0232503	0.0117676	0.0314937	0.001819	0.02306
		276001304113568	0.00924626	0.00774461	0.0028402	0.00181744	0.00250207	8.39769e-05	0.00577998	0.00558585	0.0139336	1.52877e-05	0.000179993	0.0140408	9.50182e-05	0.00152176	0.021609	0.000297759	0.126396	0.371148	4.27357e-05	0.0107347	0.000123302	5.29093e-06	0.00983128	0.021787	8.44197e-05	0.0129642	0.000288349	0.00608588	0.00193853	0.0399441	0.000106378	0.00136488	0.0769829	0.0532533	0.000139377	0.00656271	3.12153e-05	0.00570983	0.0612803	0.00222779	0.0321367	0.0102162	0.04796	0.00139284	0.0119681
		276001304113596	0.0145849	0.00367322	0.000634599	0.00515584	0.0142778	8.05214e-05	0.00372852	0.00323009	0.0163739	6.1516e-05	0.000112506	0.0167361	0.000228852	0.00259886	0.0170687	0.00138915	0.136842	0.3707	7.99494e-05	0.00732233	2.06162e-05	1.57792e-05	0.00527158	0.0256733	0.00016938	0.0133709	0.0001821	0.0150905	0.00152163	0.0327534	3.04521e-05	0.00124014	0.0721238	0.0478694	0.000415547	0.00121775	7.13635e-06	0.00497107	0.0566217	0.00104663	0.0293314	0.0118914	0.0464616	0.00129425	0.0165292
		276001304180328	0.00423942	0.00743233	0.00963487	0.00353262	0.00563892	2.75654e-05	0.0165547	0.0043386	0.011731	3.94837e-05	8.03298e-05	0.0144929	9.11806e-05	0.00175939	0.0236747	0.00135726	0.13974	0.375563	1.34281e-05	0.00443337	6.45956e-05	2.21145e-05	0.0039252	0.0176088	8.44653e-06	0.0232968	0.000713571	0.0196694	0.00203378	0.0337263	0.000226978	0.000939448	0.0448459	0.06721	0.001208	0.0105825	2.05176e-05	0.00273657	0.0447187	0.0014537	0.0244339	0.0125362	0.0320888	0.00138188	0.030172
		276001304380793	0.00919073	0.00472184	0.00433495	0.00512681	0.0140491	0.000106238	0.012852	0.00828925	0.0128492	3.50305e-05	0.000274224	0.00533784	0.000100214	0.00764767	0.0236599	4.88318e-05	0.120813	0.380253	6.8311e-05	0.00789065	5.64845e-05	5.67434e-05	0.00821286	0.0210832	0.000107413	0.0168706	0.000248315	0.0117256	0.00165035	0.0446348	0.000440983	0.00152333	0.0742686	0.0445598	0.00191027	0.00185134	1.93161e-05	0.00119056	0.0642524	0.00128874	0.0292939	0.0174056	0.024439	0.00231767	0.0129426
		276001260708599	0.0108411	0.0078295	0.00593401	0.00137895	0.0328383	7.90048e-05	0.00741957	0.00476126	0.00900921	5.34726e-05	0.000151772	0.0117881	0.000188756	0.00328206	0.0231378	0.000710255	0.114861	0.356313	6.94373e-05	0.0186123	0.000991305	3.74998e-05	0.00657066	0.0459542	0.000108357	0.0137024	0.000195659	0.0145507	0.000642098	0.0372043	0.000139899	0.000572562	0.091003	0.0486218	0.00149677	0.0038877	0.000247395	0.00288561	0.0436877	0.00255397	0.0214294	0.0086145	0.0215711	0.0017633	0.0223086
		276001260711986	0.00144149	0.0111317	0.00285417	0.000900678	0.0113547	5.00587e-05	0.0107025	0.00723211	0.00434675	1.05365e-05	0.000152892	0.00711782	0.000594734	0.00528114	0.0107418	0.000892783	0.136055	0.328044	1.28263e-05	0.00678747	7.47459e-05	2.08176e-05	0.00858659	0.0539804	5.06125e-05	0.015902	0.00148679	0.0296475	0.00514187	0.0591887	0.000844638	0.00192821	0.083086	0.0362458	0.00347974	0.0034139	0.000574635	0.00333068	0.0528563	0.00100268	0.0271173	0.00953577	0.0416772	0.000942167	0.0141797
		276001260976747	0.0102213	0.0154296	0.00287807	0.00475562	0.00491707	0.000102254	0.00619617	0.00626946	0.0234441	5.04692e-05	6.15395e-05	0.0167774	0.000143454	0.00320707	0.0272764	0.00140405	0.125974	0.365327	1.16295e-05	0.0073723	0.000865297	5.46681e-05	0.00463598	0.037285	0.000439387	0.0191668	0.000866792	0.0129443	0.00123031	0.0377951	3.08786e-05	0.00147439	0.0592079	0.0454737	0.00207181	0.00265641	8.09547e-05	0.00214255	0.0296865	0.0032371	0.0368771	0.00827088	0.0479621	0.00198863	0.0217366
		276001260995490	0.00266941	0.00389134	0.00219151	0.0071486	0.00903032	0.000100635	0.0228317	0.00542917	0.007693	6.84072e-06	0.000101001	0.00731485	0.000210271	0.00160614	0.0295707	0.0019228	0.11187	0.36934	0.000116908	0.0130058	0.00117252	3.36244e-06	0.0182238	0.0292394	6.0959e-06	0.0104364	0.000412692	0.00652898	0.00134015	0.0630787	0.000111104	0.00222851	0.0704848	0.039016	0.00535537	0.00224078	8.87158e-06	0.00306314	0.0382904	0.00387842	0.0253498	0.0107747	0.064464	0.00235145	0.00588908
		276001266796517	0.00368796	0.0057184	0.00783044	0.00176803	0.021378	0.000104706	0.00861742	0.00531857	0.0130182	1.11557e-05	0.000287094	0.0172727	0.000520659	0.00613815	0.0250176	0.000523802	0.114543	0.360015	3.32159e-05	0.0101296	0.000198838	2.93659e-05	0.020236	0.0130232	0.000136467	0.0113384	0.00162057	0.0145958	0.00554255	0.0411999	0.000659807	0.000891877	0.0953514	0.0438118	0.000534964	0.00561437	5.95356e-05	0.00279157	0.0323391	0.0019366	0.0237807	0.0119533	0.0417734	0.00132217	0.0273251
		276001266840159	0.00165677	0.00230518	0.000886457	0.00156951	0.00421591	5.09495e-05	0.0135757	0.00844496	0.0144573	1.05204e-05	0.000124545	0.0195255	0.00043462	0.0012472	0.0255712	0.00314131	0.124184	0.356084	0.000139826	0.0142212	0.000506625	2.94007e-05	0.0145948	0.0395699	4.61843e-05	0.017928	0.000377568	0.0146439	0.00737203	0.033253	0.000344667	0.000906224	0.0773826	0.0552556	0.00297237	0.0050882	0.000110387	0.00167847	0.0367836	0.00143277	0.0193769	0.012784	0.0445568	0.00167647	0.0194827
		276001266848685	0.00900896	0.00844777	0.0118945	0.00150157	0.00907487	0.00013526	0.00949286	0.00499039	0.00210723	9.8769e-06	0.000211571	0.0180153	0.000382663	0.00197721	0.00938039	0.000928488	0.142663	0.373001	5.85251e-06	0.00658909	9.09105e-05	3.42773e-05	0.00540959	0.0213351	0.000267668	0.0126933	0.00202568	0.0158133	0.00298146	0.0466697	0.000209134	0.00134365	0.0740685	0.037791	0.00174225	0.00870124	2.31789e-05	0.00047531	0.0438868	0.0014253	0.0230351	0.0153276	0.0490547	0.00376353	0.022014
		276001266858744	0.000728161	0.00844149	0.00144326	0.00122561	0.0154614	0.00012458	0.0198343	0.00888622	0.0047111	1.91548e-05	0.000283274	0.00846051	0.000121319	0.000673911	0.0185927	0.00359464	0.14036	0.384846	4.62589e-05	0.00917892	0.000531481	2.14036e-05	0.0205575	0.0221585	9.60529e-06	0.0145463	0.00114898	0.0142087	0.00652915	0.0268769	0.000582733	0.000978106	0.0583273	0.0490451	0.000584273	0.00121638	6.21661e-05	0.00223985	0.0604254	0.00179655	0.0178623	0.013936	0.0401989	0.00174221	0.0173818
		276001266915647	0.00312845	0.00895245	0.00448691	0.000717816	0.0054116	4.29866e-05	0.0139318	0.00284702	0.012974	5.11806e-05	6.67234e-05	0.014903	0.000137985	0.00391033	0.0134318	0.00218484	0.11543	0.321285	0.000167178	0.00603276	1.718e-05	5.69433e-06	0.00452238	0.0475446	0.000310754	0.0379993	0.000430337	0.0139416	0.00273722	0.0456128	0.000332492	0.00103042	0.105744	0.0534345	0.00285118	0.00168607	2.57569e-05	0.00178933	0.0458405	0.000760604	0.0242644	0.00399656	0.0601608	0.00144338	0.013424
		276001266915652	0.00268085	0.00491718	0.00238244	3.39941e-05	0.00263447	2.79784e-05	0.0123589	0.00382421	0.0111487	1.88567e-05	0.000149969	0.0129763	0.000107692	0.00946588	0.0376108	0.00244495	0.12684	0.358681	2.80204e-05	0.00597779	6.53243e-06	2.25476e-05	0.010648	0.00998363	8.09168e-05	0.011383	0.000234765	0.00676264	0.00143556	0.0449326	5.53211e-05	0.000625186	0.0819682	0.0481094	0.00167733	0.00413924	1.41547e-05	0.00554087	0.0508894	6.98605e-05	0.048927	0.00965367	0.0530323	0.00183775	0.0136606
		276001266928338	0.00966911	0.00891478	0.00725043	0.00311419	0.00271237	9.05877e-05	0.0200824	0.00285906	0.00460574	1.81466e-05	0.000131799	0.0125316	0.00052395	0.00602219	0.0421384	0.000423279	0.11841	0.385325	2.65314e-05	0.0075786	0.0003195	5.20488e-05	0.00325052	0.0380145	4.21662e-05	0.0161906	0.00219219	0.0092735	0.00406669	0.0469958	2.70396e-05	0.0012616	0.0674904	0.0523732	0.00241327	0.00650946	8.83874e-05	0.00274905	0.0404112	0.00420375	0.00694948	0.0119304	0.0332489	0.0018291	0.0156897
		276001266928344	0.00857405	0.0056898	0.00559623	0.000665326	0.0115974	5.09276e-05	0.00709886	0.0039565	0.00911039	8.76755e-05	0.000158308	0.0175988	0.000104824	0.00434193	0.0179764	0.000606324	0.122646	0.361533	8.29928e-06	0.00592295	0.000194302	1.88419e-05	0.00191111	0.0235399	0.00017481	0.0238761	0.000805869	0.0250992	0.0025636	0.0558207	7.5681e-05	0.000551638	0.0814566	0.0467688	0.002785	0.00128723	2.26414e-05	0.000893479	0.0478138	0.000630312	0.0238441	0.01508	0.0329222	0.0018321	0.0267088
		276001266928357	0.0108077	0.00156493	0.00559112	0.000795887	0.0042655	0.000126967	0.00943288	0.00699474	0.010664	1.29797e-05	0.000179536	0.0106711	7.32992e-05	0.00145769	0.0266969	0.00145404	0.123893	0.404722	3.5865e-05	0.0040004	0.000399389	1.75751e-05	0.00676619	0.0364343	1.56776e-05	0.00986749	0.00046883	0.00686442	0.00216474	0.0403485	6.94695e-05	0.0023207	0.0630451	0.0356797	0.00498165	0.0044032	3.01161e-05	0.000653979	0.0600048	0.000905088	0.0256008	0.0133823	0.0423769	0.00449033	0.0152683
		276001266982504	0.00856303	0.00272513	0.00739513	0.00112	0.00511374	0.000145719	0.00775252	0.00235745	0.00817067	4.8737e-05	0.000202468	0.0158359	0.000395348	0.00554712	0.0223041	0.0034656	0.118884	0.397267	3.65741e-06	0.0178346	0.000212804	2.39365e-05	0.00177057	0.0217447	6.37533e-05	0.0145812	0.00102704	0.00993203	0.00505467	0.0354523	0.000271126	0.000468451	0.0668796	0.0456067	0.000741956	0.003441	6.54073e-05	0.00369976	0.0632168	0.00223079	0.0302607	0.0116845	0.0429259	0.0012283	0.0122842
		276001266996165	0.00169069	0.00986012	0.00564235	0.000691694	0.0083621	8.80673e-05	0.0125656	0.0059722	0.00300131	9.41323e-06	0.000141043	0.0221605	5.23992e-05	0.00117501	0.016325	0.000318218	0.110111	0.378765	4.67173e-05	0.00867444	7.91098e-05	1.8831e-05	0.0117607	0.0252493	0.000726464	0.0152581	0.00158881	0.0254287	0.0022022	0.0256092	0.000100104	0.000719473	0.0893133	0.0523074	0.0014477	0.00647637	2.16007e-06	0.00097316	0.0604779	0.000778756	0.0342807	0.00839317	0.0336501	0.00122527	0.0162799
		276001266996177	0.00811807	0.00646476	0.00284648	0.00442776	0.00844588	3.29931e-05	0.0128264	0.00887023	0.00575226	3.11183e-06	8.88741e-05	0.0173518	0.000294435	0.00178361	0.0229746	0.000652644	0.13527	0.355231	9.10901e-06	0.00624013	9.94736e-05	2.76797e-05	0.0163429	0.0254198	3.59672e-05	0.0211743	0.0001308	0.0204081	0.0061183	0.0400542	0.000248274	0.00031017	0.0781485	0.0469265	0.00267505	0.00887362	3.67791e-05	0.0014665	0.0432002	0.00154094	0.0253941	0.0120069	0.0349361	0.00144646	0.015295
		276001266996240	0.00586401	0.0103348	0.00520052	0.000508551	0.00976125	4.54364e-05	0.0106972	0.0045081	0.00357502	1.02798e-05	0.000325815	0.0061355	0.000128371	0.00116086	0.0253248	5.20021e-05	0.144498	0.366598	7.12801e-06	0.00577404	2.86432e-05	1.05452e-05	0.00869269	0.0328003	1.65519e-05	0.0129267	0.00114563	0.0112297	0.0011028	0.0477667	2.84694e-05	0.000503016	0.0759999	0.0326187	0.000797562	0.00390032	7.35265e-05	0.00380857	0.0588777	0.000662607	0.0309965	0.00570778	0.0351617	0.00160786	0.0330254
		276001500130622	0.00205836	0.00923097	0.00240645	0.00116472	0.0105849	8.8483e-05	0.0106498	0.0148549	0.0239825	5.15051e-05	5.55335e-05	0.00716922	0.000175291	0.00671074	0.0122255	0.000501758	0.129596	0.360668	2.73666e-05	0.0101156	0.000139568	1.71305e-05	0.00576197	0.0271143	8.64121e-05	0.0137509	0.000108103	0.0172032	0.00567309	0.0541946	0.000185128	0.000751451	0.0515921	0.0661832	0.000253733	0.00535425	1.68938e-05	0.00288262	0.042944	0.000699092	0.0202235	0.0092309	0.0537476	0.00609353	0.0134753
		276001501108225	0.00321058	0.0126724	0.00657211	0.00191373	0.00475559	5.0549e-05	0.02184	0.00589798	0.010998	0.000139099	7.2566e-05	0.0129835	9.54174e-05	0.00342778	0.0295837	0.00188469	0.117134	0.398415	1.9054e-05	0.00808992	4.416e-05	2.12366e-05	0.00447245	0.0406864	6.18972e-06	0.0199942	0.000556009	0.00391673	0.00198986	0.0404092	0.000174363	0.00134708	0.0582678	0.045046	0.0028286	0.00124875	1.35688e-05	0.0012417	0.0678374	0.00243285	0.00908618	0.00963921	0.0244068	0.00165208	0.0229256
		summe	0.332477	0.354768	0.212472	0.0889426	0.477603	0.00389172	0.62798	0.292741	0.468059	0.00178058	0.009528	0.720543	0.0108226	0.195679	1.17454	0.0506304	6.19721	18.2982	0.00198119	0.452248	0.0131575	0.00149466	0.435583	1.4435	0.00804794	0.830959	0.0459402	0.713362	0.17099	2.10801	0.00998551	0.0654443	3.83926	2.45755	0.098656	0.200549	0.00335054	0.118017	2.46	0.0788398	1.26249	0.597911	2.11283	0.0926736	0.859332
		50	0.00664954	0.00709537	0.00424944	0.00177885	0.00955206	7.78344e-05	0.0125596	0.00585483	0.00936117	3.56115e-05	0.00019056	0.0144109	0.000216452	0.00391359	0.0234909	0.00101261	0.123944	0.365963	3.96239e-05	0.00904495	0.000263151	2.98931e-05	0.00871167	0.02887	0.000160959	0.0166192	0.000918804	0.0142672	0.0034198	0.0421603	0.00019971	0.00130889	0.0767852	0.0491509	0.00197312	0.00401098	6.70109e-05	0.00236034	0.0492	0.0015768	0.0252498	0.0119582	0.0422566	0.00185347	0.0171866
	breed	percent
	LMS	2.98931e-05
	BSW	3.56115e-05
	JER	3.96239e-05
	SEN	6.70109e-05
	BOR	7.78344e-05
	MON	0.000160959
	CGU	0.00019056
	OUL	0.00019971
	CHL	0.000216452
	LAG	0.000263151
	NDA	0.000918804
	GNS	0.00101261
	PMT	0.00130889
	SOM	0.00157679
	BAO	0.00177885
	ZFU	0.00185347
	RMG	0.00197312
	SGT	0.00236034
	NOR	0.0034198
	GAS	0.00391359
	SAL	0.00401098
	AUB	0.00424945
	BRM	0.00585483
	ABO	0.00664954
	ANG	0.00709537
	MAN	0.00871167
	KUR	0.00904496
	BRU	0.00936117
	BMA	0.00955206
	ZAR	0.0119582
	BPN	0.0125596
	NEL	0.0142672
	CHA	0.0144109
	ND2	0.0166192
	ZMA	0.0171866		Other	0.172929
	GIR	0.0234909		Gir	0.0234909
	TAR	0.0252498		Tarine	0.0252498
	MAR	0.02887		Parthenaise	0.02887
	NRC	0.0421603		Norwegian Red Cattle	0.0421603
	ZBO	0.0422566		Zebu Bororo	0.0422566
	RGU	0.0491509		Red Angus	0.0491509
	SHK	0.0492		Sheko	0.0492
	PRP	0.0767852		French Red Pied Lowland	0.0767852
	HFD	0.123944		Hereford	0.123944
	HOL	0.365963		Holstein	0.365963

## Sheet: PL_HF
		User_individual	ABO	ANG	AUB	BAO	BMA	BOR	BPN	BRM	BRU	BSW	CGU	CHA	CHL	GAS	GIR	GNS	HFD	HOL	JER	KUR	LAG	LMS	MAN	MAR	MON	ND2	NDA	NEL	NOR	NRC	OUL	PMT	PRP	RGU	RMG	SAL	SEN	SGT	SHK	SOM	TAR	ZAR	ZBO	ZFU	ZMA
		40000061500122	0.0012188	0.00260242	0.00244903	0.00126227	0.00831479	9.55689e-05	0.0118199	0.0171059	0.00849702	2.92927e-05	0.000112001	0.01456	0.000105766	0.00282816	0.0208412	0.00207134	0.118967	0.288095	6.68359e-05	0.00588844	0.000503658	1.49447e-05	0.0230677	0.0343927	1.37006e-05	0.0137131	0.000465164	0.0312995	0.00173563	0.0577309	0.000375392	0.00040288	0.0937421	0.0431397	0.000480474	0.0069416	2.2295e-05	0.00038006	0.0491352	0.00495189	0.020542	0.0224705	0.070489	0.00267984	0.0143793
		36	0.0078105	0.0163158	0.00654604	0.000323482	0.0142946	5.9392e-05	0.0333569	0.0238021	0.023856	0.000100395	0.000249681	0.0198877	0.00013563	0.0113541	0.0329814	0.00373443	0.125697	0.216153	0.000480287	0.00450704	0.000133942	5.06251e-05	0.0112381	0.0354302	0.000845983	0.0113291	0.000863426	0.0203111	0.00130398	0.0393462	0.000254616	0.000899207	0.112359	0.0499464	0.000522263	0.00140781	7.1272e-05	0.00445919	0.0566101	0.000580585	0.029614	0.0173804	0.0431793	0.00128339	0.0189336
		616005222148189	0.00203428	0.00966272	0.0060984	0.000496252	0.0210625	4.05449e-05	0.0362719	0.014829	0.00413136	5.96802e-05	0.000170157	0.00977695	0.00011365	0.00484789	0.0294062	0.00395374	0.103663	0.214145	1.90284e-05	0.00445645	3.77068e-05	3.91866e-05	0.00789884	0.0309454	0.00029698	0.013698	0.000536239	0.0209503	0.00768978	0.0544221	0.00041582	0.000461463	0.135604	0.0577817	0.000608482	0.00752587	0.000160061	0.00368344	0.0446685	0.000833949	0.0453409	0.0218255	0.0453657	0.00264592	0.0313251
		616005222148318	0.00441036	0.00726925	0.00892702	0.00099505	0.0122405	4.15029e-05	0.0286456	0.0238437	0.00576826	9.8197e-05	9.65041e-05	0.0228083	0.000995722	0.00453951	0.0213626	0.00324383	0.111297	0.202828	6.19566e-05	0.00640926	2.42459e-05	2.84995e-05	0.0189402	0.0307122	0.000588173	0.0210419	8.37344e-05	0.0308904	0.00877023	0.0401553	0.000315787	0.00198532	0.146234	0.0606384	0.00821324	0.00465122	0.000324001	0.00455894	0.0470982	0.000839395	0.0254126	0.0316568	0.0342038	0.000973737	0.0157783
		616005229904245	0.00182244	0.00717431	0.00405578	0.00152799	0.00333467	4.14154e-05	0.0389192	0.0134486	0.0202101	2.34702e-05	0.000116682	0.0197424	0.000265137	0.00373164	0.026711	0.000586318	0.108738	0.224968	1.17264e-05	0.00451886	9.54849e-05	9.57374e-05	0.00800511	0.0352392	0.000338573	0.0151656	0.00119332	0.0268476	0.00290561	0.0563314	0.000332896	0.000921311	0.128472	0.0439748	0.00590478	0.00302635	0.000104028	0.0178407	0.045451	0.00236286	0.0318062	0.0213195	0.0360233	0.00181692	0.0344781
		616005232729705	0.00403355	0.0134049	0.00938881	0.000596285	0.0114671	3.92133e-05	0.0350868	0.0195439	0.00670634	6.00091e-06	0.000197807	0.01273	0.000379158	0.00298674	0.0223594	0.00431898	0.122872	0.201349	0.000120739	0.00653535	0.000174327	5.31389e-05	0.00519388	0.0305198	0.00206679	0.0185717	0.000262205	0.0265096	0.0210263	0.0777015	0.00173852	0.00422527	0.114663	0.0485067	0.00342575	0.0012645	0.000138029	0.00402661	0.0513171	0.000482247	0.0168145	0.0259624	0.05421	0.0023437	0.0146793
		616005243551739	0.00272209	0.00258273	0.0104483	0.000409473	0.0133299	4.66837e-05	0.0200565	0.0203351	0.00965932	6.19638e-05	0.000124067	0.0165268	0.000311582	0.0114463	0.027831	0.000898646	0.11098	0.260141	3.93356e-05	0.0142083	4.61419e-05	4.46729e-05	0.00860858	0.0368357	0.000355271	0.0105445	9.07278e-05	0.0131463	0.0148269	0.0457709	0.000377118	0.0018417	0.104996	0.0571694	0.00124188	0.00356385	4.89614e-05	0.00360336	0.0569596	0.000534104	0.0214444	0.0220123	0.0410292	0.00174154	0.0310074
		616005254452506	0.00323222	0.0129154	0.00961543	0.000280977	0.00852795	4.46175e-05	0.0377036	0.0170059	0.00893253	4.12095e-05	5.26572e-05	0.0284724	0.000162372	0.00535963	0.0206433	0.000203296	0.108801	0.262368	1.37321e-05	0.00508365	1.1204e-05	8.72964e-05	0.00759507	0.0312448	0.000477691	0.016092	0.000244371	0.015279	0.00189472	0.0444519	0.00020201	0.0018121	0.081315	0.0517309	0.00132548	0.0046104	0.000111728	0.00171491	0.044415	0.000348764	0.0356673	0.0387142	0.0620177	0.00177199	0.0274044
		616005258756198	0.000937448	0.00973328	0.0125663	0.000307619	0.00572067	5.63742e-05	0.0438954	0.0177835	0.00419602	2.089e-05	5.88952e-05	0.0238613	4.14454e-05	0.0114106	0.0270455	0.000843677	0.110003	0.233505	0.000422487	0.00312952	0.000127427	2.2656e-05	0.0114624	0.0432447	0.000430794	0.0120608	0.00030223	0.0218372	0.00354401	0.0641837	0.000266996	0.000310465	0.0814813	0.0531103	0.000296906	0.0019025	0.000615904	0.00789545	0.0502744	0.001196	0.0380606	0.030356	0.0343117	0.00472751	0.032439
		616005279353734	0.00363909	0.00168176	0.00204527	0.00121846	0.0267859	5.18666e-05	0.0401876	0.0259632	0.00831076	6.87151e-05	0.000110692	0.0196544	0.000264963	0.00420187	0.0295306	0.00505584	0.113205	0.240622	0.00051211	0.00776685	4.24758e-05	4.01836e-05	0.0137963	0.0130135	5.79166e-05	0.0234768	0.000212386	0.00935099	0.00442937	0.0744907	7.08649e-05	0.000417286	0.104019	0.0388113	0.00149232	0.00173103	0.000133196	0.00183715	0.0395497	0.00072564	0.0393918	0.0425208	0.0372776	0.00130309	0.0209312
		616005287678812	0.00587719	0.0144831	0.00752515	0.00032396	0.00651981	4.56809e-05	0.0233573	0.0253064	0.00390228	1.33985e-05	0.000206651	0.00761612	0.000494414	0.00621191	0.0211031	0.00144748	0.119902	0.268023	2.21197e-05	0.00510824	4.05769e-05	9.91897e-05	0.00463974	0.0222652	8.26086e-05	0.0175848	9.08808e-05	0.0136181	0.00389076	0.0579817	5.99765e-05	0.0013315	0.108015	0.0418178	0.00175642	0.0127555	7.8068e-06	0.0054065	0.0547622	0.0011738	0.0253623	0.0254655	0.0551419	0.00155793	0.0276038
		616005306774907	0.000688943	0.00389992	0.0100587	0.00076319	0.0111576	2.92627e-05	0.040289	0.0182856	0.0032149	1.57254e-05	7.951e-05	0.0327556	0.000189194	0.00761627	0.0273472	0.000512437	0.116135	0.255629	4.72092e-05	0.00414983	5.75957e-06	6.21381e-05	0.00631751	0.019824	0.000266006	0.0133705	0.000171861	0.0159074	0.00223371	0.0524486	0.000937578	0.000880563	0.0912944	0.0640942	0.000730744	0.00329293	7.09756e-05	0.005664	0.0470066	0.000501741	0.0352145	0.0314548	0.0399203	0.000970505	0.0344946
		616005311317076	0.00617441	0.0127695	0.00408933	0.000522693	0.00421461	3.63267e-05	0.0267799	0.0126851	0.00205918	1.58819e-06	8.26082e-05	0.0336761	0.00014009	0.00462036	0.038042	0.00133399	0.116464	0.196922	0.000168461	0.00539359	2.09993e-05	2.36484e-05	0.0143334	0.0402955	0.00140556	0.0147499	0.000203548	0.0160175	0.0200407	0.063353	0.000216058	0.00173743	0.109115	0.053427	0.00131412	0.00176617	0.000212773	0.00378796	0.0594206	0.00128765	0.0331549	0.0282354	0.0512117	0.000648607	0.0178455
		616005342232102	0.00879015	0.00531196	0.00309362	0.000455241	0.0240179	3.46109e-05	0.024365	0.0172247	0.0121813	2.19287e-05	0.000155248	0.00803001	4.11118e-05	0.0035891	0.0279047	0.00209864	0.0963327	0.292787	1.17196e-05	0.0035758	3.21944e-05	1.82282e-05	0.00941385	0.0407817	0.000275003	0.0152572	0.000497482	0.0239112	0.0093989	0.0377634	0.00024275	0.00163909	0.0907881	0.0485363	0.00163705	0.00700515	0.000195181	0.00384224	0.0398542	0.000213568	0.0366539	0.0219722	0.0547795	0.00138292	0.0238865
		616005401228336	0.00292153	0.00643934	0.00681122	0.000695521	0.00807953	1.98384e-05	0.0256791	0.0188825	0.00697918	2.67684e-05	7.54389e-05	0.0223446	0.000542122	0.00285206	0.0345875	0.00101266	0.11766	0.247558	7.84918e-05	0.00339108	3.92596e-05	6.06136e-05	0.0102421	0.0235778	0.00236257	0.0207009	6.15945e-05	0.0293775	0.0094638	0.0612454	0.000165228	0.0039348	0.101688	0.0391955	0.00401334	0.00365782	0.000234707	0.0040863	0.0483499	0.000388639	0.0398866	0.0302312	0.0427131	0.00152743	0.0161594
		616005401228732	0.00200874	0.00438194	0.00343976	0.00329318	0.0154433	6.58464e-05	0.0276662	0.0238726	0.0138792	1.81853e-05	0.000144465	0.0131851	0.000716861	0.00209564	0.00846233	0.010654	0.122419	0.186575	5.2451e-05	0.0070201	6.86107e-05	1.61343e-05	0.0199259	0.0318949	0.000185461	0.00705334	0.000356948	0.0273569	0.00235648	0.0950201	0.000367937	0.000937586	0.123451	0.0444984	0.00058636	0.00291171	0.000190472	0.001909	0.086422	0.00103717	0.0225767	0.0236223	0.0451086	0.00121053	0.0155408
		616005401229036	0.00932258	0.00327527	0.00198175	0.000157914	0.0164667	3.26431e-05	0.0184833	0.0246205	0.00397265	1.1544e-05	0.00019348	0.0175434	0.000152345	0.00617947	0.0178838	0.00293544	0.119127	0.211944	6.56197e-05	0.00789201	1.30816e-05	4.90763e-05	0.00891262	0.0432459	0.00017819	0.0132295	6.09168e-05	0.0103369	0.0100965	0.0516002	5.79881e-05	0.000501356	0.136218	0.0492606	0.0010975	0.00172675	0.000114188	0.00920124	0.0566216	0.000419479	0.0442799	0.0219037	0.0546044	0.00104517	0.0229846
		616005401229180	0.00195204	0.00733277	0.00215966	0.000880858	0.0121873	3.15055e-05	0.0249642	0.0226518	0.00978632	1.03821e-05	0.000153662	0.0230364	0.000408508	0.00424358	0.0306627	0.00330846	0.115253	0.226026	1.22032e-05	0.0047118	0.000375464	1.36812e-05	0.0137553	0.0268391	0.000767405	0.0295154	0.000346229	0.013348	0.0161854	0.0441939	0.000317787	0.00229992	0.130993	0.0457326	0.00615271	0.00146671	0.000418974	0.0106431	0.0250224	0.000786217	0.0319469	0.0285972	0.0604415	0.00100471	0.0190632
		40000061506722	0.00513399	0.00241934	0.00187102	0.000354484	0.0160998	6.31389e-05	0.0201815	0.018035	0.0110654	5.05312e-05	0.000192045	0.00647951	6.29683e-05	0.00562988	0.0321527	0.00267265	0.103236	0.319055	3.22128e-06	0.00513624	2.3628e-05	2.17776e-05	0.00930094	0.0273171	0.000389209	0.0218872	0.000202526	0.0159303	0.013776	0.0417113	6.79513e-05	0.0015495	0.0741511	0.0528453	0.00602985	0.0112564	0.000127413	0.00489098	0.0455825	0.0010605	0.0270034	0.0349395	0.045202	0.0012642	0.0135751
		31	0.00146539	0.0102296	0.00404683	0.000785053	0.0206089	3.96256e-05	0.0417495	0.0109047	0.0112134	5.2512e-05	0.000111651	0.0261181	0.00037359	0.00328038	0.0328882	0.00097975	0.116489	0.214519	5.08627e-05	0.00616155	7.92494e-06	2.4561e-05	0.0100756	0.0122419	9.13216e-05	0.00957287	0.00037576	0.0251882	0.00267838	0.0551412	1.14385e-05	0.000328149	0.133132	0.0619865	0.00050368	0.00434914	3.05349e-05	0.00271756	0.063189	0.000519695	0.033455	0.0280222	0.0381677	0.00225171	0.0138702
		616005191615644	0.00237261	0.0185004	0.00774556	0.00125437	0.0204841	5.22392e-05	0.0313976	0.0169457	0.00349509	4.1035e-06	8.64318e-05	0.0320413	0.000152785	0.00394748	0.025313	0.00208059	0.106678	0.248877	0.000117818	0.00201042	3.10866e-05	3.86529e-05	0.0202118	0.0128891	0.000336035	0.0151733	0.00181421	0.0339047	0.00519049	0.0497202	0.000125906	0.000274573	0.0999457	0.0467898	0.00215558	0.00218113	6.36979e-05	0.00551944	0.067199	0.00146212	0.037006	0.0231305	0.0339459	0.00179278	0.0155414
		616005222148417	0.0108005	0.0144046	0.00900197	0.000627597	0.00791814	4.45548e-05	0.0307395	0.0259556	0.00651289	3.34111e-06	0.000160138	0.0220188	4.35447e-05	0.0025849	0.0207363	0.000983576	0.126828	0.222844	1.73845e-05	0.00579228	0.00022925	1.06986e-05	0.0141984	0.0303551	0.000118789	0.0132404	0.000345943	0.0151611	0.00154708	0.0543357	5.68182e-05	0.000275398	0.123624	0.0341263	0.00380661	0.00374702	1.86737e-05	0.00165539	0.0463784	0.000575943	0.0346367	0.0394973	0.0580915	0.00141739	0.0145328
		616005229904337	0.00508921	0.0135402	0.00140818	0.000516537	0.0126208	4.26999e-05	0.0326278	0.0214623	0.0020192	1.1718e-05	0.000160838	0.0324694	0.000294953	0.0017563	0.0317976	0.00124358	0.113372	0.196693	0.000368498	0.00985612	4.37181e-05	6.35412e-05	0.00697641	0.0344034	4.05442e-05	0.0265025	8.0194e-05	0.0184531	0.0110943	0.0731884	7.46382e-05	0.000350312	0.117932	0.0542423	0.00231685	0.00176801	0.000325319	0.00212011	0.0483331	0.000224339	0.0344642	0.0326164	0.0343673	0.00108563	0.0215822
		616005229904412	0.00608729	0.0124245	0.00163459	0.00112101	0.0103038	7.79664e-05	0.0307078	0.021216	0.0163833	6.34157e-05	0.000262176	0.00713316	0.000235211	0.0126949	0.0200288	0.00219817	0.124659	0.230176	3.26339e-05	0.00730523	0.000285807	3.38374e-05	0.00643586	0.0158868	7.59581e-05	0.0172502	0.000546217	0.0308334	0.00484649	0.0683929	0.000207018	0.00263214	0.117897	0.0376845	0.0013664	0.00237774	0.000656442	0.00419073	0.0665407	0.000615904	0.0360654	0.0267393	0.0316085	0.00242741	0.0196586
		616005229904757	0.00571466	0.0104472	0.00188563	7.93585e-05	0.0155915	1.63623e-05	0.027739	0.0152955	0.0183969	2.71489e-05	0.000100165	0.0256681	0.000302772	0.00470966	0.0193443	0.000393907	0.110174	0.177577	0.000393343	0.00291152	4.72817e-05	0.000174318	0.0237346	0.0334545	0.000895591	0.0167031	0.000386333	0.0275608	0.00296975	0.0538919	0.000618029	0.00126261	0.136038	0.043869	0.00489219	0.00167675	6.59791e-05	0.0139856	0.035808	0.000331285	0.0553915	0.0260066	0.0501659	0.00182775	0.0314746
		616005232729286	0.00246781	0.00626131	0.00394507	0.000491927	0.0120619	3.56585e-05	0.0318545	0.0170034	0.0142012	3.72077e-05	8.63182e-05	0.0357732	2.50443e-05	0.001152	0.0294192	0.000321626	0.112453	0.249305	2.78577e-05	0.00353561	2.55524e-05	2.60573e-05	0.0118498	0.0248334	5.01124e-05	0.00860027	0.000293566	0.0156301	0.00228743	0.0511297	0.000115935	0.000361501	0.116839	0.0447288	0.000881827	0.00120821	1.98928e-05	0.0016765	0.053528	0.000853769	0.0309107	0.0507243	0.0471581	0.0018532	0.0139563
		616005232729750	0.00434142	0.00847668	0.00887835	0.000190566	0.00439073	2.89843e-05	0.0374454	0.0159242	0.00237898	3.56709e-06	4.74901e-05	0.0234106	0.000305454	0.00223192	0.0292585	0.0021758	0.11691	0.209237	8.03615e-05	0.00481401	2.70929e-05	3.02827e-05	0.0243042	0.0255196	0.00167555	0.0173294	0.000364052	0.0286368	0.0225672	0.0641939	0.000395609	0.00361945	0.115478	0.0472531	0.00109136	0.00128252	0.000172251	0.00202422	0.0515599	0.00053052	0.0272182	0.0246966	0.0501272	0.00102143	0.0183514
		616005258756532	0.00115433	0.00876575	0.00181134	0.000282853	0.0171842	4.60873e-05	0.0238713	0.0221315	0.0130178	3.03273e-05	0.000153895	0.0226365	9.80485e-05	0.00976126	0.0280177	0.00114127	0.125173	0.167821	0.000198391	0.00754063	5.00568e-05	5.71671e-05	0.0137111	0.0318989	8.48575e-05	0.018152	0.000612303	0.0143092	0.0123314	0.0639088	0.00112673	0.00134123	0.141512	0.0547186	0.00432365	0.00237386	5.13555e-05	0.00520875	0.0434769	0.000579024	0.0314799	0.03026	0.046524	0.00241452	0.0286565
		616005259334036	0.00115014	0.0125873	0.00703936	0.000266399	0.0133212	5.64197e-05	0.0373851	0.0169193	0.00353818	1.46541e-05	0.000213245	0.015648	0.000314825	0.00465333	0.0164818	0.00714526	0.115845	0.234027	5.94502e-05	0.0103985	0.000174169	4.96345e-05	0.0120972	0.028409	0.000543681	0.00980654	0.000418426	0.0184718	0.00756885	0.0497636	0.000275707	0.000565389	0.119924	0.0362645	0.00319323	0.00988245	2.83781e-05	0.0023115	0.0632981	0.00192308	0.0253794	0.021574	0.0668267	0.00379302	0.0203934
		616005279353604	0.00493516	0.0103815	0.0133254	0.000255476	0.0116362	5.01298e-05	0.0129588	0.0132301	0.00450482	1.19018e-05	5.99173e-05	0.0227319	9.28955e-05	0.00616952	0.035366	0.0003199	0.11491	0.251192	0.000107094	0.00279591	2.86923e-05	3.18542e-05	0.00913372	0.0193406	0.000527232	0.0102821	0.000106795	0.0146091	0.00447132	0.0608681	0.000284993	0.000748956	0.0963135	0.0574194	0.00141498	0.00334332	4.60614e-05	0.00886075	0.0308871	0.00106466	0.0499967	0.0299232	0.0693049	0.00358948	0.0223674
		616005287678874	0.00260999	0.00873276	0.00509647	0.000158283	0.00660439	2.74183e-05	0.0289998	0.007728	0.00576173	2.14945e-05	0.000170268	0.0230126	0.00018639	0.0047896	0.0371401	0.000356083	0.114946	0.202478	1.75994e-05	0.00479885	4.78559e-05	3.03529e-05	0.0152878	0.0452407	0.000634083	0.0144707	0.000162955	0.0113132	0.00338299	0.06434	0.000120183	0.000388055	0.121754	0.0569336	0.000900148	0.00260921	6.98208e-05	0.00515374	0.0629602	0.000373468	0.0352233	0.0279208	0.0457031	0.00151257	0.0298318
		616005306774716	0.00182627	0.00775959	0.0123389	0.000627966	0.0142365	4.79413e-05	0.0279083	0.0186102	0.0051337	2.12455e-05	0.000166343	0.0121005	0.00027278	0.00654473	0.0326087	0.000985505	0.114595	0.259623	0.000298549	0.00563807	1.76084e-05	3.46556e-05	0.0129086	0.019206	0.000188796	0.0190906	0.000238432	0.0220737	0.00451431	0.0614354	0.000177345	0.00162544	0.0978783	0.0427585	0.00143983	0.00332558	0.000149219	0.00557834	0.0493481	0.000607985	0.0427903	0.0276973	0.0403621	0.00260848	0.0226004
		616005342232133	0.00862274	0.00280282	0.0192429	0.000362994	0.0113037	1.95787e-05	0.028648	0.0104205	0.0106035	1.47208e-05	6.5896e-05	0.0132698	7.0842e-05	0.00826367	0.0458478	0.000419065	0.0973988	0.301858	2.7958e-06	0.00274803	4.28589e-05	2.80601e-05	0.020026	0.0212296	0.000203503	0.0137513	0.000187571	0.0202277	0.00370714	0.065266	2.80181e-05	0.000358426	0.065637	0.0467641	0.000722389	0.00730158	4.89031e-05	0.00288041	0.0581632	0.000498125	0.0263234	0.0175872	0.0484134	0.00136836	0.0172496
		616005342232263	0.002136	0.00317914	0.0068299	0.0003583	0.00743986	1.61321e-05	0.0340463	0.0168286	0.00504901	2.56796e-05	0.000190697	0.0297788	0.0002703	0.00704898	0.0282362	0.00233345	0.116442	0.22147	8.42699e-06	0.00418783	5.22465e-05	4.37417e-05	0.00480194	0.0296188	0.000760956	0.027702	5.99852e-05	0.0437597	0.00622282	0.0405512	0.000229586	0.00134616	0.140699	0.0386031	0.00844847	0.00104221	0.000648774	0.00624862	0.0218066	0.0009639	0.0477147	0.0217244	0.0415922	0.00137962	0.0281037
		616005401228718	0.00758463	0.00547045	0.0131596	0.000552727	0.014782	5.68986e-05	0.0222487	0.0232205	0.00430654	2.12737e-05	0.000146518	0.0247716	0.000838188	0.00495281	0.0238881	0.00131623	0.110386	0.230317	3.43453e-05	0.0037754	0.000116503	2.42236e-05	0.0223867	0.0231298	0.000688556	0.0281505	0.000174966	0.0321812	0.00887017	0.0422432	0.00036609	0.00140867	0.132188	0.0526124	0.00465921	0.00661481	0.000124354	0.00482213	0.0499379	0.000770989	0.0179709	0.0328012	0.0311853	0.00124103	0.0135021
		616005401229173	0.00442551	0.0179726	0.00781834	0.000910205	0.00891108	4.62718e-05	0.0345796	0.0264951	0.0196442	6.45993e-05	0.000203602	0.0120603	0.000618374	0.00476146	0.0129909	0.00447665	0.117429	0.194841	5.58477e-05	0.0087757	0.000276775	5.86545e-05	0.00657666	0.032146	0.00119181	0.00986062	0.000129748	0.0432177	0.00558281	0.0770574	0.00103344	0.000622363	0.110311	0.054974	0.00177362	0.00598213	0.00057349	0.00697451	0.0563169	0.000435098	0.0285569	0.0248554	0.0324687	0.000498659	0.0214445
		3	0.00435236	0.00974255	0.00692288	0.000492875	0.0103072	2.34526e-05	0.0174558	0.0104089	0.0100413	4.05834e-05	0.000219346	0.0104218	0.000237142	0.018075	0.0113536	0.00716097	0.126846	0.231783	7.86817e-06	0.00302834	2.02184e-05	4.52821e-05	0.00897955	0.0289331	0.000390645	0.0176103	0.00013986	0.0455344	0.00389459	0.0589099	0.000861213	0.000712301	0.108207	0.0505232	0.00637164	0.00821424	7.00097e-05	0.00446774	0.0501035	0.000184554	0.0276669	0.026185	0.0488045	0.00107612	0.0231736
		616005141046368	0.00440108	0.0139162	0.00218975	0.000151455	0.0157218	3.80027e-05	0.0225536	0.0157503	0.0138232	3.82904e-05	0.000208307	0.0108019	5.35331e-05	0.00500203	0.0199621	0.00708222	0.120629	0.207983	0.000683872	0.00384466	2.84427e-05	2.28479e-05	0.00761374	0.0328097	0.000398767	0.0160007	6.53475e-05	0.0337534	0.00828126	0.0874025	0.000221757	0.000859101	0.100695	0.0482546	0.0020851	0.00134352	4.51119e-05	0.00232899	0.0681842	0.000155815	0.0421277	0.0225824	0.0432923	0.00151267	0.0151012
		616005222148462	0.00514743	0.0111981	0.00481138	0.000430053	0.00818449	3.13245e-05	0.0300193	0.0219037	0.00851637	4.86407e-05	0.000181426	0.0200398	0.000576196	0.00965669	0.0298405	0.00149256	0.109995	0.216045	6.93388e-05	0.00491607	5.07363e-05	6.14474e-05	0.0181385	0.024275	0.00102514	0.0329385	5.65497e-05	0.0381695	0.0155335	0.0394048	0.000371659	0.00336913	0.144289	0.0445019	0.00389769	0.00929851	0.00021603	0.0106037	0.0213076	0.00044372	0.024984	0.023505	0.0434729	0.00214283	0.0148386
		616005229904603	0.00367881	0.00686463	0.00764729	0.000280215	0.00782749	2.41727e-05	0.0317166	0.0101215	0.0118303	1.59957e-05	0.000131323	0.020974	0.000171728	0.00565922	0.0313331	0.000465377	0.112807	0.211608	4.06609e-05	0.00232842	0.000298505	7.46173e-05	0.0178864	0.0379107	0.000667154	0.0235248	0.000481163	0.0251449	0.00123154	0.0562358	0.00025111	0.000457032	0.112771	0.048787	0.00248728	0.000324625	0.000122553	0.011454	0.0385314	0.00204389	0.0542189	0.0192112	0.0531723	0.00141093	0.0257767
		616005239622078	0.00222688	0.0104511	0.00311004	0.000870263	0.00740889	2.57864e-05	0.0399963	0.0219216	0.00318046	4.86446e-06	0.00011481	0.0216209	0.000285642	0.0084497	0.0337972	0.0012188	0.106302	0.207838	1.28914e-05	0.00702271	8.28066e-05	7.51164e-05	0.00540089	0.0480104	0.000351453	0.022871	0.000299625	0.0137103	0.0073219	0.059443	6.63989e-05	0.000367177	0.13266	0.0484629	0.000267074	0.00458729	0.000124959	0.00423802	0.0496466	0.000639931	0.0303184	0.0286411	0.0488239	0.00125762	0.0164735
		616005239622924	0.00230427	0.00456322	0.00549997	0.000262572	0.0197557	2.9244e-05	0.042217	0.0125865	0.00629218	2.41062e-05	7.51983e-05	0.0137571	0.000277515	0.00176791	0.0210389	0.00201509	0.10218	0.240473	1.07469e-05	0.00575683	2.93595e-05	1.79058e-05	0.00742293	0.0300569	6.94436e-05	0.0136564	0.0001758	0.0308388	0.00339234	0.0623112	0.000383315	0.00241554	0.104395	0.0522401	0.00442806	0.00861207	3.93925e-05	0.00674724	0.0395528	0.000447964	0.0385395	0.0305151	0.0580432	0.00117747	0.0236051
		616005243551746	0.00884882	0.0129788	0.00580536	0.000211465	0.0121991	3.79056e-05	0.0213123	0.0167174	0.00519916	1.74478e-05	0.000142177	0.0189723	0.000199671	0.0139911	0.030836	0.00279342	0.114118	0.192434	3.39935e-05	0.00908429	1.8414e-05	0.000112325	0.0116863	0.0353736	0.000464891	0.0247641	5.98554e-05	0.016537	0.00718428	0.0659742	0.000126142	0.00106488	0.127826	0.0605058	0.000978218	0.00511253	0.000155689	0.00322298	0.0556433	0.000593286	0.0216579	0.0302356	0.0537574	0.00143165	0.0095808
		616005254453008	0.00164717	0.0035053	0.00565177	0.00214192	0.0050114	4.13047e-05	0.0360395	0.0101951	0.00277709	5.85629e-06	4.61183e-05	0.044423	5.18031e-05	0.00289973	0.0320161	0.000411575	0.109697	0.289938	2.75941e-05	0.00513817	5.50284e-06	1.78839e-05	0.00535167	0.0212998	0.000152272	0.00862009	0.000615467	0.027846	0.00350636	0.0501892	9.79189e-05	0.000257939	0.0875483	0.0547104	0.00140122	0.00192349	0.000148267	0.00239677	0.0589529	0.00103699	0.0310561	0.0357589	0.0377758	0.00144893	0.0162169
		616005258756310	0.0079862	0.0131465	0.0055857	0.00143832	0.0196651	7.62371e-05	0.0518551	0.0230243	0.019767	6.94965e-05	0.000221792	0.0214334	0.000442569	0.0065666	0.0239368	0.000450031	0.110084	0.187626	6.57079e-05	0.00645586	3.62448e-05	6.52362e-05	0.01017	0.01666	0.000795666	0.0101342	0.000925021	0.0226089	0.00349252	0.0631049	0.000117794	0.00215068	0.118784	0.0465297	0.000587454	0.00497412	0.000116792	0.00882434	0.0561863	0.00085967	0.0486681	0.0308736	0.030231	0.00209741	0.0211093
		616005279353796	0.00365577	0.00367186	0.00110127	0.00117364	0.0147412	5.41395e-05	0.0421824	0.0220386	0.0060421	2.48624e-05	0.00014197	0.0340288	0.000145446	0.00304528	0.0278464	0.00128585	0.116859	0.220051	0.000207051	0.0049267	3.63561e-05	7.04518e-06	0.00757742	0.0221522	0.000231372	0.0200579	0.000504234	0.0159851	0.00617525	0.0494522	0.000369206	0.000774162	0.11366	0.0529132	0.00048859	0.00471866	3.98538e-05	0.00251943	0.0409476	0.000508286	0.0482192	0.0302504	0.0550329	0.00209459	0.0220606
		616005306775034	0.00120299	0.00408727	0.0153439	0.000823672	0.00768474	2.31371e-05	0.018776	0.0128184	0.00362426	6.37704e-06	6.37798e-05	0.0137533	0.000153247	0.00554136	0.035469	0.00100512	0.126187	0.217324	0.000943545	0.00297659	5.39192e-05	4.30449e-05	0.00656421	0.0572813	0.000644187	0.0134496	0.00016387	0.023644	0.00423055	0.0542155	0.000567948	0.000828403	0.101428	0.0606323	0.000737344	0.00362087	4.05121e-05	0.00291154	0.0438932	0.000623729	0.0481865	0.0324278	0.0499497	0.00212736	0.023927
		616005342231792	0.00930293	0.00477553	0.00727808	0.00130596	0.0134646	5.46186e-05	0.0400075	0.0209178	0.00928887	2.1105e-05	8.05456e-05	0.0221905	9.1332e-05	0.00339649	0.0290372	0.000665198	0.106923	0.277402	8.38182e-05	0.00327913	0.000241511	1.44111e-05	0.0124091	0.0211889	0.000211664	0.0112394	0.000252611	0.0126911	0.00346835	0.048362	0.000200389	0.00042298	0.113058	0.0388477	0.00150308	0.00189794	2.21176e-05	0.00543164	0.0612706	0.000965906	0.0202448	0.0300221	0.0464655	0.00160334	0.0183983
		616005342232072	0.0025734	0.00638615	0.00215636	0.000686693	0.00885639	6.45688e-05	0.0345512	0.0258895	0.00342793	3.13854e-05	0.000191678	0.0179338	0.000133475	0.00663718	0.0296977	0.000950129	0.116516	0.192043	0.000167285	0.00797307	2.31727e-05	3.55225e-05	0.00998972	0.0432674	2.12511e-05	0.0221533	0.000679251	0.0145424	0.0104889	0.0610032	0.000205208	0.000419602	0.137618	0.0567169	0.00269316	0.00806451	4.39418e-05	0.00221661	0.0448626	0.000599854	0.0296371	0.0366887	0.0384817	0.00151347	0.0211677
		616005369000425	0.00241687	0.00892005	0.00268451	0.000280158	0.0133758	3.06776e-05	0.0462135	0.0189115	0.0140985	5.5947e-05	7.02072e-05	0.00701558	5.95226e-05	0.00371622	0.0326878	0.00121839	0.112141	0.279237	2.1352e-05	0.00290724	0.000138805	2.02901e-05	0.00939891	0.024268	5.42448e-05	0.00988537	9.15848e-05	0.0130295	0.00566791	0.070951	0.000168914	0.000729461	0.0851016	0.0372615	0.00133633	0.000891188	7.86575e-06	0.00204887	0.0568153	0.000484038	0.033084	0.024859	0.0548275	0.00175201	0.021065
		616005401228602	0.0102008	0.00842204	0.00359292	0.000519278	0.0139251	4.57609e-05	0.018851	0.0282234	0.00436749	8.79292e-05	0.000107559	0.0276082	0.000193092	0.0125681	0.0283265	0.0017235	0.101317	0.213528	8.55848e-05	0.00292223	6.88031e-05	7.83341e-05	0.00473907	0.0264805	0.000323605	0.0170421	0.000190494	0.0230996	0.00883556	0.0557777	0.000430306	0.00297641	0.148602	0.0462552	0.00531288	0.00517286	0.000654783	0.00330407	0.0492994	0.000947122	0.0407864	0.022444	0.0458719	0.000773983	0.013917
		616005401228640	0.010091	0.0148376	0.0033445	0.000788343	0.0189276	5.09119e-05	0.0298923	0.0212996	0.0205144	6.56381e-05	0.00019177	0.0163291	0.000362935	0.00392562	0.0249974	0.00112791	0.106115	0.251034	3.20811e-05	0.00510316	0.000171666	3.9262e-05	0.00779103	0.0333947	0.000459036	0.010628	0.000187403	0.0126057	0.00394942	0.052156	0.000183212	0.00063055	0.114117	0.0361923	0.00231169	0.00591004	0.000424864	0.00246142	0.0334888	0.000623231	0.0321089	0.0377348	0.0661394	0.00111372	0.0161475
		205	0.00156667	0.024054	0.00178644	0.00114439	0.0164925	7.73854e-05	0.0411537	0.0326513	0.00462581	9.47942e-06	0.000151874	0.0134985	0.00017345	0.00241733	0.0185441	0.000366209	0.108918	0.18759	5.33612e-05	0.00845145	0.000123856	2.95963e-05	0.0211564	0.0313689	0.000206218	0.0248585	0.000484918	0.0184944	0.00744632	0.0778986	0.00022634	0.00294055	0.123623	0.0500523	0.0022471	0.000885693	6.73022e-05	0.00702427	0.0423231	0.000640688	0.020811	0.0362525	0.0490523	0.00160943	0.016451
		267	0.0010614	0.0107722	0.00603119	0.00166563	0.0178565	6.13119e-05	0.0265584	0.0167521	0.0107918	4.33665e-05	0.000137987	0.0191207	0.000181787	0.00566503	0.0234686	0.00101787	0.117791	0.148834	0.000189804	0.00776063	1.14428e-05	4.7194e-05	0.0124149	0.0345398	0.000200329	0.0182812	0.000820926	0.0188646	0.0087872	0.0856101	0.000320738	0.000787941	0.147776	0.0553694	0.000243945	0.00106347	5.84413e-05	0.00348981	0.0640134	0.000347306	0.0396285	0.0337597	0.0342112	0.00183195	0.0217593
		616005287679413	0.00271733	0.0167841	0.00285852	0.000467218	0.00771838	0.000108332	0.0263088	0.0156474	0.0139467	0.000117306	0.00021724	0.00665845	0.000270471	0.00976568	0.0192612	0.00357109	0.118966	0.20439	1.49234e-05	0.00679687	7.02133e-05	0.000142937	0.0146526	0.0321932	0.000293835	0.0128677	0.000326961	0.038348	0.00836401	0.0819143	0.000377854	0.00214308	0.119818	0.0479885	0.000453706	0.0061094	8.67897e-05	0.00192898	0.0850817	0.000808095	0.0188674	0.0247883	0.0261265	0.00194774	0.0177134
		616005287679673	0.00270804	0.00827444	0.00453467	0.0022807	0.00433789	4.89164e-05	0.0391448	0.0156068	0.00339227	3.42455e-06	0.000149205	0.0187825	0.000167701	0.00527917	0.0231258	0.00336298	0.129574	0.220325	4.17762e-05	0.00392898	1.45654e-05	3.92593e-05	0.013802	0.0330306	0.000384529	0.0162793	0.000102302	0.0341586	0.00130111	0.0617914	0.000626135	0.000572403	0.101071	0.0601223	0.00290998	0.00833203	0.000208286	0.00167824	0.0682946	0.000292235	0.0215285	0.0356693	0.0335721	0.00122212	0.0179274
		616005306775089	0.00291031	0.00687537	0.00719328	0.00242359	0.0108437	5.54283e-05	0.0314747	0.011435	0.005204	6.23771e-06	8.10143e-05	0.0195327	0.000322011	0.00535082	0.0267858	0.00248677	0.110689	0.265688	1.95143e-05	0.00463981	0.000117368	3.45183e-05	0.0147787	0.0376878	0.000452811	0.0141155	0.000654845	0.0368396	0.00994043	0.0558484	0.00124464	0.000841774	0.0987668	0.0437392	0.0043426	0.0028628	5.89439e-05	0.00768121	0.0360166	0.00230188	0.0208376	0.0208832	0.0592271	0.00115065	0.0155578
		616005342231709	0.0117314	0.0223431	0.0076941	0.00104809	0.0130687	5.72646e-05	0.0151946	0.0174892	0.00576571	3.26261e-05	9.50426e-05	0.0207572	0.000177118	0.00518913	0.0231409	0.00091925	0.107372	0.255893	5.51466e-05	0.00455017	0.000179026	4.92654e-05	0.00370081	0.0161569	0.000202164	0.0190931	0.000192975	0.0163415	0.00711451	0.0648852	0.000132968	0.0033425	0.101393	0.0494791	0.00343937	0.00479135	7.17331e-05	0.00391027	0.0491376	0.000813315	0.0362637	0.0223864	0.0484323	0.0014356	0.034482
		616005401228916	0.00269752	0.00859537	0.00353812	0.000997311	0.0201001	4.6505e-05	0.0190458	0.0253272	0.00823341	3.62582e-05	0.000118233	0.0173438	0.000101684	0.00283972	0.0321875	0.00785062	0.100154	0.264325	0.000118276	0.00842136	0.000248593	3.5239e-05	0.0113837	0.0334508	0.000283802	0.00710887	0.000500639	0.0083539	0.00129297	0.0522547	0.00031585	0.00161907	0.0972606	0.0557949	0.00349622	0.00714447	0.000313982	0.00202922	0.0608991	0.000756797	0.0370443	0.0293431	0.0402881	0.00164012	0.0250636
		summe	0.252944	0.550758	0.354741	0.0455903	0.736138	0.00268739	1.79514	1.10315	0.508219	0.001916	0.00809644	1.17033	0.0148481	0.342453	1.57491	0.130397	6.70762	13.5449	0.00706719	0.324141	0.00539019	0.0027103	0.690372	1.75921	0.0277757	0.971861	0.0205149	1.3389	0.406303	3.47043	0.0198978	0.0762803	6.69617	2.90183	0.144739	0.249386	0.00953333	0.284279	2.9917	0.0491724	1.96124	1.67143	2.73829	0.0993544	1.23714
		59	0.00428718	0.00933487	0.00601256	0.000772717	0.0124769	4.5549e-05	0.030426	0.0186975	0.00861388	3.24746e-05	0.000137228	0.0198361	0.000251663	0.00580428	0.0266934	0.00221012	0.113688	0.229575	0.000119783	0.00549391	9.13592e-05	4.59374e-05	0.0117012	0.0298172	0.000470775	0.0164722	0.000347711	0.0226932	0.00688649	0.0588208	0.000337251	0.00129289	0.113494	0.0491835	0.00245321	0.00422688	0.000161582	0.00481828	0.0507068	0.000833431	0.0332414	0.0283294	0.0464118	0.00168397	0.0209685
	breed	percent
	BSW	3.24746e-05
	BOR	4.5549e-05
	LMS	4.59374e-05
	LAG	9.13592e-05
	JER	0.000119783
	CGU	0.000137228
	SEN	0.000161582
	CHL	0.000251663
	OUL	0.000337251
	NDA	0.000347711
	MON	0.000470775
	BAO	0.000772717
	SOM	0.000833431
	PMT	0.00129289
	ZFU	0.00168397
	GNS	0.00221012
	RMG	0.00245321
	SAL	0.00422687
	ABO	0.00428718
	SGT	0.00481828
	KUR	0.00549391
	GAS	0.00580428
	AUB	0.00601256
	NOR	0.00688649
	BRU	0.00861388
	ANG	0.00933487
	MAN	0.0117012
	BMA	0.0124769
	ND2	0.0164722
	BRM	0.0186975
	CHA	0.0198361
	ZMA	0.0209685
	NEL	0.0226932
	GIR	0.0266934
	ZAR	0.0283294		other	0.244634
	MAR	0.0298172		Parthenaise	0.0298172
	BPN	0.030426		Bretonne Black Pied	0.030426
	TAR	0.0332414		Tarine	0.0332414
	ZBO	0.0464118		Zebu Bororo	0.0464118
	RGU	0.0491835		Red Angus	0.0491835
	SHK	0.0507068		Sheko	0.0507068
	NRC	0.0588208		Norwegian Red Cattle	0.0588208
	PRP	0.113494		French Red Pied Lowland	0.113494
	HFD	0.113688		Hereford	0.113688
	HOL	0.229575		Holstein	0.229575

## Sheet: SL_Si
		User_individual	ABO	ANG	AUB	BAO	BMA	BOR	BPN	BRM	BRU	BSW	CGU	CHA	CHL	GAS	GIR	GNS	HFD	HOL	JER	KUR	LAG	LMS	MAN	MAR	MON	ND2	NDA	NEL	NOR	NRC	OUL	PMT	PRP	RGU	RMG	SAL	SEN	SGT	SHK	SOM	TAR	ZAR	ZBO	ZFU	ZMA
		705000004311687	0.0749355	0.0137184	0.0184893	0.00470875	0.025186	0.000267697	0.0157575	0.00850282	0.0194448	0.00148597	0.000491943	0.0385164	0.00478752	0.0279247	0.0104303	0.0190716	0.0803536	0.0818399	3.70271e-05	0.0129108	0.000103521	0.00147196	0.00464077	0.0510179	0.0351248	0.017151	0.000345899	0.0248158	0.0255665	0.0498685	0.000623011	0.00935506	0.0738208	0.0516796	0.0114361	0.00968481	0.000713823	0.00441898	0.04509	0.000648103	0.0521642	0.0158957	0.0269287	0.0018379	0.0267359
		705000013825210	0.067607	0.0101604	0.0152743	0.00241441	0.0156669	0.000543302	0.0184002	0.016656	0.0198364	0.000994733	0.000742602	0.0352725	0.000977622	0.0194777	0.0170929	0.00582454	0.0832461	0.0674722	0.000409684	0.0147443	0.000361733	0.000569321	0.00526531	0.0772674	0.053579	0.0124313	0.00171363	0.0242082	0.0214657	0.0182061	0.000831541	0.0101591	0.0925621	0.0690012	0.00322089	0.00549785	0.00117714	0.0012052	0.0435899	0.00269869	0.0724493	0.0205982	0.0247995	0.00260594	0.0217216
		705000024465681	0.0471825	0.00808311	0.0344005	0.000857036	0.0191942	0.000169012	0.0153715	0.013408	0.0222832	0.000409147	0.000383883	0.0682285	0.00206032	0.013695	0.0103393	0.0129575	0.0749242	0.084055	0.000449706	0.0145725	0.00227557	0.000228939	0.00210905	0.0564569	0.0670294	0.0276427	0.000643276	0.0281535	0.0164418	0.025035	0.000996927	0.00361202	0.110522	0.0491852	0.00626696	0.00814767	0.00124641	0.00183158	0.0324621	0.00174875	0.0554337	0.00643323	0.0253032	0.000956496	0.0268132
		705000034029903	0.0522063	0.012173	0.010021	0.00400683	0.0129333	0.000245549	0.0191454	0.00310309	0.0316961	0.00167744	0.000186472	0.0451399	0.00129875	0.00717277	0.0168959	0.00509444	0.0901147	0.102105	6.04984e-05	0.018359	0.00136876	9.08423e-05	0.00625633	0.0386658	0.051525	0.0147538	0.000621693	0.0266353	0.0322924	0.0192472	0.000801721	0.0125294	0.0915916	0.0643706	0.00420779	0.0500698	0.000607165	0.00286455	0.0541484	0.00430841	0.0378919	0.010521	0.0146641	0.00103728	0.0252941
		705000034465707	0.0780658	0.00472853	0.0271019	0.00175389	0.0130479	0.000232314	0.0137437	0.0104637	0.0162583	0.000568807	0.000440574	0.0269037	0.000706931	0.00468885	0.0118511	0.0160653	0.0772243	0.0905127	0.00367687	0.0228652	0.000178624	0.000328096	0.00404675	0.0943343	0.0409167	0.018106	0.00181609	0.0232398	0.0164657	0.0300722	0.000363842	0.0126459	0.102803	0.0623753	0.0126613	0.00666118	0.000962673	0.000509509	0.0340671	0.0012906	0.0416034	0.0114689	0.0333611	0.000676573	0.0281455
		705000034715545	0.0356378	0.0203402	0.0175066	0.0102609	0.0109328	0.00056833	0.0182079	0.0116854	0.0173983	0.000823357	0.000657326	0.0163043	0.000562528	0.0354237	0.0116346	0.0215758	0.0669053	0.17133	3.23977e-05	0.0129275	0.000642931	0.000312508	0.00093564	0.0554869	0.022219	0.0162142	0.00149521	0.0145107	0.0193901	0.0463387	0.000539549	0.00548422	0.0751729	0.0599204	0.00951555	0.0103694	0.000217874	0.000987501	0.0525113	0.00601716	0.0505196	0.00881694	0.0347628	0.00154828	0.0253558
		705000054160376	0.0750679	0.0187101	0.0335534	0.00492182	0.0120358	0.000323501	0.0105197	0.00511562	0.0140901	0.000305934	0.000179516	0.0333006	0.000823859	0.0120048	0.0103755	0.00471239	0.10594	0.0829883	0.000156859	0.012283	0.00206275	6.79475e-05	0.00225853	0.0704358	0.031853	0.0210807	0.00320822	0.0341901	0.0217841	0.0320529	0.000736497	0.00597189	0.0809425	0.0646409	0.0142298	0.0341385	0.000438458	0.00131	0.0400406	0.00310906	0.0384214	0.00739475	0.0388431	0.00336891	0.0100113
		705000054163496	0.0778499	0.00704491	0.0570938	0.000604081	0.0180997	0.000240208	0.0083378	0.00418341	0.0230002	0.00183831	0.000242439	0.0346647	0.00176139	0.0127462	0.00897655	0.0122714	0.0696525	0.0994937	3.79294e-05	0.0146792	0.000186989	0.000286581	0.000953732	0.0650645	0.0382125	0.0127941	0.000191565	0.035432	0.0214775	0.0393981	0.000202718	0.00492489	0.0602124	0.0620589	0.00444845	0.0195845	0.00174248	0.000980521	0.032165	0.00157873	0.052123	0.0240718	0.0517871	0.00228459	0.015019
		705000054314087	0.078748	0.0106819	0.0180889	0.00685438	0.0156648	0.000609354	0.0190175	0.0150423	0.0262161	0.00581047	0.000699235	0.0419999	0.00188855	0.0226058	0.0146352	0.00918241	0.0893184	0.096192	0.000139617	0.0139708	0.000438607	0.000301994	0.00425322	0.0465685	0.0206375	0.0195936	0.00150608	0.0214108	0.0261275	0.0331778	0.00130867	0.00749067	0.0760634	0.0677626	0.00810855	0.0313236	0.00108962	0.0019007	0.0366989	0.00360017	0.0467547	0.0139087	0.0229052	0.00165801	0.0180454
		705000063966673	0.0447401	0.0195011	0.0384764	0.00307104	0.0124328	0.00034637	0.0164805	0.0157673	0.0193365	0.000552716	0.00034759	0.0422107	0.00106317	0.0320619	0.00563605	0.00717562	0.0883813	0.103894	0.000440533	0.0216324	0.000419863	0.00078276	0.00209103	0.0500067	0.0409006	0.0122431	0.000313807	0.0134416	0.035365	0.0161986	0.00243747	0.0168779	0.0831506	0.0508328	0.00909882	0.025586	0.00086712	0.000644011	0.0160176	0.00414616	0.0498927	0.0115354	0.0454624	0.00175204	0.0363882
		705000064314086	0.0874625	0.0113024	0.0174968	0.00133493	0.0255828	0.000587972	0.00978168	0.00999132	0.004571	0.000251152	0.000604457	0.04336	0.00260855	0.00880493	0.0147918	0.010927	0.0979384	0.0741661	0.000935656	0.0192615	0.000536914	7.68392e-05	0.00775022	0.06708	0.0291659	0.0186368	0.00147663	0.0235683	0.0387671	0.0247639	0.000588625	0.00923883	0.0815489	0.0544524	0.00665637	0.0207139	0.00254908	0.00286971	0.0593902	0.00357177	0.0497402	0.0228794	0.0162062	0.00207111	0.0139398
		705000074465710	0.0475762	0.0100667	0.0308802	0.00135875	0.0117692	0.000598869	0.0165216	0.00596859	0.0137672	0.00353074	0.00115845	0.042298	0.000810528	0.00495868	0.00725379	0.010063	0.0900265	0.0897328	0.000165764	0.00857531	0.00233824	0.000286637	0.00738835	0.0766926	0.0266878	0.0143552	0.00117082	0.0247533	0.0148685	0.0485494	0.000902924	0.00469045	0.0897872	0.0618081	0.00926527	0.0402858	0.00138715	0.00206596	0.0428141	0.00210735	0.0555052	0.0180327	0.025977	0.00326448	0.0279347
		705000084045665	0.0848018	0.00981766	0.0387026	0.000855648	0.0253246	0.000245879	0.00659413	0.00829842	0.0313196	0.000476813	0.000473299	0.040699	0.000894472	0.0151784	0.0173993	0.00753912	0.113591	0.0847701	6.88802e-05	0.0110083	0.00489077	0.000167722	0.0015809	0.0406037	0.0404457	0.0366866	0.00050832	0.0262626	0.0213713	0.0342733	7.03886e-05	0.00399756	0.076614	0.0610101	0.00548143	0.0105259	0.0018282	0.000314258	0.0429865	0.000706637	0.0359439	0.0132854	0.0183289	0.00179866	0.0222578
		705000084310066	0.0311252	0.0190341	0.030126	0.00540656	0.016591	0.000592751	0.0197977	0.00713545	0.017085	0.000460695	0.000505607	0.043164	0.00151656	0.0263898	0.0245728	0.00544009	0.100777	0.125724	9.39534e-05	0.0247843	0.00059071	0.000829321	0.00245177	0.0448231	0.0366348	0.0161982	0.000977194	0.0207731	0.0316954	0.0210028	0.00251535	0.0186583	0.0681639	0.0439533	0.00795535	0.0315277	0.000372452	0.000577816	0.0336212	0.00731477	0.043973	0.0104735	0.0201211	0.00305349	0.0314199
		705000084459147	0.00537832	0.0271002	0.00487511	0.00238196	0.0165349	0.000136186	0.0150518	0.0022896	0.00438079	7.46375e-05	0.000320241	0.0146246	0.000110332	0.000468728	0.0285739	0.000651295	0.108171	0.370763	0.000212629	0.00537494	0.00262356	1.62496e-05	0.00341182	0.0125475	0.000879336	0.0142687	0.00125959	0.0113299	0.00681568	0.0391307	0.000153362	0.00335529	0.106136	0.0422958	0.00355066	0.00148815	1.31717e-05	0.00106119	0.0454221	0.00110925	0.0204782	0.0129768	0.0426945	0.00451214	0.0149958
		705000094559174	0.0739681	0.00585004	0.0243615	0.00468268	0.00708635	0.000415546	0.00248755	0.00908446	0.00137899	5.76738e-05	0.000284805	0.0504884	0.00104764	0.0136406	0.0205032	0.0171388	0.0934482	0.0896277	0.000120011	0.017032	0.000625241	0.000272353	0.00591683	0.08587	0.0439103	0.0143685	0.000812139	0.0294102	0.0291266	0.0427364	0.00106453	0.00994042	0.0623704	0.0580146	0.00460351	0.0244819	0.000987585	0.00420449	0.0396614	0.00989841	0.0424644	0.0208759	0.0236812	0.00181464	0.0101837
		705000003630321	0.0624342	0.0141943	0.0247049	0.00117544	0.0220466	0.00028087	0.0170019	0.00332183	0.0141842	0.000817854	0.000150413	0.0372327	0.00165873	0.0137547	0.0158347	0.000625205	0.0788382	0.0905404	0.000765343	0.0154335	0.000772783	0.000308539	0.0041347	0.0716889	0.040453	0.0236749	0.00194987	0.0245872	0.0244664	0.0320797	0.000553642	0.0191458	0.106285	0.0531512	0.0101087	0.0174825	0.00206875	0.000412352	0.04004	0.00153252	0.0384551	0.0141114	0.0261062	0.00228581	0.029149
		705000004045663	0.0779879	0.0101073	0.0210242	0.000296838	0.0116726	0.000144089	0.00850335	0.00915343	0.027815	7.2618e-05	0.000426322	0.0632568	0.0011858	0.00365326	0.0121517	0.00124923	0.108249	0.101149	1.57381e-05	0.036617	0.000116072	0.000471593	0.00399464	0.0200338	0.0448307	0.0260639	0.000429938	0.0206181	0.0236387	0.0390218	0.000311396	0.00382207	0.0677114	0.0731584	0.00458298	0.0293847	0.000448458	0.000539182	0.047605	0.000719623	0.0440244	0.00542756	0.0149413	0.00147094	0.0319019
		705000004465724	0.0693661	0.0134047	0.0436637	0.00603208	0.0135388	0.000409836	0.0171961	0.0137378	0.0241936	0.00050213	0.000886404	0.0455195	0.00219873	0.00587188	0.00460444	0.00354872	0.0940743	0.102629	4.77927e-05	0.00899188	0.00135121	0.000362776	0.000565139	0.0503442	0.0453631	0.00895167	0.00116163	0.0324055	0.0103556	0.008585	0.00068569	0.0109727	0.0987204	0.0690726	0.0194816	0.0212068	0.000742766	0.000452722	0.0394302	0.00590755	0.0319645	0.0149646	0.0321396	0.00152068	0.0228746
		705000014559165	0.0733857	0.0112659	0.0292402	0.00237664	0.0143384	0.000344157	0.0149011	0.00804366	0.0274357	0.00300727	0.00114843	0.0453212	0.000471536	0.00454707	0.00690033	0.0149545	0.083872	0.0703169	0.000166583	0.0223995	0.00206649	0.000265003	0.00198783	0.0585028	0.0462951	0.00374847	0.000760183	0.0131726	0.0289835	0.0286995	0.000392978	0.0117108	0.0903439	0.0608937	0.0211746	0.0140147	0.0010092	0.00187102	0.0471412	0.00374115	0.0355644	0.0221483	0.0425963	0.00260534	0.0258741
		705000014559172	0.0877861	0.0139219	0.0246719	0.0023654	0.0168005	0.000132356	0.0264965	0.0117254	0.0285065	0.00104256	0.000848308	0.0518442	0.0016203	0.0135394	0.00432045	0.014641	0.0765937	0.0954662	2.35586e-05	0.0252349	0.00034612	0.000239131	0.00162437	0.0217592	0.0450107	0.0122992	0.000510113	0.0192426	0.021492	0.0249893	0.00034278	0.015633	0.0877862	0.0449059	0.00904162	0.010015	0.00286381	0.00264717	0.0616685	0.00159085	0.0458378	0.017563	0.039964	0.00121345	0.0138328
		705000023991734	0.0641397	0.0205454	0.0287844	0.00441691	0.0121189	0.000392147	0.0143592	0.00694382	0.0192405	0.000751438	0.000304172	0.0569327	0.00491698	0.0139823	0.0178492	0.00957159	0.0901496	0.0844011	0.000597213	0.0180348	0.000156197	0.000136608	0.00154464	0.0480212	0.0451065	0.0269495	0.00084932	0.0106531	0.0089565	0.0471822	0.000667493	0.00737721	0.0912502	0.0445026	0.00485272	0.0235533	0.00095544	0.00327399	0.0471777	0.00309029	0.0469175	0.0171719	0.0330259	0.00380166	0.0143942
		705000024045654	0.0611464	0.0331798	0.0162829	0.00350461	0.0288948	0.000414785	0.0468463	0.00565162	0.0173851	0.000663056	0.000670872	0.0560985	0.00350417	0.0181911	0.0199494	0.00307931	0.0857259	0.0862523	0.000368723	0.0089771	0.000927587	0.000556457	0.00378435	0.0434124	0.0276744	0.0118034	0.00459189	0.0237708	0.0213947	0.0180891	0.000353446	0.0142471	0.0888848	0.0434681	0.00227406	0.0238629	0.000198056	0.00124513	0.063157	0.00259725	0.0570841	0.0135168	0.0107573	0.00241581	0.0231465
		705000024127909	0.052062	0.00496445	0.0112869	0.00301134	0.00930032	0.000486595	0.0072746	0.00812352	0.039533	0.000191134	0.000552258	0.0517648	0.0012537	0.0138319	0.0209434	0.00289945	0.0894901	0.0908975	7.23954e-05	0.0122369	0.000832055	0.000125607	0.00255976	0.059805	0.0567689	0.0118674	0.000576087	0.0173109	0.0170935	0.0264802	0.00150298	0.013617	0.0950483	0.0660817	0.00278403	0.0361447	0.00130196	0.00196141	0.0480564	0.0042268	0.0423223	0.0196531	0.0310098	0.0015569	0.021137
		705000024559171	0.0768777	0.00351206	0.0120019	0.00228222	0.0379836	0.000295762	0.0195628	0.00591549	0.0147411	0.000149849	0.000494134	0.0580756	0.0028339	0.0224868	0.0182039	0.019086	0.0782988	0.0617457	7.39283e-06	0.00850144	0.000785453	0.000692578	0.00285223	0.0629051	0.0430765	0.0268599	0.00118721	0.0226467	0.018544	0.0293071	0.000765316	0.0111039	0.101851	0.0499425	0.0078094	0.0217317	0.00147356	0.000888154	0.0464473	0.0022565	0.0389428	0.0125857	0.0246808	0.00152761	0.0260806
		705000034029927	0.0335265	0.017717	0.0256186	0.00189774	0.0226857	0.000547559	0.0149277	0.00920954	0.0176946	0.000123829	0.000564091	0.0367025	0.00135032	0.0109272	0.016826	0.00221983	0.0791007	0.132199	0.000118807	0.0206445	0.00215149	0.00017102	0.0058354	0.0545593	0.0239724	0.0169429	0.00132326	0.00822288	0.0291423	0.0435279	0.000373649	0.00787996	0.118874	0.0621902	0.00408522	0.00943753	0.00640063	0.00209186	0.0641229	0.000752248	0.0379711	0.00503669	0.0216593	0.00118818	0.0274864
		705000044045669	0.0428363	0.0107214	0.0280287	0.00257336	0.00873863	0.000193714	0.0194976	0.00451149	0.00768897	5.60358e-05	0.000430131	0.0653984	0.000741545	0.0102752	0.0196088	0.00152297	0.113718	0.13763	1.8767e-05	0.0281261	0.00155013	0.000233494	0.000990688	0.0170142	0.0237315	0.0305257	0.000244574	0.0264908	0.015012	0.0449946	0.00046138	0.00805983	0.0699077	0.0689945	0.00622795	0.0160561	0.000138219	6.4727e-05	0.046111	0.00204934	0.0476154	0.00964386	0.0455631	0.0011035	0.0148997
		705000044333913	0.0421075	0.0119197	0.0212823	0.00194631	0.00472838	0.000206925	0.0307505	0.00666525	0.014027	0.000768304	0.000676018	0.0322344	0.000419539	0.0185058	0.0102002	0.00410214	0.0783133	0.0822249	0.00332119	0.0114402	0.000982677	0.000645744	0.0122721	0.0527439	0.0417907	0.0231388	0.000494124	0.0299842	0.0241634	0.0513059	0.00042713	0.0171059	0.0870959	0.0614134	0.0165693	0.0308951	0.00252241	0.00162893	0.0259261	0.00102822	0.0563574	0.0173738	0.0368578	0.00173173	0.0297055
		705000044715544	0.0564697	0.00671898	0.0397484	0.000603048	0.01214	0.000383971	0.0112254	0.00865757	0.0219639	0.0015744	0.000525899	0.070171	0.00101397	0.00634303	0.0101375	0.00736402	0.0862071	0.111624	0.000522761	0.0126923	4.44279e-05	0.000223278	0.00109897	0.0475651	0.0227231	0.00836915	0.0018063	0.0273132	0.0213678	0.045564	0.00103496	0.00461405	0.0981765	0.0389054	0.00589868	0.012906	0.00198372	0.000195572	0.0514738	0.00355468	0.0640661	0.0304435	0.0311895	0.00116414	0.0122316
		705000054029925	0.0616271	0.0118225	0.0229469	0.00553474	0.0143431	0.000777361	0.00963885	0.00842835	0.0243532	0.00508304	0.000541218	0.0470563	0.00106196	0.00403484	0.0107422	0.0134702	0.0966216	0.0735207	2.42453e-05	0.0176454	0.00443235	0.000477999	0.00166787	0.0608385	0.0350994	0.0211372	0.00404354	0.0189086	0.0118147	0.054494	0.00113404	0.00231639	0.0817034	0.0556912	0.01471	0.034371	0.00383534	0.000992935	0.0362315	0.00302395	0.0451565	0.0104764	0.0280018	0.00121926	0.0389483
		705000054465712	0.0267423	0.00738608	0.0382911	0.000184731	0.0173483	0.000187959	0.0439165	0.0114532	0.0183408	0.00111266	0.000402219	0.0480334	0.00115017	0.0178669	0.00626157	0.00324764	0.0736379	0.0892948	0.000177688	0.021619	0.000217368	0.000495731	0.00158884	0.0567525	0.0471082	0.0167101	0.000167642	0.018888	0.0208541	0.0288371	0.00107741	0.0123704	0.106512	0.0583229	0.00812739	0.0177966	0.00135766	0.000588959	0.0508639	0.000275811	0.0555684	0.0134265	0.0281893	0.0011844	0.0260636
		705000063602382	0.0855205	0.0124898	0.0336269	0.0010679	0.0120729	0.00019329	0.0169948	0.00876469	0.0246795	0.0010171	0.000168127	0.0749952	0.00152687	0.0235467	0.0146991	0.00730012	0.0812206	0.0960655	0.000374053	0.0171848	5.35175e-05	0.000158522	0.00541191	0.0360377	0.0255308	0.0282746	0.000594505	0.0337854	0.0048989	0.0503989	0.00219951	0.00376796	0.0690643	0.0603606	0.0169917	0.0264967	0.000544623	0.0015128	0.0392177	0.00145274	0.0244946	0.0122467	0.0153263	0.00124481	0.0264259
		705000063921225	0.0848881	0.0118597	0.0415651	0.00433299	0.00921256	0.000518826	0.0126841	0.0136962	0.0110858	0.00403129	0.000602591	0.0384111	0.00235674	0.00595189	0.0130689	0.0100723	0.0853529	0.0963057	0.00019385	0.0162099	0.00229065	0.000634276	0.00339514	0.0711708	0.0289092	0.010065	0.00173346	0.00834793	0.0475996	0.0423748	0.00137287	0.00906209	0.0711357	0.0464739	0.00515957	0.0173563	0.000902194	0.00516085	0.0601159	0.00420882	0.0336919	0.0165477	0.0218338	0.00185101	0.0262063
		705000063993158	0.0899402	0.0203097	0.0279049	0.00232601	0.00733164	0.000257371	0.0228908	0.0031757	0.0347463	0.00373512	0.000597461	0.0320416	0.00156343	0.0267295	0.0156933	0.00327534	0.0813747	0.0943204	8.73549e-05	0.0122668	0.000936639	0.000399859	0.00160259	0.0739431	0.0174544	0.0133684	0.00179764	0.0200393	0.0175129	0.0461561	0.00239289	0.0141878	0.0859579	0.0457075	0.00225478	0.0155829	0.000435217	0.000950625	0.0417653	0.00196186	0.0414342	0.0158036	0.0217113	0.00192283	0.0341527
		705000064309594	0.0852262	0.0106838	0.00933149	0.00059333	0.00695591	0.000231873	0.0257971	0.0119083	0.0256439	0.000599947	0.000277295	0.0666603	0.00100338	0.00781397	0.0295772	0.00178044	0.102399	0.0948596	0.000147393	0.00923243	0.000203158	0.00029008	0.00446201	0.0589111	0.0484227	0.0383616	0.000303311	0.0119313	0.00764041	0.026456	0.000167321	0.00509996	0.0906749	0.0510025	0.0075249	0.0110598	0.00315629	0.000708109	0.0309587	0.000462737	0.0309647	0.0255995	0.028456	0.00373887	0.0227209
		705000064333911	0.0437403	0.00646303	0.0235925	0.000943436	0.00376097	0.000227338	0.034176	0.00634548	0.0268308	0.00404467	0.000555943	0.0679858	0.00150781	0.0131291	0.0094766	0.00465133	0.0838249	0.0996058	0.000430395	0.0196673	0.000310911	0.00021051	0.00271365	0.047812	0.032414	0.0237063	0.00233912	0.0219175	0.0205771	0.0235294	0.000292505	0.0204878	0.0720182	0.0790561	0.00951092	0.0249034	0.000472237	0.000840579	0.0515132	0.000662195	0.0412186	0.0179276	0.0215526	0.000946045	0.032108
		705000064465704	0.0613986	0.0131882	0.0268722	0.000432634	0.0101274	0.000124642	0.0129246	0.0289668	0.0342696	0.00139233	0.000320098	0.0361817	0.00127813	0.0229809	0.0139153	0.0131456	0.0810475	0.108644	0.000247753	0.0203314	0.000725157	0.000322023	0.00508003	0.0477626	0.0293536	0.0249709	0.00229656	0.0249669	0.017683	0.0181287	0.000406956	0.0130585	0.0887835	0.0791971	0.00750594	0.0197763	0.00110534	0.000568899	0.0193805	0.00066451	0.0461715	0.0177485	0.0298239	0.00164024	0.0150895
		705000064465728	0.048092	0.00581416	0.027578	0.00422014	0.00857061	0.000712073	0.0251826	0.00767127	0.0272167	0.000783799	0.000552743	0.0507244	0.000982138	0.0257988	0.0325123	0.00525553	0.0770322	0.0974154	2.48921e-05	0.0122328	0.00298492	0.000175348	0.00168723	0.0423823	0.0416357	0.0245397	0.00201899	0.013728	0.0121952	0.0246608	0.000697839	0.0087636	0.111685	0.0845912	0.000907696	0.0281352	0.000245943	0.000556853	0.0177916	0.00932975	0.0326776	0.00900117	0.0316124	0.00402906	0.0355946
		705000074045666	0.0621481	0.0129967	0.0161127	0.000934577	0.0230589	0.000395241	0.018485	0.00365164	0.0313432	0.000467643	0.000242994	0.0491144	0.0013606	0.00616347	0.0193949	0.00216626	0.0986003	0.0868426	6.32907e-05	0.0236236	0.00205409	0.000118699	0.00129004	0.0460516	0.0444685	0.0286038	0.00060791	0.027782	0.0194656	0.0433413	0.000908299	0.0117512	0.0879524	0.0621203	0.00747771	0.0286865	0.00148236	0.000262464	0.0299447	0.00180818	0.0348804	0.0136596	0.0180639	0.00221058	0.0278421
		705000074333927	0.0721152	0.01307	0.0242269	0.000535288	0.0273894	0.000270222	0.0127571	0.00335693	0.0280827	0.000515908	0.000700126	0.0305133	0.00125521	0.0112598	0.00513321	0.00141055	0.0807441	0.0835778	4.56738e-05	0.0104507	0.0004629	0.000107957	0.00362397	0.0613859	0.0402735	0.0312672	0.00275796	0.0245403	0.0165038	0.0357552	0.001164	0.0122497	0.0866559	0.0728813	0.0196497	0.0232274	0.00034297	0.00203263	0.0352177	0.000692509	0.041119	0.019718	0.0378911	0.00257632	0.0204928
		705000074465727	0.0749547	0.00771827	0.0402526	0.00302588	0.00833685	0.000344434	0.0153605	0.00925597	0.0347204	0.00395085	0.000523791	0.0491491	0.00115725	0.00877151	0.019891	0.0217776	0.0942488	0.0719604	0.000179826	0.0111723	0.000709646	0.000488864	0.00155154	0.0378504	0.0418375	0.0276968	0.00280427	0.0264652	0.00620632	0.0352569	0.000946915	0.00566221	0.0790416	0.069522	0.0191008	0.0261852	0.00240145	0.000200419	0.0480795	0.00230115	0.0326138	0.013976	0.0231918	0.00211924	0.0170384
		705000083965058	0.0555092	0.0116005	0.0133585	0.0027376	0.0142156	0.000221147	0.0304708	0.00475176	0.0328644	0.000714393	0.00042623	0.0405299	0.00139836	0.0116643	0.014861	0.00257816	0.0825856	0.0784798	0.000114679	0.0203451	0.00155378	0.000224531	0.00120184	0.0584353	0.0556364	0.0119707	0.000209994	0.0147776	0.0191801	0.0325533	0.000235529	0.00637832	0.0995813	0.0659992	0.00946976	0.0270854	0.00103097	0.00110936	0.0530724	0.00422983	0.0471916	0.0179134	0.0257294	0.00136237	0.0244406
		705000084230593	0.0445855	0.0129796	0.0269351	0.00261743	0.00389046	0.000217233	0.0230155	0.00787749	0.0233124	0.000207596	0.000577099	0.0577955	0.00361699	0.0125878	0.0229549	0.00343541	0.0924336	0.0925422	8.14715e-05	0.011894	0.00284166	0.000124866	0.00373977	0.0513652	0.0385115	0.0306209	0.00144443	0.0105557	0.0167185	0.023349	0.000635064	0.0105005	0.098287	0.0700771	0.00953842	0.0220525	0.0095171	0.0015202	0.0361833	0.00134862	0.0328952	0.0064567	0.0407316	0.00220717	0.0352207
		705000093969367	0.0700576	0.00287147	0.0167259	0.00397581	0.0102871	0.000251304	0.0324749	0.00641528	0.0232351	0.00166844	0.000699504	0.0468607	0.00142414	0.00678454	0.00966421	0.00289038	0.0882345	0.0982701	5.40823e-05	0.0261052	0.00155064	0.000516004	0.00219401	0.0503089	0.0394419	0.0180581	0.000960324	0.0182509	0.0355389	0.0354131	0.000591725	0.00376497	0.0959332	0.0503952	0.00688741	0.0231316	0.000461699	0.000482417	0.0516203	0.00316265	0.0434154	0.0274883	0.0164825	0.000942987	0.0240563
		705000094309553	0.0364604	0.0240613	0.0128363	0.00134285	0.00765179	0.000603549	0.0204804	0.00501319	0.0137946	0.000254691	0.000508687	0.0472519	0.000709749	0.0253137	0.0211316	0.0143657	0.0990042	0.122308	0.000235469	0.0164498	0.00274739	0.000357904	0.00460064	0.0328756	0.0409875	0.0229564	0.00047004	0.0240233	0.0257571	0.0201977	0.000729626	0.00519757	0.106219	0.0593466	0.00606054	0.0261733	0.000354449	0.00419591	0.0306102	0.00240386	0.0419519	0.0198516	0.0249596	0.00409345	0.023101
		705000094559167	0.059957	0.00734802	0.0247023	0.00101408	0.014052	0.000270102	0.01008	0.0124619	0.0108333	0.000426325	0.000543652	0.0574214	0.000710049	0.0127016	0.0134466	0.00330649	0.107377	0.104444	0.00162639	0.0112672	0.0007315	0.000364883	0.0101954	0.0666118	0.0447874	0.0278141	0.000902485	0.011987	0.0326636	0.025825	0.00198316	0.021607	0.044679	0.0532224	0.00957412	0.01712	0.00385063	0.00196998	0.0435773	0.0018485	0.0447161	0.0189625	0.0429714	0.00180546	0.0162403
		summe	2.82544	0.573148	1.16965	0.123775	0.671676	0.0161596	0.841089	0.40155	0.981825	0.0590449	0.0236357	2.12845	0.0701509	0.656252	0.680916	0.364683	4.07838	4.6502	0.0171928	0.752009	0.0565337	0.01599	0.160562	2.44177	1.73839	0.917841	0.0593968	0.989449	0.976441	1.52661	0.0389456	0.450447	4.00928	2.72401	0.396049	0.985918	0.0698038	0.0686722	1.95519	0.126739	2.00264	0.705612	1.31285	0.0929204	1.09272
		46	0.0614226	0.0124597	0.0254271	0.00269076	0.0146016	0.000351295	0.0182845	0.00872935	0.021344	0.00128358	0.000513819	0.0462707	0.00152502	0.0142663	0.0148025	0.00792789	0.0886605	0.101091	0.000373756	0.016348	0.00122899	0.000347608	0.00349047	0.053082	0.0377911	0.0199531	0.00129124	0.0215098	0.021227	0.0331871	0.000846644	0.00979233	0.0871583	0.0592176	0.00860976	0.021433	0.00151747	0.00149287	0.0425041	0.00275519	0.0435357	0.0153394	0.0285401	0.00202001	0.0237547
	Breed	percent
	LMS	0.000347608
	BOR	0.000351295
	JER	0.000373756
	CGU	0.000513819
	OUL	0.000846644
	LAG	0.00122899
	BSW	0.00128359
	NDA	0.00129123
	SGT	0.00149287
	SEN	0.00151747
	CHL	0.00152502
	ZFU	0.00202001
	BAO	0.00269076
	SOM	0.00275519
	MAN	0.00349047
	GNS	0.00792789
	RMG	0.00860976
	BRM	0.00872935
	PMT	0.00979233
	ANG	0.0124597
	GAS	0.0142663
	BMA	0.0146016
	GIR	0.0148025
	ZAR	0.0153394
	KUR	0.016348
	BPN	0.0182845
	ND2	0.0199531
	NOR	0.021227
	BRU	0.021344
	SAL	0.021433
	NEL	0.0215098
	ZMA	0.0237547
	AUB	0.0254271
	ZBO	0.0285401
	NRC	0.0331871		Other	0.379266
	MON	0.0377911		Montbeliarde	0.0377911
	SHK	0.0425041		Sheko	0.0425041
	TAR	0.0435357		Tarine	0.0435357
	CHA	0.0462707		Charolais (France)	0.0462707
	MAR	0.053082		Parthenaise	0.053082
	RGU	0.0592176		Red Angus	0.0592176
	ABO	0.0614226		Abondance	0.0614226
	PRP	0.0871583		French Red Pied Lowland	0.0871583
	HFD	0.0886605		Hereford	0.0886605
	HOL	0.101091		Holstein	0.101091

## Sheet: CH_OBS
		User_individual	ABO	ANG	AUB	BAO	BMA	BOR	BPN	BRM	BRU	BSW	CGU	CHA	CHL	GAS	GIR	GNS	HFD	HOL	JER	KUR	LAG	LMS	MAN	MAR	MON	ND2	NDA	NEL	NOR	NRC	OUL	PMT	PRP	RGU	RMG	SAL	SEN	SGT	SHK	SOM	TAR	ZAR	ZBO	ZFU	ZMA
		756120016061023	0.0471044	0.022376	0.00547636	4.17317e-05	0.0131846	0.000152905	0.0607997	0.00732306	0.102448	0.000475085	0.000597263	0.0170317	0.00235702	0.0368174	0.00940393	0.00130054	0.109128	0.0594023	0.00671631	0.000761044	7.25113e-06	0.000138601	0.00884214	0.0636536	0.00469613	0.0062183	1.21459e-05	0.00699795	0.016354	0.0374727	0.00232904	0.0180097	0.0871804	0.0691402	0.0165075	0.00581862	0.00129831	0.00265941	0.0260969	3.57238e-05	0.0680404	0.0046965	0.0200526	0.00677074	0.0240741
		756120033036646	0.0219086	0.00922933	0.00724306	0.000147918	0.0277992	0.000136436	0.0533291	0.00257144	0.128364	0.000390059	0.000469024	0.019893	0.00122847	0.0271805	0.0181227	0.00430731	0.0833735	0.0611444	0.00239529	0.00220135	1.06873e-05	6.57158e-05	0.0111611	0.074696	0.00221013	0.00930267	6.33254e-05	0.00774308	0.0220422	0.0227111	0.00257496	0.0203133	0.109953	0.0785181	0.0160032	0.00435594	0.000109179	0.00112197	0.0215047	9.98394e-05	0.0667805	0.00671485	0.0136011	0.0059848	0.0309235
		756120044503113	0.0296012	0.00530986	0.0163671	0.000403636	0.0223269	0.000216252	0.0298761	0.00327435	0.0968511	0.00234181	0.000603554	0.049937	0.00113227	0.0172825	0.00845882	0.00589227	0.110734	0.0910183	0.00212264	0.00266005	5.18083e-05	0.00020821	0.0126403	0.101191	0.0164996	0.00311568	5.7442e-05	0.00864015	0.00348376	0.0321363	0.00186725	0.0112146	0.0760634	0.0668382	0.0155562	0.00354194	0.0023958	0.00153555	0.0192927	0.000247755	0.0754474	0.00858451	0.0140787	0.00257852	0.0263233
		756120056057277	0.0269422	0.00370251	0.00936764	2.66877e-05	0.015898	0.00018717	0.0444763	0.00501242	0.116374	0.000474655	0.00108471	0.0302076	0.00211977	0.0138514	0.0135195	0.0097951	0.11203	0.0553033	0.00190559	0.00500258	3.05148e-06	0.000172802	0.0212917	0.0710698	0.0147524	0.00790236	8.09649e-06	0.00804462	0.0155087	0.0244626	0.00104907	0.0384698	0.107723	0.0622336	0.0081583	0.00399339	0.00018268	0.00286996	0.0175467	4.82392e-05	0.0697887	0.00845171	0.0169776	0.00864979	0.0233603
		756120056057321	0.0259164	0.00955162	0.00958197	7.44114e-05	0.0170309	0.000127575	0.0404373	0.00641234	0.102326	0.000521947	0.000747328	0.0302413	0.00125505	0.0219183	0.0122787	0.00392291	0.101699	0.0598364	0.00228748	0.00220935	6.81699e-06	0.00021772	0.0103909	0.0831275	0.0149852	0.00447039	6.45847e-06	0.00640185	0.0145589	0.0519625	0.0019041	0.035503	0.0676767	0.070962	0.0177741	0.00381483	0.000217342	0.000776807	0.0151626	4.69514e-05	0.0810271	0.00629448	0.0292657	0.00502925	0.0300407
		756120056057338	0.0297363	0.00907587	0.0052027	9.89065e-05	0.00674302	0.000244268	0.0360318	0.00180188	0.111011	0.000504251	0.000460345	0.0417693	0.00507229	0.0283729	0.0167035	0.00202448	0.103236	0.070214	0.00648114	0.00170182	3.31735e-05	0.000345472	0.0157261	0.081175	0.0139949	0.00969858	4.89767e-05	0.0104111	0.00444622	0.0311888	0.000481917	0.0192646	0.116148	0.051919	0.0138754	0.00682273	0.000101513	0.00119019	0.0352352	0.000103828	0.0753238	0.00320572	0.0157617	0.00227267	0.0147398
		756120056057611	0.0370876	0.0142189	0.00395641	0.000295897	0.0177876	0.000229761	0.0445061	0.0108018	0.107422	0.000659812	0.000501797	0.021985	0.00342854	0.0396708	0.0110963	0.0021155	0.106961	0.0552547	0.00130138	0.00278874	0.000175526	0.000195678	0.0104626	0.0710899	0.00958259	0.00445326	3.26066e-05	0.00693858	0.0220261	0.0492642	0.00399234	0.0101647	0.0923995	0.0686045	0.00462639	0.0170109	0.0059389	0.00137476	0.0202468	0.000209692	0.0642602	0.00479196	0.0253437	0.00400353	0.0207417
		756120069845649	0.0366785	0.0194617	0.0156681	7.20821e-05	0.0160789	0.000136329	0.0346748	0.00598933	0.109384	0.000475366	0.000489631	0.0306072	0.001669	0.0193517	0.0152355	0.0086073	0.10245	0.0631873	0.00318679	0.00257828	1.77693e-05	0.000187862	0.0110791	0.0840022	0.0214807	0.00371369	7.88268e-06	0.0129164	0.0119443	0.0315349	0.000641768	0.0193114	0.0994212	0.0434959	0.0201145	0.00721211	0.00145981	0.00126525	0.0119117	6.99368e-05	0.0788084	0.0023581	0.0188708	0.00263731	0.029555
		756120070211709	0.0249996	0.0117356	0.00749214	9.02809e-05	0.00594392	0.000165617	0.0500614	0.00305924	0.106185	0.000605058	0.000365236	0.0344523	0.0035284	0.015691	0.00968325	0.00804905	0.102816	0.0748937	0.0135659	0.00217274	9.80328e-05	0.000195247	0.00539066	0.0683966	0.0188158	0.00217485	0.000202019	0.00795569	0.0100797	0.0404517	0.00207983	0.0159544	0.109658	0.0413739	0.0270494	0.00340233	0.00139877	0.000293559	0.0261139	0.000118644	0.0907648	0.0022495	0.0158212	0.00199257	0.0324137
		756120073965272	0.0211399	0.00768735	0.00742493	9.82937e-05	0.00975686	0.000153558	0.0370279	0.00233796	0.108533	0.00131671	0.000591663	0.0522058	0.00127328	0.0169072	0.0111859	0.0035293	0.101626	0.103327	0.00457323	0.00243298	6.86777e-05	0.000218892	0.00887709	0.0999866	0.00731991	0.0029332	0.000100812	0.0122544	0.00702596	0.0345695	0.000803209	0.0170189	0.0832962	0.0548693	0.0157308	0.010932	0.000713377	0.000542265	0.0288402	8.2902e-05	0.0785124	0.00755305	0.00777205	0.002877	0.0239724
		756120073965289	0.0392124	0.00871293	0.0132479	0.000102132	0.0300048	0.00015128	0.0250907	0.00408322	0.112209	0.000886459	0.00114015	0.0269507	0.000683937	0.0191944	0.0130545	0.0174705	0.0948547	0.0435107	0.00203548	0.00293627	2.7459e-05	0.00020494	0.0127266	0.0811958	0.0147177	0.00392947	3.19095e-05	0.00964882	0.00591111	0.0274993	0.00266845	0.0386357	0.110282	0.0642323	0.0262467	0.00185262	0.00115935	0.00129874	0.0320067	8.98072e-05	0.0673185	0.00428834	0.00825567	0.00400228	0.0262365
		756120076665506	0.0331459	0.0104497	0.0238027	4.48272e-05	0.0363721	0.000100685	0.039097	0.00342184	0.109868	0.00140443	0.000296901	0.0286531	0.00126037	0.0199263	0.0135417	0.00841897	0.0884378	0.0716193	0.00101195	0.00121494	2.89613e-06	0.000246568	0.00559693	0.088535	0.0118357	0.0054363	1.34011e-05	0.00726117	0.00693725	0.0438569	0.0016919	0.0248589	0.0998842	0.0500578	0.0078001	0.0047841	0.000542953	0.001444	0.0219914	4.21455e-05	0.0735673	0.00369206	0.0116102	0.00412043	0.0321022
		756120076665636	0.0409318	0.010225	0.00619624	5.93146e-05	0.0260171	0.000346294	0.0516346	0.00573547	0.0934767	0.000568399	0.000773451	0.0272806	0.0024038	0.0246391	0.0128378	0.00407459	0.0994247	0.0382394	0.0030366	0.00440359	5.05712e-06	0.000191149	0.0196119	0.0890226	0.0255972	0.00368877	6.72601e-06	0.0111641	0.0173436	0.0363256	0.00196592	0.0182644	0.108549	0.0531612	0.0154782	0.00425127	0.000403628	0.00194789	0.0168567	1.93131e-05	0.0660117	0.00825986	0.012618	0.0114213	0.0255305
		756120082703551	0.0582903	0.0185875	0.0143564	6.79175e-05	0.0152343	0.000296666	0.0357445	0.0109891	0.0985369	0.00131121	0.000566049	0.0232655	0.0019237	0.0352179	0.00924804	0.00847452	0.109899	0.0587334	0.00158301	0.00442465	4.54077e-05	0.000217398	0.0110978	0.0898645	0.0153609	0.00498697	1.97917e-05	0.0233107	0.0202564	0.0420695	0.00169308	0.010727	0.0779478	0.0633128	0.00507741	0.00631014	0.00148622	0.00177794	0.0101741	3.07866e-05	0.0647588	0.00488656	0.015125	0.00565825	0.0170544
		756120082703858	0.0401286	0.00881407	0.0190307	0.000362687	0.0154801	0.000290348	0.049574	0.00318385	0.0993639	0.00103966	0.000628865	0.0124281	0.0012076	0.00864029	0.0146159	0.00280531	0.111426	0.0676689	0.00052401	0.00167402	3.78253e-05	0.000195819	0.00918476	0.0690938	0.0151192	0.00655314	2.47889e-05	0.00954827	0.0263803	0.0357805	0.00325232	0.0423006	0.0758767	0.0608331	0.0131112	0.00783208	0.000863563	0.00214416	0.0264164	0.000132676	0.0719759	0.00836217	0.0267767	0.00746091	0.0218566
		756120092335469	0.0332636	0.00971461	0.00813303	0.000979231	0.017359	0.000367816	0.0542677	0.00978712	0.11659	0.000811662	0.000965336	0.0264203	0.000864685	0.0369742	0.0116718	0.00310008	0.0915017	0.0505523	0.000414418	0.00238122	0.000106143	0.000186373	0.00621125	0.0925479	0.0147185	0.00777212	6.59091e-05	0.0141985	0.0287243	0.0479897	0.000516975	0.0164905	0.0909227	0.0653899	0.00666328	0.0102957	0.00108927	0.00125294	0.00975705	0.000259359	0.0552553	0.00440023	0.0138287	0.00697762	0.0282594
		756120076665568	0.0426709	0.0054243	0.00539354	0.000285428	0.014609	0.000148358	0.0372984	0.00552579	0.0872966	0.00133953	0.00050619	0.0332403	0.000855892	0.0123491	0.0150654	0.00248096	0.110381	0.0909738	0.00615236	0.00302227	2.39309e-05	0.000576665	0.0246003	0.0841803	0.0209454	0.00325983	1.79597e-05	0.00652607	0.0142591	0.0160794	0.00254677	0.0197053	0.102174	0.0581906	0.0150236	0.00184448	0.00150161	0.000687186	0.0232306	9.31771e-05	0.0890276	0.00494751	0.0115419	0.003184	0.0208138
		756120076665667	0.0473979	0.0132372	0.0163176	8.40725e-05	0.00935178	8.19256e-05	0.0386865	0.00627678	0.0952247	0.0013148	0.00024808	0.0143465	0.00179033	0.0304879	0.00553217	0.00367049	0.124165	0.0840446	0.00512786	0.00132155	2.34306e-05	9.02272e-05	0.0207682	0.0709248	0.0030674	0.00348718	3.93221e-05	0.00415388	0.00481686	0.0414714	0.00276928	0.012013	0.100701	0.0580167	0.0233864	0.00564081	0.000639908	0.00104112	0.0327261	6.07095e-05	0.0675393	0.00316157	0.0179849	0.00225602	0.0245122
		756120082703605	0.0542034	0.00841084	0.0168504	9.25632e-05	0.020905	9.08319e-05	0.0430189	0.00182559	0.109047	0.00172096	0.000451072	0.0463379	0.00100063	0.00687801	0.0112435	0.00977203	0.101215	0.093899	0.00376532	0.00345216	4.7041e-05	0.000127062	0.0102581	0.0619558	0.0194167	0.000796398	1.32665e-05	0.0076395	0.0107402	0.0438036	0.0018519	0.010936	0.0860468	0.0355956	0.0258912	0.00683587	0.000915459	0.00121874	0.0334102	3.20723e-05	0.072679	0.00495615	0.00981353	0.00193623	0.0189033
		756120082703728	0.033179	0.00825448	0.00438222	0.000324707	0.0135115	0.0001089	0.0309114	0.00544219	0.109417	0.000482231	0.000489926	0.0411393	0.00375189	0.0261213	0.0138246	0.00100932	0.109933	0.0786493	0.00344583	0.00197852	7.55722e-05	0.000742269	0.00938421	0.0839662	0.00929283	0.00446811	7.64457e-06	0.00681361	0.0245057	0.0452519	0.0011534	0.0199187	0.0853396	0.0569954	0.012907	0.0032159	0.00123345	0.000520554	0.0127725	0.00016279	0.0807749	0.0049293	0.0130835	0.00641069	0.0297177
		756120082703773	0.041543	0.00728083	0.0071902	0.000257986	0.0189117	5.49828e-05	0.0474	0.00321004	0.10577	0.00111872	0.000520528	0.025732	0.00153371	0.0119941	0.0172847	0.00674574	0.104703	0.0833035	0.00685625	0.000901962	5.69536e-05	0.000122024	0.0071967	0.0598574	0.0108283	0.00989108	5.25516e-06	0.00403945	0.0127886	0.0355259	0.0011962	0.0354502	0.101693	0.0468209	0.0260666	0.00235508	0.000335506	0.00137373	0.0401811	7.89946e-05	0.0832185	0.00240778	0.00349591	0.000805667	0.0218966
		756120082703803	0.0433453	0.00904801	0.00778005	0.000117008	0.00650092	0.000205803	0.0478278	0.0104881	0.117118	0.0013223	0.000591424	0.0323491	0.00062885	0.0135231	0.0190841	0.00309707	0.113802	0.0969229	0.00952265	0.00467385	4.01251e-05	0.000120988	0.00586325	0.0580516	0.025485	0.00364723	4.30567e-05	0.00482518	0.0165096	0.0246246	0.00130875	0.0154839	0.104796	0.0515448	0.00934597	0.00461542	0.00092529	0.000311037	0.033745	9.04088e-05	0.0740221	0.00326969	0.00881037	0.0035327	0.0110391
		756120082703827	0.0511728	0.00959824	0.00611878	5.22852e-05	0.0202173	7.93328e-05	0.0324008	0.0065984	0.108598	0.000713364	0.000383745	0.0260242	0.00199666	0.0462608	0.0154217	0.000852469	0.102564	0.0689756	0.00498918	0.00114179	1.27694e-05	0.000129941	0.00658601	0.0435746	0.00809763	0.00154524	7.32271e-06	0.00830359	0.0135276	0.0413383	0.000465952	0.0259601	0.124881	0.0538781	0.0165111	0.00209284	0.00046565	0.00147855	0.0351199	1.45575e-05	0.0827338	0.00302279	0.00512696	0.000998319	0.0199683
		756120082703933	0.0209171	0.0142597	0.0089755	0.000161771	0.0211063	0.000123842	0.0397834	0.00305098	0.111678	0.0012282	0.000450273	0.0456468	0.000817006	0.0120903	0.0117443	0.0029881	0.113329	0.0929257	0.00395671	0.00117009	3.15668e-05	0.000141646	0.00664111	0.0917413	0.00178726	0.00644371	2.13822e-05	0.0119542	0.00772043	0.0448601	0.000475779	0.0126555	0.103329	0.0353415	0.0277718	0.005841	0.000839742	0.00211447	0.0178257	0.00010652	0.0762675	0.00385336	0.00473797	0.00118764	0.0299076
		756120082703971	0.0306472	0.0090961	0.00576066	0.000202827	0.00859143	0.000183282	0.0324688	0.00723604	0.0935721	0.000825339	0.000520445	0.0372456	0.00130564	0.0410667	0.0203172	0.00437514	0.112664	0.0853661	0.00097855	0.00226822	8.09741e-05	0.000295198	0.0062635	0.0618061	0.0107531	0.00798309	2.97794e-05	0.0144856	0.0216468	0.0352966	0.00147653	0.0293555	0.108031	0.0488806	0.020477	0.00334189	0.000160905	0.000618631	0.0186944	5.79893e-05	0.077395	0.00460263	0.00934601	0.00943623	0.0147928
		756120092335155	0.0203365	0.0048268	0.0146984	5.02425e-05	0.00845044	7.46764e-05	0.0530301	0.00410819	0.113482	0.00069864	0.00037789	0.0205376	0.00255349	0.0277359	0.00962138	0.00817656	0.113367	0.0603667	0.00396298	0.00171216	1.07489e-05	0.000503913	0.0137227	0.0664256	0.0120333	0.00138953	5.48037e-06	0.00377379	0.00893063	0.0480303	0.00134741	0.0285884	0.0977384	0.0522394	0.0165376	0.00231752	0.000433439	0.00287452	0.0499918	2.22057e-05	0.0839572	0.00226411	0.0100605	0.0021797	0.0264537
		756120092335223	0.0289224	0.00366623	0.0116565	0.000175594	0.0226218	0.000156677	0.0352049	0.00669733	0.122095	0.000868161	0.000689224	0.0270528	0.000917432	0.0134403	0.0142464	0.013338	0.096156	0.0910122	0.00509424	0.00262666	4.64712e-06	0.000372628	0.0279511	0.084697	0.0114489	0.00454149	3.09868e-05	0.00384284	0.00496766	0.0439736	0.000961864	0.0193629	0.089764	0.0520129	0.0086283	0.00247966	0.00138837	0.00717827	0.0188777	0.000103034	0.0701091	0.00608272	0.0104829	0.00379898	0.0303008
		756120092335339	0.0268011	0.00645722	0.00292826	0.000934669	0.0179718	0.000202159	0.0415471	0.00178781	0.130078	0.000472117	0.000596191	0.0471167	0.00145459	0.0321913	0.0156093	0.000305501	0.0932539	0.081081	0.000932534	0.00404138	0.000899788	6.91094e-05	0.00533006	0.0754662	0.00112423	0.0135764	0.000328442	0.00632235	0.022199	0.0239448	0.000896747	0.0194784	0.0898693	0.0582571	0.0271879	0.00428057	7.23387e-05	0.00157069	0.019423	0.000227307	0.0802134	0.00516313	0.00813328	0.00636699	0.0238371
		756120092335506	0.0372656	0.00516063	0.00933983	0.000211034	0.0102322	0.000132507	0.0315109	0.00344525	0.127745	0.000264987	0.000621236	0.0159192	0.000304918	0.0323693	0.00855755	0.00448646	0.121418	0.0735825	0.00469619	0.00430403	1.57801e-05	0.000259875	0.0185235	0.0591605	0.00559808	0.00206939	4.63004e-06	0.00994121	0.0131555	0.0512266	0.00155302	0.0202203	0.093788	0.0570567	0.00838104	0.00269711	0.000577109	0.0015955	0.0352326	6.65008e-05	0.0794418	0.00428102	0.0108088	0.00313873	0.0296388
		756120104080578	0.0231463	0.00658026	0.0129085	0.000115472	0.0103336	9.67889e-05	0.0466084	0.00364627	0.122266	0.00121006	0.000448155	0.0255783	0.000748218	0.00819486	0.0106629	0.0112905	0.104935	0.088513	0.00330577	0.00214132	3.14665e-05	0.000436703	0.0218331	0.0606208	0.0319303	0.0057848	6.57698e-06	0.00365052	0.00432643	0.0536561	0.00373476	0.0176597	0.0778345	0.0450554	0.0198252	0.00363864	0.00584157	0.00111645	0.0271456	1.86973e-05	0.0749202	0.00329361	0.0238591	0.00209106	0.0289596
		756120104080592	0.0325099	0.00656301	0.0134002	0.000273374	0.00928202	0.000222165	0.0313513	0.00872791	0.106504	0.00126118	0.000563309	0.0241119	0.00193773	0.0331039	0.00685276	0.00817759	0.113245	0.0777984	0.00251832	0.00193202	1.9408e-05	0.000191533	0.0174875	0.0663004	0.012878	0.00879305	1.12296e-05	0.0107711	0.0102743	0.0578986	0.00131977	0.0228339	0.0812147	0.0619646	0.0143669	0.00204687	0.000728505	0.00244438	0.0171601	5.73828e-05	0.0779918	0.00428105	0.0131618	0.00390356	0.0315635
		756120104080677	0.0094528	0.0141935	0.0083213	0.000572006	0.00668637	0.000221629	0.0392064	0.00490346	0.118258	0.000296858	0.000484237	0.0345195	0.000438267	0.0421279	0.0187073	0.00270443	0.106449	0.0843221	0.00408686	0.00855705	6.58284e-05	0.000139531	0.0063666	0.104238	0.00653813	0.0065326	2.15942e-05	0.00644248	0.0165235	0.0253428	0.00088903	0.0232332	0.0807949	0.0677705	0.0118686	0.00374146	0.000480719	0.000922503	0.0190142	0.000313356	0.0656234	0.00617724	0.021635	0.00270745	0.0181077
		756120104080738	0.0484335	0.00578115	0.011022	7.67926e-05	0.0189198	0.000114715	0.0282136	0.00798083	0.0931544	0.00065131	0.000367414	0.0308162	0.00195611	0.00996697	0.0121744	0.00887361	0.107475	0.0853717	0.00447499	0.00141929	7.46267e-06	0.00025608	0.0141842	0.0674911	0.00708305	0.00631748	4.1442e-06	0.00778725	0.00920069	0.0505385	0.00127526	0.0619377	0.0827546	0.0618576	0.0128702	0.00346007	0.000504898	0.00181422	0.0215117	6.09548e-05	0.0678664	0.00413156	0.0123817	0.00349382	0.0239656
		756120104080769	0.0308352	0.0086882	0.00408383	0.000231409	0.0154896	0.000102155	0.0351352	0.00269615	0.104832	0.000710524	0.000361177	0.0432885	0.0015988	0.0185853	0.0246762	0.00824248	0.106193	0.0855245	0.00425496	0.00141137	1.03634e-05	0.000156802	0.00469645	0.0719665	0.012784	0.0024357	3.19774e-05	0.00699567	0.00733487	0.0331094	0.00041388	0.0131771	0.116672	0.0705591	0.0165995	0.0036324	0.000113222	0.00084855	0.0357364	9.57078e-05	0.0809945	0.00285618	0.00786616	0.00368092	0.0102921
		756120107934250	0.0301306	0.0167202	0.013078	0.00017955	0.0154244	0.000197157	0.0260167	0.00765978	0.1054	0.000488675	0.000389877	0.0454126	0.00170966	0.0297412	0.0146591	0.0080019	0.120427	0.0753005	0.00942905	0.0028189	3.32163e-05	9.46196e-05	0.0122854	0.0694473	0.0075785	0.00361939	5.1876e-05	0.00607527	0.0100999	0.0520097	0.00141965	0.0119576	0.0950653	0.0476003	0.0257698	0.00374703	0.00108415	0.00117726	0.0106995	0.000188959	0.0709581	0.0021172	0.0148693	0.00468045	0.0241854
		756120107934267	0.0308645	0.00881295	0.0227039	6.02685e-05	0.019699	0.000161393	0.043433	0.00593032	0.101714	0.00125231	0.000291664	0.0350374	0.00177694	0.0243349	0.0160527	0.00807402	0.104996	0.0882714	0.00299984	0.00287454	5.59501e-06	0.000235368	0.0257651	0.0401884	0.0141495	0.00243926	2.73807e-06	0.013795	0.0101255	0.0334177	0.00181473	0.0332305	0.0955993	0.0557793	0.0116657	0.0032813	0.000894167	0.00729256	0.0259833	2.27756e-05	0.0720446	0.00268741	0.0106124	0.00316251	0.0164637
		756120107934274	0.0300908	0.00674918	0.0042207	0.000854988	0.0113283	0.000245252	0.0383059	0.00186689	0.092169	0.000896724	0.000633869	0.0508326	0.00191159	0.036377	0.0127657	0.00278755	0.104565	0.0842773	0.00691167	0.0014499	0.000107136	4.5359e-05	0.0102726	0.0826264	0.0157415	0.00538111	1.17578e-05	0.002845	0.0111605	0.019117	0.00160269	0.0142675	0.10218	0.0662442	0.0143541	0.00748541	0.0026008	0.0024643	0.0393819	0.000303237	0.0685333	0.00241106	0.0201122	0.00109052	0.0204202
		756120107934298	0.0296348	0.00491836	0.0206083	0.000118427	0.011525	9.13147e-05	0.0378085	0.00575525	0.108811	0.0018495	0.000446552	0.0285558	0.00131849	0.0233476	0.00833589	0.00584953	0.115412	0.0861973	0.00208124	0.00176137	1.998e-05	0.000194257	0.0134058	0.0523329	0.0131897	0.00923191	1.39301e-05	0.00518999	0.0118923	0.0350559	0.00139124	0.0297554	0.0893305	0.0763051	0.0130131	0.00111816	0.000772958	0.000881963	0.0157216	8.38027e-05	0.0740833	0.00384917	0.0262981	0.0046068	0.0278351
		756120107934441	0.0368969	0.00968531	0.00855947	0.000236691	0.0124193	0.000152707	0.0313638	0.0102935	0.11356	0.00282403	0.000677141	0.0257941	0.00202307	0.0113381	0.00415266	0.00914577	0.111915	0.0680443	0.0031089	0.00766424	1.56737e-05	0.000177358	0.00625618	0.0843256	0.0206851	0.0140727	1.58912e-05	0.00798147	0.0270504	0.0422733	0.00289521	0.0240574	0.0808511	0.0622783	0.011556	0.00167077	0.000448268	0.00157099	0.0187918	2.93444e-05	0.0815514	0.0074104	0.0165032	0.00358818	0.014089
		756120016060842	0.0348143	0.00899349	0.00702856	0.000176261	0.024822	0.000237536	0.0304147	0.00685653	0.129178	0.000464187	0.000783	0.0264929	0.001365	0.0568611	0.016969	0.0056886	0.0912286	0.0605263	0.00319643	0.00258539	7.42634e-06	9.81469e-05	0.00400974	0.04828	0.0154149	0.00405998	1.4388e-05	0.00733609	0.016255	0.0256945	0.00164346	0.0165274	0.110153	0.0670111	0.00787113	0.00132467	0.000168898	0.00558475	0.0194697	5.72678e-05	0.0878871	0.00512476	0.0212872	0.00676385	0.0192741
		756120056057857	0.0371327	0.0077244	0.0240883	0.000175263	0.0178363	0.000149716	0.037902	0.00582844	0.112362	0.00170689	0.000411459	0.0305647	0.00183575	0.0221574	0.00567572	0.00908173	0.094809	0.0825	0.00677017	0.00128468	1.37268e-05	0.000198889	0.0129816	0.0778701	0.00823723	0.00572442	3.38976e-05	0.0120098	0.0119705	0.0316466	0.00339389	0.0203966	0.0892461	0.0503347	0.033396	0.0119586	0.000886542	0.00260089	0.0194944	9.2025e-05	0.048546	0.00457874	0.00934771	0.00301596	0.0420288
		756120094724681	0.0232599	0.00963859	0.00826653	0.00019288	0.0120578	0.000118499	0.0541215	0.00262256	0.108205	0.00145183	0.000241212	0.066549	0.00175269	0.0256581	0.0189135	0.0123762	0.107701	0.0842789	0.00062557	0.00152707	7.53612e-06	6.3984e-05	0.00699175	0.0815938	0.00798032	0.00239368	1.86766e-05	0.00707856	0.00657226	0.0295985	0.00072133	0.00773621	0.0958103	0.0534951	0.00841697	0.00511527	0.00133465	0.00526402	0.0266757	0.000145675	0.0661552	0.00308196	0.0200676	0.0030873	0.0210357
		756120107934564	0.0298712	0.00900444	0.00974349	0.000481207	0.0132151	0.000151361	0.059739	0.00221513	0.108603	0.000689066	0.000660962	0.0210091	0.000971291	0.0283016	0.0141471	0.0126108	0.108339	0.0990937	0.00281536	0.00511565	8.65132e-05	0.000284054	0.0172573	0.0497025	0.0169741	0.00679905	1.09898e-05	0.00541673	0.0169108	0.0487461	0.00423645	0.0170949	0.0744559	0.0630119	0.00659146	0.00407946	0.00214158	0.00166097	0.0196529	8.98492e-05	0.0709604	0.00420697	0.0217948	0.00398324	0.0170737
		756120114490701	0.0376679	0.0138923	0.0133117	8.51627e-05	0.00690944	0.000136821	0.0506783	0.00513469	0.110924	0.000540544	0.000378153	0.0272685	0.00103377	0.0143194	0.00685248	0.00887024	0.110996	0.0793897	0.00491516	0.00210604	1.28676e-05	0.00018674	0.0194888	0.0769924	0.0109241	0.00772788	1.26445e-05	0.00302182	0.00827291	0.0374326	0.000635444	0.0118919	0.0899888	0.0483028	0.0101726	0.00114439	0.000426712	0.00186204	0.0339218	5.2802e-05	0.0900172	0.0041483	0.0204157	0.00485031	0.0226858
		756120114490718	0.0150162	0.0155971	0.0230056	8.46816e-05	0.0144428	0.000153686	0.0430065	0.00878559	0.126314	0.00148313	0.000505516	0.0209391	0.00087279	0.0312973	0.00825615	0.0114977	0.0967021	0.0771986	0.00941631	0.00152511	6.04638e-05	0.000148452	0.0134933	0.0460245	0.0101078	0.00709343	3.48382e-06	0.00698335	0.0141236	0.0336201	0.00116855	0.0193599	0.116284	0.0508877	0.00601177	0.00409203	0.00195483	0.00427642	0.0213731	3.42919e-05	0.0853941	0.00508594	0.0173775	0.00833011	0.0206105
		756120123274507	0.0303356	0.0176964	0.00520313	0.00057014	0.0157254	0.000187861	0.0374222	0.00507381	0.115703	0.000228605	0.00079554	0.0469812	0.00261191	0.024156	0.0200913	0.00247322	0.116937	0.0740563	0.00273853	0.0021539	5.41767e-05	0.000170555	0.00292615	0.0770468	0.00497772	0.0053537	9.97762e-05	0.00847131	0.0043242	0.0302315	0.00161752	0.0102889	0.118593	0.0454138	0.0205735	0.00152568	0.00196826	0.000193793	0.0254752	0.000181688	0.0849078	0.00471411	0.0104901	0.00256285	0.0166965
		summe	1.53458	0.454812	0.499493	0.0104007	0.722115	0.00768699	1.86845	0.247454	5.02802	0.0441613	0.0251668	1.46977	0.0761813	1.12801	0.598155	0.290931	4.86887	3.48567	0.186271	0.122486	0.00257975	0.00981843	0.553081	3.3675	0.578739	0.253209	0.00162239	0.377908	0.605208	1.72409	0.0776886	0.981035	4.39796	2.62364	0.712811	0.212851	0.0512002	0.0880544	1.10759	0.00458168	3.43346	0.211887	0.677265	0.193268	1.08425
		46	0.0333605	0.00988722	0.0108585	0.000226102	0.0156981	0.000167109	0.0406184	0.00537944	0.109305	0.000960029	0.000547104	0.0319515	0.00165612	0.024522	0.0130034	0.00632459	0.105845	0.0757755	0.00404937	0.00266274	5.60815e-05	0.000213444	0.0120235	0.0732066	0.0125813	0.00550453	3.52694e-05	0.00821539	0.0131567	0.0374803	0.00168888	0.0213269	0.0956079	0.0570357	0.0154959	0.0046272	0.00111305	0.00191423	0.0240781	9.96018e-05	0.0746403	0.00460624	0.0147232	0.00420147	0.0235707
	Breed	Percent
	NDA	3.52694e-05
	LAG	5.60815e-05
	SOM	9.96018e-05
	BOR	0.000167109
	LMS	0.000213444
	BAO	0.000226102
	CGU	0.000547104
	BSW	0.000960029
	SEN	0.00111305
	CHL	0.00165612
	OUL	0.00168888
	SGT	0.00191423
	KUR	0.00266274
	JER	0.00404937
	ZFU	0.00420147
	ZAR	0.00460624
	SAL	0.0046272
	BRM	0.00537944
	ND2	0.00550453
	GNS	0.00632459
	NEL	0.00821539
	ANG	0.00988721
	AUB	0.0108585
	MAN	0.0120235
	MON	0.0125813
	GIR	0.0130034
	NOR	0.0131567
	ZBO	0.0147232
	RMG	0.0154959
	BMA	0.0156981
	PMT	0.0213269
	ZMA	0.0235707
	SHK	0.0240781
	GAS	0.024522
	CHA	0.0319+C55:C8951476		Other	0.297125
	ABO	0.0333605		Abondance	0.0333605
	NRC	0.0374803		Norwegian Red Cattle	0.0374803
	BPN	0.0406184		Bretonne Black Pied	0.0406184
	RGU	0.0570357		Red Angus	0.0570357
	MAR	0.0732066		Parthenaise	0.0732066
	TAR	0.0746403		Tarine	0.0746403
	HOL	0.0757755		Holstein	0.0757755
	PRP	0.0956079		French Red Pied Lowland	0.0956079
	HFD	0.105845		Hereford	0.105845
French Brown Swiss	BRU	0.109305		French Brown Swiss	0.109305
